# Supplementary material for: vPro-MS enables identification of human-pathogenic viruses from patient samples by untargeted proteomics
Source: Nat Commun. 2025 Jul 31;16:7041. doi: 10.1038/s41467-025-62469-4 (PMC12314097; doi:10.1038/s41467-025-62469-4)
Supplement: Supplementary file 3 — Supplementary data 1 [file 41467_2025_62469_MOESM3_ESM.xlsx]

## Sheet: Tabelle1
Supplementary data 1: List of viruses in the human virome peptide spectral library
Species	Subspecies
Aichi virus	NA
Alphapapillomavirus 1	Human papillomavirus 42
Alphapapillomavirus 1	Human papillomavirus type 32
Alphapapillomavirus 10	Human papillomavirus 11
Alphapapillomavirus 10	Human papillomavirus 13
Alphapapillomavirus 10	Human papillomavirus 44
Alphapapillomavirus 10	Human papillomavirus type 6a
Alphapapillomavirus 10	Human papillomavirus type 6b
Alphapapillomavirus 11	Human papillomavirus 73
Alphapapillomavirus 11	Human papillomavirus type 34
Alphapapillomavirus 13	Human papillomavirus type 54
Alphapapillomavirus 2	Human papillomavirus 28
Alphapapillomavirus 2	Human papillomavirus 29
Alphapapillomavirus 2	Human papillomavirus 3
Alphapapillomavirus 2	Human papillomavirus type 10
Alphapapillomavirus 2	Human papillomavirus type 94
Alphapapillomavirus 3	Human papillomavirus 62
Alphapapillomavirus 3	Human papillomavirus 72
Alphapapillomavirus 3	Human papillomavirus type 61
Alphapapillomavirus 4	Human papillomavirus 27
Alphapapillomavirus 4	Human papillomavirus 57
Alphapapillomavirus 4	Human papillomavirus type 2a
Alphapapillomavirus 5	Human papillomavirus 51
Alphapapillomavirus 5	Human papillomavirus 69
Alphapapillomavirus 5	Human papillomavirus 82
Alphapapillomavirus 5	Human papillomavirus type 26
Alphapapillomavirus 6	Human papillomavirus 30
Alphapapillomavirus 6	Human papillomavirus 56
Alphapapillomavirus 6	Human papillomavirus 66
Alphapapillomavirus 6	Human papillomavirus type 53
Alphapapillomavirus 7	Human papillomavirus 39
Alphapapillomavirus 7	Human papillomavirus 45
Alphapapillomavirus 7	Human papillomavirus 59
Alphapapillomavirus 7	Human papillomavirus 68
Alphapapillomavirus 7	Human papillomavirus type 18
Alphapapillomavirus 7	Human papillomavirus type 70
Alphapapillomavirus 8	Human papillomavirus 40
Alphapapillomavirus 8	Human papillomavirus 43
Alphapapillomavirus 8	Human papillomavirus 7
Alphapapillomavirus 9	Human papillomavirus 31
Alphapapillomavirus 9	Human papillomavirus 33
Alphapapillomavirus 9	Human papillomavirus 35
Alphapapillomavirus 9	Human papillomavirus 52
Alphapapillomavirus 9	Human papillomavirus 58
Alphapapillomavirus 9	Human papillomavirus 67
Alphapapillomavirus 9	Human papillomavirus type 16
Andes orthohantavirus	NA
Aroa virus	NA
Ban virus	NA
Banzi virus	NA
Barmah forest virus	NA
Betapapillomavirus 1	Human papillomavirus 12
Betapapillomavirus 1	Human papillomavirus 14
Betapapillomavirus 1	Human papillomavirus 19
Betapapillomavirus 1	Human papillomavirus 20
Betapapillomavirus 1	Human papillomavirus 21
Betapapillomavirus 1	Human papillomavirus 24
Betapapillomavirus 1	Human papillomavirus 25
Betapapillomavirus 1	Human papillomavirus 36
Betapapillomavirus 1	Human papillomavirus 47
Betapapillomavirus 1	Human papillomavirus 5
Betapapillomavirus 1	Human papillomavirus type 5b
Betapapillomavirus 1	Human papillomavirus type 8
Betapapillomavirus 1	Human papillomavirus type RTRX7
Betapapillomavirus 2	Human papillomavirus 15
Betapapillomavirus 2	Human papillomavirus 17
Betapapillomavirus 2	Human papillomavirus 22
Betapapillomavirus 2	Human papillomavirus 23
Betapapillomavirus 2	Human papillomavirus 37
Betapapillomavirus 2	Human papillomavirus 38
Betapapillomavirus 2	Human papillomavirus 9
Betapapillomavirus 3	Human papillomavirus type 49
Betapolyomavirus	NA
Betapolyomavirus quartihominis	NA
Betapolyomavirus secuhominis	NA
Bhanja bandavirus	NA
BK polyomavirus	NA
Bunyamwera orthobunyavirus	NA
Cardiovirus A	NA
Cardiovirus B	NA
Cercopithecine herpesvirus 1	NA
Cercopithecine herpesvirus 16	NA
Chapare mammarevirus	NA
Chikungunya virus	NA
Colorado tick fever coltivirus	NA
Cosavirus A	NA
Cowpox virus	NA
Crimean-Congo hemorrhagic fever virus	NA
Dengue virus	Dengue virus type 1
Dengue virus	Dengue virus type 2
Dengue virus	Dengue virus type 3
Dengue virus	Dengue virus type 4
Dobrava-Belgrade orthohantavirus	NA
Dugbe virus	NA
Duvenhage virus	NA
Eastern equine encephalitis virus	NA
Encephalomyocarditis virus	NA
Enterovirus A	Coxsackievirus A16
Enterovirus A	Coxsackievirus A21
Enterovirus A	Coxsackievirus A24
Enterovirus A	Coxsackievirus A9
Enterovirus A	Humanenterovirus 71
Enterovirus B	Coxsackievirus B1
Enterovirus B	Coxsackievirus B2
Enterovirus B	Coxsackievirus B3
Enterovirus B	Coxsackievirus B4
Enterovirus B	Coxsackievirus B5
Enterovirus B	Coxsackievirus B6
Enterovirus B	Echovirus 1
Enterovirus B	Echovirus 11
Enterovirus B	Echovirus 12
Enterovirus B	Echovirus 30
Enterovirus B	Echovirus 5
Enterovirus B	Echovirus 6
Enterovirus B	Echovirus 9
Enterovirus C	Poliovirus type 1
Enterovirus C	Poliovirus type 2
Enterovirus C	Poliovirus type 3
Enterovirus D	Human enterovirus 70
Epstein-Barr virus	NA
Gammapapillomavirus 1	Human papillomavirus 4
Gammapapillomavirus 1	Human papillomavirus 65
Gammapapillomavirus 2	Human papillomavirus type 48
Gammapapillomavirus 3	Human papillomavirus type 50
Gammapapillomavirus 4	Human papillomavirus type 60
Getah virus	NA
Guarito mammarevirus	NA
Hantaan virus	NA
Heartland bandavirus	NA
Hendra virus	NA
Hepatitis B virus	Hepatitis B virus genotype A2 subtype adw2
Hepatitis B virus	Hepatitis B virus genotype A3
Hepatitis B virus	Hepatitis B virus genotype B/C
Hepatitis B virus	Hepatitis B virus genotype B2
Hepatitis B virus	Hepatitis B virus genotype C
Hepatitis B virus	Hepatitis B virus genotype D
Hepatitis B virus	Hepatitis B virus genotype E
Hepatitis B virus	Hepatitis B virus genotype F2
Hepatitis B virus	Hepatitis B virus genotype G
Hepatitis B virus	Hepatitis B virus genotype H
Hepatitis C virus	Hepatitis C virus genotype 1a
Hepatitis C virus	Hepatitis C virus genotype 1b
Hepatitis C virus	Hepatitis C virus genotype 1c
Hepatitis C virus	Hepatitis C virus genotype 2a
Hepatitis C virus	Hepatitis C virus genotype 2b
Hepatitis C virus	Hepatitis C virus genotype 2c
Hepatitis C virus	Hepatitis C virus genotype 2k
Hepatitis C virus	Hepatitis C virus genotype 3a
Hepatitis C virus	Hepatitis C virus genotype 3b
Hepatitis C virus	Hepatitis C virus genotype 3k
Hepatitis C virus	Hepatitis C virus genotype 4a
Hepatitis C virus	Hepatitis C virus genotype 5a
Hepatitis C virus	Hepatitis C virus genotype 6a
Hepatitis C virus	Hepatitis C virus genotype 6b
Hepatitis C virus	Hepatitis C virus genotype 6d
Hepatitis C virus	Hepatitis C virus genotype 6g
Hepatitis C virus	Hepatitis C virus genotype 6h
Hepatitis C virus	Hepatitis C virus genotype 6k
Hepatitis delta virus	Hepatitis delta virus genotype I
Hepatitis delta virus	Hepatitis delta virus genotype II
Hepatitis delta virus	Hepatitis delta virus genotype III
Hepatitis E virus	Hepatitis E virus genotype 1
Hepatitis E virus	Hepatitis E virus genotype 2
Hepatitis E virus	Hepatitis E virus genotype 3
Hepatitis E virus	Hepatitis E virus genotype 4
Horsepox virus	NA
Human adenovirus A	Human adenovirus A serotype 12
Human adenovirus A	Human adenovirus A serotype 18
Human adenovirus A	Human adenovirus A serotype 31
Human adenovirus B	Human adenovirus B serotype 11
Human adenovirus B	Human adenovirus B serotype 16
Human adenovirus B	Human adenovirus B serotype 3
Human adenovirus B	Human adenovirus B serotype 35
Human adenovirus B	Human adenovirus B serotype 7
Human adenovirus C	Human adenovirus C serotype 1
Human adenovirus C	Human adenovirus C serotype 2
Human adenovirus C	Human adenovirus C serotype 5
Human adenovirus C	Human adenovirus C serotype 6
Human adenovirus D	Human adenovirus D serotype 15
Human adenovirus D	Human adenovirus D serotype 17
Human adenovirus D	Human adenovirus D serotype 8
Human adenovirus D	Human adenovirus D serotype 9
Human adenovirus E	Human adenovirus E serotype 4
Human adenovirus F	Human adenovirus F serotype 40
Human adenovirus F	Human adenovirus F serotype 41
Human associated cyclovirus 1	NA
Human coronavirus 229E	NA
Human coronavirus HKU1	NA
Human coronavirus NL63	NA
Human coronavirus OC43	NA
Human cytomegalovirus	NA
Human hepatitis A virus	Human hepatitis A virus genotype IA
Human hepatitis A virus	Human hepatitis A virus genotype IB
Human hepatitis A virus	Human hepatitis A virus genotype IIA
Human hepatitis A virus	Human hepatitis A virus genotype IIB
Human hepatitis A virus	Human hepatitis A virus genotype IIIA
Human hepatitis A virus	Human hepatitis A virus genotype IIIB
Human herpesvirus 1	NA
Human herpesvirus 2	NA
Human herpesvirus 3	NA
Human herpesvirus 6A	NA
Human herpesvirus 6B	NA
Human herpesvirus 7	NA
Human herpesvirus 8	NA
Human immunodeficiency virus 1	Human immunodeficiency virus type 1 group M
Human immunodeficiency virus 1	Human immunodeficiency virus type 1 group N
Human immunodeficiency virus 1	Human immunodeficiency virus type 1 group O
Human immunodeficiency virus 2	Human immunodeficiency virus type 2 subtype A
Human immunodeficiency virus 2	Human immunodeficiency virus type 2 subtype B
Human metapneumovirus	NA
Human parainfluenza 2 virus	NA
Human picobirvirus	NA
Human respiratory syncytial virus	Human respiratory syncytial virus A
Human respiratory syncytial virus	Human respiratory syncytial virus B
Human torovirus	NA
Ilheus virus	NA
Influenza A virus	NA
Influenza B virus	NA
Influenza C virus	NA
Japanese encephalitis virus	NA
Junin mammarevirus	NA
Kokobera virus	NA
Kyasanur forest disease virus	NA
La Crosse orthobunyavirus	NA
Lagos bat virus	NA
Langat virus	NA
Lassa virus	NA
Louping ill virus	NA
Lymphocytic choriomeningitis virus	NA
Lyssavirusaustralis	NA
Machupo virus	NA
Mamastrovirus-1	Human astrovirus-1
Mamastrovirus-1	Human astrovirus-2
Mamastrovirus-1	Human astrovirus-4
Mamastrovirus-1	Human astrovirus-5
Mamastrovirus-1	Human astrovirus-6
Mamastrovirus-1	Human astrovirus-8
Mammalian orthorubulavirus 5	NA
Marburg marburgvirus	NA
Mayaro virus	NA
Measles virus	NA
Middle East respiratory syndrome-related coronavirus	NA
Molluscum contagiosum virus	Molluscum contagiosum virus subtype 1
Molluscum contagiosum virus	Molluscum contagiosum virus subtype 2
Monkeypox virus	NA
Mumps virus	NA
Mupapillomavirus 1	Human papillomavirus type 1
Mupapillomavirus 2	Human papillomavirus type 63
Murray valley encephalitis virus	NA
Nipah virus	NA
Norwalk virus	NA
Nupapillomavirus 1	NA
Omsk hemorrhagic fever virus	NA
O'nyong-nyong virus	NA
Orf virus	NA
Parechovirus A	Human parechovirus 1
Parechovirus A	Human parechovirus 2
Parechovirus A	Human parechovirus 5
Parechovirus B	NA
Pichinde mammarevirus	NA
Powassan virus	NA
Primate bocaparvovirus 1	Human bocavirus 3
Primate bocaparvovirus 2	Human bocavirus 2
Primate bocaparvovirus 2	Human bocavirus 4
Primate erythroparvovirus 1	NA
Primate T-lymphotropic virus 1	NA
Primate T-lymphotropic virus 2	NA
Primate T-lymphotropic virus 3	NA
Punta Toro phlebovirus	NA
Puumala virus	NA
Rabies virus	NA
Reston ebolavirus	NA
Rhinovirus A	Human rhinovirus 16
Rhinovirus A	Human rhinovirus 1A
Rhinovirus A	Human rhinovirus 1B
Rhinovirus A	Human rhinovirus 2
Rhinovirus A	Human rhinovirus 23
Rhinovirus A	Human rhinovirus 89
Rhinovirus A	Human rhinovirus A serotype 89
Rhinovirus B	Human rhinovirus 14
Rhinovirus B	Human rhinovirus 3
Rift valley fever virus	NA
Rosavirus A	NA
Ross River virus	NA
Rotavirus A	NA
Rotavirus B	NA
Rotavirus C	NA
Rotavirus X	NA
Rubella virus	NA
Sabia mammarevirus	NA
Salivirus A	NA
Sapporo virus	NA
Semliki forest virus	NA
Seoul orthohantavirus	NA
Severe acute respiratory syndrome coronavirus	Severe acute respiratory syndrome coronavirus
Severe acute respiratory syndrome coronavirus	Severe acute respiratory syndrome coronavirus 2
SFTS phlebovirus	NA
Simian foamy virus	NA
Simian foamy virus type 1	NA
Simian foamy virus type 3	NA
Sin Nombre orthohantavirus	NA
Sindbis virus	NA
Snowshoe hare orthobunyavirus	NA
Sudan ebolavirus	NA
Tapox virus	NA
Tick-borne encephalitis virus	Tick-borne encephalitis virus European subtype
Tick-borne encephalitis virus	Tick-borne encephalitis virus Far Eastern subtype
Torque teno midi virus 1	NA
Torque teno mini virus 1	NA
Torque teno virus	NA
Torque teno virus 1	NA
Tosca phlebovirus	NA
Tula orthohantavirus	NA
Usutu virus	NA
Uukuniemi uukuvirus	NA
Vaccinia virus	NA
Varicella-zoster virus	NA
Variola virus	NA
Venezuelan equine encephalitis virus	NA
Vesiculovirus chandipura	NA
Vesiculovirus india	NA
Vesiculovirus isfahan	NA
Vesiculovirus newjersey	NA
Wesselsbron virus	NA
West Nile virus	NA
Western equine encephalitis virus	NA
Xenotropic MuLV-related virus	NA
Yaba monkey tumor virus	NA
Yellow fever virus	NA
Zaire ebolavirus	NA
Zika virus	NA
