# Supplementary material for: vPro-MS enables identification of human-pathogenic viruses from patient samples by untargeted proteomics
Source: Nat Commun. 2025 Jul 31;16:7041. doi: 10.1038/s41467-025-62469-4 (PMC12314097; doi:10.1038/s41467-025-62469-4)
Supplement: Supplementary file 4 — Supplementary data 2 [file 41467_2025_62469_MOESM4_ESM.xlsx]

## Sheet: Tabelle1
Supplementary data 2: vPro Library Taxonomic Summary
Species	No.Proteomes	Median.No.Peptides.Per.Proteome	Max.No.Peptides.Per.Proteome	No.Unique.Peptides	Subspecies
Aichi virus	12	11	63	208	NA
Alphapapillomavirus 1	6	9	20	53	Human papillomavirus 42; Human papillomavirus type 32
Alphapapillomavirus 10	89	5	15	104	Human papillomavirus 11; Human papillomavirus 13; Human papillomavirus 44; Human papillomavirus type 6a; Human papillomavirus type 6b
Alphapapillomavirus 11	31	5	10	63	Human papillomavirus 73; Human papillomavirus type 34
Alphapapillomavirus 13	11	3	7	46	Human papillomavirus type 54
Alphapapillomavirus 2	7	7	20	100	Human papillomavirus 28; Human papillomavirus 29; Human papillomavirus 3; Human papillomavirus type 10; Human papillomavirus type 94
Alphapapillomavirus 3	13	17	22	73	Human papillomavirus 62; Human papillomavirus 72; Human papillomavirus type 61
Alphapapillomavirus 4	3	15	20	67	Human papillomavirus 27; Human papillomavirus 57; Human papillomavirus type 2a
Alphapapillomavirus 5	57	2	13	111	Human papillomavirus 51; Human papillomavirus 69; Human papillomavirus 82; Human papillomavirus type 26
Alphapapillomavirus 6	69	3	12	115	Human papillomavirus 30; Human papillomavirus 56; Human papillomavirus 66; Human papillomavirus type 53
Alphapapillomavirus 7	123	2	18	213	Human papillomavirus 39; Human papillomavirus 45; Human papillomavirus 59; Human papillomavirus 68; Human papillomavirus type 18; Human papillomavirus type 70
Alphapapillomavirus 8	4	17	23	68	Human papillomavirus 40; Human papillomavirus 43; Human papillomavirus 7
Alphapapillomavirus 9	316	1	11	226	Human papillomavirus 31; Human papillomavirus 33; Human papillomavirus 35; Human papillomavirus 52; Human papillomavirus 58; Human papillomavirus 67; Human papillomavirus type 16
Andes orthohantavirus	1	44	44	44	NA
Aroa virus	1	127	127	127	NA
Ban virus	1	211	211	211	NA
Banzi virus	1	130	130	130	NA
Barmah forest virus	1	42	42	42	NA
Betapapillomavirus 1	15	12	26	268	Human papillomavirus 12; Human papillomavirus 14; Human papillomavirus 19; Human papillomavirus 20; Human papillomavirus 21; Human papillomavirus 24; Human papillomavirus 25; Human papillomavirus 36; Human papillomavirus 47; Human papillomavirus 5; Human papillomavirus type 5b; Human papillomavirus type 8; Human papillomavirus type RTRX7
Betapapillomavirus 2	9	18	27	207	Human papillomavirus 15; Human papillomavirus 17; Human papillomavirus 22; Human papillomavirus 23; Human papillomavirus 37; Human papillomavirus 38; Human papillomavirus 9
Betapapillomavirus 3	1	29	29	29	Human papillomavirus type 49
Betapolyomavirus	3	19	19	23	NA
Betapolyomavirus quartihominis	83	2	10	27	NA
Betapolyomavirus secuhominis	572	1	2	98	NA
Bhanja bandavirus	4	18	32	134	NA
BK polyomavirus	290	1	3	79	NA
Bunyamwera orthobunyavirus	6	65	112	250	NA
Cardiovirus A	3	26	28	64	NA
Cardiovirus B	28	12	28	462	NA
Cercopithecine herpesvirus 1	4	164	270	1185	NA
Cercopithecine herpesvirus 16	6	23	79	653	NA
Chapare mammarevirus	1	128	128	128	NA
Chikungunya virus	264	2	8	243	NA
Colorado tick fever coltivirus	1	55	55	55	NA
Cosavirus A	1	81	81	81	NA
Cowpox virus	76	4	37	364	NA
Crimean-Congo hemorrhagic fever virus	1	89	89	89	NA
Dengue virus	26	15	67	789	Dengue virus type 1; Dengue virus type 2; Dengue virus type 3; Dengue virus type 4
Dobrava-Belgrade orthohantavirus	5	9	18	79	NA
Dugbe virus	1	88	88	88	NA
Duvenhage virus	4	40	62	162	NA
Eastern equine encephalitis virus	444	1	18	211	NA
Encephalomyocarditis virus	27	5	29	183	NA
Enterovirus A	570	2	56	1035	Coxsackievirus A16; Coxsackievirus A21; Coxsackievirus A24; Coxsackievirus A9; Humanenterovirus 71
Enterovirus B	28	25	40	546	Coxsackievirus B1; Coxsackievirus B2; Coxsackievirus B3; Coxsackievirus B4; Coxsackievirus B5; Coxsackievirus B6; Echovirus 1; Echovirus 11; Echovirus 12; Echovirus 30; Echovirus 5; Echovirus 6; Echovirus 9
Enterovirus C	9	20	28	220	Poliovirus type 1; Poliovirus type 2; Poliovirus type 3
Enterovirus D	1	78	78	78	Human enterovirus 70
Epstein-Barr virus	101	8	136	1108	NA
Gammapapillomavirus 1	2	21	22	54	Human papillomavirus 4; Human papillomavirus 65
Gammapapillomavirus 2	1	37	37	37	Human papillomavirus type 48
Gammapapillomavirus 3	1	42	42	42	Human papillomavirus type 50
Gammapapillomavirus 4	1	42	42	42	Human papillomavirus type 60
Getah virus	13	4	16	49	NA
Guarito mammarevirus	7	12	42	266	NA
Hantaan virus	1	45	45	45	NA
Heartland bandavirus	3	93	93	152	NA
Hendra virus	1	120	120	120	NA
Hepatitis B virus	6535	1	20	4726	Hepatitis B virus genotype A2 subtype adw2; Hepatitis B virus genotype A3; Hepatitis B virus genotype B/C; Hepatitis B virus genotype B2; Hepatitis B virus genotype C; Hepatitis B virus genotype D; Hepatitis B virus genotype E; Hepatitis B virus genotype F2; Hepatitis B virus genotype G; Hepatitis B virus genotype H
Hepatitis C virus	37	39	70	1894	Hepatitis C virus genotype 1a; Hepatitis C virus genotype 1b; Hepatitis C virus genotype 1c; Hepatitis C virus genotype 2a; Hepatitis C virus genotype 2b; Hepatitis C virus genotype 2c; Hepatitis C virus genotype 2k; Hepatitis C virus genotype 3a; Hepatitis C virus genotype 3b; Hepatitis C virus genotype 3k; Hepatitis C virus genotype 4a; Hepatitis C virus genotype 5a; Hepatitis C virus genotype …
Hepatitis delta virus	163	2	7	367	Hepatitis delta virus genotype I; Hepatitis delta virus genotype II; Hepatitis delta virus genotype III
Hepatitis E virus	236	2	13	398	Hepatitis E virus genotype 1; Hepatitis E virus genotype 2; Hepatitis E virus genotype 3; Hepatitis E virus genotype 4
Horsepox virus	2	23	23	23	NA
Human adenovirus A	5	59	105	414	Human adenovirus A serotype 12; Human adenovirus A serotype 18; Human adenovirus A serotype 31
Human adenovirus B	151	5	43	510	Human adenovirus B serotype 11; Human adenovirus B serotype 16; Human adenovirus B serotype 3; Human adenovirus B serotype 35; Human adenovirus B serotype 7
Human adenovirus C	25	8	31	369	Human adenovirus C serotype 1; Human adenovirus C serotype 2; Human adenovirus C serotype 5; Human adenovirus C serotype 6
Human adenovirus D	64	6	41	382	Human adenovirus D serotype 15; Human adenovirus D serotype 17; Human adenovirus D serotype 8; Human adenovirus D serotype 9
Human adenovirus E	32	6	33	208	Human adenovirus E serotype 4
Human adenovirus F	24	8	90	396	Human adenovirus F serotype 40; Human adenovirus F serotype 41
Human associated cyclovirus 1	1	6	6	6	NA
Human coronavirus 229E	6	14	16	75	NA
Human coronavirus HKU1	32	8	31	198	NA
Human coronavirus NL63	33	3	18	80	NA
Human coronavirus OC43	90	1	12	307	NA
Human cytomegalovirus	145	6	239	2574	NA
Human hepatitis A virus	21	11	31	204	Human hepatitis A virus genotype IA; Human hepatitis A virus genotype IB; Human hepatitis A virus genotype IIA; Human hepatitis A virus genotype IIB; Human hepatitis A virus genotype IIIA; Human hepatitis A virus genotype IIIB
Human herpesvirus 1	28	8	112	1040	NA
Human herpesvirus 2	4	100	157	726	NA
Human herpesvirus 3	48	2	6	117	NA
Human herpesvirus 6A	1	303	303	303	NA
Human herpesvirus 6B	2	200	200	344	NA
Human herpesvirus 7	1	559	559	559	NA
Human herpesvirus 8	5	63	124	678	NA
Human immunodeficiency virus 1	5746	12	54	68103	Human immunodeficiency virus type 1 group M; Human immunodeficiency virus type 1 group N; Human immunodeficiency virus type 1 group O
Human immunodeficiency virus 2	38	31	79	1611	Human immunodeficiency virus type 2 subtype A; Human immunodeficiency virus type 2 subtype B
Human metapneumovirus	1	196	196	196	NA
Human parainfluenza 2 virus	3	146	146	207	NA
Human picobirvirus	1	52	52	52	NA
Human respiratory syncytial virus	877	1	13	1475	Human respiratory syncytial virus A; Human respiratory syncytial virus B
Human torovirus	1	10	10	10	NA
Ilheus virus	3	89	112	242	NA
Influenza A virus	103	4	39	1273	NA
Influenza B virus	11	9	40	301	NA
Influenza C virus	2	45	70	151	NA
Japanese encephalitis virus	4	22	33	120	NA
Junin mammarevirus	18	9	46	190	NA
Kokobera virus	1	144	144	144	NA
Kyasanur forest disease virus	25	23	53	176	NA
La Crosse orthobunyavirus	20	5	36	191	NA
Lagos bat virus	5	55	79	310	NA
Langat virus	1	101	101	101	NA
Lassa virus	179	7	83	2668	NA
Louping ill virus	5	24	25	97	NA
Lymphocytic choriomeningitis virus	3	142	142	146	NA
Lyssavirusaustralis	2	56	64	151	NA
Machupo virus	7	24	60	208	NA
Mamastrovirus-1	18	9	20	229	Human astrovirus-1; Human astrovirus-2; Human astrovirus-4; Human astrovirus-5; Human astrovirus-6; Human astrovirus-8
Mammalian orthorubulavirus 5	1	164	164	164	NA
Marburg marburgvirus	19	15	49	426	NA
Mayaro virus	1	39	39	39	NA
Measles virus	13	18	75	247	NA
Middle East respiratory syndrome-related coronavirus	1	71	71	71	NA
Molluscum contagiosum virus	8	136	382	814	Molluscum contagiosum virus subtype 1; Molluscum contagiosum virus subtype 2
Monkeypox virus	73	2	10	172	NA
Mumps virus	5	26	91	212	NA
Mupapillomavirus 1	1	35	35	35	Human papillomavirus type 1
Mupapillomavirus 2	1	37	37	37	Human papillomavirus type 63
Murray valley encephalitis virus	1	96	96	96	NA
Nipah virus	15	26	50	203	NA
Norwalk virus	3	20	37	77	NA
Nupapillomavirus 1	1	40	40	40	NA
O'nyong-nyong virus	3	14	19	47	NA
Omsk hemorrhagic fever virus	4	30	41	117	NA
Orf virus	13	10	69	868	NA
Parechovirus A	4	46	57	204	Human parechovirus 1; Human parechovirus 2; Human parechovirus 5
Parechovirus B	1	85	85	85	NA
Pichinde mammarevirus	3	49	60	214	NA
Powassan virus	1	119	119	119	NA
Primate bocaparvovirus 1	12	8	13	33	Human bocavirus 3
Primate bocaparvovirus 2	13	2	10	35	Human bocavirus 2; Human bocavirus 4
Primate erythroparvovirus 1	14	2	15	63	NA
Primate T-lymphotropic virus 1	3	56	56	81	NA
Primate T-lymphotropic virus 2	9	8	38	86	NA
Primate T-lymphotropic virus 3	4	34	48	153	NA
Punta Toro phlebovirus	12	2024-05-04	24	100	NA
Puumala virus	3	24	29	74	NA
Rabies virus	27	14	64	427	NA
Reston ebolavirus	6	25	87	258	NA
Rhinovirus A	9	32	57	356	Human rhinovirus 16; Human rhinovirus 1A; Human rhinovirus 1B; Human rhinovirus 2; Human rhinovirus 23; Human rhinovirus 89; Human rhinovirus A serotype 89
Rhinovirus B	4	60	64	149	Human rhinovirus 14; Human rhinovirus 3
Rift valley fever virus	58	16	75	253	NA
Rosavirus A	1	89	89	89	NA
Ross River virus	1	33	33	33	NA
Rotavirus A	13	22	75	815	NA
Rotavirus B	6	29	50	157	NA
Rotavirus C	1	177	177	177	NA
Rotavirus X	2	132	132	254	NA
Rubella virus	53	1	6	95	NA
Sabia mammarevirus	2	124	124	126	NA
Salivirus A	2	27	35	86	NA
Sapporo virus	5	63	70	322	NA
Semliki forest virus	8	8	16	47	NA
Seoul orthohantavirus	1	44	44	44	NA
Severe acute respiratory syndrome coronavirus	122	8	34	177	Severe acute respiratory syndrome coronavirus; Severe acute respiratory syndrome coronavirus 2
SFTS phlebovirus	2	42	42	56	NA
Simian foamy virus	2	109	109	111	NA
Simian foamy virus type 1	3	32	62	143	NA
Simian foamy virus type 3	1	90	90	90	NA
Sin Nombre orthohantavirus	4	43	43	53	NA
Sindbis virus	160	2	40	230	NA
Snowshoe hare orthobunyavirus	1	40	40	40	NA
Sudan ebolavirus	1	167	167	167	NA
Tapox virus	1	328	328	328	NA
Tick-borne encephalitis virus	3	60	60	116	Tick-borne encephalitis virus European subtype; Tick-borne encephalitis virus Far Eastern subtype
Torque teno midi virus 1	1	37	37	37	NA
Torque teno mini virus 1	1	26	26	26	NA
Torque teno virus	9	33	38	233	NA
Torque teno virus 1	1	8	8	8	NA
Tosca phlebovirus	13	17	94	229	NA
Tula orthohantavirus	1	50	50	50	NA
Usutu virus	92	5	53	244	NA
Uukuniemi uukuvirus	3	118	118	228	NA
Vaccinia virus	5	13	23	62	NA
Varicella-zoster virus	2	2	2	3	NA
Variola virus	47	5	45	211	NA
Venezuelan equine encephalitis virus	15	26	36	108	NA
Vesiculovirus chandipura	1	144	144	144	NA
Vesiculovirus india	5	24	57	274	NA
Vesiculovirus isfahan	1	152	152	152	NA
Vesiculovirus newjersey	1	139	139	139	NA
Wesselsbron virus	3	109	109	145	NA
West Nile virus	1136	1	48	1166	NA
Western equine encephalitis virus	35	3	19	90	NA
Xenotropic MuLV-related virus	4	90	90	108	NA
Yaba monkey tumor virus	1	364	364	364	NA
Yellow fever virus	20	18	37	304	NA
Zaire ebolavirus	6	94	94	176	NA
Zika virus	117	2	39	369	NA
