# Supplementary material for: vPro-MS enables identification of human-pathogenic viruses from patient samples by untargeted proteomics
Source: Nat Commun. 2025 Jul 31;16:7041. doi: 10.1038/s41467-025-62469-4 (PMC12314097; doi:10.1038/s41467-025-62469-4)
Supplement: Supplementary file 5 — Supplementary data 3 [file 41467_2025_62469_MOESM5_ESM.xlsx]

## Sheet: Tabelle7
Supplementary data 3: Top ranked virus proteomes of sample T17 prior to confidence filtering
sample	proteome (Top Rank)	species	theoretical peptides (proteome)	theoretical peptides (species)	identified peptides (proteome)	identified peptides (species)	vProID score
T17	UP000101269	MPXV	74	172	14	15	3.39495
T17	UP000172058	HIV-1	47	68103	1	4	2.44595
T17	UP000169997	CPXV	59	364	1	2	2.3472
T17	UP000109618	MARV	194	426	1	1	1.83025
T17	UP000103309	ORFV	474	868	2	2	1.7433
T17	UP000153949	HHV-5	295	2574	1	1	1.64823
T17	UP000515502	MOCV	518	814	1	1	1.40372

## Sheet: Tabelle4
Sample	Proteome	Species	Subspecies	theoretical peptides (proteome)	theoretical peptides (species)	identified peptides (proteome)	identified peptides (species)	VirID Score
O2	UP000464725	SARS-CoV	SARS-CoV-2	77		21	21	3.16293
O2	UP000108536	HIV-1		77		1	5	1.84071
O2	UP000120303	Aroa virus		127		1	1	1.6234
O2	UP000268018	HSV-1		392		1	1	1.13392
O2	UP000110096	ORFV		493		1	1	1.03436
P23	UP000503207	SARS-CoV	SARS-CoV-2	33		3	3	2.84672
P23	UP000134824	HIV-1		45		1	9	2.2349
P23	UP000029743	Rosavirus A		89		1	1	1.93872
P23	UP000007416	HCV		100		1	1	1.88811
P23	UP000330927	HAdV-D		137		1	1	1.75139
P23	UP000007623	VSIV		159		1	1	1.68671
P23	UP000170926	HAdV-C		161		1	1	1.68129
T17	UP000169997	CPXV		59		1	2	2.3472
T17	UP000153949	Human cytomegalovirus		295		1	1	1.64823
T17	UP000172058	HIV-1		47		1	4	2.44595
T17	UP000109618	Marburg marburgvirus		194		1	1	1.83025
T17	UP000515502	Molluscum contagiosum virus		518		1	1	1.40372
T17	UP000101269	MPXV		74		14	15	3.39495
T17	UP000103309	ORFV		474		2	2	1.7433
