# Supplementary material for: vPro-MS enables identification of human-pathogenic viruses from patient samples by untargeted proteomics
Source: Nat Commun. 2025 Jul 31;16:7041. doi: 10.1038/s41467-025-62469-4 (PMC12314097; doi:10.1038/s41467-025-62469-4)
Supplement: Supplementary file 6 — Supplementary data 4 [file 41467_2025_62469_MOESM6_ESM.xlsx]

## Sheet: Tabelle1
Supplementary data 4: vPro report of the analysis of the impact of peptide carry-over for the detection of SARS-CoV-2 in respiratory swabs
Run order	qPCR (cT)	Run	Species	VirID.Score	No.Peptide.Sequences	Virus.Quantity.Top3	Peptide.Sequences	CScores	Subspecies	No.Peptide.Sequences.Subspecies	Proteomes
1	22.1842	VirusID_SARS-CoV-2_P5_2-25-2025_10760	Severe acute respiratory syndrome coronavirus	3.29033	16	16790.7	ADETQALPQR; AYNVTQAFGR; DQVILLNK; FQTLLALHR; GPEQTQGNFGDQELIR; GQGVPINTNSSPDDQIGYYR; IGMEVTPSGTWLTYTGAIK; ITFGGPSDSTGSNQNGER; LNTDHSSSSDNIALLVQ; LQSLQTYVTQQLIR; MAGNGGDAALALLLLDR; NPANNAAIVLQLPQGTTLPK; SFIEDLLFNK; SMWSFNPETNILLNVPLHGTILTR; VAGDSGFAAYSR; WYFYYLGTGPEAGLPYGANK	0,991723; 0,99956; 0,982928; 0,95265; 0,950188; 0,9927; 0,999843; 0,964367; 0,997314; 0,999603; 0,999677; 0,99479; 0,999156; 0,982202; 0,999818; 0,999835	Severe acute respiratory syndrome coronavirus 2	14	UP000503207: Genome
2		VirusID_SARS-CoV-2_N2_2-25-2025_10762	NA	NA	NA	NA	NA	NA	NA	NA	NA
3	23.4544	VirusID_SARS-CoV-2_P10_2-25-2025_10763	Severe acute respiratory syndrome coronavirus	3.05778	7	13484.9	AYNVTQAFGR; DQVILLNK; GQGVPINTNSSPDDQIGYYR; IGMEVTPSGTWLTYTGAIK; LQSLQTYVTQQLIR; NPANNAAIVLQLPQGTTLPK; VAGDSGFAAYSR	0,99934; 0,987956; 0,96276; 0,998763; 0,99364; 0,999963; 0,999536	Severe acute respiratory syndrome coronavirus 2	6	UP000503207: Genome
4		VirusID_SARS-CoV-2_N3_2-25-2025_10765	NA	NA	NA	NA	NA	NA	NA	NA	NA
5	22.9872	VirusID_SARS-CoV-2_P11_2-25-2025_10766	Severe acute respiratory syndrome coronavirus	3.32255	13	39022.9	ADETQALPQR; AYNVTQAFGR; DQVILLNK; GPEQTQGNFGDQELIR; GQGVPINTNSSPDDQIGYYR; IGMEVTPSGTWLTYTGAIK; LQSLQTYVTQQLIR; MAGNGGDAALALLLLDR; MAGNGSDAALALLLLDR; NPANNAAIVLQLPQGTTLPK; PLLESELVIGAVILR; VAGDSGFAAYSR; WYFYYLGTGPEAGLPYGANK	0,999807; 0,999922; 0,999788; 0,998851; 0,999316; 0,999923; 0,999592; 0,999751; 0,97502; 0,999995; 0,999; 0,999825; 0,999942	Severe acute respiratory syndrome coronavirus 2	12	UP000503207: Genome
6		VirusID_SARS-CoV-2_N4_2-25-2025_10768	NA	NA	NA	NA	NA	NA	NA	NA	NA
7	23.1413	VirusID_SARS-CoV-2_P13_2-25-2025_10769	Severe acute respiratory syndrome coronavirus	3.05351	10	12314.4	AYNVTQAFGR; DQVILLNK; IGMEVTPSGTWLTYTGAIK; LNTDHSSSSDNIALLVQ; LQSLQTYVTQQLIR; MAGNGGDAALALLLLDR; MAGNGSDAALALLLLDR; NPANNAAIVLQLPQGTTLPK; VAGDSGFAAYSR; WYFYYLGTGPEAGLPYGANK	0,999714; 0,951047; 0,999998; 0,997618; 0,997596; 0,999792; 0,98901; 0,996398; 0,999713; 0,999912	Severe acute respiratory syndrome coronavirus 2	9	UP000503207: Genome
8		VirusID_SARS-CoV-2_N5_2-25-2025_10771	NA	NA	NA	NA	NA	NA	NA	NA	NA
9	24.7525	VirusID_SARS-CoV-2_P18_2-25-2025_10772	Severe acute respiratory syndrome coronavirus	3.15755	4	11500.2	AYNVTQAFGR; NPANNAAIVLQLPQGTTLPK; PLLESELVIGAVILR; VAGDSGFAAYSR	0,998806; 0,999828; 0,952157; 0,966386	Severe acute respiratory syndrome coronavirus 2	4	UP000503207: Genome
10		VirusID_SARS-CoV-2_N6_2-25-2025_10774	NA	NA	NA	NA	NA	NA	NA	NA	NA
11	25.6568	VirusID_SARS-CoV-2_P19_2-25-2025_10775	Severe acute respiratory syndrome coronavirus	2.67386	3	6132.77	AYNVTQAFGR; IGMEVTPSGTWLTYTGAIK; NPANNAAIVLQLPQGTTLPK	0,999798; 0,999827; 0,999876	Severe acute respiratory syndrome coronavirus 2	3	UP000503207: Genome
12		VirusID_SARS-CoV-2_N7_2-25-2025_10777	NA	NA	NA	NA	NA	NA	NA	NA	NA
13	24.6871	VirusID_SARS-CoV-2_P21_2-25-2025_10778	Severe acute respiratory syndrome coronavirus	2.70291	3	5058.76	AYNVTQAFGR; IGMEVTPSGTWLTYTGAIK; NPANNAAIVLQLPQGTTLPK	0,997065; 0,995737; 0,999751	Severe acute respiratory syndrome coronavirus 2	3	UP000503207: Genome
14		VirusID_SARS-CoV-2_N8_2-25-2025_10780	NA	NA	NA	NA	NA	NA	NA	NA	NA
