# Supplementary material for: vPro-MS enables identification of human-pathogenic viruses from patient samples by untargeted proteomics
Source: Nat Commun. 2025 Jul 31;16:7041. doi: 10.1038/s41467-025-62469-4 (PMC12314097; doi:10.1038/s41467-025-62469-4)
Supplement: Supplementary file 7 — Supplementary data 5 [file 41467_2025_62469_MOESM7_ESM.xlsx]

## Sheet: Tabelle1
Supplementary data 5: Comparison of proteomics and mNGS for the detection of SARS-CoV-2 in swab samples using untargeted workflows
reference	approach	platform	samples	# samples	sensitivity	ct range	specificity	quantitative correlation to qPCR [R²]	throughput [samples per day]
39	mNGS	NovaSeq (Illumina)	nasopharyngeal and oropharyngeal swabs	125	0.86	17-35 (median 22)	0.72	0.45	40 (125 samples sequenced in 3 x 25 h)
40	mNGS	MinION (Nanopore)	nasopharyngeal and oropharyngeal swabs	43	0.78	15-39 (median 28)	1	0.71	1 (4 samples in 72 h)
8	mNGS	NextSeq500 (Illumina)	nasopharyngeal swabs	20	0	26-39 (median 33)	n.d.	n.d.	17 (20 samples in 29 h)
41	mNGS	GridION X5 (Nanopore)	nasopharyngeal swabs	50	0.78	14-37 (median 20)	1	0.49	55 (5 plex - mean time to detection 131 min per sample)
42	mNGS	NovaSeq6000 (Illumina)	nasopharyngeal swabs	75	0.98	14-34 (median 25)	1	0.65	n/a
this study	proteomics	timsTOF HT (Bruker)	nasopharyngeal swabs	54	0.7	18-30 (median 25)	1	0.61	60 (24 min per sample)
this study	proteomics	timsTOF HT (Bruker)	nasopharyngeal swabs	66	0.55	18-35 (median 26)	1	0.61	60 (24 min per sample)
