# Supplementary material for: vPro-MS enables identification of human-pathogenic viruses from patient samples by untargeted proteomics
Source: Nat Commun. 2025 Jul 31;16:7041. doi: 10.1038/s41467-025-62469-4 (PMC12314097; doi:10.1038/s41467-025-62469-4)
Supplement: Supplementary file 8 — Supplementary data 6 [file 41467_2025_62469_MOESM8_ESM.xlsx]

## Sheet: Tabelle1
Supplementary data 6: Sample List Specificity Panel
Sample number	Sample name	Virus	Abbreviation	Strain/subtype	Material	Reference/Source
1	T1	Severe acute respiratory syndrome coronavirus	SARS-CoV	strain Hong Kong	Cell culture supernatant	Specialised Laboratory for Highly Pathogenic Viruses, ZBS1, Robert Koch Institute, Berlin, Germany
2	T2	Severe acute respiratory syndrome coronavirus type 2	SARS-CoV-2	strain hCoV-19/Italy/INMI1-isl/2020	Cell culture supernatant	National Institute for Infectious Diseases, Rome, Italy, GISAID Accession EPI_ISL_410545
3	T3	Middle East Respiratory Syndrome Coronavirus	MERS-CoV	n/a	Cell culture supernatant	Ron Fouchier, Erasmus University Rotterdam, Netherlands
4	T4	Influenza virus	IAV	Influenza A	Cell culture supernatant	Specialised Laboratory for Highly Pathogenic Viruses, ZBS1, Robert Koch Institute, Berlin, Germany
5	T5	Human Coronavirus 229E	HCoV-229E	Alphacoronavirus strain 229E	Cell culture supernatant	ATCC VR-740
6	T6	Dengue Virus	DENV-1	serotype 1	Cell culture supernatant	ATCC VR-1856
7	T7	Human Coronavirus OC43	HCoV-OC43	Betacoronavirus 1 strain OC43	Cell culture supernatant	ATCC VR-1558
8	T8	Vaccinia Virus	VACV	strain Western Reserve	Sucrose-cushion purified virus particles	GenBank GCA_900236015.1
9	T9	Cowpox Virus	CPXV	strain Brighton Red	Sucrose-cushion purified virus particles	GenBank GCA_000839185.1
10	T10	Lassa Virus	LASV	strain Hawa Forray	Cell culture supernatant	Rocky Mountain Laboratories, NIH, USA
11	T11	Reston Ebolavirus	RESTV	strain USA	Cell culture supernatant	Philipps University Marburg, Germany
12	T12	Zaire Ebolavirus	EBOV	strain Mayinga	Cell culture supernatant	Philipps University Marburg, Germany
13	T13	Marburg Virus	MARV	strain Musoke	Cell culture supernatant	Philipps University Marburg, Germany
14	T14	Dengue Virus	DENV-2	serotype 2	Cell culture supernatant	ATCC VR-1584
15	T15	Human Coronavirus NL63	HCoV-NL63	Alphacoronavirus strain NL63	Cell culture supernatant	BEI Resources, NIAID, NIH: Human Coronavirus, NL63, NR-470
16	T16	Respiratory syncytial virus	RSV	n/a	Cell culture supernatant	Specialised Laboratory for Highly Pathogenic Viruses, ZBS1, Robert Koch Institute, Berlin, Germany
17	T17	Monkeypox Virus	MPXV	n/a	Cell culture supernatant	Consultant Laboratory for Poxviruses, ZBS1, Robert Koch Institute, Berlin, Germany
18	T18	Monkeypox Virus	MPXV	n/a	Cell culture supernatant	Consultant Laboratory for Poxviruses, ZBS1, Robert Koch Institute, Berlin, Germany
19	T19	Monkeypox Virus	MPXV	n/a	Cell culture supernatant	Consultant Laboratory for Poxviruses, ZBS1, Robert Koch Institute, Berlin, Germany
20	N20	n/a	n/a	n/a	Cell culture supernatant	Consultant Laboratory for Poxviruses, ZBS1, Robert Koch Institute, Berlin, Germany
21	N21	n/a	n/a	n/a	Cell culture supernatant	Consultant Laboratory for Poxviruses, ZBS1, Robert Koch Institute, Berlin, Germany
22	N22	n/a	n/a	n/a	Cell culture supernatant	Consultant Laboratory for Poxviruses, ZBS1, Robert Koch Institute, Berlin, Germany
23	N23	n/a	n/a	n/a	Cell culture supernatant	Consultant Laboratory for Poxviruses, ZBS1, Robert Koch Institute, Berlin, Germany
24	N24	n/a	n/a	n/a	Cell culture supernatant	Consultant Laboratory for Poxviruses, ZBS1, Robert Koch Institute, Berlin, Germany
25	N25	n/a	n/a	n/a	Cell culture supernatant	Consultant Laboratory for Poxviruses, ZBS1, Robert Koch Institute, Berlin, Germany
26	N26	n/a	n/a	n/a	Cell culture supernatant	Consultant Laboratory for Poxviruses, ZBS1, Robert Koch Institute, Berlin, Germany
27	N27	n/a	n/a	n/a	Cell culture supernatant	Consultant Laboratory for Poxviruses, ZBS1, Robert Koch Institute, Berlin, Germany
