# Supplementary material for: vPro-MS enables identification of human-pathogenic viruses from patient samples by untargeted proteomics
Source: Nat Commun. 2025 Jul 31;16:7041. doi: 10.1038/s41467-025-62469-4 (PMC12314097; doi:10.1038/s41467-025-62469-4)
Supplement: Supplementary file 9 — Supplementary data 7 [file 41467_2025_62469_MOESM9_ESM.xlsx]

## Sheet: Tabelle1
Supplementary data 7: Sample List Sensitivitiy Panel - SARS-CoV-2
Sample number	Sample name	ct value	Virus	Abbreviation	Strain/subtype	Material	Reference/Source
1	P1	20.0191	Severe acute respiratory syndrome coronavirus type 2	SARS-CoV-2	Alpha variant	Pooled upper respiratory swabs	Specialised Laboratory for Highly Pathogenic Viruses, ZBS1, Robert Koch Institute, Berlin, Germany
2	P2	20.7092	Severe acute respiratory syndrome coronavirus type 2	SARS-CoV-2	Alpha variant	Pooled upper respiratory swabs	Specialised Laboratory for Highly Pathogenic Viruses, ZBS1, Robert Koch Institute, Berlin, Germany
3	P3	18.0768	Severe acute respiratory syndrome coronavirus type 2	SARS-CoV-2	Alpha variant	Pooled upper respiratory swabs	Specialised Laboratory for Highly Pathogenic Viruses, ZBS1, Robert Koch Institute, Berlin, Germany
4	P4	20.4129	Severe acute respiratory syndrome coronavirus type 2	SARS-CoV-2	Alpha variant	Pooled upper respiratory swabs	Specialised Laboratory for Highly Pathogenic Viruses, ZBS1, Robert Koch Institute, Berlin, Germany
5	P5	22.1842	Severe acute respiratory syndrome coronavirus type 2	SARS-CoV-2	Alpha variant	Pooled upper respiratory swabs	Specialised Laboratory for Highly Pathogenic Viruses, ZBS1, Robert Koch Institute, Berlin, Germany
6	P6	22.4578	Severe acute respiratory syndrome coronavirus type 2	SARS-CoV-2	Alpha variant	Pooled upper respiratory swabs	Specialised Laboratory for Highly Pathogenic Viruses, ZBS1, Robert Koch Institute, Berlin, Germany
7	P7	21.3197	Severe acute respiratory syndrome coronavirus type 2	SARS-CoV-2	Alpha variant	Pooled upper respiratory swabs	Specialised Laboratory for Highly Pathogenic Viruses, ZBS1, Robert Koch Institute, Berlin, Germany
8	P8	23.0861	Severe acute respiratory syndrome coronavirus type 2	SARS-CoV-2	Alpha variant	Pooled upper respiratory swabs	Specialised Laboratory for Highly Pathogenic Viruses, ZBS1, Robert Koch Institute, Berlin, Germany
9	P9	23.4113	Severe acute respiratory syndrome coronavirus type 2	SARS-CoV-2	Alpha variant	Pooled upper respiratory swabs	Specialised Laboratory for Highly Pathogenic Viruses, ZBS1, Robert Koch Institute, Berlin, Germany
10	P10	23.4544	Severe acute respiratory syndrome coronavirus type 2	SARS-CoV-2	Alpha variant	Pooled upper respiratory swabs	Specialised Laboratory for Highly Pathogenic Viruses, ZBS1, Robert Koch Institute, Berlin, Germany
11	P11	22.9872	Severe acute respiratory syndrome coronavirus type 2	SARS-CoV-2	Alpha variant	Pooled upper respiratory swabs	Specialised Laboratory for Highly Pathogenic Viruses, ZBS1, Robert Koch Institute, Berlin, Germany
12	P12	22.9403	Severe acute respiratory syndrome coronavirus type 2	SARS-CoV-2	Alpha variant	Pooled upper respiratory swabs	Specialised Laboratory for Highly Pathogenic Viruses, ZBS1, Robert Koch Institute, Berlin, Germany
13	P13	23.1413	Severe acute respiratory syndrome coronavirus type 2	SARS-CoV-2	Alpha variant	Pooled upper respiratory swabs	Specialised Laboratory for Highly Pathogenic Viruses, ZBS1, Robert Koch Institute, Berlin, Germany
14	P14	23.8845	Severe acute respiratory syndrome coronavirus type 2	SARS-CoV-2	Alpha variant	Pooled upper respiratory swabs	Specialised Laboratory for Highly Pathogenic Viruses, ZBS1, Robert Koch Institute, Berlin, Germany
15	P15	23.5621	Severe acute respiratory syndrome coronavirus type 2	SARS-CoV-2	Alpha variant	Pooled upper respiratory swabs	Specialised Laboratory for Highly Pathogenic Viruses, ZBS1, Robert Koch Institute, Berlin, Germany
16	P16	23.9559	Severe acute respiratory syndrome coronavirus type 2	SARS-CoV-2	Alpha variant	Pooled upper respiratory swabs	Specialised Laboratory for Highly Pathogenic Viruses, ZBS1, Robert Koch Institute, Berlin, Germany
17	P17	24.5489	Severe acute respiratory syndrome coronavirus type 2	SARS-CoV-2	Alpha variant	Pooled upper respiratory swabs	Specialised Laboratory for Highly Pathogenic Viruses, ZBS1, Robert Koch Institute, Berlin, Germany
18	P18	24.7525	Severe acute respiratory syndrome coronavirus type 2	SARS-CoV-2	Alpha variant	Pooled upper respiratory swabs	Specialised Laboratory for Highly Pathogenic Viruses, ZBS1, Robert Koch Institute, Berlin, Germany
19	P19	25.6568	Severe acute respiratory syndrome coronavirus type 2	SARS-CoV-2	Alpha variant	Pooled upper respiratory swabs	Specialised Laboratory for Highly Pathogenic Viruses, ZBS1, Robert Koch Institute, Berlin, Germany
20	P20	25.8562	Severe acute respiratory syndrome coronavirus type 2	SARS-CoV-2	Alpha variant	Pooled upper respiratory swabs	Specialised Laboratory for Highly Pathogenic Viruses, ZBS1, Robert Koch Institute, Berlin, Germany
21	P21	24.6871	Severe acute respiratory syndrome coronavirus type 2	SARS-CoV-2	Alpha variant	Pooled upper respiratory swabs	Specialised Laboratory for Highly Pathogenic Viruses, ZBS1, Robert Koch Institute, Berlin, Germany
22	P22	24.414	Severe acute respiratory syndrome coronavirus type 2	SARS-CoV-2	Alpha variant	Pooled upper respiratory swabs	Specialised Laboratory for Highly Pathogenic Viruses, ZBS1, Robert Koch Institute, Berlin, Germany
23	P23	26.0824	Severe acute respiratory syndrome coronavirus type 2	SARS-CoV-2	Alpha variant	Pooled upper respiratory swabs	Specialised Laboratory for Highly Pathogenic Viruses, ZBS1, Robert Koch Institute, Berlin, Germany
24	P24	25.4289	Severe acute respiratory syndrome coronavirus type 2	SARS-CoV-2	Alpha variant	Pooled upper respiratory swabs	Specialised Laboratory for Highly Pathogenic Viruses, ZBS1, Robert Koch Institute, Berlin, Germany
25	P25	26.8446	Severe acute respiratory syndrome coronavirus type 2	SARS-CoV-2	Alpha variant	Pooled upper respiratory swabs	Specialised Laboratory for Highly Pathogenic Viruses, ZBS1, Robert Koch Institute, Berlin, Germany
26	P26	26.4912	Severe acute respiratory syndrome coronavirus type 2	SARS-CoV-2	Alpha variant	Pooled upper respiratory swabs	Specialised Laboratory for Highly Pathogenic Viruses, ZBS1, Robert Koch Institute, Berlin, Germany
27	P27	27.0197	Severe acute respiratory syndrome coronavirus type 2	SARS-CoV-2	Alpha variant	Pooled upper respiratory swabs	Specialised Laboratory for Highly Pathogenic Viruses, ZBS1, Robert Koch Institute, Berlin, Germany
28	P28	27.6053	Severe acute respiratory syndrome coronavirus type 2	SARS-CoV-2	Alpha variant	Pooled upper respiratory swabs	Specialised Laboratory for Highly Pathogenic Viruses, ZBS1, Robert Koch Institute, Berlin, Germany
29	P29	27.6248	Severe acute respiratory syndrome coronavirus type 2	SARS-CoV-2	Alpha variant	Pooled upper respiratory swabs	Specialised Laboratory for Highly Pathogenic Viruses, ZBS1, Robert Koch Institute, Berlin, Germany
30	P30	28.3401	Severe acute respiratory syndrome coronavirus type 2	SARS-CoV-2	Alpha variant	Pooled upper respiratory swabs	Specialised Laboratory for Highly Pathogenic Viruses, ZBS1, Robert Koch Institute, Berlin, Germany
31	P31	27.6862	Severe acute respiratory syndrome coronavirus type 2	SARS-CoV-2	Alpha variant	Pooled upper respiratory swabs	Specialised Laboratory for Highly Pathogenic Viruses, ZBS1, Robert Koch Institute, Berlin, Germany
32	P32	26.9657	Severe acute respiratory syndrome coronavirus type 2	SARS-CoV-2	Alpha variant	Pooled upper respiratory swabs	Specialised Laboratory for Highly Pathogenic Viruses, ZBS1, Robert Koch Institute, Berlin, Germany
33	P33	28.8334	Severe acute respiratory syndrome coronavirus type 2	SARS-CoV-2	Alpha variant	Pooled upper respiratory swabs	Specialised Laboratory for Highly Pathogenic Viruses, ZBS1, Robert Koch Institute, Berlin, Germany
34	P34	28.0421	Severe acute respiratory syndrome coronavirus type 2	SARS-CoV-2	Alpha variant	Pooled upper respiratory swabs	Specialised Laboratory for Highly Pathogenic Viruses, ZBS1, Robert Koch Institute, Berlin, Germany
35	P35	29.4368	Severe acute respiratory syndrome coronavirus type 2	SARS-CoV-2	Alpha variant	Pooled upper respiratory swabs	Specialised Laboratory for Highly Pathogenic Viruses, ZBS1, Robert Koch Institute, Berlin, Germany
36	P36	27.4993	Severe acute respiratory syndrome coronavirus type 2	SARS-CoV-2	Alpha variant	Pooled upper respiratory swabs	Specialised Laboratory for Highly Pathogenic Viruses, ZBS1, Robert Koch Institute, Berlin, Germany
37	P37	30.3967	Severe acute respiratory syndrome coronavirus type 2	SARS-CoV-2	Alpha variant	Pooled upper respiratory swabs	Specialised Laboratory for Highly Pathogenic Viruses, ZBS1, Robert Koch Institute, Berlin, Germany
38	P38	28.1541	Severe acute respiratory syndrome coronavirus type 2	SARS-CoV-2	Alpha variant	Pooled upper respiratory swabs	Specialised Laboratory for Highly Pathogenic Viruses, ZBS1, Robert Koch Institute, Berlin, Germany
39	P39	29.3695	Severe acute respiratory syndrome coronavirus type 2	SARS-CoV-2	Alpha variant	Pooled upper respiratory swabs	Specialised Laboratory for Highly Pathogenic Viruses, ZBS1, Robert Koch Institute, Berlin, Germany
40	P40	29.2189	Severe acute respiratory syndrome coronavirus type 2	SARS-CoV-2	Alpha variant	Pooled upper respiratory swabs	Specialised Laboratory for Highly Pathogenic Viruses, ZBS1, Robert Koch Institute, Berlin, Germany
41	P41	30.224	Severe acute respiratory syndrome coronavirus type 2	SARS-CoV-2	Alpha variant	Pooled upper respiratory swabs	Specialised Laboratory for Highly Pathogenic Viruses, ZBS1, Robert Koch Institute, Berlin, Germany
42	P42	29.6696	Severe acute respiratory syndrome coronavirus type 2	SARS-CoV-2	Alpha variant	Pooled upper respiratory swabs	Specialised Laboratory for Highly Pathogenic Viruses, ZBS1, Robert Koch Institute, Berlin, Germany
43	P43	30.2215	Severe acute respiratory syndrome coronavirus type 2	SARS-CoV-2	Alpha variant	Pooled upper respiratory swabs	Specialised Laboratory for Highly Pathogenic Viruses, ZBS1, Robert Koch Institute, Berlin, Germany
44	P44	30.1768	Severe acute respiratory syndrome coronavirus type 2	SARS-CoV-2	Alpha variant	Pooled upper respiratory swabs	Specialised Laboratory for Highly Pathogenic Viruses, ZBS1, Robert Koch Institute, Berlin, Germany
45	P45	30.3944	Severe acute respiratory syndrome coronavirus type 2	SARS-CoV-2	Alpha variant	Pooled upper respiratory swabs	Specialised Laboratory for Highly Pathogenic Viruses, ZBS1, Robert Koch Institute, Berlin, Germany
46	P46	30.9694	Severe acute respiratory syndrome coronavirus type 2	SARS-CoV-2	Alpha variant	Pooled upper respiratory swabs	Specialised Laboratory for Highly Pathogenic Viruses, ZBS1, Robert Koch Institute, Berlin, Germany
47	P47	33.2086	Severe acute respiratory syndrome coronavirus type 2	SARS-CoV-2	Alpha variant	Pooled upper respiratory swabs	Specialised Laboratory for Highly Pathogenic Viruses, ZBS1, Robert Koch Institute, Berlin, Germany
48	P48	33.0166	Severe acute respiratory syndrome coronavirus type 2	SARS-CoV-2	Alpha variant	Pooled upper respiratory swabs	Specialised Laboratory for Highly Pathogenic Viruses, ZBS1, Robert Koch Institute, Berlin, Germany
49	P49	30.0741	Severe acute respiratory syndrome coronavirus type 2	SARS-CoV-2	Alpha variant	Pooled upper respiratory swabs	Specialised Laboratory for Highly Pathogenic Viruses, ZBS1, Robert Koch Institute, Berlin, Germany
50	P50	35.2361	Severe acute respiratory syndrome coronavirus type 2	SARS-CoV-2	Alpha variant	Pooled upper respiratory swabs	Specialised Laboratory for Highly Pathogenic Viruses, ZBS1, Robert Koch Institute, Berlin, Germany
51	D1	24.389	Severe acute respiratory syndrome coronavirus type 2	SARS-CoV-2	Delta variant	Pooled upper respiratory swabs	Specialised Laboratory for Highly Pathogenic Viruses, ZBS1, Robert Koch Institute, Berlin, Germany
52	D2	25.5891	Severe acute respiratory syndrome coronavirus type 2	SARS-CoV-2	Delta variant	Pooled upper respiratory swabs	Specialised Laboratory for Highly Pathogenic Viruses, ZBS1, Robert Koch Institute, Berlin, Germany
53	D3	29.1913	Severe acute respiratory syndrome coronavirus type 2	SARS-CoV-2	Delta variant	Pooled upper respiratory swabs	Specialised Laboratory for Highly Pathogenic Viruses, ZBS1, Robert Koch Institute, Berlin, Germany
54	D4	32.0747	Severe acute respiratory syndrome coronavirus type 2	SARS-CoV-2	Delta variant	Pooled upper respiratory swabs	Specialised Laboratory for Highly Pathogenic Viruses, ZBS1, Robert Koch Institute, Berlin, Germany
55	O1	23.179	Severe acute respiratory syndrome coronavirus type 2	SARS-CoV-2	Omicron variant	Pooled upper respiratory swabs	Specialised Laboratory for Highly Pathogenic Viruses, ZBS1, Robert Koch Institute, Berlin, Germany
56	O2	23.0352	Severe acute respiratory syndrome coronavirus type 2	SARS-CoV-2	Omicron variant	Pooled upper respiratory swabs	Specialised Laboratory for Highly Pathogenic Viruses, ZBS1, Robert Koch Institute, Berlin, Germany
57	O3	27.3881	Severe acute respiratory syndrome coronavirus type 2	SARS-CoV-2	Omicron variant	Pooled upper respiratory swabs	Specialised Laboratory for Highly Pathogenic Viruses, ZBS1, Robert Koch Institute, Berlin, Germany
58	O4	26.3624	Severe acute respiratory syndrome coronavirus type 2	SARS-CoV-2	Omicron variant	Pooled upper respiratory swabs	Specialised Laboratory for Highly Pathogenic Viruses, ZBS1, Robert Koch Institute, Berlin, Germany
59	N1	negative	n/a	n/a	n/a	Pooled upper respiratory swabs	Specialised Laboratory for Highly Pathogenic Viruses, ZBS1, Robert Koch Institute, Berlin, Germany
60	N2	negative	n/a	n/a	n/a	Pooled upper respiratory swabs	Specialised Laboratory for Highly Pathogenic Viruses, ZBS1, Robert Koch Institute, Berlin, Germany
61	N3	negative	n/a	n/a	n/a	Pooled upper respiratory swabs	Specialised Laboratory for Highly Pathogenic Viruses, ZBS1, Robert Koch Institute, Berlin, Germany
62	N4	negative	n/a	n/a	n/a	Pooled upper respiratory swabs	Specialised Laboratory for Highly Pathogenic Viruses, ZBS1, Robert Koch Institute, Berlin, Germany
63	N5	negative	n/a	n/a	n/a	Pooled upper respiratory swabs	Specialised Laboratory for Highly Pathogenic Viruses, ZBS1, Robert Koch Institute, Berlin, Germany
64	N6	negative	n/a	n/a	n/a	Pooled upper respiratory swabs	Specialised Laboratory for Highly Pathogenic Viruses, ZBS1, Robert Koch Institute, Berlin, Germany
65	N7	negative	n/a	n/a	n/a	Pooled upper respiratory swabs	Specialised Laboratory for Highly Pathogenic Viruses, ZBS1, Robert Koch Institute, Berlin, Germany
66	N8	negative	n/a	n/a	n/a	Pooled upper respiratory swabs	Specialised Laboratory for Highly Pathogenic Viruses, ZBS1, Robert Koch Institute, Berlin, Germany
