# Supplementary material for: vPro-MS enables identification of human-pathogenic viruses from patient samples by untargeted proteomics
Source: Nat Commun. 2025 Jul 31;16:7041. doi: 10.1038/s41467-025-62469-4 (PMC12314097; doi:10.1038/s41467-025-62469-4)
Supplement: Supplementary file 12 — Source data [file 41467_2025_62469_MOESM12_ESM.zip]

Archive with 104 entries (96 files):
- Source data/
- Source data/Source data Fig 3/
- Source data/Source data Fig 3/Heatmap_Results_VirusID_FDR1__MinPep1_MinCscore0_MinvPro0.txt
- Source data/Source data Fig 3/Heatmap_Results_VirusID_FDR1__MinPep2_MinCscore0.95_MinvPro2.txt
- Source data/Source data Fig 3/Source data Fig 3.xlsx
- Source data/Source data Fig 4/
- Source data/Source data Fig 4/Results_vPro_PRIDE-SARS-CoV-2-Swab.txt
- Source data/Source data Fig 4/Results_vPro_PRIDE_Plasma_Ebola.txt
- Source data/Source data Fig 4/Results_vPro_Sensitivity_SARS-CoV-2.txt
- Source data/Source data Fig 4/Results_vPro_Specificity.txt
- Source data/Source data Fig 5/
- Source data/Source data Fig 5/Source data Fig 5.xlsx
- Source data/Source data Table 1/
- Source data/Source data Table 1/Results_Summary_PeptideID_FDR0.1_MinPep1_MinCscore0.95_MinvPro2.txt
- Source data/Source data Table 1/Results_Summary_PeptideID_FDR0.1_MinPep2_MinCscore0.95_MinvPro2.txt
- Source data/Source data Table 1/Results_Summary_PeptideID_FDR0.1_MinPep3_MinCscore0.95_MinvPro2.txt
- Source data/Source data Table 1/Results_Summary_PeptideID_FDR0.1_MinPep5_MinCscore0.95_MinvPro2.txt
- Source data/Source data Table 1/Results_Summary_PeptideID_FDR0.1__MinPep1_MinCscore0.95_MinvPro0.txt
- Source data/Source data Table 1/Results_Summary_PeptideID_FDR0.1__MinPep1_MinCscore0_MinvPro0.txt
- Source data/Source data Table 1/Results_Summary_PeptideID_FDR0.1__MinPep1_MinCscore0_MinvPro2.txt
- Source data/Source data Table 1/Results_Summary_PeptideID_FDR0.1__MinPep2_MinCscore0.95_MinvPro0.txt
- Source data/Source data Table 1/Results_Summary_PeptideID_FDR0.1__MinPep2_MinCscore0_MinvPro0.txt
- Source data/Source data Table 1/Results_Summary_PeptideID_FDR0.1__MinPep2_MinCscore0_MinvPro2.txt
- Source data/Source data Table 1/Results_Summary_PeptideID_FDR0.1__MinPep3_MinCscore0.95_MinvPro0.txt
- Source data/Source data Table 1/Results_Summary_PeptideID_FDR0.1__MinPep3_MinCscore0_MinvPro0.txt
- Source data/Source data Table 1/Results_Summary_PeptideID_FDR0.1__MinPep3_MinCscore0_MinvPro2.txt
- Source data/Source data Table 1/Results_Summary_PeptideID_FDR0.1__MinPep5_MinCscore0.95_MinvPro0.txt
- Source data/Source data Table 1/Results_Summary_PeptideID_FDR0.1__MinPep5_MinCscore0_MinvPro0.txt
- Source data/Source data Table 1/Results_Summary_PeptideID_FDR0.1__MinPep5_MinCscore0_MinvPro2.txt
- Source data/Source data Table 1/Results_Summary_PeptideID_FDR1_MinPep1_MinCscore0.95_MinvPro2.txt
- Source data/Source data Table 1/Results_Summary_PeptideID_FDR1_MinPep2_MinCscore0.95_MinvPro2.txt
- Source data/Source data Table 1/Results_Summary_PeptideID_FDR1_MinPep3_MinCscore0.95_MinvPro2.txt
- Source data/Source data Table 1/Results_Summary_PeptideID_FDR1_MinPep5_MinCscore0.95_MinvPro2.txt
- Source data/Source data Table 1/Results_Summary_PeptideID_FDR1__MinPep1_MinCscore0.95_MinvPro0.txt
- Source data/Source data Table 1/Results_Summary_PeptideID_FDR1__MinPep1_MinCscore0_MinvPro0.txt
- Source data/Source data Table 1/Results_Summary_PeptideID_FDR1__MinPep1_MinCscore0_MinvPro2.txt
- Source data/Source data Table 1/Results_Summary_PeptideID_FDR1__MinPep2_MinCscore0.95_MinvPro0.txt
- Source data/Source data Table 1/Results_Summary_PeptideID_FDR1__MinPep2_MinCscore0_MinvPro0.txt
- Source data/Source data Table 1/Results_Summary_PeptideID_FDR1__MinPep2_MinCscore0_MinvPro2.txt
- Source data/Source data Table 1/Results_Summary_PeptideID_FDR1__MinPep3_MinCscore0.95_MinvPro0.txt
- Source data/Source data Table 1/Results_Summary_PeptideID_FDR1__MinPep3_MinCscore0_MinvPro0.txt
- Source data/Source data Table 1/Results_Summary_PeptideID_FDR1__MinPep3_MinCscore0_MinvPro2.txt
- Source data/Source data Table 1/Results_Summary_PeptideID_FDR1__MinPep5_MinCscore0.95_MinvPro0.txt
- Source data/Source data Table 1/Results_Summary_PeptideID_FDR1__MinPep5_MinCscore0_MinvPro0.txt
- Source data/Source data Table 1/Results_Summary_PeptideID_FDR1__MinPep5_MinCscore0_MinvPro2.txt
- Source data/Source data Table 1/Results_VirusID_FDR0.1__MinPep1_MinCscore0.95_MinvPro0.txt
- Source data/Source data Table 1/Results_VirusID_FDR0.1__MinPep1_MinCscore0.95_MinvPro2.txt
- Source data/Source data Table 1/Results_VirusID_FDR0.1__MinPep1_MinCscore0_MinvPro0.txt
- Source data/Source data Table 1/Results_VirusID_FDR0.1__MinPep1_MinCscore0_MinvPro2.txt
- Source data/Source data Table 1/Results_VirusID_FDR0.1__MinPep2_MinCscore0.95_MinvPro0.txt
- Source data/Source data Table 1/Results_VirusID_FDR0.1__MinPep2_MinCscore0.95_MinvPro2.txt
- Source data/Source data Table 1/Results_VirusID_FDR0.1__MinPep2_MinCscore0_MinvPro0.txt
- Source data/Source data Table 1/Results_VirusID_FDR0.1__MinPep2_MinCscore0_MinvPro2.txt
- Source data/Source data Table 1/Results_VirusID_FDR0.1__MinPep3_MinCscore0.95_MinvPro0.txt
- Source data/Source data Table 1/Results_VirusID_FDR0.1__MinPep3_MinCscore0.95_MinvPro2.txt
- Source data/Source data Table 1/Results_VirusID_FDR0.1__MinPep3_MinCscore0_MinvPro0.txt
- Source data/Source data Table 1/Results_VirusID_FDR0.1__MinPep3_MinCscore0_MinvPro2.txt
- Source data/Source data Table 1/Results_VirusID_FDR0.1__MinPep5_MinCscore0.95_MinvPro0.txt
- Source data/Source data Table 1/Results_VirusID_FDR0.1__MinPep5_MinCscore0.95_MinvPro2.txt
- Source data/Source data Table 1/Results_VirusID_FDR0.1__MinPep5_MinCscore0_MinvPro0.txt
- Source data/Source data Table 1/Results_VirusID_FDR0.1__MinPep5_MinCscore0_MinvPro2.txt
- Source data/Source data Table 1/Results_VirusID_FDR1__MinPep1_MinCscore0.95_MinvPro0.txt
- Source data/Source data Table 1/Results_VirusID_FDR1__MinPep1_MinCscore0.95_MinvPro2.txt
- Source data/Source data Table 1/Results_VirusID_FDR1__MinPep1_MinCscore0_MinvPro0.txt
- Source data/Source data Table 1/Results_VirusID_FDR1__MinPep1_MinCscore0_MinvPro2.txt
- Source data/Source data Table 1/Results_VirusID_FDR1__MinPep2_MinCscore0.95_MinvPro0.txt
- Source data/Source data Table 1/Results_VirusID_FDR1__MinPep2_MinCscore0.95_MinvPro2.txt
- Source data/Source data Table 1/Results_VirusID_FDR1__MinPep2_MinCscore0_MinvPro0.txt
- Source data/Source data Table 1/Results_VirusID_FDR1__MinPep2_MinCscore0_MinvPro2.txt
- Source data/Source data Table 1/Results_VirusID_FDR1__MinPep3_MinCscore0.95_MinvPro0.txt
- Source data/Source data Table 1/Results_VirusID_FDR1__MinPep3_MinCscore0.95_MinvPro2.txt
- Source data/Source data Table 1/Results_VirusID_FDR1__MinPep3_MinCscore0_MinvPro0.txt
- Source data/Source data Table 1/Results_VirusID_FDR1__MinPep3_MinCscore0_MinvPro2.txt
- Source data/Source data Table 1/Results_VirusID_FDR1__MinPep5_MinCscore0.95_MinvPro0.txt
- Source data/Source data Table 1/Results_VirusID_FDR1__MinPep5_MinCscore0.95_MinvPro2.txt
- Source data/Source data Table 1/Results_VirusID_FDR1__MinPep5_MinCscore0_MinvPro0.txt
- Source data/Source data Table 1/Results_VirusID_FDR1__MinPep5_MinCscore0_MinvPro2.txt
- Source data/Source data Table 2/
- Source data/Source data Table 2/Results_vPro_SARS-CoV-2_Panel_synLib-SARS2-N1-8_100fmol.txt
- Source data/Source data Table 2/Results_vPro_SARS-CoV_2_Panel_vPro-lib.txt
- Source data/Source data Table 2/Results_vPro_SARS-CoV_2_Panel_vPro-lib_AlphaPeptDeep.txt
- Source data/Source data Table 2/Results_vPro_SARS-CoV_2_Panel_vPro-lib_HIVref-lib.txt
- Source data/Source data Table 2/Results_vPro_SARS-CoV_2_Panel_vPro-lib_SARS-COV-2-VOC.txt
- Source data/Source data Table 2/Results_vPro_SARS-CoV_2_Panel_vPro-lib_SARSonly-lib.txt
- Source data/Source data Table 2/Results_vPro_SARS-CoV_2_Panel_vPro-lib_SARSonly_HumanSwab-lib.txt
- Source data/vPro Results/
- Source data/vPro Results/Results_vPro_PRIDE-SARS-CoV-2-Swab.txt
- Source data/vPro Results/Results_vPro_PRIDE_Plasma_Ebola.txt
- Source data/vPro Results/Results_vPro_SARS-CoV-2 carry-over.txt
- Source data/vPro Results/Results_vPro_SARS-CoV-2_Panel_synLib-SARS2-N1-8_100fmol.txt
- Source data/vPro Results/Results_vPro_SARS-CoV_2_Panel_vPro-lib_AlphaPeptDeep.txt
- Source data/vPro Results/Results_vPro_SARS-CoV_2_Panel_vPro-lib_HIVref-lib.txt
- Source data/vPro Results/Results_vPro_SARS-CoV_2_Panel_vPro-lib_SARS-COV-2-VOC.txt
- Source data/vPro Results/Results_vPro_SARS-CoV_2_Panel_vPro-lib_SARSonly-lib.txt
- Source data/vPro Results/Results_vPro_SARS-CoV_2_Panel_vPro-lib_SARSonly_HumanSwab-lib.txt
- Source data/vPro Results/Results_vPro_Sensitivity_SARS-CoV-2.txt
- Source data/vPro Results/Results_vPro_Specificity.txt
- Source data/vPro-MS Library Generation/
- Source data/vPro-MS Library Generation/.Rhistory
- Source data/vPro-MS Library Generation/Contaminants.fasta
- Source data/vPro-MS Library Generation/GOCC.txt
- Source data/vPro-MS Library Generation/Human.fasta
- Source data/vPro-MS Library Generation/Library Calculation.R
- Source data/vPro-MS Library Generation/Uniprot.Organism.List.txt
