# Supplementary material for: vPro-MS enables identification of human-pathogenic viruses from patient samples by untargeted proteomics
Source: Nat Commun. 2025 Jul 31;16:7041. doi: 10.1038/s41467-025-62469-4 (PMC12314097; doi:10.1038/s41467-025-62469-4)
Supplement: Supplementary file 12 — Source data [file 41467_2025_62469_MOESM12_ESM.zip › Source data/Source data Fig 3/Heatmap_Results_VirusID_FDR1__MinPep1_MinCscore0_MinvPro0.txt]

Run	Species	VirID.Score	No.Peptide.Sequences	Virus.Quantity.Top3	Peptide.Sequences	CScores	Subspecies	No.Peptide.Sequences.Subspecies	Proteomes
VirusID_SARS-CoV-2_D1_1-20-2023_692	Severe acute respiratory syndrome coronavirus	3.22356401034433	13	20259.1533333333	ADSNGTITVEELK; AYNVTQAFGR; DQVILLNK; EITVATSR; LIANQFNSAIGK; LNTDHSSSSDNIALLVQ; LQSLQTYVTQQLIR; NPANNAAIVLQLPQGTTLPK; SFIEDLLFNK; TQLPPAYTNSFTR; VAGDSGFAAYSR; VTLADAGFIK; WYFYYLGTGPEAGLPYGANK	0.912398; 0.997855; 0.999623; 0.921821; 0.999193; 0.999976; 0.999789; 0.999744; 0.999566; 0.893085; 0.999972; 0.999726; 0.999929	Severe acute respiratory syndrome coronavirus 2	10	UP000503207: Genome
VirusID_SARS-CoV-2_D1_1-20-2023_692	La Crosse orthobunyavirus	2.16689010529456	1	1543.06	IDVHNVEDIEQYK	0.936077	NA	NA	UP000099353: Genome; UP000127734: Genome
VirusID_SARS-CoV-2_D1_1-20-2023_692	Human immunodeficiency virus 1	2.09079993622407	7	9249.99333333333	AILGEVGSPR; IIDFLQR; IIEIVQGIFR; LDIEPLDNSSK; LDVVPISDGNNSSNSMYR; LFNSTWEGNETIR; SFDYIWK	0.918997; 0.899887; 0.921386; 0.933079; 0.907578; 0.925495; 0.910773	NA	NA	UP000246467: Chromosome
VirusID_SARS-CoV-2_D1_1-20-2023_692	Crimean-Congo hemorrhagic fever virus	1.88959795658536	1	5703.11	NFHFHSK	0.911315	NA	NA	UP000008767: Genome
VirusID_SARS-CoV-2_D1_1-20-2023_692	Sapporo virus	1.88474545379095	1	2357.56	ITEPVSFIVPDVR	0.934891	NA	NA	UP000170889: Genome
VirusID_SARS-CoV-2_D1_1-20-2023_692	Dengue virus	1.68062547113503	1	9890.63	NLHLEGK	0.932166	Dengue virus type 2	1	UP000002329: Genome
VirusID_SARS-CoV-2_D1_1-20-2023_692	Lassa virus	1.67463510744584	1	1483.73	DGSDAVVTYLR	0.899969	NA	NA	UP000169166: Genome
VirusID_SARS-CoV-2_D1_1-20-2023_692	Mumps virus	1.64033087627585	1	4286.14	IDIDNDIPDYDIHGDII	0.89561	NA	NA	UP000180816: Genome
VirusID_SARS-CoV-2_D1_1-20-2023_692	Measles virus	1.62150401901637	1	615.822	ANETIVSSHFFVYSK	0.922961	NA	NA	UP000115521: Genome; UP000132095: Genome; UP000116098: Genome; UP000141942: Genome; UP000133043: Genome
VirusID_SARS-CoV-2_D2_1-20-2023_693	Severe acute respiratory syndrome coronavirus	3.17172081289675	6	16726.52	AYNVTQAFGR; IGMEVTPSGTWLTYTGAIK; LQSLQTYVTQQLIR; NPANNAAIVLQLPQGTTLPK; VAGDSGFAAYSR; VTLADAGFIK	0.999915; 0.998292; 0.997279; 0.99932; 0.99757; 0.996765	Severe acute respiratory syndrome coronavirus 2	5	UP000503207: Genome
VirusID_SARS-CoV-2_D2_1-20-2023_693	Influenza A virus	2.28883421199309	2	2007.32	EPALIIWGIHHSGSTAEQTR; QEQQSDVSVDNSHFVNIELE	0.943057; 0.956244	NA	NA	UP000106120: Genome
VirusID_SARS-CoV-2_D2_1-20-2023_693	Human immunodeficiency virus 1	2.28199478746279	7	27756.9266666667	AWNNTLR; EQHPPAISLK; LDIVPIDNDNTSYTLK; PVVSTQLLLNDSLAEK; QGYSPLSFQIHTPDPR; QGYSPLSFQTHIPSPGDLDR; SIHIGPGQAFYATGDIIGK	0.880851; 0.921619; 0.966831; 0.922655; 0.942138; 0.913918; 0.869577	NA	NA	UP000139495: Genome
VirusID_SARS-CoV-2_D2_1-20-2023_693	Parechovirus A	2.11969181289274	1	1869.05	GFNEVSTAFR	0.942418	NA	NA	UP000008274: Genome
VirusID_SARS-CoV-2_D2_1-20-2023_693	Hepatitis C virus	2.05879098376146	1	514.111	VQLLDSHYDQVLK	0.937397	Hepatitis C virus genotype 2k	1	UP000008102: Genome
VirusID_SARS-CoV-2_D2_1-20-2023_693	Dengue virus	1.92981226935142	1	17809.2	NLHLEGK	0.931556	Dengue virus type 2	1	UP000002329: Genome
VirusID_SARS-CoV-2_D2_1-20-2023_693	Rotavirus A	1.83775475913778	1	3968.47	LQIFDVSR	0.991589	NA	NA	UP000001454: Genome
VirusID_SARS-CoV-2_D2_1-20-2023_693	Marburg marburgvirus	1.79814015008416	1	4221.84	VPIDQVFGTNPPEK	0.974793	NA	NA	UP000141488: Genome
VirusID_SARS-CoV-2_D2_1-20-2023_693	Molluscum contagiosum virus	1.35337493185783	1	2590.03	ALGALFER	0.925283	NA	NA	UP000320816: Genome
VirusID_SARS-CoV-2_D3_1-20-2023_694	Severe acute respiratory syndrome coronavirus	2.45907631652578	1	5974.67	AYNVTQAFGR	0.981071	Severe acute respiratory syndrome coronavirus 2	1	UP000503207: Genome
VirusID_SARS-CoV-2_D3_1-20-2023_694	Human immunodeficiency virus 1	2.17141028241978	10	41910.7566666667	AFFGTEIIGNIR; AFYANDITGDIR; AWNNTLR; DGGAINNTANETFR; EDSNELYPFASLK; ELLALDNWK; GYSPISFQTR; IIDLFQR; PWLHGLGQHIYETYGDTGEGVR; TSINIGPGQAFYR	0.916503; 0.846434; 0.858451; 0.855657; 0.927184; 0.872974; 0.896358; 0.942587; 0.97028; 0.860451	NA	NA	UP000139495: Genome; UP000163197: Genome
VirusID_SARS-CoV-2_D3_1-20-2023_694	Human immunodeficiency virus 1	2.17141028241978	10	41910.7566666667	AFFGTEIIGNIR; AFYANDITGDIR; AWNNTLR; DGGAINNTANETFR; EDSNELYPFASLK; ELLALDNWK; GYSPISFQTR; IIDLFQR; PWLHGLGQHIYETYGDTGEGVR; TSINIGPGQAFYR	0.916503; 0.846434; 0.858451; 0.855657; 0.927184; 0.872974; 0.896358; 0.942587; 0.97028; 0.860451	NA	NA	UP000139495: Genome; UP000163197: Genome
VirusID_SARS-CoV-2_D3_1-20-2023_694	Human immunodeficiency virus 2	2.1202577599724	1	8218.56	QPNPVPVGNIYR	0.901048	NA	NA	UP000259872: Genome
VirusID_SARS-CoV-2_D3_1-20-2023_694	Enterovirus A	2.02820024975876	1	5916.65	AFGTGFTDAVSR	0.883199	Humanenterovirus 71	1	UP000007709: Genome
VirusID_SARS-CoV-2_D3_1-20-2023_694	Parechovirus A	2.00910730784973	1	3641.53	GFNEVSTAFR	0.898582	NA	NA	UP000008274: Genome
VirusID_SARS-CoV-2_D3_1-20-2023_694	Reston ebolavirus	1.84725648790866	1	1207.62	ATSTAAAVDAYWK	0.975254	NA	NA	UP000133425: Genome
VirusID_SARS-CoV-2_D3_1-20-2023_694	Kokobera virus	1.81922776430842	1	2339.84	YLVLVGAAFAER	0.965125	NA	NA	UP000124420: Genome
VirusID_SARS-CoV-2_D3_1-20-2023_694	Vesiculovirus india	1.77619313208322	1	862.258	AGLQPLTISLDELFSSR	0.924432	NA	NA	UP000007625: Genome
VirusID_SARS-CoV-2_D3_1-20-2023_694	Human metapneumovirus	1.68533418504719	1	1082.06	LASTIEVGLETTVR	0.871627	NA	NA	UP000001398: Genome
VirusID_SARS-CoV-2_D3_1-20-2023_694	Human cytomegalovirus	1.50776824042551	1	882.824	DVPVFVHEQQYLR	0.902108	NA	NA	UP000153949: Genome; UP000155468: Genome
VirusID_SARS-CoV-2_D3_1-20-2023_694	Human herpesvirus 6A	1.49614762790136	1	2381.43	NLHLHFILEQR	0.897144	NA	NA	UP000009295: Genome
VirusID_SARS-CoV-2_D3_1-20-2023_694	Human herpesvirus 8	1.33710881943325	1	2430.82	LVLGDIFASK	0.981485	NA	NA	UP000097197: Genome
VirusID_SARS-CoV-2_D4_1-20-2023_695	Hepatitis B virus	2.3896974507676	1	996.77	VGVGAFGPGFIPLR	0.951762	NA	NA	UP000124249: Genome
VirusID_SARS-CoV-2_D4_1-20-2023_695	Human immunodeficiency virus 1	2.26748157249477	9	32111.9933333333	AWNNTLR; DFLLVAVR; GVHIGPGQAFYAR; IIEIVYR; IVELLGLR; NAIIGDIR; PEPTAPPAELLK; PGLLETTEGGK; QTPAAAAEGVGAVSQDLDK	0.839159; 0.935982; 0.875277; 0.858681; 0.98737; 0.845019; 0.899973; 0.887654; 0.899883	NA	NA	UP000163602: Genome
VirusID_SARS-CoV-2_D4_1-20-2023_695	Cosavirus A	2.08327242321691	1	722.541	SSVVLSDLHYQHTLVANLAR	0.909294	NA	NA	UP000029753: Genome
VirusID_SARS-CoV-2_D4_1-20-2023_695	Usutu virus	2.04727476994539	1	2363.56	TFLELLR	0.888452	NA	NA	UP000138451: Genome
VirusID_SARS-CoV-2_D4_1-20-2023_695	Human adenovirus E	1.97056814302562	1	2425.45	LGELTQQVAQLQEQTR	0.866085	Human adenovirus E serotype 4	1	UP000327169: Genome; UP000357833: Genome; UP000327290: Genome; UP000360712: Genome
VirusID_SARS-CoV-2_D4_1-20-2023_695	Aroa virus	1.8879537211396	1	3106.28	EALVEFQEPHATK	0.968692	NA	NA	UP000120303: Genome
VirusID_SARS-CoV-2_D4_1-20-2023_695	Dengue virus	1.83339495000031	1	12040.9	NLHLEGK	0.873746	Dengue virus type 2	1	UP000002329: Genome
VirusID_SARS-CoV-2_D4_1-20-2023_695	Vesiculovirus india	1.79036031777511	1	1446.28	ASGAWVLDSVSHFK	0.862032	NA	NA	UP000007625: Genome; UP000007623: Genome
VirusID_SARS-CoV-2_D4_1-20-2023_695	Rotavirus X	1.70845621339201	1	7107.13	VAIVELLDNK	0.961081	NA	NA	UP000174021: Genome
VirusID_SARS-CoV-2_D4_1-20-2023_695	Yaba monkey tumor virus	1.4306560584465	1	3588.07	IILTESVK	0.87366	NA	NA	UP000008596: Genome
VirusID_SARS-CoV-2_D4_1-20-2023_695	Molluscum contagiosum virus	1.27742768235032	1	5041.09	TVDELVENDAIFR	0.915482	NA	NA	UP000515502: Genome
VirusID_SARS-CoV-2_D4_1-20-2023_695	Human cytomegalovirus	1.09578270973649	1	1590.45	AFVGALPSLGYHFGFVR	0.919921	NA	NA	UP000126214: Genome
VirusID_SARS-CoV-2_N1_1-21-2023_704	Hepatitis delta virus	2.9461481675659	1	1714.63	TGEGIDIR	0.928459	NA	NA	UP000126899: Genome
VirusID_SARS-CoV-2_N1_1-21-2023_704	Hepatitis B virus	2.89499564511852	1	559.12	TTNAPILSTLPEATVVR	0.904805	NA	NA	UP000113192: Genome
VirusID_SARS-CoV-2_N1_1-21-2023_704	Gammapapillomavirus 3	2.22598886415995	1	923.086	EYTFWNVNLTEK	0.881959	Human papillomavirus type 50	1	UP000168289: Genome
VirusID_SARS-CoV-2_N1_1-21-2023_704	Hepatitis C virus	2.14166797845991	2	1593.65	AIPLEYIK; HVGPSEGAAQWMNR	0.960015; 0.857682	Hepatitis C virus genotype 6g	1	UP000008097: Genome
VirusID_SARS-CoV-2_N1_1-21-2023_704	Human immunodeficiency virus 1	2.12496228495706	9	3303.57	DAFDLSHFLK; EINNYTYTIYK; IGPGQTFYTTEIIGDIR; ISSEIHIPLGDAK; IVELLGLR; LDVVPITEDEK; QGTYNTQIDPDLADR; SFDYIWK; SLFNTVAVLYYVHK	0.91919; 0.925239; 0.986738; 0.887953; 0.910618; 0.940271; 0.89134; 0.937262; 0.95994	NA	NA	UP000163602: Genome
VirusID_SARS-CoV-2_N1_1-21-2023_704	Enterovirus A	1.95714355186737	1	2092.18	EVNWGNATFLK	0.875056	Humanenterovirus 71	1	UP000105654: Genome
VirusID_SARS-CoV-2_N1_1-21-2023_704	La Crosse orthobunyavirus	1.88545032721229	1	2819.22	PIIDFSGIR	0.884346	NA	NA	UP000008768: Genome; UP000121242: Genome
VirusID_SARS-CoV-2_N1_1-21-2023_704	Zika virus	1.73196685890208	1	1342.61	NDAGEAISFPTTLGMNK	0.941792	NA	NA	UP000108639: Genome
VirusID_SARS-CoV-2_N1_1-21-2023_704	Lassa virus	1.68192081980967	1	1446.64	LASSGPTFK	0.856207	NA	NA	UP000147984: Genome
VirusID_SARS-CoV-2_N1_1-21-2023_704	Tapox virus	1.63439430651015	2	923.068	NYSLFYNFIQTYK; TADILIIVSR	0.921322; 0.924676	NA	NA	UP000136581: Genome
VirusID_SARS-CoV-2_N1_1-21-2023_704	Human respiratory syncytial virus	1.59638512357795	1	4254.69	DHVVNLNEVDEQSGLYR	0.937292	NA	NA	UP000125254: Genome; UP000102723: Genome; UP000161196: Genome; UP000175278: Genome; UP000169165: Genome; UP000143051: Genome; UP000109441: Genome; UP000142801: Genome
VirusID_SARS-CoV-2_N1_1-21-2023_704	Epstein-Barr virus	1.37648170524063	1	1128.61	DGVNITVNLK	0.916538	NA	NA	UP000276645: Genome
VirusID_SARS-CoV-2_N2_1-21-2023_705	Hepatitis B virus	2.46214722629907	1	2083.88	EAVVSYVNVNMGIK	0.91424	NA	NA	UP000152653: Genome
VirusID_SARS-CoV-2_N2_1-21-2023_705	Hepatitis E virus	2.42996254292767	1	2111.76	VQALSAAAADSV	0.883014	NA	NA	UP000101360: Genome
VirusID_SARS-CoV-2_N2_1-21-2023_705	Alphapapillomavirus 8	2.14472681444692	1	1521.3	FWDVNLTER	0.895211	Human papillomavirus 40	1	UP000144847: Genome; UP000009121: Genome
VirusID_SARS-CoV-2_N2_1-21-2023_705	Human immunodeficiency virus 1	2.070940600286	20	29369.4433333333	AWNNTLR; DAELVVTTYWGLHTGER; DGGINVSETNETFR; EIVTQLGTYFK; GILLILR; GYALFYR; IGILTQR; IGPGQTFYATNAIIGNIR; ILFLDGIEK; LDIVPINNNDNNSSEYR; LDVVPITEDEK; LFNDTYLNK; LSDFILIAAR; LWVTVYYGVPGWK; QGYSPLSFQIHTPSPEGLDR; SFDYIWK; SLYNAIVVLYQVHQR; VLAEAMSQANHGTTVMMQR; VLAEAMSQATGSAAAAMMQR; VWLHGLGQHIYETYGDTWEGVEAMLR	0.95186; 0.896513; 0.883419; 0.878681; 0.970817; 0.898001; 0.862627; 0.930001; 0.882858; 0.969268; 0.907505; 0.868317; 0.873799; 0.895874; 0.869872; 0.962045; 0.875938; 0.942068; 0.896273; 0.980169	NA	NA	UP000125657: Genome
VirusID_SARS-CoV-2_N2_1-21-2023_705	Enterovirus A	1.9963069819891	1	1565.83	QDPGTTLAQDMPVLTR	0.866367	Coxsackievirus A9	1	UP000000288: Genome
VirusID_SARS-CoV-2_N2_1-21-2023_705	Dobrava-Belgrade orthohantavirus	1.98502597157941	1	3407.13	ATLEELQK	0.940914	NA	NA	UP000150906: Genome
VirusID_SARS-CoV-2_N2_1-21-2023_705	Ilheus virus	1.79793932822226	2	2606.115	EGGHMFADDTAGWDTR; VIPQIVR	0.938963; 0.883377	NA	NA	UP000133235: Genome
VirusID_SARS-CoV-2_N2_1-21-2023_705	West Nile virus	1.5467068009207	1	6193.45	ENGIDLSMVVEK	0.88716	NA	NA	UP000156509: Genome
VirusID_SARS-CoV-2_N2_1-21-2023_705	Simian foamy virus	1.53469789344768	1	1360.07	DIQVLGPVIDWNVTQR	0.889582	NA	NA	UP000165559: Genome; UP000138352: Genome
VirusID_SARS-CoV-2_N2_1-21-2023_705	Human adenovirus C	1.51918572726944	1	783.806	INYMSAGPHMISR	0.865054	NA	NA	UP000395748: Genome
VirusID_SARS-CoV-2_N2_1-21-2023_705	Aroa virus	1.47228685764995	1	788.13	EALVEFQEPHATK	0.940026	NA	NA	UP000120303: Genome
VirusID_SARS-CoV-2_N2_1-21-2023_705	Zika virus	1.45881928295014	1	1715.62	AVTLPSHSTR	0.94668	NA	NA	UP000108639: Genome
VirusID_SARS-CoV-2_N2_1-21-2023_705	Influenza C virus	1.45551664740006	1	496.786	FLSGGSLMLSMFGPPGK	0.974301	NA	NA	UP000138885: Genome
VirusID_SARS-CoV-2_N2_1-21-2023_705	Lagos bat virus	1.45551664740006	1	582.367	DHPLAPYIATQTWPPK	0.92168	NA	NA	UP000105443: Genome
VirusID_SARS-CoV-2_N2_1-21-2023_705	Lassa virus	1.42380223422285	3	1404.1	FLYANVGEEGER; LATFTPAIHDQDLELFIR; LLNELNNLYTDK	0.877634; 0.869639; 0.881617	NA	NA	UP000160642: Genome
VirusID_SARS-CoV-2_N2_1-21-2023_705	Marburg marburgvirus	1.28828884867568	1	2188.72	ILEQFHLQK	0.985902	NA	NA	UP000109618: Genome
VirusID_SARS-CoV-2_N2_1-21-2023_705	Tapox virus	1.06021673489423	1	751.49	EFNSTHSLLEYSK	0.881431	NA	NA	UP000136581: Genome
VirusID_SARS-CoV-2_N2_1-21-2023_705	Human cytomegalovirus	0.679564361116353	1	2819.88	PTAALLSSA	0.947241	NA	NA	UP000167502: Genome
VirusID_SARS-CoV-2_N3_1-21-2023_706	Hepatitis B virus	2.71023255304942	1	1219.72	NLVVNYVNTNMGLK	0.863025	NA	NA	UP000119092: Genome
VirusID_SARS-CoV-2_N3_1-21-2023_706	Dobrava-Belgrade orthohantavirus	2.32328792867885	1	4260.82	ATLEELQK	0.969151	NA	NA	UP000150906: Genome
VirusID_SARS-CoV-2_N3_1-21-2023_706	Human immunodeficiency virus 1	2.20678235960741	10	12471.5666666667	EISDYTETIYR; IGPGQTFYATGDIIR; IHIGPGR; IIDFLQR; LDIVEIK; LDIVPMGSDNSSYR; LGDLFNR; QGYSPLFFQTPTHQQR; SFDYIWK; TSVHIGPGQEFYK	0.881675; 0.949274; 0.90547; 0.985851; 0.933792; 0.882795; 0.947977; 0.881719; 0.981012; 0.947892	NA	NA	UP000144298: Genome; UP000132191: Genome
VirusID_SARS-CoV-2_N3_1-21-2023_706	Human immunodeficiency virus 1	2.20678235960741	10	12471.5666666667	EISDYTETIYR; IGPGQTFYATGDIIR; IHIGPGR; IIDFLQR; LDIVEIK; LDIVPMGSDNSSYR; LGDLFNR; QGYSPLFFQTPTHQQR; SFDYIWK; TSVHIGPGQEFYK	0.881675; 0.949274; 0.90547; 0.985851; 0.933792; 0.882795; 0.947977; 0.881719; 0.981012; 0.947892	NA	NA	UP000144298: Genome; UP000132191: Genome
VirusID_SARS-CoV-2_N3_1-21-2023_706	Rhinovirus A	2.03353894342455	1	7685.5	PAVITAGPSDMYVHVGNLIYR	0.884153	Human rhinovirus 23	1	UP000136434: Genome
VirusID_SARS-CoV-2_N3_1-21-2023_706	Hepatitis C virus	1.91435253570534	1	5395.65	AIPLEYIK	0.985096	NA	NA	UP000007416: Genome
VirusID_SARS-CoV-2_N3_1-21-2023_706	Human adenovirus C	1.85744768436887	1	2425.13	FPGFVSPHK	0.934545	NA	NA	UP000395748: Genome
VirusID_SARS-CoV-2_N3_1-21-2023_706	Influenza A virus	1.81744252269729	2	4788.53	LEFEPFQSLVPK; LYIWGVHHPSTDQEQTNLYVQASGR	0.963485; 0.91325	NA	NA	UP000008219: Genome
VirusID_SARS-CoV-2_N3_1-21-2023_706	Aroa virus	1.81054881474939	1	1799.22	EALVEFQEPHATK	0.92778	NA	NA	UP000120303: Genome
VirusID_SARS-CoV-2_N3_1-21-2023_706	Lassa virus	1.74999967992091	1	2353.22	DGSDAVVTYLR	0.902945	NA	NA	UP000169166: Genome
VirusID_SARS-CoV-2_N3_1-21-2023_706	Human adenovirus A	1.71569544875092	1	1142.88	SILISPSNNTGWGLGSTR	0.872907	Human adenovirus A serotype 18	1	UP000139114: Genome
VirusID_SARS-CoV-2_N3_1-21-2023_706	Rotavirus A	1.69950868765765	1	2601.9	QLLEILK	0.870006	NA	NA	UP000137796: Genome
VirusID_SARS-CoV-2_N3_1-21-2023_706	Molluscum contagiosum virus	1.20002277596011	1	2842.44	VYVSASAFGFYAQPDGSK	0.950752	Molluscum contagiosum virus subtype 1	1	UP000515502: Genome
VirusID_SARS-CoV-2_N4_1-21-2023_707	Hepatitis B virus	2.50983467793804	1	5444.05	QWDSTTFHQTLLDPR	0.903805	NA	NA	UP000105234: Genome
VirusID_SARS-CoV-2_N4_1-21-2023_707	Epstein-Barr virus	2.23683340587431	1	1846.59	PNVEVWPVDPPPPVNFNK	0.889591	NA	NA	UP000103223: Genome
VirusID_SARS-CoV-2_N4_1-21-2023_707	Getah virus	2.2225929667597	1	588.638	SVTEHFNVYK	0.860466	NA	NA	UP000169189: Genome; UP000141516: Genome
VirusID_SARS-CoV-2_N4_1-21-2023_707	Betapapillomavirus 1	2.19544072071608	1	1391.99	MSVWLPASGK	0.885697	Human papillomavirus 24	1	UP000158064: Genome
VirusID_SARS-CoV-2_N4_1-21-2023_707	Heartland bandavirus	1.96576663358777	1	634.018	NHSSFQGLVGQVK	0.881979	NA	NA	UP000145049: Genome
VirusID_SARS-CoV-2_N4_1-21-2023_707	Human immunodeficiency virus 1	1.86885662057971	8	5593.12	DIGNITDEVR; FFSLGGGDMR; GGGAVVIQDNSEIK; IGILTQR; IGPGQSFYATK; LGDLFNR; PGNFLQSSLEPTAPPEESFR; SFDYIWK	0.957239; 0.93058; 0.945401; 0.894843; 0.858949; 0.978526; 0.983923; 0.987074	NA	NA	UP000102907: Genome
VirusID_SARS-CoV-2_N4_1-21-2023_707	Enterovirus A	1.82186005790349	2	1532.33	EIGYSEEAVSLIEGINR; LEVHFEQALFSK	0.916842; 0.953134	Humanenterovirus 71	2	UP000118073: Genome
VirusID_SARS-CoV-2_N4_1-21-2023_707	Sapporo virus	1.75971215115464	1	673.999	PTTLTIILQQHK	0.868498	NA	NA	UP000170889: Genome
VirusID_SARS-CoV-2_N4_1-21-2023_707	Hepatitis C virus	1.71395466059397	1	3088.31	AIPLEYIK	0.979404	NA	NA	UP000007416: Genome
VirusID_SARS-CoV-2_N4_1-21-2023_707	West Nile virus	1.68457088290876	1	2854.96	YEVAIFVHGPTTVESHGDYSTQIGATQAGR	0.868925	NA	NA	UP000155117: Genome
VirusID_SARS-CoV-2_N4_1-21-2023_707	Duvenhage virus	1.68053090510702	1	519.854	HQEDEDFYLTGR	0.871589	NA	NA	UP000111405: Genome
VirusID_SARS-CoV-2_N4_1-21-2023_707	Ilheus virus	1.6570498092575	1	11738.2	AEHSGNEIVDAMR	0.866873	NA	NA	UP000149844: Genome
VirusID_SARS-CoV-2_N4_1-21-2023_707	Guarito mammarevirus	1.6067446909461	1	2020.31	ALGALESEK	0.859819	NA	NA	UP000107858: Genome
VirusID_SARS-CoV-2_N4_1-21-2023_707	Lagos bat virus	1.60336495029472	1	5255.43	EGVLAGLSR	0.881964	NA	NA	UP000161306: Genome; UP000121818: Genome
VirusID_SARS-CoV-2_N4_1-21-2023_707	Lassa virus	1.55861862312891	1	2011.91	TLGMFVSDTPGER	0.932506	NA	NA	UP000138978: Genome
VirusID_SARS-CoV-2_N4_1-21-2023_707	Human adenovirus F	1.53786340153829	1	2449.5	LPAWAGVR	0.984646	Human adenovirus F serotype 41	1	UP000320000: Genome
VirusID_SARS-CoV-2_N4_1-21-2023_707	Vesiculovirus isfahan	1.5321110726492	1	230.746	DSLETYEVVMSFLR	0.888818	NA	NA	UP000204017: Genome
VirusID_SARS-CoV-2_N4_1-21-2023_707	Human adenovirus A	1.50176705619001	1	322.775	AAAAAATAIANLAAPR	0.899301	Human adenovirus A serotype 12	1	UP000319239: Genome
VirusID_SARS-CoV-2_N4_1-21-2023_707	Marburg marburgvirus	1.40220079953821	1	4155.72	YIVYPENITEINAR	0.869542	NA	NA	UP000160614: Genome; UP000180448: Genome; UP000137266: Genome; UP000007771: Genome
VirusID_SARS-CoV-2_N4_1-21-2023_707	Human cytomegalovirus	1.24413264461581	2	2310.07	PTAALLSSA; VTNADSVFAPR	0.932827; 0.968648	NA	NA	UP000153949: Genome; UP000155468: Genome
VirusID_SARS-CoV-2_N4_1-21-2023_707	Cercopithecine herpesvirus 16	1.12849393108547	1	1109.93	LAAGGAAVAAWVAAGGAPLAR	0.954133	NA	NA	UP000164290: Genome
VirusID_SARS-CoV-2_N4_1-21-2023_707	Orf virus	1.03817631891988	1	1137.05	YVFMYELDGAR	0.909923	NA	NA	UP000103309: Genome
VirusID_SARS-CoV-2_N5_1-21-2023_708	Alphapapillomavirus 5	2.38980053922365	1	4739.49	VTNPDFISR	0.912771	Human papillomavirus 82	1	UP000142144: Genome; UP000157674: Genome; UP000174931: Genome; UP000154905: Genome; UP000113194: Genome; UP000146972: Genome; UP000120482: Genome; UP000129065: Genome; UP000148644: Genome
VirusID_SARS-CoV-2_N5_1-21-2023_708	Torque teno virus	2.24637839692134	1	1358.57	SNHDLDLMR	0.888856	NA	NA	UP000007551: Genome
VirusID_SARS-CoV-2_N5_1-21-2023_708	Human immunodeficiency virus 1	2.22004945819899	12	5220.21333333333	AQLQEIENFK; AVGLLGHSSLK; DQEPLTSLK; EPYPLASLR; GGLDGLIYSQR; IGITLQR; IVGHLGR; LVPVDPDEVEEATEGER; SFDYIWK; SSGGDLEIR; TYWGLHTGEQDWHLGQGVSIEWR; VSQNYPIVQDVQGQMVHQAISPR	0.952628; 0.972534; 0.900118; 0.918675; 0.94588; 0.978801; 0.922485; 0.96989; 0.946202; 0.866387; 0.912198; 0.865397	NA	NA	UP000099510: Genome
VirusID_SARS-CoV-2_N5_1-21-2023_708	Enterovirus A	1.8539012839508	1	1530.36	GFLPDEQFPFLIHPTMSMR	0.883353	Humanenterovirus 71	1	UP000166606: Genome
VirusID_SARS-CoV-2_N5_1-21-2023_708	Hepatitis C virus	1.75152837524124	1	1317.88	AIPLEYIK	0.964997	NA	NA	UP000007416: Genome
VirusID_SARS-CoV-2_N5_1-21-2023_708	Human adenovirus E	1.7303390761713	1	3352.71	AATAAAAAIASMSR	0.96723	Human adenovirus E serotype 4	1	UP000327169: Genome; UP000327290: Genome; UP000357833: Genome; UP000360712: Genome
VirusID_SARS-CoV-2_N5_1-21-2023_708	Influenza A virus	1.66874300492479	2	18856.505	GDIFVIR; ILFIEEGK	0.966055; 0.895755	NA	NA	UP000171303: Genome
VirusID_SARS-CoV-2_N5_1-21-2023_708	Aroa virus	1.64772465428528	1	790.276	EALVEFQEPHATK	0.913744	NA	NA	UP000120303: Genome
VirusID_SARS-CoV-2_N5_1-21-2023_708	Lassa virus	1.59016037300627	1	1050.75	LQFSEFDFTK	0.860817	NA	NA	UP000097464: Genome; UP000101028: Genome; UP000158856: Genome; UP000127905: Genome; UP000096564: Genome; UP000165388: Genome; UP000152047: Genome; UP000102504: Genome; UP000162346: Genome
VirusID_SARS-CoV-2_N5_1-21-2023_708	Pichinde mammarevirus	1.57255142794807	1	6482.85	AITIEGLK	0.891259	NA	NA	UP000139415: Genome
VirusID_SARS-CoV-2_N6_1-21-2023_709	Human immunodeficiency virus 1	2.12290136807607	15	17357.9933333333	AWNNTLR; DGGANNNMNETFR; IGPGQTFYATGDITGDIR; IIDFLQR; ILFLDGIEK; INPLGVAPTNAK; IVELLGLR; LGDLFNR; LLGNLALYWSQELK; LVTGFLPLTWDDLR; MYSPVNILDIR; QSVYALFYK; SALYYYK; TDIVQMENTNNR; TSVHIGPGQEFYK	0.959177; 0.888443; 0.960797; 0.994642; 0.940593; 0.876371; 0.918298; 0.919396; 0.860384; 0.90001; 0.941583; 0.961633; 0.90799; 0.981236; 0.979993	NA	NA	UP000163602: Genome
VirusID_SARS-CoV-2_N6_1-21-2023_709	Puumala virus	2.12290136807607	1	1231.81	IPFHLQLSK	0.90825	NA	NA	UP000008481: Genome
VirusID_SARS-CoV-2_N6_1-21-2023_709	SFTS phlebovirus	2.09898921067066	1	529.456	QVIHEEIGENGEGNQDDVR	0.857237	NA	NA	UP000117954: Genome; UP000201130: Genome
VirusID_SARS-CoV-2_N6_1-21-2023_709	Rhinovirus A	1.96636364539607	1	9609.8	PAVITAGPSDMYVHVGNLIYR	0.868645	Human rhinovirus 23	1	UP000136434: Genome
VirusID_SARS-CoV-2_N6_1-21-2023_709	Human coronavirus HKU1	1.93336338529315	1	1195.12	GTTYLSTLWYQK	0.912301	NA	NA	UP000098016: Genome
VirusID_SARS-CoV-2_N6_1-21-2023_709	Aroa virus	1.74337351672091	1	745.892	EALVEFQEPHATK	0.922785	NA	NA	UP000120303: Genome
VirusID_SARS-CoV-2_N6_1-21-2023_709	Rotavirus X	1.56387600897331	1	3753.53	VAIVELLDNK	0.909556	NA	NA	UP000174021: Genome
VirusID_SARS-CoV-2_N6_1-21-2023_709	Human herpesvirus 1	1.29694888462177	1	1601.16	EADIAGVAER	0.931992	NA	NA	UP000268234: Chromosome i
VirusID_SARS-CoV-2_N6_1-21-2023_709	Yaba monkey tumor virus	1.28607585402781	1	8186.72	IFINSYNR	0.944072	NA	NA	UP000008596: Genome
VirusID_SARS-CoV-2_N6_1-21-2023_709	Human herpesvirus 8	1.20669580070644	1	1150.35	LVLGDIFASK	0.930596	NA	NA	UP000097197: Genome
VirusID_SARS-CoV-2_N6_1-21-2023_709	Epstein-Barr virus	1.11397997257029	1	4372.41	PLEGPDAFQDYLR	0.869088	NA	NA	UP000273386: Genome; UP000279232: Genome
VirusID_SARS-CoV-2_N6_1-21-2023_709	Human herpesvirus 2	1.02435559237376	1	1032.75	YEYQYGVVVPGDR	0.907542	NA	NA	UP000001874: Genome
VirusID_SARS-CoV-2_N7_1-21-2023_710	Hepatitis E virus	2.37935559809197	1	501.745	VAISTYTTR	0.866355	Hepatitis E virus genotype 2	1	UP000007245: Genome
VirusID_SARS-CoV-2_N7_1-21-2023_710	Human immunodeficiency virus 1	2.31720769134313	19	19012.7066666667	AWNNTLR; DLIAEIR; FEETTPVLK; GLYPPLTSLK; IGPGQAFYATNAITGDLR; IIDFLQR; IIDFVLR; IIGAIQR; IIGIIQR; LDIVPLNENSNNSNEYR; LIYTLLEK; LNQLGIAPTK; LVPVDPDEVEEATEGER; SFDYIWK; SFIMIVGGLIGLR; SSFVGWPNVR; TIIFNQSAGGDPEIER; TSVTIGPGQVFYR; VLAEAMSQVNNTNIMMQR	0.958938; 0.872324; 0.874773; 0.886739; 0.920288; 0.98768; 0.909649; 0.937801; 0.884523; 0.930278; 0.93535; 0.964635; 0.927889; 0.981069; 0.934016; 0.859347; 0.897003; 0.863074; 0.903741	NA	NA	UP000099749: Genome
VirusID_SARS-CoV-2_N7_1-21-2023_710	Human coronavirus OC43	1.90223434337231	1	1053.8	DGVMHSEFPAITIGSTFVNTSYSVVVQPR	0.893609	NA	NA	UP000143194: Genome
VirusID_SARS-CoV-2_N7_1-21-2023_710	Rhinovirus A	1.87525085368672	1	1254.86	VLLAYTPPGIGK	0.877046	Human rhinovirus 16	1	UP000007680: Genome
VirusID_SARS-CoV-2_N7_1-21-2023_710	Rotavirus B	1.79869375146524	1	312.969	QSVQFDNVIVDGVAR	0.863958	NA	NA	UP000117346: Genome
VirusID_SARS-CoV-2_N7_1-21-2023_710	Kyasanur forest disease virus	1.76494516837758	1	1072.22	TGVFTVAEFGMGMR	0.886313	NA	NA	UP000154405: Genome; UP000142664: Genome; UP000171902: Genome; UP000118450: Genome; UP000148079: Genome; UP000115063: Genome
VirusID_SARS-CoV-2_N7_1-21-2023_710	Zika virus	1.66722414769799	1	839.436	ALALAVIK	0.970506	NA	NA	UP000174794: Genome; UP000173065: Genome; UP000103838: Genome; UP000098541: Genome; UP000143436: Genome
VirusID_SARS-CoV-2_N7_1-21-2023_710	Lassa virus	1.62406723066784	1	935.612	TTAPPPYAP	0.948685	NA	NA	UP000145617: Genome
VirusID_SARS-CoV-2_N7_1-21-2023_710	Mumps virus	1.59567185910837	1	517.893	TLNSMYGIPHLFEWIHLR	0.949749	NA	NA	UP000140319: Genome; UP000163835: Genome; UP000180816: Genome
VirusID_SARS-CoV-2_N7_1-21-2023_710	Mammalian orthorubulavirus 5	1.5794850980151	1	2708.14	ILPLIPDFK	0.918331	NA	NA	UP000007232: Genome
VirusID_SARS-CoV-2_N7_1-21-2023_710	Human respiratory syncytial virus	1.53187785633236	1	1220.52	NTTTYLTQVSSER	0.916303	NA	NA	UP000173601: Genome
VirusID_SARS-CoV-2_N7_1-21-2023_710	Rotavirus A	1.52481600184488	1	7611.24	YTPGIIPPVNADK	0.899989	NA	NA	UP000001457: Genome
VirusID_SARS-CoV-2_N7_1-21-2023_710	Human herpesvirus 1	1.14596893508186	1	3515.51	DVVFYVTTDR	0.916015	NA	NA	UP000180652: Genome
VirusID_SARS-CoV-2_N7_1-21-2023_710	Orf virus	1.10324745393982	1	3900.72	PDAPQGSAVIASIDAR	0.922171	NA	NA	UP000143616: Genome
VirusID_SARS-CoV-2_N7_1-21-2023_710	Human cytomegalovirus	0.966959673008968	2	2762.01	INVTEVSLLISDFR; TLEDALAVELVNETFR	0.975719; 0.862291	NA	NA	UP000000938: Genome
VirusID_SARS-CoV-2_N8_1-21-2023_711	Hepatitis B virus	2.58829553432788	1	98.5907	GLYFPAGGSSSGTVNPAPNIAFHTSSIFTR	0.861571	NA	NA	UP000096132: Genome
VirusID_SARS-CoV-2_N8_1-21-2023_711	Human immunodeficiency virus 1	2.07055642869995	10	2935.1	AQLQEIENFK; GEWNETLEEVGK; IGILTQR; IGPGQSFYATK; IIEFVLR; IIEVAHR; ILAVEGYLK; LDIVPINNNGNESSGEYR; NIIVQFDK; SVGLVHGFLSLAWDDLR	0.94123; 0.866836; 0.93172; 0.884159; 0.912028; 0.865005; 0.901863; 0.883695; 0.90317; 0.87794	NA	NA	UP000102509: Genome
VirusID_SARS-CoV-2_N8_1-21-2023_711	Cosavirus A	1.9102594368275	1	1782.3	SALDMAAEIYGEK	0.865869	NA	NA	UP000029753: Genome
VirusID_SARS-CoV-2_N8_1-21-2023_711	Hepatitis C virus	1.81874445570615	2	2576.41	AIPLEYIK; VAIIMVMFSGVDASTHVTAGQAAR	0.946499; 0.867954	Hepatitis C virus genotype 3a	1	UP000007416: Genome
VirusID_SARS-CoV-2_N8_1-21-2023_711	Influenza A virus	1.7359590853897	1	27183.6	GDIFVIR	0.934847	NA	NA	UP000171303: Genome
VirusID_SARS-CoV-2_N8_1-21-2023_711	Zaire ebolavirus	1.7359590853897	1	3755.55	LTGLLSLFPDGLYR	0.926234	NA	NA	UP000116327: Genome
VirusID_SARS-CoV-2_N8_1-21-2023_711	Aroa virus	1.71494073475019	1	452.262	EALVEFQEPHATK	0.861941	NA	NA	UP000120303: Genome
VirusID_SARS-CoV-2_N8_1-21-2023_711	Marburg marburgvirus	1.52870984434363	1	5986.92	VPIDQVFGTNPPEK	0.938592	NA	NA	UP000141488: Genome
VirusID_SARS-CoV-2_N8_1-21-2023_711	Human herpesvirus 7	1.37236264348371	2	1536.12	LALNTINEK; LIESIQVFK	0.933546; 0.903337	NA	NA	UP000009246: Genome
VirusID_SARS-CoV-2_N8_1-21-2023_711	Orf virus	1.14296611403207	1	6165.97	FVHAGNSADLAR	0.882547	NA	NA	UP000103309: Genome
VirusID_SARS-CoV-2_N8_1-21-2023_711	Molluscum contagiosum virus	1.10441469596092	1	1442.96	GDLGSLANSVR	0.868576	NA	NA	UP000515502: Genome
VirusID_SARS-CoV-2_O1_1-20-2023_687	Severe acute respiratory syndrome coronavirus	2.92480979883248	4	7967.36333333333	AYNVTQAFGR; IGMEVTPSGTWLTYTGAIK; NPANNAAIVLQLPQGTTLPK; VAGDSGFAAYSR	0.999965; 0.991925; 0.984765; 0.999787	Severe acute respiratory syndrome coronavirus 2	4	UP000503207: Genome
VirusID_SARS-CoV-2_O1_1-20-2023_687	Enterovirus B	2.18805123360706	1	868.688	FLLAYSPPGAGAPTK	0.871409	Coxsackievirus B3	1	UP000007530: Genome
VirusID_SARS-CoV-2_O1_1-20-2023_687	Simian foamy virus type 1	2.16916588944668	1	4289.79	PLLPGQAVVTAMQHR	0.894449	NA	NA	UP000142129: Genome
VirusID_SARS-CoV-2_O1_1-20-2023_687	Human immunodeficiency virus 1	2.16002251000681	13	6863.46333333333	DANSTITVGGANSEVFR; DGGNANHASETETFR; DWHLGHGVSIEWWQK; EHALFYALDVVPIEGDNTSYR; EIDNYTGLIYNLLEESQIQQDQNEK; IGPGQTFYATGDITGDIR; LDLEPINK; QGYSPLSFQIHTPSPEGLDR; QNPDIVIYQYMDDLYVGSDLEIEQHR; SFDYIWK; TIELLGR; TYWGLHTGEQAWHLGNGTSIEWR; VSQNYPIVQDVQGQMVHQAISPR	0.895677; 0.934846; 0.892992; 0.955046; 0.869214; 0.870835; 0.868342; 0.934026; 0.857943; 0.989382; 0.938659; 0.875509; 0.86775	NA	NA	UP000151961: Genome
VirusID_SARS-CoV-2_O1_1-20-2023_687	Salivirus A	2.07041173574026	1	3292.99	FPVPFPAPQHWK	0.963489	NA	NA	UP000029742: Genome
VirusID_SARS-CoV-2_O1_1-20-2023_687	Tick-borne encephalitis virus	2.03508377339851	1	1356.37	GTSGSPILNSQGVVVGLYGNGLK	0.853653	Tick-borne encephalitis virus Far Eastern subtype	1	UP000007401: Genome
VirusID_SARS-CoV-2_O1_1-20-2023_687	Langat virus	1.83694237359976	1	140.251	LVEFGTPHAVK	0.863605	NA	NA	UP000007766: Genome
VirusID_SARS-CoV-2_O1_1-20-2023_687	West Nile virus	1.83266357562048	1	2453.96	VNSNAALGAIFEEQNQWR	0.89297	NA	NA	UP000133884: Genome; UP000150584: Genome
VirusID_SARS-CoV-2_O1_1-20-2023_687	Vesiculovirus newjersey	1.69824894712831	1	1612.28	NDLWFQIMDPDLDK	0.949971	NA	NA	UP000007626: Genome
VirusID_SARS-CoV-2_O1_1-20-2023_687	Dengue virus	1.68290125528715	1	9604.18	NLHLEGK	0.885385	Dengue virus type 2	1	UP000002329: Genome
VirusID_SARS-CoV-2_O1_1-20-2023_687	Human adenovirus F	1.66517248832672	1	5120.24	LPAWAGVR	0.995252	Human adenovirus F serotype 41	1	UP000320000: Genome
VirusID_SARS-CoV-2_O1_1-20-2023_687	Human herpesvirus 1	1.59206538999129	2	1399.409	EIHGFLSVVSGIHAR; NPTNPDASGEGEEGGDFDEAK	0.867844; 0.91542	NA	NA	UP000268234: Chromosome i
VirusID_SARS-CoV-2_O1_1-20-2023_687	Yaba monkey tumor virus	1.58119235939733	2	4084.65	EILEILNSK; IILTESVK	0.885367; 0.873511	NA	NA	UP000008596: Genome
VirusID_SARS-CoV-2_O1_1-20-2023_687	Marburg marburgvirus	1.55122913601988	1	5895.18	VPIDQVFGTNPPEK	0.937506	NA	NA	UP000141488: Genome
VirusID_SARS-CoV-2_O1_1-20-2023_687	Human herpesvirus 8	1.42296245606265	2	2339.325	IFSTASTHK; LVLGDIFASK	0.920843; 0.992062	NA	NA	UP000146550: Genome
VirusID_SARS-CoV-2_O1_1-20-2023_687	Human herpesvirus 6A	1.3598211188801	1	1387.28	NLHLHFILEQR	0.863316	NA	NA	UP000009295: Genome
VirusID_SARS-CoV-2_O2_1-20-2023_688	Severe acute respiratory syndrome coronavirus	3.27650364397397	23	31842.9	ADETQALPQR; AYNVTQAFGR; DGIIWVATEGALNTPK; DQVILLNK; FASVYAWNR; FNGIGVTQNVLYENQK; FQTLLALHR; GFYAEGSR; GPEQTQGNFGDQELIR; GQGVPINTNSSPDDQIGYYR; GWIFGTTLDSK; IGMEVTPSGTWLTYTGAIK; IQDSLSSTASALGK; LNTDHSSSSDNIALLVQ; LQSLQTYVTQQLIR; MAGNGGDAALALLLLDR; MASGGGETALALLLLDR; NPANNAAIVLQLPQGTTLPK; QQTVTLLPAADLDDFSK; SFIEDLLFNK; VAGDSGFAAYSR; VTLADAGFIK; WYFYYLGTGPEAGLPYGANK	0.999851; 0.999682; 0.991495; 0.999396; 0.867963; 0.981604; 0.995605; 0.980058; 0.997588; 0.996742; 0.960237; 0.999986; 0.975469; 0.999716; 0.998738; 0.999972; 0.892215; 0.997536; 0.99995; 0.999367; 0.99996; 0.973527; 0.999998	Severe acute respiratory syndrome coronavirus 2	18	UP000503207: Genome
VirusID_SARS-CoV-2_O2_1-20-2023_688	Severe acute respiratory syndrome coronavirus	3.27650364397397	23	31842.9	ADETQALPQR; AYNVTQAFGR; DGIIWVATEGALNTPK; DQVILLNK; FASVYAWNR; FNGIGVTQNVLYENQK; FQTLLALHR; GFYAEGSR; GPEQTQGNFGDQELIR; GQGVPINTNSSPDDQIGYYR; GWIFGTTLDSK; IGMEVTPSGTWLTYTGAIK; IQDSLSSTASALGK; LNTDHSSSSDNIALLVQ; LQSLQTYVTQQLIR; MAGNGGDAALALLLLDR; MASGGGETALALLLLDR; NPANNAAIVLQLPQGTTLPK; QQTVTLLPAADLDDFSK; SFIEDLLFNK; VAGDSGFAAYSR; VTLADAGFIK; WYFYYLGTGPEAGLPYGANK	0.999851; 0.999682; 0.991495; 0.999396; 0.867963; 0.981604; 0.995605; 0.980058; 0.997588; 0.996742; 0.960237; 0.999986; 0.975469; 0.999716; 0.998738; 0.999972; 0.892215; 0.997536; 0.99995; 0.999367; 0.99996; 0.973527; 0.999998	Severe acute respiratory syndrome coronavirus	1	UP000503207: Genome
VirusID_SARS-CoV-2_O2_1-20-2023_688	Hepatitis B virus	2.53494619586678	1	1102.03	DIVPIDPYK	0.887858	NA	NA	UP000124993: Genome
VirusID_SARS-CoV-2_O2_1-20-2023_688	BK polyomavirus	2.41844062679534	1	3241.53	YPEGTVTPK	0.943162	NA	NA	UP000096052: Genome; UP000173864: Genome; UP000169213: Genome; UP000128469: Genome; UP000145237: Genome; UP000114290: Genome; UP000110529: Genome
VirusID_SARS-CoV-2_O2_1-20-2023_688	Venezuelan equine encephalitis virus	1.94131937207568	1	994.456	TDPFLAMQVQELTR	0.856735	NA	NA	UP000143596: Genome; UP000125491: Genome; UP000008658: Genome; UP000110878: Genome; UP000180662: Genome; UP000173580: Genome; UP000166022: Genome
VirusID_SARS-CoV-2_O2_1-20-2023_688	Human immunodeficiency virus 1	1.91649578835065	21	7363.41	ATPPTAAATGIGAVSQDLAK; EVLMWEFDSALAR; GTQMNWQNLWR; IIDFLQR; IIEGLQR; IYTLLEK; LDLVPIEDGNNNTSYYR; LFNETLFSK; LLDSLAITVAEGTDR; NEQGLLALDK; PQWEDTLGK; QILEQLQPSLQTGSK; SFDYIWK; SLYNTIVVLYYVHQK; TNPTEIFR; TSVHIGPGQEFYK; VLAEAMSQVTNSTAIMVQK; VSQNYPIVQNAQGQMAHQAVSPR; VSSEVHIPLEEDELIITTYWGLHTGER; VSSEVHIPLEGAK; YSTQIDPDQADR	0.953231; 0.915128; 0.866673; 0.899963; 0.857411; 0.854586; 0.955935; 0.86249; 0.974163; 0.926644; 0.852366; 0.854475; 0.977369; 0.885815; 0.966336; 0.933373; 0.853372; 0.89511; 0.880631; 0.888637; 0.885312	NA	NA	UP000134079: Genome; UP000129130: Genome
VirusID_SARS-CoV-2_O2_1-20-2023_688	Rhinovirus A	1.76807595589282	1	2334.57	TTFGNLFSK	0.866049	NA	NA	UP000136434: Genome
VirusID_SARS-CoV-2_O2_1-20-2023_688	Enterovirus A	1.76239882300113	1	1221.94	DIFTEMAAPLK	0.852072	Humanenterovirus 71	1	UP000106062: Genome; UP000156737: Genome
VirusID_SARS-CoV-2_O2_1-20-2023_688	Parechovirus A	1.67576169457392	1	1925.02	QGLEFPK	0.89629	Human parechovirus 2	1	UP000000670: Genome
VirusID_SARS-CoV-2_O2_1-20-2023_688	Marburg marburgvirus	1.65988493247508	2	2756.07	ILEQFHLQK; VPIDQVFGTNPPEK	0.94364; 0.876323	NA	NA	UP000141488: Genome
VirusID_SARS-CoV-2_O2_1-20-2023_688	Langat virus	1.64456817439097	1	2001.28	EAVEDPEFWSLVEAER	0.938687	NA	NA	UP000007766: Genome
VirusID_SARS-CoV-2_O2_1-20-2023_688	Influenza A virus	1.56610417785716	1	20062.6	GDIFVIR	0.892974	NA	NA	UP000171303: Genome
VirusID_SARS-CoV-2_O2_1-20-2023_688	Aroa virus	1.54508582721766	1	678.195	EALVEFQEPHATK	0.974488	NA	NA	UP000120303: Genome
VirusID_SARS-CoV-2_O2_1-20-2023_688	Vesiculovirus newjersey	1.50587474791952	1	721.31	VELESPVIPR	0.879701	NA	NA	UP000007626: Genome
VirusID_SARS-CoV-2_O2_1-20-2023_688	Vesiculovirus india	1.44749242385316	1	2267.18	GPLPAYLGSK	0.890423	NA	NA	UP000007623: Genome; UP000007625: Genome
VirusID_SARS-CoV-2_O2_1-20-2023_688	Measles virus	1.43140560395971	1	650.585	LNEIYGLPSFFQWLHK	0.870606	NA	NA	UP000115521: Genome; UP000132095: Genome; UP000133043: Genome; UP000141942: Genome; UP000116098: Genome
VirusID_SARS-CoV-2_O2_1-20-2023_688	Human metapneumovirus	1.35663347681714	1	3430.48	NTLLNGLTDQLTK	0.855802	NA	NA	UP000001398: Genome
VirusID_SARS-CoV-2_O2_1-20-2023_688	Human cytomegalovirus	1.17906753219545	2	762.9325	MQVIGDQYIK; VTNEAVLFGR	0.86542; 0.943131	NA	NA	UP000155468: Genome; UP000153949: Genome
VirusID_SARS-CoV-2_O2_1-20-2023_688	Human herpesvirus 1	1.05560348115316	1	601.325	TSPAQAISFLADAVVR	0.971134	NA	NA	UP000268018: Chromosome i
VirusID_SARS-CoV-2_O2_1-20-2023_688	Orf virus	0.956042628896385	1	7336.1	IAEADAAR	0.980812	NA	NA	UP000110096: Genome
VirusID_SARS-CoV-2_O2_1-20-2023_688	Human herpesvirus 2	0.922977915878566	1	11572.7	GTHEELYYGPVSPADPESPR	0.910492	NA	NA	UP000270953: Chromosome i
VirusID_SARS-CoV-2_O3_1-20-2023_689	Severe acute respiratory syndrome coronavirus	2.87564308855184	4	3531.48	AYNVTQAFGR; IGMEVTPSGTWLTYTGAIK; NPANNAAIVLQLPQGTTLPK; VAGDSGFAAYSR	0.995024; 0.996261; 0.998011; 0.94007	Severe acute respiratory syndrome coronavirus 2	4	UP000503207: Genome
VirusID_SARS-CoV-2_O3_1-20-2023_689	Human immunodeficiency virus 1	2.26061812005951	10	20063.0033333333	AHFPNSTIK; EVLQWQFDSR; IGITLQR; IIDFLQR; IIEGLQR; LNWASQIYPGVK; LVPVDPDEVEEATEGEDK; PEPTAPPAELFGMGEEIASPLK; QGYSPLSFQTLTPHPK; YLGNLVQYWGSELK	0.913684; 0.946542; 0.975947; 0.945792; 0.962021; 0.975575; 0.889047; 0.89656; 0.942972; 0.914699	NA	NA	UP000099510: Genome
VirusID_SARS-CoV-2_O3_1-20-2023_689	Enterovirus A	1.88900705010982	1	673.192	DHLAVLPR	0.898026	Humanenterovirus 71	1	UP000098021: Genome; UP000134250: Genome; UP000175441: Genome; UP000113710: Genome
VirusID_SARS-CoV-2_O3_1-20-2023_689	Lassa virus	1.63980869271871	1	1664.97	EELITDVEFLLYK	0.890833	NA	NA	UP000122613: Genome; UP000136763: Genome
VirusID_SARS-CoV-2_O3_1-20-2023_689	Pichinde mammarevirus	1.61312008980859	1	17021.6	AITIEGLK	0.906864	NA	NA	UP000139415: Genome
VirusID_SARS-CoV-2_O4_1-20-2023_690	Severe acute respiratory syndrome coronavirus	2.72581159852726	2	3165.44	AYNVTQAFGR; NPANNAAIVLQLPQGTTLPK	0.977766; 0.93175	Severe acute respiratory syndrome coronavirus 2	2	UP000503207: Genome
VirusID_SARS-CoV-2_O4_1-20-2023_690	Alphapapillomavirus 3	2.62107624800724	1	1446.09	LSFWTVDLR	0.871143	Human papillomavirus type 61	1	UP000171682: Genome; UP000162053: Genome; UP000166621: Genome; UP000116136: Genome; UP000125267: Genome; UP000007670: Genome; UP000102538: Genome; UP000141498: Genome
VirusID_SARS-CoV-2_O4_1-20-2023_690	Norwalk virus	2.62107624800724	1	1167.45	YQQDLALQR	0.865571	NA	NA	UP000007226: Genome
VirusID_SARS-CoV-2_O4_1-20-2023_690	Human immunodeficiency virus 1	2.13711556875727	11	37013.9333333333	AWNNTLR; EYFPNSAEIK; GGLDGIIYSDK; IIDFLQR; NLFLFSYHHLR; QGYSPLSFQIPTHHHQR; QVLEQLQPSLQTGSEELR; SFDYIWK; SLFNTIAVLYYVQQK; TFNFLGTLVQYGGR; TSVTIGPGQVFYK	0.948161; 0.909814; 0.920262; 0.997117; 0.88447; 0.896756; 0.92304; 0.906407; 0.899069; 0.930885; 0.906718	NA	NA	UP000139495: Genome
VirusID_SARS-CoV-2_O4_1-20-2023_690	Rhinovirus B	2.01387661702687	1	7875.94	TLILDAYK	0.890734	NA	NA	UP000118299: Genome; UP000007679: Genome
VirusID_SARS-CoV-2_O4_1-20-2023_690	Wesselsbron virus	1.8429249976236	1	9482.13	PDFILATDIAEMGANLK	0.921857	NA	NA	UP000145379: Genome
VirusID_SARS-CoV-2_O4_1-20-2023_690	Dengue virus	1.78493305064591	1	37086.7	NLHLEGK	0.923437	Dengue virus type 2	1	UP000002329: Genome
VirusID_SARS-CoV-2_O4_1-20-2023_690	Influenza B virus	1.78192754050619	1	2555.94	VLSALTGIEFK	0.933587	NA	NA	UP000096813: Genome; UP000204900: Genome
VirusID_SARS-CoV-2_O4_1-20-2023_690	Pichinde mammarevirus	1.76431859544799	1	13489.7	AITIEGLK	0.915439	NA	NA	UP000139415: Genome
VirusID_SARS-CoV-2_O4_1-20-2023_690	Rift valley fever virus	1.76145195479639	1	3154.11	FVDYAISK	0.907316	NA	NA	UP000136639: Genome
VirusID_SARS-CoV-2_O4_1-20-2023_690	Rotavirus C	1.69532227637935	1	6205.47	TNGVYIDVR	0.938215	NA	NA	UP000007664: Genome
VirusID_SARS-CoV-2_O4_1-20-2023_690	Rotavirus A	1.69287554043227	1	6216.17	LQIFDVSR	0.985447	NA	NA	UP000001454: Genome
VirusID_SARS-CoV-2_O4_1-20-2023_690	Human herpesvirus 8	1.30281410577074	1	3314.93	LVLGDIFASK	0.91276	NA	NA	UP000097197: Genome
VirusID_SARS-CoV-2_P10_1-16-2023_578	Severe acute respiratory syndrome coronavirus	3.01089083755689	6	6809.4	AYNVTQAFGR; DQVILLNK; IGMEVTPSGTWLTYTGAIK; NPANNAAIVLQLPQGTTLPK; PLLESELVIGAVILR; VAGDSGFAAYSR	0.999736; 0.974431; 0.99743; 0.99943; 0.913985; 0.994458	Severe acute respiratory syndrome coronavirus 2	6	UP000503207: Genome
VirusID_SARS-CoV-2_P10_1-16-2023_578	Alphapapillomavirus 11	2.28885552915217	1	1512.42	AGTVGDAIPDDLMIK	0.878985	Human papillomavirus type 34	1	UP000107352: Genome; UP000132751: Genome; UP000103702: Genome; UP000009171: Genome; UP000153192: Genome; UP000164225: Genome; UP000125982: Genome; UP000099991: Genome
VirusID_SARS-CoV-2_P10_1-16-2023_578	Alphapapillomavirus 4	2.25989183321686	1	808.435	IFLTVVDTTR	0.957231	NA	NA	UP000007667: Genome; UP000009114: Genome
VirusID_SARS-CoV-2_P10_1-16-2023_578	Chikungunya virus	2.23273958717324	1	1330.03	DNFNVYK	0.97015	NA	NA	UP000150072: Genome; UP000101825: Genome; UP000168362: Genome; UP000136537: Genome; UP000154748: Genome; UP000166299: Genome; UP000167188: Genome; UP000098069: Genome; UP000141714: Genome; UP000136794: Genome; UP000147969: Genome; UP000161250: Genome; UP000119644: Genome; UP000173582: Genome
VirusID_SARS-CoV-2_P10_1-16-2023_578	Ross River virus	2.23273958717324	1	1944.54	SVIEHFNVYK	0.882454	NA	NA	UP000006579: Genome
VirusID_SARS-CoV-2_P10_1-16-2023_578	Human immunodeficiency virus 1	2.09804101327579	10	41344.8333333333	ADLLETK; EIDNYTGTIYSLIEK; IIEFIQR; IIELMYR; IVELLER; LDLVQINEK; LGDLFNR; LVPVNPLEVEEATK; NSTNDTFR; TLNLIVK	0.995668; 0.969293; 0.991867; 0.892008; 0.978661; 0.906948; 0.864681; 0.887084; 0.901965; 0.998752	NA	NA	UP000134824: Genome
VirusID_SARS-CoV-2_P10_1-16-2023_578	Enterovirus B	2.02697765745034	1	1420.68	GWLVPEINSTLQVEK	0.919368	Echovirus 9	1	UP000136461: Genome
VirusID_SARS-CoV-2_P10_1-16-2023_578	Monkeypox virus	1.95886183755288	1	4529.74	YITENYR	0.952387	NA	NA	UP000515962: Contig_spades genomic sequence
VirusID_SARS-CoV-2_P10_1-16-2023_578	Enterovirus A	1.85915892436065	1	1749.45	EIGYSEGAISLIEGINHTHHVYR	0.870038	Humanenterovirus 71	1	UP000128265: Genome
VirusID_SARS-CoV-2_P10_1-16-2023_578	Human hepatitis A virus	1.81675507580756	1	53024.8	DILNILK	0.949438	NA	NA	UP000132838: Genome; UP000109380: Genome; UP000173248: Genome; UP000101082: Genome; UP000120248: Genome; UP000007901: Genome; UP000141835: Genome
VirusID_SARS-CoV-2_P10_1-16-2023_578	Rosavirus A	1.80186352040622	1	21071.9	IASVLLK	0.978144	NA	NA	UP000029743: Genome
VirusID_SARS-CoV-2_P10_1-16-2023_578	Sapporo virus	1.79701101761181	2	1118.3365	LVPVQATLNEMHAR; SYIETIIGTHR	0.959553; 0.91991	NA	NA	UP000170889: Genome
VirusID_SARS-CoV-2_P10_1-16-2023_578	Hepatitis C virus	1.75125352705113	1	16605.7	AIPLEYIK	0.925202	NA	NA	UP000007416: Genome
VirusID_SARS-CoV-2_P10_1-16-2023_578	Influenza A virus	1.66134841561173	1	1225.33	MGDLHSLQHR	0.864433	NA	NA	UP000008586: Genome
VirusID_SARS-CoV-2_P10_1-16-2023_578	Human adenovirus C	1.61453295989472	1	1518.88	NNIVSQVYLHGDK	0.948657	Human adenovirus C serotype 2	1	UP000330927: Genome
VirusID_SARS-CoV-2_P10_1-16-2023_578	Lassa virus	1.60203441439575	1	2376.42	LNVSLAHVSYSMDHSK	0.933117	NA	NA	UP000101572: Genome
VirusID_SARS-CoV-2_P10_1-16-2023_578	Rift valley fever virus	1.56940993910636	1	1469.14	EEETEPSSLSGMYK	0.86778	NA	NA	UP000136639: Genome
VirusID_SARS-CoV-2_P10_1-16-2023_578	Marburg marburgvirus	1.4634517971209	1	2240.53	ILEQFHLQK	0.949751	NA	NA	UP000109618: Genome
VirusID_SARS-CoV-2_P10_1-16-2023_578	Ban virus	1.42697107175344	1	2823.54	YIMIDPVYR	0.968046	NA	NA	UP000000832: Genome
VirusID_SARS-CoV-2_P10_1-16-2023_578	Human cytomegalovirus	0.855278794692066	2	1138.158	AFVGALPSLGYHFGFVR; YMVLVSHNLDELAR	0.917638; 0.943753	NA	NA	UP000126214: Genome
VirusID_SARS-CoV-2_P11_1-16-2023_579	Severe acute respiratory syndrome coronavirus	3.26840027986541	14	19827.89	ADETQALPQR; AYNVTQAFGR; DQVILLNK; FQTLLALHR; GQGVPINTNSSPDDQIGYYR; IGMEVTPSGTWLTYTGAIK; LNTDHSSSSDNIALLVQ; LQSLQTYVTQQLIR; MAGNGGDAALALLLLDR; NPANNAAIVLQLPQGTTLPK; QQTVTLLPAADLDDFSK; SFIEDLLFNK; VAGDSGFAAYSR; WYFYYLGTGPEAGLPYGANK	0.986593; 0.998604; 0.990199; 0.985299; 0.960957; 0.999841; 0.995937; 0.965756; 0.999672; 0.934883; 0.961803; 0.994584; 0.999303; 0.998211	Severe acute respiratory syndrome coronavirus 2	12	UP000503207: Genome
VirusID_SARS-CoV-2_P11_1-16-2023_579	Betapolyomavirus secuhominis	2.96737028420142	1	796.837	TPNVQSGEFIER	0.881487	NA	NA	UP000108433: Genome
VirusID_SARS-CoV-2_P11_1-16-2023_579	Vaccinia virus	2.59939349890683	1	10824.5	LNAFLESGDAIAR	0.960881	NA	NA	UP000136916: Genome
VirusID_SARS-CoV-2_P11_1-16-2023_579	Mamastrovirus-1	2.38379369856747	1	3160.14	DATGSTQFGPVQALGAQYSMWK	0.964609	NA	NA	UP000167984: Genome
VirusID_SARS-CoV-2_P11_1-16-2023_579	Betapapillomavirus 2	2.20145349023479	1	3654.16	QFLDVVR	0.848192	NA	NA	UP000008232: Genome
VirusID_SARS-CoV-2_P11_1-16-2023_579	Human immunodeficiency virus 1	2.14346154325711	23	35545.6666666667	ADLLETK; AFYATTDIIGDIR; AQNPGIVIYQYMDELYVGSDLEIGR; DGGISNATNETFR; EAFDLGFFLK; EISNYTYTIYNLLEQSQNQQEK; EPHTEWTLALLEDLK; EXHPEFYK; GVLTQVAEK; IEPLEVAPTK; IIEFIQR; IIELMYR; IVELLER; IVQLLGQR; LDIVPINANR; LDVVPITDDGNSSK; LNDTNITMTTAYK; LSDLLSIAAR; LVPVNPLEVEEATK; SIHLGPGQTFYATGDIIGDIR; SLYNTVATLYCVHEDIEVR; TLEILGQSLNR; TLNLIVK	0.970711; 0.904121; 0.972373; 0.866526; 0.873344; 0.905685; 0.841791; 0.939253; 0.866338; 0.876685; 0.929949; 0.863011; 0.844012; 0.849754; 0.849268; 0.927058; 0.888704; 0.941785; 0.844423; 0.841096; 0.884434; 0.920704; 0.993712	NA	NA	UP000144757: Genome
VirusID_SARS-CoV-2_P11_1-16-2023_579	Monkeypox virus	1.84789444329463	1	1938.36	TAYVNYK	0.87342	NA	NA	UP000117086: Genome
VirusID_SARS-CoV-2_P11_1-16-2023_579	Human hepatitis A virus	1.8110230833415	1	31482.6	DILNILK	0.955115	NA	NA	UP000141835: Genome; UP000101082: Genome; UP000007901: Genome; UP000173248: Genome; UP000132838: Genome; UP000109380: Genome; UP000120248: Genome
VirusID_SARS-CoV-2_P11_1-16-2023_579	Rosavirus A	1.79613152794016	1	22924.8	IASVLLK	0.908883	NA	NA	UP000029743: Genome
VirusID_SARS-CoV-2_P11_1-16-2023_579	Sapporo virus	1.75429545889257	1	1717.36	SYIETIIGTHR	0.979259	NA	NA	UP000113838: Genome
VirusID_SARS-CoV-2_P11_1-16-2023_579	Hepatitis C virus	1.74552153458507	1	13842.1	AIPLEYIK	0.969852	NA	NA	UP000007416: Genome
VirusID_SARS-CoV-2_P11_1-16-2023_579	Duvenhage virus	1.71209777909812	1	4452.12	MLESTEVYDDPLDPVEPEFDLK	0.864139	NA	NA	UP000111405: Genome
VirusID_SARS-CoV-2_P11_1-16-2023_579	Nipah virus	1.66997457319254	1	1488.1	MGIQGSLDK	0.93348	NA	NA	UP000103103: Genome; UP000136952: Genome; UP000246210: Genome; UP000246966: Genome; UP000246915: Genome
VirusID_SARS-CoV-2_P11_1-16-2023_579	Wesselsbron virus	1.6451509894675	1	3320.3	PDFILATDIAEMGANLK	0.930886	NA	NA	UP000145379: Genome
VirusID_SARS-CoV-2_P11_1-16-2023_579	Dengue virus	1.62494760337922	1	522.563	AYAGPFSQHNYR	0.978793	Dengue virus type 4	1	UP000000275: Genome
VirusID_SARS-CoV-2_P11_1-16-2023_579	Human adenovirus C	1.60880096742866	1	1650.93	NNIVSQVYLHGDK	0.987952	Human adenovirus C serotype 2	1	UP000330927: Genome
VirusID_SARS-CoV-2_P11_1-16-2023_579	Rotavirus X	1.46222030588152	1	1166.11	VETHEDIFK	0.870001	NA	NA	UP000174021: Genome
VirusID_SARS-CoV-2_P11_1-16-2023_579	Marburg marburgvirus	1.45548692322255	1	2648	VPIDQVFGTNPPEK	0.86345	NA	NA	UP000141488: Genome
VirusID_SARS-CoV-2_P11_1-16-2023_579	Human herpesvirus 1	1.30461245251985	2	3708.36	DVVFYVTTDR; PPGAILR	0.933048; 0.905498	NA	NA	UP000278059: Chromosome i
VirusID_SARS-CoV-2_P11_1-16-2023_579	Human herpesvirus 8	1.10504009761465	1	3006.18	TIVFEELHGPR	0.861322	NA	NA	UP000097197: Genome
VirusID_SARS-CoV-2_P11_1-16-2023_579	Epstein-Barr virus	1.0123242694785	1	2998.25	PLEGPDAFQDYLR	0.943274	NA	NA	UP000273386: Genome; UP000279232: Genome
VirusID_SARS-CoV-2_P12_1-16-2023_580	Severe acute respiratory syndrome coronavirus	3.02170572714702	8	8661.13333333333	AYNVTQAFGR; DQVILLNK; FQTLLALHR; IGMEVTPSGTWLTYTGAIK; LNTDHSSSSDNIALLVQ; NPANNAAIVLQLPQGTTLPK; SFIEDLLFNK; VAGDSGFAAYSR	0.999721; 0.96111; 0.941862; 0.999779; 0.994604; 0.999747; 0.994954; 0.997773	Severe acute respiratory syndrome coronavirus 2	7	UP000503207: Genome
VirusID_SARS-CoV-2_P12_1-16-2023_580	Hepatitis B virus	2.85897842964932	1	2368.82	ELVVSYVNANMGLK	0.913533	NA	NA	UP000122780: Genome
VirusID_SARS-CoV-2_P12_1-16-2023_580	Alphapapillomavirus 2	2.34709506867045	1	1291.22	AGVAGDTIPETLYIK	0.963649	Human papillomavirus 28	1	UP000009158: Genome
VirusID_SARS-CoV-2_P12_1-16-2023_580	Human immunodeficiency virus 1	2.28494716192161	10	38840.7333333333	ADLLETK; IVELLER; LVPVNPLEVEEATK; MQSTYALFYK; PENETFR; SIHLGPGSAVYATGEIIGDIR; TAEITGDIR; TIIVQLNESVEIK; TLNLIVK; VLAEAMSQVNNTNIMMQR	0.983442; 0.923708; 0.910261; 0.909011; 0.901857; 0.937418; 0.916369; 0.913764; 0.996144; 0.953393	NA	NA	UP000099749: Genome
VirusID_SARS-CoV-2_P12_1-16-2023_580	Human adenovirus B	2.03779254704048	1	3533.99	EGEDLYPTMQLMVPK	0.943339	NA	NA	UP000663049: Genome
VirusID_SARS-CoV-2_P12_1-16-2023_580	Primate T-lymphotropic virus 1	1.9425244810994	1	4212.24	NNWAIIGR	0.97799	NA	NA	UP000001061: Genome; UP000110593: Genome
VirusID_SARS-CoV-2_P12_1-16-2023_580	Rosavirus A	1.81267840999636	1	12693.8	IASVLLK	0.924658	NA	NA	UP000029743: Genome
VirusID_SARS-CoV-2_P12_1-16-2023_580	Hepatitis C virus	1.76206841664127	1	14556.5	AIPLEYIK	0.968623	NA	NA	UP000007416: Genome
VirusID_SARS-CoV-2_P12_1-16-2023_580	Influenza A virus	1.66169787152371	1	2082.83	PNDAINFESNGNFIAPEYAYK	0.970697	NA	NA	UP000008285: Genome; UP000008587: Genome
VirusID_SARS-CoV-2_P12_1-16-2023_580	Human adenovirus C	1.62534784948486	1	1355.37	NNIVSQVYLHGDK	0.970125	Human adenovirus C serotype 2	1	UP000330927: Genome
VirusID_SARS-CoV-2_P12_1-16-2023_580	Kokobera virus	1.60370592454602	1	1527.27	GNAALGPVFEEENQWK	0.8855	NA	NA	UP000124420: Genome
VirusID_SARS-CoV-2_P12_1-16-2023_580	Human respiratory syncytial virus	1.50438984177208	1	3807.22	LNSILTQYR	0.928031	NA	NA	UP000163569: Genome
VirusID_SARS-CoV-2_P12_1-16-2023_580	Rotavirus X	1.47876718793772	1	11295.8	VAIVELLDNK	0.881257	NA	NA	UP000174021: Genome
VirusID_SARS-CoV-2_P12_1-16-2023_580	Ban virus	1.43778596134358	1	4017.77	AAADGSGVVPVFGPSVANGIK	0.88147	NA	NA	UP000000832: Genome
VirusID_SARS-CoV-2_P12_1-16-2023_580	Orf virus	1.06922149736404	1	7716.2	IAEADAAR	0.905887	NA	NA	UP000110096: Genome
VirusID_SARS-CoV-2_P13_1-16-2023_581	Severe acute respiratory syndrome coronavirus	3.0546874554544	11	7750.35666666667	ADSNGTITVEELK; AYNVTQAFGR; DQVILLNK; GPEQTQGNFGDQELIR; IGMEVTPSGTWLTYTGAIK; LQSLQTYVTQQLIR; MAGNGGDAALALLLLDR; NPANNAAIVLQLPQGTTLPK; SFIEDLLFNK; VAGDSGFAAYSR; WYFYYLGTGPEAGLPYGANK	0.876253; 0.999597; 0.994349; 0.864657; 0.99999; 0.872962; 0.978877; 0.997796; 0.97176; 0.999222; 0.999946	Severe acute respiratory syndrome coronavirus 2	9	UP000503207: Genome
VirusID_SARS-CoV-2_P13_1-16-2023_581	Hepatitis B virus	2.7738608458787	2	939.976	DLLDTAFALHR; QWNXTTFHQALLDPR	0.888528; 0.848759	NA	NA	UP000103244: Genome
VirusID_SARS-CoV-2_P13_1-16-2023_581	Alphapapillomavirus 10	2.20398553792214	1	1522.52	FLLQTGVQSR	0.901012	Human papillomavirus 13	1	UP000128981: Genome; UP000009107: Genome
VirusID_SARS-CoV-2_P13_1-16-2023_581	Primate erythroparvovirus 1	2.11380890757305	1	1950.15	AVYQQFVEFYEK	0.891517	NA	NA	UP000006624: Genome; UP000008027: Genome
VirusID_SARS-CoV-2_P13_1-16-2023_581	Human immunodeficiency virus 1	1.96574637211762	18	5894.68	AIYAPPIEGPIR; DGGSNVTDNTTEIFR; DLIAEIR; DNLWVTVYYGVPVWR; EYTTQIDPETADR; GILLILR; IGILTQR; IGPGQTFYATGDITGNIR; IIEFIQR; LSDLLSIAAR; LVPVDPADIEEDNK; PNNTNIESELEMK; QIMGQLQPAIQTGSEELK; SAAIDLSHFLR; SFDYIWK; TIIVQLTTPVR; TLNLIVK; TLQQVXEQLR	0.89027; 0.889838; 0.862089; 0.87545; 0.84958; 0.899538; 0.918555; 0.887314; 0.92476; 0.939568; 0.920553; 0.953821; 0.864668; 0.940317; 0.956562; 0.922107; 0.940636; 0.97648	NA	NA	UP000134824: Genome
VirusID_SARS-CoV-2_P13_1-16-2023_581	Salivirus A	1.82656719639471	1	464.973	VDDGELSLISVPDGPEHK	0.979805	NA	NA	UP000126165: Genome
VirusID_SARS-CoV-2_P13_1-16-2023_581	Human hepatitis A virus	1.68446043464939	1	15938	DILNILK	0.998927	NA	NA	UP000101082: Genome; UP000007901: Genome; UP000141835: Genome; UP000109380: Genome; UP000132838: Genome; UP000173248: Genome; UP000120248: Genome
VirusID_SARS-CoV-2_P13_1-16-2023_581	Hepatitis C virus	1.61895888589296	1	4931.31	AIPLEYIK	0.965249	NA	NA	UP000007416: Genome
VirusID_SARS-CoV-2_P13_1-16-2023_581	Nipah virus	1.54341192450043	1	832.258	STDNQAMIK	0.848631	NA	NA	UP000246210: Genome; UP000103103: Genome; UP000136952: Genome
VirusID_SARS-CoV-2_P13_1-16-2023_581	Yellow fever virus	1.52553720073072	1	1024.19	PSLDISLETVAIDR	0.913661	NA	NA	UP000000360: Genome; UP000180827: Genome; UP000119912: Genome; UP000158778: Genome; UP000141075: Genome; UP000158765: Genome; UP000180940: Genome; UP000180883: Genome; UP000138083: Genome; UP000181442: Genome
VirusID_SARS-CoV-2_P13_1-16-2023_581	Lassa virus	1.448697170498	1	1757.85	FLYANIEER	0.930548	NA	NA	UP000130733: Genome
VirusID_SARS-CoV-2_P13_1-16-2023_581	Pichinde mammarevirus	1.43998193859979	1	3900.17	LFDFNQNAIK	0.98069	NA	NA	UP000139415: Genome
VirusID_SARS-CoV-2_P13_1-16-2023_581	Vesiculovirus isfahan	1.43711529794819	1	1655.23	WSVNYNLVPQDHPFHEHIR	0.864408	NA	NA	UP000204017: Genome
VirusID_SARS-CoV-2_P13_1-16-2023_581	Human adenovirus D	1.41213300986111	1	6346.7	LTLILTK	0.975638	Human adenovirus D serotype 15	1	UP000170926: Genome
VirusID_SARS-CoV-2_P13_1-16-2023_581	Marburg marburgvirus	1.32892427453044	1	2415.39	VPIDQVFGTNPPEK	0.855899	NA	NA	UP000141488: Genome
VirusID_SARS-CoV-2_P13_1-16-2023_581	Human herpesvirus 6B	1.26485044674556	1	690.146	QDEIVIININENVNSK	0.980785	NA	NA	UP000142685: Genome
VirusID_SARS-CoV-2_P13_1-16-2023_581	Cercopithecine herpesvirus 1	0.990569955842648	1	797.915	GPADAVVGFYVLR	0.877731	NA	NA	UP000682190: Genome
VirusID_SARS-CoV-2_P13_1-16-2023_581	Molluscum contagiosum virus	0.904629126147726	1	752.247	VVDYLTVSTVK	0.909769	NA	NA	UP000515502: Genome
VirusID_SARS-CoV-2_P13_1-16-2023_581	Human herpesvirus 2	0.893047253597911	1	5820.01	GTHEELYYGPVSPADPESPR	0.85841	NA	NA	UP000270953: Chromosome i
VirusID_SARS-CoV-2_P13_1-16-2023_581	Human cytomegalovirus	0.74563828407756	1	1729.96	INVTEVSLLISDFR	0.866417	NA	NA	UP000149703: Genome
VirusID_SARS-CoV-2_P14_1-16-2023_582	Severe acute respiratory syndrome coronavirus	3.07322560704554	8	8837.40333333333	AYNVTQAFGR; DQVILLNK; IGMEVTPSGTWLTYTGAIK; LNTDHSSSSDNIALLVQ; LQSLQTYVTQQLIR; NPANNAAIVLQLPQGTTLPK; VAGDSGFAAYSR; WYFYYLGTGPEAGLPYGANK	0.999972; 0.951367; 0.999094; 0.969916; 0.996417; 0.999617; 0.999036; 0.954005	Severe acute respiratory syndrome coronavirus 2	7	UP000503207: Genome
VirusID_SARS-CoV-2_P14_1-16-2023_582	Hepatitis B virus	2.63269815460234	1	907.176	DSHPQAVQWTSTTFHQALLDPR	0.87949	NA	NA	UP000135039: Genome
VirusID_SARS-CoV-2_P14_1-16-2023_582	BK polyomavirus	2.5161925855309	1	3195.1	YPEGTVTPK	0.887165	NA	NA	UP000145237: Genome; UP000128469: Genome; UP000169213: Genome; UP000110529: Genome; UP000173864: Genome; UP000114290: Genome; UP000096052: Genome
VirusID_SARS-CoV-2_P14_1-16-2023_582	Gammapapillomavirus 3	2.12339221651127	1	2372.19	FEGNTIADWLLK	0.89235	Human papillomavirus type 50	1	UP000168289: Genome
VirusID_SARS-CoV-2_P14_1-16-2023_582	Human immunodeficiency virus 1	2.09342899313383	15	17622.2333333333	ADLLETK; DTNTNISSWEDMK; EWHLGHGISIEWR; GVLTQVAEK; IIEFIQR; IVITAYWGLHTGER; LSDLLSIAAR; LTDFISVTAR; QAXLGHIVIHR; QILGQLQSALPTGSEELK; TIILWIYR; TLNLIVK; TSITEIFR; VLAEAMSQAQQXNIMIQR; YPGNLLQYWSQELK	0.990764; 0.896105; 0.963411; 0.897552; 0.969978; 0.854042; 0.986935; 0.936501; 0.914474; 0.901797; 0.93845; 0.992682; 0.889879; 0.870457; 0.927582	NA	NA	UP000134824: Genome
VirusID_SARS-CoV-2_P14_1-16-2023_582	Bhanja bandavirus	2.0142477470862	1	757.235	PLSFFLESQGQHPK	0.887589	NA	NA	UP000166838: Genome
VirusID_SARS-CoV-2_P14_1-16-2023_582	Enterovirus A	1.86015078173669	1	1875.1	LIEASSLNDSVYLR	0.858549	NA	NA	UP000106062: Genome; UP000156737: Genome
VirusID_SARS-CoV-2_P14_1-16-2023_582	Human hepatitis A virus	1.81214305566561	1	32737.1	DILNILK	0.983465	NA	NA	UP000141835: Genome; UP000101082: Genome; UP000173248: Genome; UP000109380: Genome; UP000007901: Genome; UP000120248: Genome; UP000132838: Genome
VirusID_SARS-CoV-2_P14_1-16-2023_582	Sapporo virus	1.75541543121668	1	1961.68	SYIETIIGTHR	0.934877	NA	NA	UP000113838: Genome
VirusID_SARS-CoV-2_P14_1-16-2023_582	Hepatitis C virus	1.74664150690917	1	14072.8	AIPLEYIK	0.949308	NA	NA	UP000007416: Genome
VirusID_SARS-CoV-2_P14_1-16-2023_582	Influenza A virus	1.66385613659272	1	20459.3	GDIFVIR	0.929507	NA	NA	UP000171303: Genome
VirusID_SARS-CoV-2_P14_1-16-2023_582	Wesselsbron virus	1.64627096179161	1	4931.72	PDFILATDIAEMGANLK	0.947917	NA	NA	UP000145379: Genome
VirusID_SARS-CoV-2_P14_1-16-2023_582	Dengue virus	1.62606757570332	2	4624.5	AVLDDGIYR; VIGLYGNGVVTK	0.858088; 0.984385	Dengue virus type 4	1	UP000000275: Genome
VirusID_SARS-CoV-2_P14_1-16-2023_582	Dengue virus	1.62606757570332	2	4624.5	AVLDDGIYR; VIGLYGNGVVTK	0.858088; 0.984385	Dengue virus type 1	1	UP000000275: Genome
VirusID_SARS-CoV-2_P14_1-16-2023_582	Rotavirus A	1.50609225862657	1	1826.02	VIDNDTAFETGIDGTFYAYR	0.9887	NA	NA	UP000008655: Genome
VirusID_SARS-CoV-2_P14_1-16-2023_582	Human respiratory syncytial virus	1.48182368389964	1	4671.69	VILTTAIIQDATSQIK	0.90795	NA	NA	UP000141045: Genome
VirusID_SARS-CoV-2_P14_1-16-2023_582	Marburg marburgvirus	1.45660689554665	1	4176.72	VPIDQVFGTNPPEK	0.862141	NA	NA	UP000141488: Genome
VirusID_SARS-CoV-2_P14_1-16-2023_582	Human herpesvirus 1	1.33418095947921	2	2947.145	ADELEAALADLR; ALPLGSPAVVGAEHEALGDTAAR	0.919909; 0.858053	NA	NA	UP000166330: Genome
VirusID_SARS-CoV-2_P14_1-16-2023_582	Cercopithecine herpesvirus 1	1.1327996850331	1	13319.4	PPDDGWVQVHPTPTTMLFR	0.931324	NA	NA	UP000110594: Genome
VirusID_SARS-CoV-2_P14_1-16-2023_582	Epstein-Barr virus	1.10715501764059	2	698.729	AGGGEGEESGGGGLFHR; PPASEVAVASTPGSLFR	0.906535; 0.933889	NA	NA	UP000276810: Genome
VirusID_SARS-CoV-2_P14_1-16-2023_582	Orf virus	1.0555600147862	1	987.712	VDGPFSATSELVDHIK	0.852718	NA	NA	UP000143616: Genome
VirusID_SARS-CoV-2_P15_1-16-2023_583	Severe acute respiratory syndrome coronavirus	2.83086773779649	5	5170.70333333333	AYNVTQAFGR; IGMEVTPSGTWLTYTGAIK; LQSLQTYVTQQLIR; NPANNAAIVLQLPQGTTLPK; VAGDSGFAAYSR	0.995039; 0.99915; 0.915198; 0.999751; 0.867243	Severe acute respiratory syndrome coronavirus 2	4	UP000503207: Genome
VirusID_SARS-CoV-2_P15_1-16-2023_583	Human immunodeficiency virus 1	2.13453782962668	15	60841.9666666667	ADLLETK; ALHPEYYK; AWNNTLR; DFILTAAR; DLLLLAAR; IIEFIQR; IIELMYR; IVELLER; LIDLISVTAR; QILEQLQPALQTGSEGFR; TAVQMAVFIHNYK; TLNLIVK; VFYSTEDIK; VLAEAMSHVTNSATIMMQK; VSQNYPIVQDVQGQMVHQAISPR	0.959346; 0.885168; 0.95091; 0.885793; 0.882259; 0.948748; 0.901251; 0.964694; 0.862024; 0.882481; 0.880268; 0.9874; 0.869686; 0.886899; 0.85541	NA	NA	UP000100672: Genome; UP000164906: Genome; UP000130090: Genome
VirusID_SARS-CoV-2_P15_1-16-2023_583	Venezuelan equine encephalitis virus	2.03975151024847	1	3450.24	GWEFVWGNHPPK	0.888796	NA	NA	UP000143596: Genome; UP000125491: Genome; UP000008658: Genome; UP000180662: Genome; UP000110878: Genome; UP000173580: Genome; UP000166022: Genome
VirusID_SARS-CoV-2_P15_1-16-2023_583	SFTS phlebovirus	1.99913365934021	1	655.54	QVIHEEIGENGEGNQDDVR	0.917243	NA	NA	UP000201130: Genome; UP000117954: Genome
VirusID_SARS-CoV-2_P15_1-16-2023_583	Japanese encephalitis virus	1.82824359397034	1	1504.71	QEEPVPEAYTPNMLR	0.884316	NA	NA	UP000007214: Genome
VirusID_SARS-CoV-2_P15_1-16-2023_583	Human hepatitis A virus	1.81282323510284	1	51168.2	DILNILK	0.990598	NA	NA	UP000173248: Genome; UP000101082: Genome; UP000007901: Genome; UP000132838: Genome; UP000120248: Genome; UP000109380: Genome; UP000141835: Genome
VirusID_SARS-CoV-2_P15_1-16-2023_583	Rosavirus A	1.7979316797015	1	15566	IASVLLK	0.95095	NA	NA	UP000029743: Genome
VirusID_SARS-CoV-2_P15_1-16-2023_583	La Crosse orthobunyavirus	1.78353385900086	1	957.28	LSIPIEIVIVR	0.973349	NA	NA	UP000121242: Genome; UP000008768: Genome
VirusID_SARS-CoV-2_P15_1-16-2023_583	Sapporo virus	1.75609561065392	1	1735.19	SYIETIIGTHR	0.952925	NA	NA	UP000113838: Genome
VirusID_SARS-CoV-2_P15_1-16-2023_583	Hepatitis C virus	1.74732168634641	1	17110	AIPLEYIK	0.960148	NA	NA	UP000007416: Genome
VirusID_SARS-CoV-2_P15_1-16-2023_583	Lassa virus	1.58000435159823	1	1544.11	FFPSVFSSGVLQK	0.937857	NA	NA	UP000147984: Genome
VirusID_SARS-CoV-2_P15_1-16-2023_583	Human respiratory syncytial virus	1.48250386333687	1	1291.66	LSEIHLMK	0.868675	NA	NA	UP000125985: Genome
VirusID_SARS-CoV-2_P15_1-16-2023_583	Human herpesvirus 7	0.999909878459987	1	4040.33	NELTTEDFYK	0.876062	NA	NA	UP000009246: Genome
VirusID_SARS-CoV-2_P16_1-16-2023_584	Severe acute respiratory syndrome coronavirus	2.86362354766588	6	8815.46666666667	AYNVTQAFGR; IGMEVTPSGTWLTYTGAIK; LQSLQTYVTQQLIR; NPANNAAIVLQLPQGTTLPK; SFIEDLLFNK; VAGDSGFAAYSR	0.999826; 0.999633; 0.905337; 0.998847; 0.979468; 0.99445	Severe acute respiratory syndrome coronavirus 2	4	UP000503207: Genome
VirusID_SARS-CoV-2_P16_1-16-2023_584	Hepatitis B virus	2.63394946053757	2	2410.055	MQWNSTAFHQTLQDPR; QWNFTTFHQTLQDPR	0.93277; 0.953923	NA	NA	UP000171162: Genome; UP000159522: Genome
VirusID_SARS-CoV-2_P16_1-16-2023_584	Human immunodeficiency virus 1	2.12686498244046	12	55050.0333333333	ADLLETK; GHLPPAISLK; IGPGIGLGSTLHATK; IGPGQAFYATGAITGDIR; IIEFIQR; IIELMYR; IVELLER; NWHLGHGVSIEWIWR; QNVHAFFYR; SFDYIWK; TLNLIVK; VIEVVQGVFR	0.997368; 0.872044; 0.918614; 0.956519; 0.967866; 0.944464; 0.983168; 0.90939; 0.89347; 0.943963; 0.999065; 0.887082	NA	NA	UP000134824: Genome
VirusID_SARS-CoV-2_P16_1-16-2023_584	Human immunodeficiency virus 2	1.91675463609535	1	822.906	EVTEDLLHLEQGETPHK	0.907213	NA	NA	UP000246503: Chromosome
VirusID_SARS-CoV-2_P16_1-16-2023_584	Human hepatitis A virus	1.84557904497224	1	31342.5	DILNILK	0.993132	NA	NA	UP000173248: Genome; UP000141835: Genome; UP000101082: Genome; UP000120248: Genome; UP000109380: Genome; UP000007901: Genome; UP000132838: Genome
VirusID_SARS-CoV-2_P16_1-16-2023_584	Cardiovirus B	1.78885142052331	1	4442.03	LFLQGWDK	0.872147	NA	NA	UP000326767: Genome
VirusID_SARS-CoV-2_P16_1-16-2023_584	Hepatitis C virus	1.78007749621581	1	23458.4	AIPLEYIK	0.913494	NA	NA	UP000007416: Genome
VirusID_SARS-CoV-2_P16_1-16-2023_584	Duvenhage virus	1.74665374072886	1	3694.04	MLESTEVYDDPLDPVEPEFDLK	0.888647	NA	NA	UP000111405: Genome
VirusID_SARS-CoV-2_P16_1-16-2023_584	Hendra virus	1.70089625016818	1	4470.91	LLMQAGLK	0.879362	NA	NA	UP000008771: Genome
VirusID_SARS-CoV-2_P16_1-16-2023_584	Aroa virus	1.67627377525985	1	1622.63	EALVEFQEPHATK	0.890912	NA	NA	UP000120303: Genome
VirusID_SARS-CoV-2_P16_1-16-2023_584	Dengue virus	1.652972697851	1	9200.8	LGYILEEIDK	0.9522	Dengue virus type 4	1	UP000000274: Genome; UP000156481: Genome; UP000137425: Genome; UP000115480: Genome; UP000108177: Genome
VirusID_SARS-CoV-2_P16_1-16-2023_584	Human adenovirus D	1.57325162018396	1	19217	LTLILTK	0.941817	Human adenovirus D serotype 15	1	UP000170926: Genome
VirusID_SARS-CoV-2_P16_1-16-2023_584	Yaba monkey tumor virus	1.21897611256675	1	681.846	FQSIHFTDLSSSVDLAFHYK	0.871731	NA	NA	UP000008596: Genome
VirusID_SARS-CoV-2_P17_1-16-2023_585	Severe acute respiratory syndrome coronavirus	3.07424627609795	8	9809.93666666667	AYNVTQAFGR; DQVILLNK; IGMEVTPSGTWLTYTGAIK; LNTDHSSSSDNIALLVQ; NPANNAAIVLQLPQGTTLPK; SFIEDLLFNK; VAGDSGFAAYSR; WYFYYLGTGPEAGLPYGANK	0.999514; 0.9865; 0.999679; 0.965332; 0.990016; 0.956609; 0.938645; 0.985813	Severe acute respiratory syndrome coronavirus 2	7	UP000503207: Genome
VirusID_SARS-CoV-2_P17_1-16-2023_585	Hepatitis B virus	2.51721325458331	1	2030.98	MQWNSSTFHQALLDPK	0.860687	NA	NA	UP000105212: Genome
VirusID_SARS-CoV-2_P17_1-16-2023_585	Alphapapillomavirus 7	2.38593433994399	1	1873.13	VYLPPPSVAK	0.971715	Human papillomavirus 59	1	UP000159133: Genome; UP000149637: Genome; UP000167467: Genome
VirusID_SARS-CoV-2_P17_1-16-2023_585	Mayaro virus	2.15659756893508	1	3366.51	GELYNQDFPR	0.949807	NA	NA	UP000007774: Genome
VirusID_SARS-CoV-2_P17_1-16-2023_585	Human immunodeficiency virus 1	2.09444966218624	20	57604.4	ADLLETK; AFYTNGQIIGNIR; AIYAPPIEGLITCK; AWNNTLR; IGPGQTFYATGGIIGDTR; IQWNTTLEQVK; IVELLER; LDVVPITDDGNSSK; LFNETLFSK; LIDLISVTAR; LSDLLSIAAR; MVITTYWGLHTGEK; PMVSTQLLLNGSLSEGEIMIR; SFDYIWK; SGTPSAATGVGAVSQDLDK; TAVQMAVFVHNFK; TIVFNQSSGGDPEIVR; TLNLIVK; VGLWTLGQK; VSQNYPIVQDVQGQMVHQAISPR	0.982957; 0.897296; 0.871985; 0.964558; 0.908943; 0.870602; 0.981022; 0.980003; 0.970728; 0.966434; 0.947724; 0.911764; 0.865797; 0.976252; 0.891826; 0.884781; 0.870869; 0.998929; 0.866395; 0.885433	NA	NA	UP000134824: Genome
VirusID_SARS-CoV-2_P17_1-16-2023_585	Hepatitis C virus	2.03165883232678	3	5859.27666666667	AIPLEYIK; MALYDVVSK; PLHAFEQGWGPLTYANISGPSNDK	0.992227; 0.859772; 0.928425	Hepatitis C virus genotype 6k	1	UP000002674: Genome
VirusID_SARS-CoV-2_P17_1-16-2023_585	Human hepatitis A virus	1.81316372471801	1	41130.3	DILNILK	0.994936	NA	NA	UP000007901: Genome; UP000109380: Genome; UP000141835: Genome; UP000101082: Genome; UP000173248: Genome; UP000132838: Genome; UP000120248: Genome
VirusID_SARS-CoV-2_P17_1-16-2023_585	Rosavirus A	1.79827216931667	1	16195.5	IASVLLK	0.909119	NA	NA	UP000029743: Genome
VirusID_SARS-CoV-2_P17_1-16-2023_585	Sapporo virus	1.75643610026909	1	1547.1	SYIETIIGTHR	0.866012	NA	NA	UP000113838: Genome
VirusID_SARS-CoV-2_P17_1-16-2023_585	West Nile virus	1.73906200419966	1	2385.81	WSDVPYLGK	0.85695	NA	NA	UP000114511: Genome; UP000107043: Genome
VirusID_SARS-CoV-2_P17_1-16-2023_585	Zika virus	1.62055737759677	1	7215.56	ALALAVIK	0.862057	NA	NA	UP000103838: Genome; UP000098541: Genome; UP000173065: Genome; UP000174794: Genome; UP000143436: Genome
VirusID_SARS-CoV-2_P17_1-16-2023_585	Human adenovirus B	1.61412326759136	1	14135.7	LLTDLVR	0.926145	NA	NA	UP000677043: Genome; UP000681497: Genome; UP000676719: Genome
VirusID_SARS-CoV-2_P17_1-16-2023_585	Lassa virus	1.59537383157852	1	2817.52	FNQNQLIASGLVDPK	0.916168	NA	NA	UP000113913: Genome; UP000105529: Genome
VirusID_SARS-CoV-2_P17_1-16-2023_585	Dengue virus	1.58929968386633	1	8110.65	NLHLEGK	0.861415	Dengue virus type 2	1	UP000002329: Genome
VirusID_SARS-CoV-2_P17_1-16-2023_585	Ban virus	1.42337972066389	1	1959.95	YIMIDPVYR	0.877124	NA	NA	UP000000832: Genome
VirusID_SARS-CoV-2_P17_1-16-2023_585	Human herpesvirus 1	1.09930216498065	1	2715.67	DVVFYVTTDR	0.877225	NA	NA	UP000180652: Genome
VirusID_SARS-CoV-2_P17_1-16-2023_585	Human cytomegalovirus	0.874341574146182	1	1623.66	LAEETAR	0.857841	NA	NA	UP000149703: Genome
VirusID_SARS-CoV-2_P18_1-16-2023_586	Severe acute respiratory syndrome coronavirus	2.87879885365013	4	6773.26666666667	AYNVTQAFGR; NPANNAAIVLQLPQGTTLPK; SFIEDLLFNK; WYFYYLGTGPEAGLPYGANK	0.999912; 0.999466; 0.976492; 0.881302	Severe acute respiratory syndrome coronavirus 2	3	UP000503207: Genome
VirusID_SARS-CoV-2_P18_1-16-2023_586	Betapolyomavirus quartihominis	2.66491903370505	1	10047.8	IPTQGIK	0.924921	NA	NA	UP000148617: Genome; UP000096057: Genome; UP000114161: Genome; UP000118542: Genome; UP000153939: Genome; UP000119623: Genome
VirusID_SARS-CoV-2_P18_1-16-2023_586	Human immunodeficiency virus 1	2.3887126217661	10	33365.99	ADLLETK; AIELLQSIGR; IGITLQR; IVELLER; LSDLLSIAAR; SFDYIWK; TIIAHLK; TLNLIVK; TLYQVATQLR; VLAVGQYLK	0.993947; 0.986946; 0.967683; 0.984294; 0.890233; 0.997898; 0.884572; 0.999014; 0.880601; 0.996058	NA	NA	UP000099510: Genome
VirusID_SARS-CoV-2_P18_1-16-2023_586	Colorado tick fever coltivirus	2.17982884931411	1	3095.47	VLTLVADR	0.885935	NA	NA	UP000001675: Genome
VirusID_SARS-CoV-2_P18_1-16-2023_586	Rosavirus A	1.97080153216344	1	10448.9	IASVLLK	0.908237	NA	NA	UP000029743: Genome
VirusID_SARS-CoV-2_P18_1-16-2023_586	Hepatitis C virus	1.92019153880836	1	14153.6	AIPLEYIK	0.959396	NA	NA	UP000007416: Genome
VirusID_SARS-CoV-2_P18_1-16-2023_586	Human adenovirus C	1.78347097165195	1	1065.17	NNIVSQVYLHGDK	0.899769	Human adenovirus C serotype 2	1	UP000330927: Genome
VirusID_SARS-CoV-2_P18_1-16-2023_586	Human adenovirus D	1.71336566277651	1	23071.2	LTLILTK	0.920224	Human adenovirus D serotype 15	1	UP000170926: Genome
VirusID_SARS-CoV-2_P18_1-16-2023_586	Epstein-Barr virus	1.23266257759372	1	2890.97	DLPVLDPEVQDGIDR	0.919546	NA	NA	UP000103620: Genome
VirusID_SARS-CoV-2_P19_1-16-2023_587	Severe acute respiratory syndrome coronavirus	2.63673197604716	3	2982.57866666667	AYNVTQAFGR; IGMEVTPSGTWLTYTGAIK; NPANNAAIVLQLPQGTTLPK	0.993711; 0.941449; 0.999912	Severe acute respiratory syndrome coronavirus 2	3	UP000503207: Genome
VirusID_SARS-CoV-2_P19_1-16-2023_587	Hepatitis B virus	2.37709466554141	1	1453.27	ELVVSYGNVNMGLK	0.915542	NA	NA	UP000136587: Genome
VirusID_SARS-CoV-2_P19_1-16-2023_587	Betapapillomavirus 1	2.14664574416313	1	1575.9	MAVWQSATGK	0.86196	Human papillomavirus type 8	1	UP000009103: Genome
VirusID_SARS-CoV-2_P19_1-16-2023_587	Human immunodeficiency virus 1	2.11583179674891	18	52285.3	ADLLETK; AIELLQSIGR; AWNNTLR; HHYVSINPK; IIEFIQR; IVELLER; IYTLLEK; LGDLFNR; LSDLLSIAAR; LVITTYWGLLPGEK; LVVTTYWGLHTGDR; NELDLLELDK; NIIVQLK; PEPSAPPAEEITSPPK; SIHIGPGGAFYTTGQVIGNIR; TIIAHLK; TLNLIVK; VSFEPIPIPAGFAILK	0.992638; 0.992597; 0.985581; 0.908288; 0.994681; 0.974759; 0.866669; 0.947061; 0.940787; 0.87592; 0.935302; 0.902563; 0.9583; 0.889851; 0.867668; 0.941294; 0.995763; 0.874369	NA	NA	UP000149860: Genome
VirusID_SARS-CoV-2_P19_1-16-2023_587	Human hepatitis A virus	1.74362620996182	1	37103.3	DILNILK	0.983086	NA	NA	UP000120248: Genome; UP000173248: Genome; UP000007901: Genome; UP000109380: Genome; UP000101082: Genome; UP000132838: Genome; UP000141835: Genome
VirusID_SARS-CoV-2_P19_1-16-2023_587	Hepatitis C virus	1.67812466120539	1	10585.8	AIPLEYIK	0.972879	NA	NA	UP000007416: Genome
VirusID_SARS-CoV-2_P19_1-16-2023_587	Human adenovirus C	1.54140409404898	1	870.172	NNIVSQVYLHGDK	0.892763	Human adenovirus C serotype 2	1	UP000330927: Genome
VirusID_SARS-CoV-2_P19_1-16-2023_587	Human adenovirus D	1.47129878517354	1	15554.7	LTLILTK	0.913159	Human adenovirus D serotype 15	1	UP000170926: Genome
VirusID_SARS-CoV-2_P19_1-16-2023_587	Tapox virus	1.16225081749371	1	1351.37	IATDQIVK	0.917069	NA	NA	UP000136581: Genome
VirusID_SARS-CoV-2_P19_1-16-2023_587	Orf virus	1.0023463195313	1	1755.17	FVVPNAIGGVFINK	0.928215	NA	NA	UP000103309: Genome
VirusID_SARS-CoV-2_P19_1-16-2023_587	Human cytomegalovirus	0.782149928846322	1	1428.79	AFVGALPSLGYHFGFVR	0.909034	NA	NA	UP000126214: Genome
VirusID_SARS-CoV-2_P1_1-16-2023_569	Severe acute respiratory syndrome coronavirus	3.27923230442257	31	24722.9666666667	ADETQALPQR; ADSNGTITVEELK; ALTGIAVEQDK; AYNVTQAFGR; DQVILLNK; EITVATSR; FASVYAWNR; FNGIGVTQNVLYENQK; FQTLLALHR; GIYQTSNFR; GPEQTQGNFGDQELIR; GQGVPINTNSSPDDQIGYYR; GWIFGTTLDSK; IGMEVTPSGTWLTYTGAIK; IQDSLSSTASALGK; LIANQFNSAIGK; LNTDHSSSSDNIALLVQ; LQDVVNQNAQALNTLVK; LQSLQTYVTQQLIR; MAGNGGDAALALLLLDR; NPANNAAIVLQLPQGTTLPK; PLLESELVIGAVILR; QQTVTLLPAADLDDFSK; SFIEDLLFNK; SMWSFNPETNILLNVPLHGTILTR; SYL…	0.999827; 0.978102; 0.965018; 0.999923; 0.999959; 0.986251; 0.997528; 0.999878; 0.995271; 0.910336; 0.99975; 0.999313; 0.925723; 0.999989; 0.99155; 0.977984; 0.999951; 0.979108; 0.999919; 0.999957; 0.995784; 0.997632; 0.994176; 0.999971; 0.956212; 0.87376; 0.999989; 0.874673; 0.999775; 0.999875; 0.999997	Severe acute respiratory syndrome coronavirus 2	25	UP000503207: Genome
VirusID_SARS-CoV-2_P1_1-16-2023_569	Hepatitis B virus	2.51444501559691	1	1768.11	DLVVSYVNGHMGLK	0.992434	NA	NA	UP000128406: Genome
VirusID_SARS-CoV-2_P1_1-16-2023_569	Mamastrovirus-1	2.23189842562694	1	2740.74	DATGSTQFGPVQALGAQYSMWK	0.880387	NA	NA	UP000167984: Genome
VirusID_SARS-CoV-2_P1_1-16-2023_569	Alphapapillomavirus 11	2.16226249748554	1	1843.34	GQPLGIGTSGNPFMNK	0.97298	NA	NA	UP000097738: Genome
VirusID_SARS-CoV-2_P1_1-16-2023_569	Enterovirus A	2.01384266502772	1	6692.85	LEPSVFHQVFEGVK	0.941901	Coxsackievirus A9	1	UP000000288: Genome
VirusID_SARS-CoV-2_P1_1-16-2023_569	Human immunodeficiency virus 1	1.94041374786919	19	5976.24	ADLLETK; ALFYSLDIVQPNNSTEYR; DWNNTLAQIVEK; GHLPPAISLK; HLAQEMHPEFYK; IGILTQR; IIEFIQR; IIEGLQR; IVGHLGR; LDIIPIDNTSYR; LDIVPIDGENNER; LDVVPIDEAK; LDVVPITDDGNSSK; QVYSLFYVEDVVPIK; SFDYIWK; SFIMIVGGLIGLR; TLNLIVK; TYWGLHTGEQAWHLGNGTSIEWR; VVQIEPVGVAPTPAK	0.99231; 0.900842; 0.88765; 0.903101; 0.867047; 0.907783; 0.917977; 0.943229; 0.867939; 0.889922; 0.882835; 0.898373; 0.933169; 0.9531; 0.964123; 0.941677; 0.982411; 0.936258; 0.926453	Human immunodeficiency virus type 1 group N	1	UP000134824: Genome
VirusID_SARS-CoV-2_P1_1-16-2023_569	Cowpox virus	1.92152840370881	1	3669.64	QYIVAQDR	0.967144	NA	NA	UP000136830: Genome
VirusID_SARS-CoV-2_P1_1-16-2023_569	Human adenovirus B	1.86935039204374	1	1203.42	EEMLQVIAPEIYGPPVK	0.869426	NA	NA	UP000663049: Genome
VirusID_SARS-CoV-2_P1_1-16-2023_569	Human hepatitis A virus	1.65912781040096	1	14665.4	DILNILK	0.935516	NA	NA	UP000141835: Genome; UP000109380: Genome; UP000120248: Genome; UP000173248: Genome; UP000007901: Genome; UP000101082: Genome; UP000132838: Genome
VirusID_SARS-CoV-2_P1_1-16-2023_569	Usutu virus	1.64914358949436	1	5362.15	TFLELLR	0.921614	NA	NA	UP000138451: Genome
VirusID_SARS-CoV-2_P1_1-16-2023_569	Rosavirus A	1.64423625499962	1	7134.28	IASVLLK	0.951746	NA	NA	UP000029743: Genome
VirusID_SARS-CoV-2_P1_1-16-2023_569	Hepatitis C virus	1.59362626164453	1	3949.92	AIPLEYIK	0.985356	NA	NA	UP000007416: Genome
VirusID_SARS-CoV-2_P1_1-16-2023_569	West Nile virus	1.57659292234575	1	1458.22	LANNTFVVDGPETK	0.883015	NA	NA	UP000120217: Genome
VirusID_SARS-CoV-2_P1_1-16-2023_569	Influenza A virus	1.51084089132808	1	16598.5	GDIFVIR	0.872935	NA	NA	UP000171303: Genome
VirusID_SARS-CoV-2_P1_1-16-2023_569	Aroa virus	1.48982254068858	1	1163.88	ATFLEFLK	0.870038	NA	NA	UP000120303: Genome
VirusID_SARS-CoV-2_P1_1-16-2023_569	Dengue virus	1.46977462067745	1	940.617	VVAAEMEEAMK	0.889505	Dengue virus type 3	1	UP000007200: Genome
VirusID_SARS-CoV-2_P1_1-16-2023_569	Human adenovirus C	1.45690569448813	1	520.38	NNIVSQVYLHGDK	0.887936	Human adenovirus C serotype 2	1	UP000330927: Genome
VirusID_SARS-CoV-2_P1_1-16-2023_569	Lassa virus	1.43225825940956	2	818.7965	ESFAIHLEYIGSMNQQTK; LASSGPTFK	0.979687; 0.883939	NA	NA	UP000101286: Genome; UP000144089: Genome; UP000115596: Genome
VirusID_SARS-CoV-2_P1_1-16-2023_569	Human adenovirus D	1.38680038561268	1	4985.36	LTLILTK	0.96344	Human adenovirus D serotype 15	1	UP000170926: Genome
VirusID_SARS-CoV-2_P1_1-16-2023_569	Bunyamwera orthobunyavirus	1.35307701336193	1	2538.71	YNYYITYQK	0.893104	NA	NA	UP000002476: Genome
VirusID_SARS-CoV-2_P1_1-16-2023_569	Orf virus	0.917847919970447	1	1074.84	LPLVADAADPALDNELK	0.955506	NA	NA	UP000103309: Genome
VirusID_SARS-CoV-2_P1_1-16-2023_569	Human herpesvirus 2	0.867714629349484	1	1156.97	PPESPGSELYPLNAQALAHLQMLPADHR	0.912561	NA	NA	UP000270953: Chromosome i
VirusID_SARS-CoV-2_P20_1-16-2023_588	Severe acute respiratory syndrome coronavirus	2.87935664919659	4	3870.65766666667	AYNVTQAFGR; IGMEVTPSGTWLTYTGAIK; NPANNAAIVLQLPQGTTLPK; VAGDSGFAAYSR	0.999784; 0.996234; 0.989025; 0.9125	Severe acute respiratory syndrome coronavirus 2	4	UP000503207: Genome
VirusID_SARS-CoV-2_P20_1-16-2023_588	Vaccinia virus	2.64968256206828	1	7091.18	LNAFLESGDAIAR	0.952814	NA	NA	UP000136916: Genome
VirusID_SARS-CoV-2_P20_1-16-2023_588	Hepatitis B virus	2.4735913030126	1	1940.68	ELVVNYVNHTVGLK	0.96063	NA	NA	UP000122496: Genome; UP000149573: Genome
VirusID_SARS-CoV-2_P20_1-16-2023_588	Hepatitis E virus	2.4735913030126	1	8375.99	PFTTIQQYSK	0.876837	NA	NA	UP000098557: Genome
VirusID_SARS-CoV-2_P20_1-16-2023_588	Human immunodeficiency virus 1	2.20474599072002	17	57612.8	ADLLETK; AIELLQSIGR; EAFDLGFFLK; EIDNYTVEIYK; EIIGDIR; EISNYTEIIYGLIEESQNQQEK; HHYVSINPK; IIDFLQR; IIDLGLR; IIEFIQR; IVELLER; LGLWTLGQR; NYPILWR; QLLTGIVQQQR; SFDYIWK; TLNLIVK; VIEIGQSIGR	0.996506; 0.995038; 0.929802; 0.952888; 0.888636; 0.885238; 0.892686; 0.981546; 0.929108; 0.930842; 0.946457; 0.963586; 0.913322; 0.870708; 0.990196; 0.998428; 0.943387	NA	NA	UP000130466: Genome
VirusID_SARS-CoV-2_P20_1-16-2023_588	Enterovirus B	2.05544790825227	1	8833.48	LSNIGQAMEFSAGK	0.978321	Echovirus 30	1	UP000002678: Genome
VirusID_SARS-CoV-2_P20_1-16-2023_588	Human hepatitis A virus	1.86131214650295	1	12426.3	DILNILK	0.99175	NA	NA	UP000007901: Genome; UP000120248: Genome; UP000109380: Genome; UP000101082: Genome; UP000132838: Genome; UP000141835: Genome; UP000173248: Genome
VirusID_SARS-CoV-2_P20_1-16-2023_588	Rosavirus A	1.8464205911016	1	9396.74	IASVLLK	0.934318	NA	NA	UP000029743: Genome
VirusID_SARS-CoV-2_P20_1-16-2023_588	Hepatitis C virus	1.80458452205402	2	9243.66	AIPLEYIK; EVSVPAEILR	0.872144; 0.927715	NA	NA	UP000002679: Genome
VirusID_SARS-CoV-2_P20_1-16-2023_588	Rotavirus B	1.80017540314897	1	911.003	ILDDGQLLDILGK	0.876009	NA	NA	UP000117346: Genome
VirusID_SARS-CoV-2_P20_1-16-2023_588	Aroa virus	1.69200687679056	1	1773.71	EALVEFQEPHATK	0.872299	NA	NA	UP000120303: Genome
VirusID_SARS-CoV-2_P20_1-16-2023_588	Epstein-Barr virus	1.33341259984756	1	14159.5	ALTDGHLIR	0.906485	NA	NA	UP000142932: Genome
VirusID_SARS-CoV-2_P20_1-16-2023_588	Orf virus	1.12003225607243	1	3425.79	LDVLHAHALEVLR	0.89236	NA	NA	UP000103309: Genome
VirusID_SARS-CoV-2_P20_1-16-2023_588	Human cytomegalovirus	0.899835865387451	1	3139.71	AFVGALPSLGYHFGFVR	0.96339	NA	NA	UP000126214: Genome
VirusID_SARS-CoV-2_P21_1-16-2023_589	Severe acute respiratory syndrome coronavirus	2.62564300388155	3	2294.63466666667	AYNVTQAFGR; IGMEVTPSGTWLTYTGAIK; NPANNAAIVLQLPQGTTLPK	0.995454; 0.999827; 0.999556	Severe acute respiratory syndrome coronavirus 2	3	UP000503207: Genome
VirusID_SARS-CoV-2_P21_1-16-2023_589	BK polyomavirus	2.4365867676615	1	2232.56	YPDGTITPK	0.884101	NA	NA	UP000008475: Genome; UP000126925: Genome; UP000146872: Genome; UP000099963: Genome; UP000159029: Genome; UP000149624: Genome; UP000166263: Genome; UP000165041: Genome; UP000278580: Chromosome i; UP000127497: Genome; UP000171846: Genome; UP000117849: Genome; UP000122556: Genome; UP000008990: Genome; UP000127196: Genome; UP000169797: Genome; UP000104659: Genome; UP000105016: Genome; UP000105564: Ge…
VirusID_SARS-CoV-2_P21_1-16-2023_589	Gammapapillomavirus 3	2.04378639864187	1	2007.8	GGPLGVGSTGHPLFNK	0.864496	Human papillomavirus type 50	1	UP000168289: Genome
VirusID_SARS-CoV-2_P21_1-16-2023_589	Human immunodeficiency virus 1	2.01382317526443	15	25096.0333333333	ADLLETK; IIEFIQR; IIEGLQR; IIELMYR; IVELLER; LDVVPITDDGNSSK; LFNETLFSK; LVPVNPLEVEEATK; MQVHALFYR; NSAISLFNATAIVVAEGTDR; TIIEGGEEIK; TLNLIVK; TSITEIFR; VFYSTEDIK; VSSSVYIPVGMAR	0.988531; 0.891858; 0.933723; 0.924881; 0.961198; 0.996227; 0.985835; 0.847113; 0.915534; 0.860589; 0.882756; 0.991457; 0.854079; 0.905313; 0.922385	NA	NA	UP000134824: Genome
VirusID_SARS-CoV-2_P21_1-16-2023_589	Colorado tick fever coltivirus	1.92667299954553	1	1685.72	GQGLSVNAELHLHDFYVALNQNGAR	0.941193	NA	NA	UP000001675: Genome
VirusID_SARS-CoV-2_P21_1-16-2023_589	Tosca phlebovirus	1.84749175349791	1	3739.16	EIEDELR	0.875148	NA	NA	UP000142444: Genome; UP000167928: Genome; UP000125462: Genome; UP000138110: Genome; UP000162842: Genome; UP000137013: Genome; UP000148052: Genome; UP000159630: Genome
VirusID_SARS-CoV-2_P21_1-16-2023_589	Aichi virus	1.78622209675898	1	1112.97	ELVAVAQEAK	0.850139	NA	NA	UP000593984: Genome
VirusID_SARS-CoV-2_P21_1-16-2023_589	Human hepatitis A virus	1.73253723779621	1	32289.7	DILNILK	0.981517	NA	NA	UP000120248: Genome; UP000101082: Genome; UP000132838: Genome; UP000141835: Genome; UP000173248: Genome; UP000007901: Genome; UP000109380: Genome
VirusID_SARS-CoV-2_P21_1-16-2023_589	Rosavirus A	1.71764568239486	1	11915.3	IASVLLK	0.938504	NA	NA	UP000029743: Genome
VirusID_SARS-CoV-2_P21_1-16-2023_589	Hepatitis C virus	1.66703568903977	2	5159.95	AIPLEYIK; VAIIMVMFSGVDASTHVTAGQAAR	0.902958; 0.933752	Hepatitis C virus genotype 3a	1	UP000007416: Genome
VirusID_SARS-CoV-2_P21_1-16-2023_589	Aroa virus	1.56323196808382	1	779.369	EALVEFQEPHATK	0.930626	NA	NA	UP000120303: Genome
VirusID_SARS-CoV-2_P21_1-16-2023_589	Influenza C virus	1.54646175783392	1	169.328	LEEEGMDENSEIGQAK	0.906926	NA	NA	UP000138885: Genome
VirusID_SARS-CoV-2_P21_1-16-2023_589	Lassa virus	1.51169965157471	3	1840.00333333333	FLYANVGEGNGGK; LASSGPTFK; NQILNSMLQK	0.849247; 0.867665; 0.939503	NA	NA	UP000157272: Genome
VirusID_SARS-CoV-2_P21_1-16-2023_589	Dengue virus	1.50867319694453	1	4999.84	NLHLEGK	0.847665	Dengue virus type 2	1	UP000002329: Genome
VirusID_SARS-CoV-2_P21_1-16-2023_589	Tapox virus	1.1511618453281	1	894.359	LLELPIK	0.889482	NA	NA	UP000136581: Genome
VirusID_SARS-CoV-2_P21_1-16-2023_589	Human herpesvirus 1	1.11680733598468	1	1886.32	EADIAGVAER	0.856638	NA	NA	UP000268234: Chromosome i
VirusID_SARS-CoV-2_P21_1-16-2023_589	Orf virus	0.968935143416385	1	2830.44	NTSVTDYVWR	0.917357	NA	NA	UP000356155: Genome
VirusID_SARS-CoV-2_P21_1-16-2023_589	Human cytomegalovirus	0.613189262187522	1	1951.53	LLLSQIPVER	0.896768	NA	NA	UP000008991: Genome
VirusID_SARS-CoV-2_P22_1-16-2023_590	Severe acute respiratory syndrome coronavirus	2.870317936226	6	8347.47333333333	AYNVTQAFGR; DQVILLNK; IGMEVTPSGTWLTYTGAIK; LQSLQTYVTQQLIR; NPANNAAIVLQLPQGTTLPK; WYFYYLGTGPEAGLPYGANK	0.998025; 0.965905; 0.999962; 0.868103; 0.999165; 0.866189	Severe acute respiratory syndrome coronavirus 2	5	UP000503207: Genome
VirusID_SARS-CoV-2_P22_1-16-2023_590	Hepatitis B virus	2.48574188911194	1	4632.47	DLVVSYVNSHMGLK	0.984412	NA	NA	UP000151895: Genome
VirusID_SARS-CoV-2_P22_1-16-2023_590	Hepatitis E virus	2.36764257703395	1	5630.88	PFTTIQQYSK	0.968685	NA	NA	UP000098557: Genome
VirusID_SARS-CoV-2_P22_1-16-2023_590	Alphapapillomavirus 7	2.32813403575028	1	819.111	VYLPPPSVAK	0.949758	Human papillomavirus 59	1	UP000167467: Genome; UP000149637: Genome; UP000159133: Genome
VirusID_SARS-CoV-2_P22_1-16-2023_590	Dobrava-Belgrade orthohantavirus	2.09879726474137	1	3996.24	ATLEELQK	0.856429	NA	NA	UP000150906: Genome
VirusID_SARS-CoV-2_P22_1-16-2023_590	Human immunodeficiency virus 1	2.03664935799252	11	21112.9333333333	ADLLETK; ILQQLMFIHYR; IVELLER; IYELLMK; LDVVPITDDGNSSK; LGLWTLGQR; LVITTYWGLTTGEQPWHLGHGVSIEWR; MNYQHLWR; SFDYIWK; SLFNTVAVLYYVHK; TLNLIVK	0.996114; 0.879884; 0.986592; 0.936481; 0.908457; 0.968966; 0.911215; 0.941831; 0.989479; 0.843057; 0.998546	NA	NA	UP000134824: Genome
VirusID_SARS-CoV-2_P22_1-16-2023_590	Dengue virus	1.8325293753366	2	3834.075	EGTFHTMWHVTR; NLHLEGK	0.872853; 0.885647	Dengue virus type 2	2	UP000002329: Genome
VirusID_SARS-CoV-2_P22_1-16-2023_590	Human adenovirus D	1.82653901164741	1	997.276	VLAIVNALAENK	0.978727	NA	NA	UP000099345: Genome
VirusID_SARS-CoV-2_P22_1-16-2023_590	Monkeypox virus	1.77604801938415	1	1256.7	XAITMYDK	0.864347	NA	NA	UP000133567: Genome
VirusID_SARS-CoV-2_P22_1-16-2023_590	West Nile virus	1.76044294605358	1	7163.72	AWNTGYEWITEYVGK	0.875885	NA	NA	UP000096175: Genome
VirusID_SARS-CoV-2_P22_1-16-2023_590	Human hepatitis A virus	1.7553634205243	2	16387.235	DILNILK; NMINFPAVMPFSR	0.986908; 0.948736	NA	NA	UP000109380: Genome; UP000007901: Genome; UP000120248: Genome; UP000101082: Genome; UP000132838: Genome; UP000173248: Genome; UP000141835: Genome; UP000007902: Genome; UP000007905: Genome
VirusID_SARS-CoV-2_P22_1-16-2023_590	Human hepatitis A virus	1.7553634205243	2	16387.235	DILNILK; NMINFPAVMPFSR	0.986908; 0.948736	NA	NA	UP000109380: Genome; UP000007901: Genome; UP000120248: Genome; UP000101082: Genome; UP000132838: Genome; UP000173248: Genome; UP000141835: Genome; UP000007902: Genome; UP000007905: Genome
VirusID_SARS-CoV-2_P22_1-16-2023_590	Rotavirus A	1.74291860107004	2	3370.205	AGINLLNNEK; LDQYANHMSISR	0.862862; 0.899806	NA	NA	UP000006580: Genome
VirusID_SARS-CoV-2_P22_1-16-2023_590	Rosavirus A	1.74047186512296	1	16728	IASVLLK	0.959937	NA	NA	UP000029743: Genome
VirusID_SARS-CoV-2_P22_1-16-2023_590	Sapporo virus	1.7075906387283	1	1550.5	TYLETIIGTHR	0.897518	NA	NA	UP000000667: Genome
VirusID_SARS-CoV-2_P22_1-16-2023_590	Hepatitis C virus	1.68986187176787	1	11138.8	AIPLEYIK	0.980579	NA	NA	UP000007416: Genome
VirusID_SARS-CoV-2_P22_1-16-2023_590	Rabies virus	1.66047809408266	1	983.599	GNIYLSWSWSDDTSVFK	0.851316	NA	NA	UP000006845: Genome
VirusID_SARS-CoV-2_P22_1-16-2023_590	Aroa virus	1.58605815081191	1	858.381	EALVEFQEPHATK	0.936487	NA	NA	UP000120303: Genome
VirusID_SARS-CoV-2_P22_1-16-2023_590	Zika virus	1.5725905761121	1	2417.56	TFETEFQK	0.86699	NA	NA	UP000108639: Genome
VirusID_SARS-CoV-2_P22_1-16-2023_590	Human adenovirus C	1.55314130461146	1	1341.48	NNIVSQVYLHGDK	0.938607	Human adenovirus C serotype 2	1	UP000330927: Genome
VirusID_SARS-CoV-2_P22_1-16-2023_590	Lassa virus	1.51960015637291	1	2667.08	FLYANINEGNEK	0.870209	NA	NA	UP000115805: Genome
VirusID_SARS-CoV-2_P22_1-16-2023_590	Mumps virus	1.49120478481345	1	1774.78	EQILFEINR	0.890374	NA	NA	UP000140319: Genome; UP000180816: Genome; UP000163835: Genome
VirusID_SARS-CoV-2_P22_1-16-2023_590	Ban virus	1.36557941647018	1	1154.67	YYNPFNIDPLTK	0.91257	NA	NA	UP000000832: Genome
VirusID_SARS-CoV-2_P22_1-16-2023_590	Human herpesvirus 6B	1.33575343262047	1	6520.13	TISDILEK	0.869322	NA	NA	UP000142685: Genome
VirusID_SARS-CoV-2_P22_1-16-2023_590	Cercopithecine herpesvirus 1	1.06147294171756	1	1003.15	VLFGHPSADDGDELLLHK	0.877725	NA	NA	UP000682190: Genome
VirusID_SARS-CoV-2_P22_1-16-2023_590	Human herpesvirus 8	1.04938043479745	1	2658.38	DPAQSFATHEYGK	0.873417	NA	NA	UP000097197: Genome
VirusID_SARS-CoV-2_P23_1-16-2023_591	Severe acute respiratory syndrome coronavirus	2.77574994491679	3	4164.64333333333	AYNVTQAFGR; IGMEVTPSGTWLTYTGAIK; NPANNAAIVLQLPQGTTLPK	0.999604; 0.999373; 0.999374	Severe acute respiratory syndrome coronavirus 2	3	UP000503207: Genome
VirusID_SARS-CoV-2_P23_1-16-2023_591	Cowpox virus	2.49492333534109	1	3396.52	SINGSQPVSLNYVLR	0.933133	NA	NA	UP000276188: Genome
VirusID_SARS-CoV-2_P23_1-16-2023_591	Nupapillomavirus 1	2.21508263874705	1	8675.54	LSIAFDPK	0.856638	NA	NA	UP000006367: Genome
VirusID_SARS-CoV-2_P23_1-16-2023_591	Human immunodeficiency virus 1	2.16393011629967	21	70588.1666666667	ADLLETK; AIELLQSIGR; AWNNTLR; DLLDLDK; EPYPLASLR; GVGIGPGQTFYAADR; HHYVSINPK; IIEFIQR; IIELMYR; IVELLER; LANFLGK; LGLWTLGQR; LIDLISVTAR; NILVQFDTPVK; PEPSAPPAENLGMGEEMTPSLK; PFNLTVEQMK; PTVSTQLILNGTISEGK; QTEPAAEGVGAASQDLGK; TEDIIGNIR; TLNLIVK; VIEIGQSIGR	0.991501; 0.993229; 0.974468; 0.9595; 0.902658; 0.938402; 0.873529; 0.97394; 0.921226; 0.989861; 0.882695; 0.970588; 0.925679; 0.926747; 0.869214; 0.90763; 0.856014; 0.972604; 0.901336; 0.994757; 0.902174	NA	NA	UP000134824: Genome
VirusID_SARS-CoV-2_P23_1-16-2023_591	Colorado tick fever coltivirus	2.07677994058077	1	3044.67	LYETIEQK	0.930735	NA	NA	UP000001675: Genome
VirusID_SARS-CoV-2_P23_1-16-2023_591	Lyssavirusaustralis	1.87762337745639	1	1943.96	TVLNMFPDAK	0.865032	NA	NA	UP000006884: Genome
VirusID_SARS-CoV-2_P23_1-16-2023_591	Rosavirus A	1.8677526234301	1	21786.2	IASVLLK	0.99752	NA	NA	UP000029743: Genome
VirusID_SARS-CoV-2_P23_1-16-2023_591	Hepatitis C virus	1.81714263007501	1	15265	AIPLEYIK	0.968621	NA	NA	UP000007416: Genome
VirusID_SARS-CoV-2_P23_1-16-2023_591	Influenza B virus	1.80010929077623	1	4567.09	GNSAPLIIR	0.945711	NA	NA	UP000137758: Genome
VirusID_SARS-CoV-2_P23_1-16-2023_591	Kyasanur forest disease virus	1.7877588523898	1	607.093	HELHWDLK	0.877568	NA	NA	UP000171902: Genome; UP000142664: Genome; UP000115063: Genome; UP000154405: Genome; UP000148079: Genome; UP000118450: Genome
VirusID_SARS-CoV-2_P23_1-16-2023_591	Ilheus virus	1.76406418659159	1	1445.15	NWLIQNGR	0.909614	NA	NA	UP000155480: Genome
VirusID_SARS-CoV-2_P23_1-16-2023_591	Human adenovirus C	1.6804220629186	1	1062.2	NNIVSQVYLHGDK	0.979507	Human adenovirus C serotype 2	1	UP000330927: Genome
VirusID_SARS-CoV-2_P23_1-16-2023_591	Human adenovirus F	1.64395636166274	1	1046.49	NAQVLFHNK	0.895296	Human adenovirus F serotype 41	1	UP000593873: Genome
VirusID_SARS-CoV-2_P23_1-16-2023_591	Vesiculovirus india	1.61574550575456	1	3960.77	ATPAVLADR	0.96194	NA	NA	UP000007623: Genome
VirusID_SARS-CoV-2_P23_1-16-2023_591	Human adenovirus D	1.61031675404316	1	27565.1	LTLILTK	0.962628	Human adenovirus D serotype 15	1	UP000170926: Genome
VirusID_SARS-CoV-2_P23_1-16-2023_591	Marburg marburgvirus	1.52710801871249	1	1258.67	WGNFIFHIPNTGMTLLHHLK	0.863096	NA	NA	UP000170515: Genome; UP000115910: Genome; UP000161451: Genome; UP000141488: Genome
VirusID_SARS-CoV-2_P23_1-16-2023_591	Human herpesvirus 6B	1.46303419092761	1	1528.74	NIVEHSIFSVQLNK	0.889403	NA	NA	UP000142685: Genome
VirusID_SARS-CoV-2_P23_1-16-2023_591	Human cytomegalovirus	0.921720084035603	1	869.856	PVDFQHLTQVIEQR	0.907363	NA	NA	UP000137816: Genome
VirusID_SARS-CoV-2_P24_1-16-2023_592	Torque teno virus 1	2.72966045130177	1	2192.87	TISILPDEK	0.939269	NA	NA	UP000008778: Genome
VirusID_SARS-CoV-2_P24_1-16-2023_592	Severe acute respiratory syndrome coronavirus	2.59135775313549	3	2809.66333333333	AYNVTQAFGR; IGMEVTPSGTWLTYTGAIK; NPANNAAIVLQLPQGTTLPK	0.999354; 0.994757; 0.974788	Severe acute respiratory syndrome coronavirus 2	3	UP000503207: Genome
VirusID_SARS-CoV-2_P24_1-16-2023_592	Human immunodeficiency virus 1	2.42863045563779	22	15337.8333333333	ADLLETK; AIIVQLK; DWHLGHR; IGILTQR; IIEFIQR; IVELLER; IYELLMK; LDIVQMGGGNSSEYR; LDVVPITDDGNSSK; LIDLISVTAR; LSDLLSIAAR; LVPVNPLEVEEATK; MWVTVYYGVPVWK; MYSPVSIFDISQGPK; NSAISLFNATAIVVAEGTDR; QVLSGILQQQNNLLR; SFDYIWK; TAWNDTLK; TLNLIVK; TYWGLHTGEQAWHLGNGTSIEWR; VIEIGQSIGR; VSQNYPIVQNAQGQMVHQHLSPR	0.989663; 0.908196; 0.885119; 0.934997; 0.978156; 0.981677; 0.901799; 0.864029; 0.98434; 0.848777; 0.876692; 0.886426; 0.887062; 0.870219; 0.989996; 0.880245; 0.991891; 0.87598; 0.985403; 0.879347; 0.856747; 0.888742	NA	NA	UP000114439: Genome
VirusID_SARS-CoV-2_P24_1-16-2023_592	Hepatitis B virus	2.37747793319041	1	319.243	PTNAPILSTLPETAVVR	0.889173	NA	NA	UP000147231: Genome
VirusID_SARS-CoV-2_P24_1-16-2023_592	Human coronavirus NL63	1.95150920091813	1	459.168	FSIALPPELSVVEFEDR	0.964088	NA	NA	UP000008573: Genome
VirusID_SARS-CoV-2_P24_1-16-2023_592	Eastern equine encephalitis virus	1.93378043395769	1	1173.85	VVVYGHDVYNYDFPEYGTGK	0.934632	NA	NA	UP000152295: Genome
VirusID_SARS-CoV-2_P24_1-16-2023_592	Omsk hemorrhagic fever virus	1.76942757817326	1	890.85	SLAGAPLAHIEGTK	0.935084	NA	NA	UP000122915: Genome; UP000129388: Genome
VirusID_SARS-CoV-2_P24_1-16-2023_592	Enterovirus A	1.71893658591	1	1425.66	LEVEFEQALFSK	0.882588	Humanenterovirus 71	1	UP000103345: Genome
VirusID_SARS-CoV-2_P24_1-16-2023_592	Human hepatitis A virus	1.69825198705015	1	19100.7	DILNILK	0.955143	NA	NA	UP000173248: Genome; UP000109380: Genome; UP000120248: Genome; UP000007901: Genome; UP000141835: Genome; UP000101082: Genome; UP000132838: Genome
VirusID_SARS-CoV-2_P24_1-16-2023_592	Rosavirus A	1.6833604316488	1	10857.3	IASVLLK	0.922914	NA	NA	UP000029743: Genome
VirusID_SARS-CoV-2_P24_1-16-2023_592	Simian foamy virus type 3	1.67850792885439	1	977.499	EQPVYYLTFK	0.861372	NA	NA	UP000007217: Genome
VirusID_SARS-CoV-2_P24_1-16-2023_592	Cardiovirus B	1.64152436260122	1	2915.31	AQLVNFEQGTMVHNLR	0.943513	NA	NA	UP000326767: Genome
VirusID_SARS-CoV-2_P24_1-16-2023_592	Hepatitis C virus	1.63275043829371	1	6142.69	AIPLEYIK	0.930397	NA	NA	UP000007416: Genome
VirusID_SARS-CoV-2_P24_1-16-2023_592	Influenza A virus	1.53584042528566	1	757.441	PWVSFDQNLDYK	0.861769	NA	NA	UP000113251: Genome; UP000148454: Genome
VirusID_SARS-CoV-2_P24_1-16-2023_592	Lassa virus	1.47138243605874	1	1109.03	ALLSMIGMSGGNQGVR	0.875936	NA	NA	UP000148327: Genome
VirusID_SARS-CoV-2_P24_1-16-2023_592	Human adenovirus D	1.42592456226186	1	12141.5	LTLILTK	0.970149	Human adenovirus D serotype 15	1	UP000170926: Genome
VirusID_SARS-CoV-2_P24_1-16-2023_592	Human adenovirus A	1.42056283388976	1	452.113	AAAAAATAIANLAAPR	0.900145	Human adenovirus A serotype 12	1	UP000319239: Genome
VirusID_SARS-CoV-2_P24_1-16-2023_592	Rotavirus C	1.38477717193191	1	987.532	LLLIASVK	0.918495	NA	NA	UP000007664: Genome
VirusID_SARS-CoV-2_P24_1-16-2023_592	Marburg marburgvirus	1.32312027086781	1	646.414	IPSPLPTAR	0.924418	NA	NA	UP000007772: Genome
VirusID_SARS-CoV-2_P24_1-16-2023_592	Human herpesvirus 8	0.992269001323292	1	911.38	LVLGDIFASK	0.850584	NA	NA	UP000097197: Genome
VirusID_SARS-CoV-2_P24_1-16-2023_592	Human herpesvirus 2	0.906838805998666	1	405.629	MNAHFANEVQYDLTR	0.873793	NA	NA	UP000270953: Chromosome i
VirusID_SARS-CoV-2_P25_1-16-2023_593	Severe acute respiratory syndrome coronavirus	2.71234076001982	3	3008.84666666667	AYNVTQAFGR; IGMEVTPSGTWLTYTGAIK; NPANNAAIVLQLPQGTTLPK	0.999212; 0.907936; 0.983975	Severe acute respiratory syndrome coronavirus 2	3	UP000503207: Genome
VirusID_SARS-CoV-2_P25_1-16-2023_593	Alphapapillomavirus 3	2.43151415044413	1	893.174	LSFWTVDLR	0.903886	Human papillomavirus type 61	1	UP000166621: Genome; UP000171682: Genome; UP000162053: Genome; UP000007670: Genome; UP000116136: Genome; UP000102538: Genome; UP000141498: Genome; UP000125267: Genome
VirusID_SARS-CoV-2_P25_1-16-2023_593	Human immunodeficiency virus 1	2.11524418822341	20	72222.1333333333	ADLLETK; AIELLQSIGR; AWNNTLR; DGETLTSLK; DLILITAR; FYATGDIIGDIR; IIDFVLR; IIDLGLR; IIEFIQR; IVELLER; LDIVPINNNGNESSGEYR; LDVVQIDGSNSTDNTSYR; MVITTYWGLHTGEK; PAVQTGTEELR; QGYSPMSFQTHR; QILEQLQSTLK; SFDYIWK; TLNLIVK; VSQNYPIVQDVQGQMVHQAISPR; VVQIEPLGVAPTEAR	0.993305; 0.865528; 0.923217; 0.875596; 0.897369; 0.947597; 0.908227; 0.95478; 0.940668; 0.909917; 0.895115; 0.848787; 0.906449; 0.874808; 0.880955; 0.93528; 0.963642; 0.994081; 0.938869; 0.899295	NA	NA	UP000116746: Genome
VirusID_SARS-CoV-2_P25_1-16-2023_593	Human coronavirus 229E	2.06353736514953	1	1974.42	QNFQAISSSIQAIYDR	0.859079	NA	NA	UP000137891: Genome
VirusID_SARS-CoV-2_P25_1-16-2023_593	Human adenovirus B	2.02945757557726	1	2684.67	EGEDLYPTMQLMVPK	0.895022	NA	NA	UP000663049: Genome
VirusID_SARS-CoV-2_P25_1-16-2023_593	Enterovirus B	1.99785858950556	1	1294.88	LEPSVFHQVFEGSK	0.931726	Echovirus 6	1	UP000002693: Genome
VirusID_SARS-CoV-2_P25_1-16-2023_593	Human hepatitis A virus	1.81923499393448	1	45965.7	DILNILK	0.913431	NA	NA	UP000132838: Genome; UP000109380: Genome; UP000173248: Genome; UP000141835: Genome; UP000120248: Genome; UP000101082: Genome; UP000007901: Genome
VirusID_SARS-CoV-2_P25_1-16-2023_593	Rosavirus A	1.80434343853313	1	18124.7	IASVLLK	0.882009	NA	NA	UP000029743: Genome
VirusID_SARS-CoV-2_P25_1-16-2023_593	Sapporo virus	1.77146221213848	1	1949.56	TYLETIIGTHR	0.921092	NA	NA	UP000000667: Genome
VirusID_SARS-CoV-2_P25_1-16-2023_593	Hepatitis C virus	1.75373344517805	1	14577.8	AIPLEYIK	0.940836	NA	NA	UP000007416: Genome
VirusID_SARS-CoV-2_P25_1-16-2023_593	Dengue virus	1.62662864681324	1	5434.94	LGYILEEIDK	0.855667	Dengue virus type 4	1	UP000156481: Genome; UP000000274: Genome; UP000137425: Genome; UP000108177: Genome; UP000115480: Genome
VirusID_SARS-CoV-2_P25_1-16-2023_593	Human adenovirus C	1.61701287802164	1	1288.46	NNIVSQVYLHGDK	0.942314	Human adenovirus C serotype 2	1	UP000330927: Genome
VirusID_SARS-CoV-2_P25_1-16-2023_593	Lassa virus	1.58347172978309	1	1731.75	NDADEADLDEILLDGGASIYFNQLR	0.850126	NA	NA	UP000161095: Genome
VirusID_SARS-CoV-2_P25_1-16-2023_593	Human adenovirus D	1.5469075691462	1	28132.3	LTLILTK	0.930732	Human adenovirus D serotype 15	1	UP000170926: Genome
VirusID_SARS-CoV-2_P25_1-16-2023_593	Human herpesvirus 6B	1.39962500603065	1	1378.54	NIVEHSIFSVQLNK	0.909921	NA	NA	UP000142685: Genome
VirusID_SARS-CoV-2_P25_1-16-2023_593	Human herpesvirus 8	1.11325200820763	1	1147.81	DPAQSFATHEYGK	0.985062	NA	NA	UP000097197: Genome
VirusID_SARS-CoV-2_P26_1-16-2023_594	Severe acute respiratory syndrome coronavirus	2.76353214376936	3	3133.99033333333	AYNVTQAFGR; IGMEVTPSGTWLTYTGAIK; NPANNAAIVLQLPQGTTLPK	0.996058; 0.981032; 0.998594	Severe acute respiratory syndrome coronavirus 2	3	UP000503207: Genome
VirusID_SARS-CoV-2_P26_1-16-2023_594	Vaccinia virus	2.65879679324934	1	9226.9	LNAFLESGDAIAR	0.984501	NA	NA	UP000136916: Genome
VirusID_SARS-CoV-2_P26_1-16-2023_594	Human immunodeficiency virus 1	2.15171231515224	16	47765.8333333333	ADLLETK; AIELLQSIGR; AISLLDTTAIVVAEGTDR; DGGINTTNETTEIFR; IIEFIQR; IIELMYR; IVELLER; LGDLFNR; LSDLLSIAAR; LSDLLSIVAR; NLILIVAR; NYTGEIYTLIEQSQNQQEK; QIIGDIR; TLNLIVK; TQVEYAHFYK; VLAVGQYLK	0.974105; 0.984904; 0.884705; 0.964757; 0.994978; 0.911611; 0.970845; 0.922298; 0.979972; 0.876481; 0.882503; 0.909527; 0.909704; 0.99689; 0.971142; 0.884244	NA	NA	UP000134824: Genome
VirusID_SARS-CoV-2_P26_1-16-2023_594	Hepatitis B virus	2.07253106910461	1	1524.73	STLGLSAMSTTDLEAYFK	0.933961	NA	NA	UP000180673: Genome
VirusID_SARS-CoV-2_P26_1-16-2023_594	Human respiratory syncytial virus	1.92411123664679	2	1606.275	EAPQYMNYTINTTK; YHAQDYIDFK	0.939693; 0.936105	NA	NA	UP000109057: Genome
VirusID_SARS-CoV-2_P26_1-16-2023_594	Enterovirus A	1.89643981004893	1	2686.61	SYFASTQGEIQWVK	0.926682	Humanenterovirus 71	1	UP000109926: Genome; UP000112852: Genome; UP000100308: Genome; UP000132195: Genome; UP000144358: Genome; UP000098041: Genome; UP000112749: Genome; UP000096962: Genome
VirusID_SARS-CoV-2_P26_1-16-2023_594	Human hepatitis A virus	1.87042637768401	1	33313.2	DILNILK	0.993204	NA	NA	UP000101082: Genome; UP000173248: Genome; UP000120248: Genome; UP000141835: Genome; UP000132838: Genome; UP000109380: Genome; UP000007901: Genome
VirusID_SARS-CoV-2_P26_1-16-2023_594	Hepatitis C virus	1.80492482892758	1	18564.9	AIPLEYIK	0.998194	NA	NA	UP000007416: Genome
VirusID_SARS-CoV-2_P26_1-16-2023_594	Sapporo virus	1.7878914896288	1	919.374	GIQLENALAYASQHGHAVFEEVAELAR	0.900517	NA	NA	UP000112655: Genome
VirusID_SARS-CoV-2_P26_1-16-2023_594	Ilheus virus	1.75184638544416	1	3745.39	AGEIIGLYGNGLVLASGAYVSAITQGER	0.954913	NA	NA	UP000155480: Genome
VirusID_SARS-CoV-2_P26_1-16-2023_594	Junin mammarevirus	1.75184638544416	1	4195.43	MELASGLGNLK	0.959781	NA	NA	UP000127886: Genome
VirusID_SARS-CoV-2_P26_1-16-2023_594	Human immunodeficiency virus 2	1.70455428381002	1	9566.93	IYAAGER	0.921904	Human immunodeficiency virus type 2 subtype A	1	UP000007424: Genome
VirusID_SARS-CoV-2_P26_1-16-2023_594	Pichinde mammarevirus	1.62594788163441	1	8764.2	LLQLSSDLK	0.989365	NA	NA	UP000139415: Genome
VirusID_SARS-CoV-2_P26_1-16-2023_594	Human adenovirus A	1.60626774197316	1	7697.37	SILISPSNNTGWGLGSTR	0.963486	Human adenovirus A serotype 18	1	UP000139114: Genome
VirusID_SARS-CoV-2_P26_1-16-2023_594	Mumps virus	1.60626774197316	1	2690.74	LTAYPSNLFYLSR	0.904606	NA	NA	UP000163835: Genome; UP000140319: Genome; UP000180816: Genome
VirusID_SARS-CoV-2_P26_1-16-2023_594	Human adenovirus D	1.59809895289573	1	22813.9	LTLILTK	0.980636	Human adenovirus D serotype 15	1	UP000170926: Genome
VirusID_SARS-CoV-2_P26_1-16-2023_594	Rotavirus A	1.55695156256577	1	2043.25	LDQYANHMSISR	0.91379	NA	NA	UP000006580: Genome
VirusID_SARS-CoV-2_P26_1-16-2023_594	Rotavirus C	1.55695156256577	1	3236.46	SYYSEMNVK	0.888608	NA	NA	UP000007664: Genome
VirusID_SARS-CoV-2_P26_1-16-2023_594	Marburg marburgvirus	1.51712309899735	1	4518.15	EIITFLR	0.896878	NA	NA	UP000109618: Genome
VirusID_SARS-CoV-2_P26_1-16-2023_594	Tapox virus	1.2890509852159	1	6720.59	AVDIFIK	0.96048	NA	NA	UP000136581: Genome
VirusID_SARS-CoV-2_P26_1-16-2023_594	Human herpesvirus 1	1.25469647587249	1	6440.67	LFGVGWLER	0.95931	NA	NA	UP000268234: Chromosome i
VirusID_SARS-CoV-2_P26_1-16-2023_594	Cercopithecine herpesvirus 16	1.21946409941908	1	2297.54	ELADLNAVYYNGAR	0.950846	NA	NA	UP000164290: Genome
VirusID_SARS-CoV-2_P26_1-16-2023_594	Human herpesvirus 7	1.05751302104116	1	2744.99	YLLTQSWTQNVLEQSIFHVQLDK	0.899188	NA	NA	UP000009246: Genome
VirusID_SARS-CoV-2_P27_1-16-2023_595	Hepatitis B virus	2.39935273056374	1	546.652	DTHPQAMQWNFTTFHQTLQDPR	0.879279	NA	NA	UP000125271: Genome
VirusID_SARS-CoV-2_P27_1-16-2023_595	Alphapapillomavirus 11	2.17750398094739	1	1470.31	AGTAGDTIPDELMIK	0.949182	Human papillomavirus type 34	1	UP000121884: Genome; UP000166304: Genome; UP000168069: Genome; UP000118423: Genome; UP000097988: Genome; UP000135236: Genome; UP000174322: Genome
VirusID_SARS-CoV-2_P27_1-16-2023_595	Human immunodeficiency virus 1	2.0014127218917	18	38773.7666666667	AAVDLSHFFK; ADLLETK; AIELLQSIGR; AWNNTLR; HHYVSINPK; IGILHQR; IVELLER; LGDLFNR; LNWTNSTTNDPHGIGNLTDEVK; LSDLLSIAAR; MYSPVNILDIR; PEPTAPPAESVGMR; QWLHGLGQHIYNTYGDTWEGVEAFIR; QYASFYNLDIVPIDK; SFDYIWK; TLNLIVK; VLAEAMSHVQHTNIMMQR; YDLMPIENK	0.871834; 0.977737; 0.983753; 0.982927; 0.871942; 0.930852; 0.902843; 0.988363; 0.882128; 0.905711; 0.979496; 0.898769; 0.913266; 0.867474; 0.961034; 0.991222; 0.930048; 0.951137	NA	NA	UP000134824: Genome
VirusID_SARS-CoV-2_P27_1-16-2023_595	Human hepatitis A virus	1.72012678442348	1	16598.1	DILNILK	0.985673	NA	NA	UP000132838: Genome; UP000141835: Genome; UP000101082: Genome; UP000120248: Genome; UP000007901: Genome; UP000109380: Genome; UP000173248: Genome
VirusID_SARS-CoV-2_P27_1-16-2023_595	Rosavirus A	1.70523522902213	1	7085.43	IASVLLK	0.910205	NA	NA	UP000029743: Genome
VirusID_SARS-CoV-2_P27_1-16-2023_595	Parechovirus A	1.68149738206735	1	3113.84	IEIFLSLR	0.955015	Human parechovirus 2	1	UP000000670: Genome
VirusID_SARS-CoV-2_P27_1-16-2023_595	Hepatitis C virus	1.65462523566705	1	5208.78	AIPLEYIK	0.961549	NA	NA	UP000007416: Genome
VirusID_SARS-CoV-2_P27_1-16-2023_595	Influenza B virus	1.63759189636827	1	2190.77	GNSAPLIIR	0.867316	NA	NA	UP000137758: Genome
VirusID_SARS-CoV-2_P27_1-16-2023_595	Kyasanur forest disease virus	1.6212014801801	1	1386.23	ADLAGLMWHGEQR	0.880131	NA	NA	UP000136346: Genome
VirusID_SARS-CoV-2_P27_1-16-2023_595	Human immunodeficiency virus 2	1.56120355050481	1	2260.68	IVGGIGGFINTK	0.878327	NA	NA	UP000007427: Genome
VirusID_SARS-CoV-2_P27_1-16-2023_595	Influenza A virus	1.55425469054948	1	3681.21	LLTSESQLK	0.889076	NA	NA	UP000106120: Genome
VirusID_SARS-CoV-2_P27_1-16-2023_595	Yellow fever virus	1.54068188336021	1	2864.3	DFIEGVHGGTWVSASLEQDK	0.893942	NA	NA	UP000002486: Genome
VirusID_SARS-CoV-2_P27_1-16-2023_595	Dengue virus	1.52752043730224	1	3453.51	LGYILEEIDK	0.934246	Dengue virus type 4	1	UP000000274: Genome; UP000115480: Genome; UP000108177: Genome; UP000137425: Genome; UP000156481: Genome
VirusID_SARS-CoV-2_P27_1-16-2023_595	Lassa virus	1.50849719998881	1	6960.54	TWMDIEGR	0.868023	NA	NA	UP000109736: Genome
VirusID_SARS-CoV-2_P27_1-16-2023_595	Human adenovirus A	1.45596814871263	1	278.506	GIQLNDEAVTSSLGLR	0.889172	Human adenovirus A serotype 18	1	UP000139114: Genome
VirusID_SARS-CoV-2_P27_1-16-2023_595	Human adenovirus D	1.43978138761935	1	772.622	PDQDGDVESEWDK	0.963312	Human adenovirus D serotype 17	1	UP000169737: Genome
VirusID_SARS-CoV-2_P27_1-16-2023_595	Human cytomegalovirus	1.05968049897196	2	2586.8	AFVGALPSLGYHFGFVR; QDFVVTDFYK	0.885464; 0.870848	NA	NA	UP000126214: Genome
VirusID_SARS-CoV-2_P27_1-16-2023_595	Human herpesvirus 8	1.01414379869663	1	1711.06	HPLTEVFEGVVPDEVTR	0.898255	NA	NA	UP000097197: Genome
VirusID_SARS-CoV-2_P27_1-16-2023_595	Epstein-Barr virus	0.967096274452413	1	2865.67	LALATLDPK	0.972767	NA	NA	UP000103620: Genome
VirusID_SARS-CoV-2_P27_1-16-2023_595	Human herpesvirus 1	0.817036797431536	1	18357.8	FGPDTPVPMSPR	0.934768	NA	NA	UP000009294: Genome
VirusID_SARS-CoV-2_P28_1-16-2023_596	Severe acute respiratory syndrome coronavirus	2.25104831569136	1	3551.35	AYNVTQAFGR	0.986851	Severe acute respiratory syndrome coronavirus 2	1	UP000503207: Genome
VirusID_SARS-CoV-2_P28_1-16-2023_596	Human immunodeficiency virus 1	2.12610957908306	22	48097.4666666667	ADLLETK; AELVITTYWGLHTGER; AIELLQSIGR; AILGHIVIHR; AWNNTLR; IIEFIQR; IIELMYR; IYNLIEK; LDIVPINANR; LDVVPIDDNSNNSNIYR; LGDLFNR; LGLWTLGQR; LIDLISVTAR; LSDLLSIAAR; LVPVNPLEVEEATK; SFDYIWK; TDIVQMENTNNR; TIIAHLK; TLNLIVK; VLAEAMSHAQQVNIMMQR; VNDYALFYK; YDIISIENNSTEYR	0.97555; 0.871325; 0.983868; 0.833308; 0.890455; 0.855684; 0.900429; 0.85634; 0.869266; 0.929557; 0.853787; 0.872456; 0.945947; 0.988394; 0.870417; 0.929143; 0.91718; 0.916306; 0.994642; 0.989574; 0.852788; 0.904287	NA	NA	UP000181176: Genome
VirusID_SARS-CoV-2_P28_1-16-2023_596	Human coronavirus 229E	2.07936617554073	1	1881.07	QNFQAISSSIQAIYDR	0.912332	NA	NA	UP000137891: Genome
VirusID_SARS-CoV-2_P28_1-16-2023_596	Human adenovirus D	1.90623939544879	2	11403.17	LELVYVDPFEVSANK; LTLILTK	0.88596; 0.882253	Human adenovirus D serotype 15	1	UP000099345: Genome
VirusID_SARS-CoV-2_P28_1-16-2023_596	Human adenovirus D	1.90623939544879	2	11403.17	LELVYVDPFEVSANK; LTLILTK	0.88596; 0.882253	Human adenovirus D serotype 17	1	UP000099345: Genome
VirusID_SARS-CoV-2_P28_1-16-2023_596	Human hepatitis A virus	1.83506380432568	1	31180.8	DILNILK	0.933279	NA	NA	UP000007901: Genome; UP000132838: Genome; UP000120248: Genome; UP000141835: Genome; UP000109380: Genome; UP000101082: Genome; UP000173248: Genome
VirusID_SARS-CoV-2_P28_1-16-2023_596	Rosavirus A	1.82017224892433	1	14941.3	IASVLLK	0.930523	NA	NA	UP000029743: Genome
VirusID_SARS-CoV-2_P28_1-16-2023_596	Sapporo virus	1.78729102252968	1	1829.42	TYLETIIGTHR	0.880074	NA	NA	UP000000667: Genome
VirusID_SARS-CoV-2_P28_1-16-2023_596	Hepatitis C virus	1.76956225556924	1	14507.2	AIPLEYIK	0.959776	NA	NA	UP000007416: Genome
VirusID_SARS-CoV-2_P28_1-16-2023_596	Influenza A virus	1.67965714412985	1	7489.65	QIGNVINWTR	0.932463	NA	NA	UP000121173: Genome
VirusID_SARS-CoV-2_P28_1-16-2023_596	Human cytomegalovirus	1.17461751887416	2	1630.12	AFVGALPSLGYHFGFVR; ENWSALELLPK	0.864091; 0.960789	NA	NA	UP000126214: Genome
VirusID_SARS-CoV-2_P28_1-16-2023_596	Human herpesvirus 8	1.12908081859882	1	1480.37	LVLGDIFASK	0.877776	NA	NA	UP000097197: Genome
VirusID_SARS-CoV-2_P28_1-16-2023_596	Molluscum contagiosum virus	1.0347624259804	1	11357.3	YDASTVR	0.837132	Molluscum contagiosum virus subtype 2	1	UP000320816: Genome
VirusID_SARS-CoV-2_P28_1-16-2023_596	Human herpesvirus 1	0.931973817333733	1	25673.9	FGPDTPVPMSPR	0.852436	NA	NA	UP000009294: Genome
VirusID_SARS-CoV-2_P29_1-16-2023_597	Hepatitis B virus	2.5354432270026	2	4274.69	NSVVNYVNTNMGLK; VGAGAFGLGFTPPHGGR	0.957377; 0.898282	NA	NA	UP000160451: Genome
VirusID_SARS-CoV-2_P29_1-16-2023_597	Human immunodeficiency virus 1	2.38931519132436	21	44202.1333333333	ADLLETK; AIELLQSIGR; DFLSVAVR; EIDNYTGTIYSLIEK; EIDNYTLQIYDLIEQSQNQQEK; ELHPEYFQN; IGITVQR; IIDFLQR; IIEFIQR; IIGIVLR; IIGNITEEVR; IVELLER; LANFLGK; LDIVPLDDEK; LGLWTLGQR; LSDLLSIAAR; NDMVDQMHEDIISLR; PWLHGLGQYVYETYGDTWTGVETMVR; TLNLIVK; VLEVLQR; VWLHGLGQHIYETYGDTWEGVEAMLR	0.990651; 0.970648; 0.926433; 0.979745; 0.9106; 0.917013; 0.882141; 0.987744; 0.970887; 0.936846; 0.955253; 0.886703; 0.961316; 0.8924; 0.909358; 0.945082; 0.878021; 0.874329; 0.9977; 0.937907; 0.990266	NA	NA	UP000180877: Genome
VirusID_SARS-CoV-2_P29_1-16-2023_597	Severe acute respiratory syndrome coronavirus	2.3179592827887	1	2475.68	IGMEVTPSGTWLTYTGAIK	0.997189	Severe acute respiratory syndrome coronavirus 2	1	UP000503207: Genome
VirusID_SARS-CoV-2_P29_1-16-2023_597	Enterovirus B	2.09611053317234	1	6079.53	LSNIGQAMEFSAGK	0.878495	Echovirus 30	1	UP000002678: Genome
VirusID_SARS-CoV-2_P29_1-16-2023_597	Human immunodeficiency virus 2	2.05114338765582	1	3184.99	LAENLLESK	0.901169	NA	NA	UP000247018: Genome
VirusID_SARS-CoV-2_P29_1-16-2023_597	Cosavirus A	1.92798820378793	1	4793.71	DVYDHLFK	0.877704	NA	NA	UP000029753: Genome
VirusID_SARS-CoV-2_P29_1-16-2023_597	Human hepatitis A virus	1.90197477142302	1	44380	DILNILK	0.958523	NA	NA	UP000109380: Genome; UP000120248: Genome; UP000173248: Genome; UP000141835: Genome; UP000132838: Genome; UP000007901: Genome; UP000101082: Genome
VirusID_SARS-CoV-2_P29_1-16-2023_597	Rosavirus A	1.88708321602167	1	9712.56	IASVLLK	0.892024	NA	NA	UP000029743: Genome
VirusID_SARS-CoV-2_P29_1-16-2023_597	Cardiovirus B	1.85874961737774	1	1855.08	LVEWTQSQEAFDHLR	0.917019	NA	NA	UP000326314: Genome
VirusID_SARS-CoV-2_P29_1-16-2023_597	Sapporo virus	1.84524714697409	1	1781.73	SYIETIIGTHR	0.886662	NA	NA	UP000113838: Genome
VirusID_SARS-CoV-2_P29_1-16-2023_597	Hepatitis C virus	1.83647322266658	1	19414.6	AIPLEYIK	0.976225	NA	NA	UP000007416: Genome
VirusID_SARS-CoV-2_P29_1-16-2023_597	Hendra virus	1.75729197661896	1	275.227	NIGLVHSDMESGIDK	0.950822	NA	NA	UP000008771: Genome
VirusID_SARS-CoV-2_P29_1-16-2023_597	Guarito mammarevirus	1.71589929146073	1	3519.47	TTNAEFTFQLNLTDSPETHHYR	0.884982	NA	NA	UP000096218: Genome
VirusID_SARS-CoV-2_P29_1-16-2023_597	Molluscum contagiosum virus	1.12214346292135	1	1486.42	ASAALSTLYGAFVAR	0.938419	Molluscum contagiosum virus subtype 1	1	UP000515502: Genome
VirusID_SARS-CoV-2_P2_1-16-2023_570	Severe acute respiratory syndrome coronavirus	3.27587822134665	26	17451.2433333333	ADETQALPQR; ADSNGTITVEELK; AYNVTQAFGR; DQVILLNK; FASVYAWNR; FNGIGVTQNVLYENQK; FQTLLALHR; GPEQTQGNFGDQELIR; GQGVPINTNSSPDDQIGYYR; GWIFGTTLDSK; IGMEVTPSGTWLTYTGAIK; IQDSLSSTASALGK; LIANQFNSAIGK; LNTDHSSSSDNIALLVQ; LQDVVNQNAQALNTLVK; LQSLQTYVTQQLIR; MAGNGGDAALALLLLDR; NPANNAAIVLQLPQGTTLPK; PLLESELVIGAVILR; QQTVTLLPAADLDDFSK; SFIEDLLFNK; SMWSFNPETNILLNVPLHGTILTR; VAGDSGFAAYSR; VTLADAGFIK; VYSTGSNVFQT…	0.997659; 0.95564; 0.999331; 0.998297; 0.914641; 0.973266; 0.998944; 0.996486; 0.999038; 0.985191; 0.999395; 0.908452; 0.992238; 0.999285; 0.978116; 0.999419; 0.99883; 0.99781; 0.99478; 0.996654; 0.999427; 0.952313; 0.999413; 0.990476; 0.995202; 0.999417	Severe acute respiratory syndrome coronavirus 2	22	UP000503207: Genome
VirusID_SARS-CoV-2_P2_1-16-2023_570	Primate bocaparvovirus 1	2.50435754986202	1	2415.34	ALLYQMPFFLLENSDHQVLR	0.945355	NA	NA	UP000114321: Genome; UP000140113: Genome; UP000128269: Genome
VirusID_SARS-CoV-2_P2_1-16-2023_570	Hepatitis B virus	2.41418091951293	1	2531.99	DLVVSYVNSHMGLK	0.946782	NA	NA	UP000151895: Genome
VirusID_SARS-CoV-2_P2_1-16-2023_570	Alphapapillomavirus 5	2.22036089349681	1	567.84	LGSVGEDIPTDYYIK	0.884446	Human papillomavirus 51	1	UP000113757: Genome; UP000122168: Genome; UP000110163: Genome; UP000152010: Genome; UP000107061: Genome
VirusID_SARS-CoV-2_P2_1-16-2023_570	Snowshoe hare orthobunyavirus	2.01624091084089	1	1655.51	AIVDYIAYMK	0.917264	NA	NA	UP000150053: Genome
VirusID_SARS-CoV-2_P2_1-16-2023_570	Human immunodeficiency virus 1	1.96508838839351	21	8521.51	ADLLETK; DLILIVGR; EINNYTHEIYR; ETQTNWLNLWR; IEQIINMWQK; IGILTQR; IGPGQAFYATGDIVGNIR; IIEFIQR; LAFYHVAK; LDIVQINSSEYR; LVDNYTDTIYLEIQR; LVPVNPLEVEEATK; NLTNNAEVIIVQLK; PEPSAPPAEEITSPPK; PNNTNIESELEMK; SFDYIWK; SVELLGHGGWK; TLNLIVK; TSITEIFR; VLAEAMSQANSK; WIILELNK	0.985464; 0.892754; 0.92441; 0.875848; 0.904055; 0.917921; 0.874609; 0.949097; 0.946211; 0.921633; 0.975522; 0.972475; 0.938544; 0.952985; 0.941272; 0.990646; 0.890264; 0.997117; 0.914281; 0.899084; 0.975517	NA	NA	UP000134824: Genome
VirusID_SARS-CoV-2_P2_1-16-2023_570	Enterovirus A	1.70448704978514	1	1558.96	YVGNTLYEPDEFVR	0.875484	Humanenterovirus 71	1	UP000097547: Genome; UP000108585: Genome
VirusID_SARS-CoV-2_P2_1-16-2023_570	Human hepatitis A virus	1.68380245092528	1	20382.9	DILNILK	0.95809	NA	NA	UP000109380: Genome; UP000141835: Genome; UP000007901: Genome; UP000101082: Genome; UP000120248: Genome; UP000132838: Genome; UP000173248: Genome
VirusID_SARS-CoV-2_P2_1-16-2023_570	Rosavirus A	1.66891089552394	1	9242.02	IASVLLK	0.910393	NA	NA	UP000029743: Genome
VirusID_SARS-CoV-2_P2_1-16-2023_570	Usutu virus	1.66891089552394	1	254.601	IPISIVATLSDLTPIGR	0.913468	NA	NA	UP000163963: Genome
VirusID_SARS-CoV-2_P2_1-16-2023_570	Cardiovirus B	1.62707482647636	1	1872.79	LFLQGWDK	0.970124	NA	NA	UP000326767: Genome
VirusID_SARS-CoV-2_P2_1-16-2023_570	Hepatitis C virus	1.62707482647636	2	4247.1	AIPLEYIK; ILGLLQR	0.982817; 0.90194	Hepatitis C virus genotype 3a	1	UP000002672: Genome
VirusID_SARS-CoV-2_P2_1-16-2023_570	Powassan virus	1.54275394077632	1	463.91	GSGQVVTYALNTITNMK	0.900929	NA	NA	UP000006848: Genome
VirusID_SARS-CoV-2_P2_1-16-2023_570	Dengue virus	1.497726970963	1	304.862	SVALTPHSGMGLETR	0.95248	Dengue virus type 4	1	UP000000275: Genome
VirusID_SARS-CoV-2_P2_1-16-2023_570	Mammalian orthorubulavirus 5	1.40345705412115	1	628.725	WPTLALAAFSGELTK	0.956131	NA	NA	UP000007232: Genome
VirusID_SARS-CoV-2_P2_1-16-2023_570	Human respiratory syncytial virus	1.34878795795094	1	1119.32	NVDSIMLTSLSNK	0.935344	NA	NA	UP000128684: Genome
VirusID_SARS-CoV-2_P2_1-16-2023_570	Ban virus	1.29401844687116	1	409.559	LDIATQHQLNR	0.902415	NA	NA	UP000000832: Genome
VirusID_SARS-CoV-2_P2_1-16-2023_570	Tapox virus	1.10242705845717	1	1330.5	DLISIETLK	0.893638	NA	NA	UP000136581: Genome
VirusID_SARS-CoV-2_P2_1-16-2023_570	Molluscum contagiosum virus	0.883501072580005	1	34471.6	ALGALFER	0.887828	NA	NA	UP000320816: Genome
VirusID_SARS-CoV-2_P30_1-17-2023_598	Human immunodeficiency virus 1	2.85152516938552	19	37845.0666666667	ADLLETK; AIELLQSIGR; DLILIVGR; GGEHLTALK; IGILTQR; IIEFIQR; ISSEVHIPLGDAR; IVELLER; IVITAYWGLHTGER; LGDLFNR; LGLWTLGQR; LVPVNPLEVEEATK; QGYSPLSFQIHFPSSR; QLEIHFK; QLLSGMVQQQR; QYASFYNLDIVPIDK; SFDYIWK; SLYNTIAVLYYVHQR; TLNLIVK	0.986674; 0.973732; 0.939776; 0.946653; 0.891337; 0.867384; 0.874104; 0.957592; 0.931072; 0.925903; 0.867937; 0.950874; 0.883989; 0.919977; 0.923454; 0.873201; 0.965422; 0.90539; 0.991374	NA	NA	UP000145462: Genome
VirusID_SARS-CoV-2_P30_1-17-2023_598	Severe acute respiratory syndrome coronavirus	2.33301122950763	1	3242.86	AYNVTQAFGR	0.990127	Severe acute respiratory syndrome coronavirus 2	1	UP000503207: Genome
VirusID_SARS-CoV-2_P30_1-17-2023_598	Epstein-Barr virus	2.32004625234326	1	2272.07	EANVTEDLASMLNR	0.928183	NA	NA	UP000141277: Genome
VirusID_SARS-CoV-2_P30_1-17-2023_598	Human hepatitis A virus	1.91702671814195	1	40804.4	DILNILK	0.970134	NA	NA	UP000120248: Genome; UP000007901: Genome; UP000101082: Genome; UP000141835: Genome; UP000109380: Genome; UP000132838: Genome; UP000173248: Genome
VirusID_SARS-CoV-2_P30_1-17-2023_598	Rosavirus A	1.9021351627406	1	25296	IASVLLK	0.961697	NA	NA	UP000029743: Genome
VirusID_SARS-CoV-2_P30_1-17-2023_598	Sapporo virus	1.86925393634595	1	1540.14	TYLETIIGTHR	0.875567	NA	NA	UP000000667: Genome
VirusID_SARS-CoV-2_P30_1-17-2023_598	Hepatitis C virus	1.85152516938552	1	16584.9	AIPLEYIK	0.965079	NA	NA	UP000007416: Genome
VirusID_SARS-CoV-2_P30_1-17-2023_598	Aroa virus	1.74772144842956	1	2074.87	EALVEFQEPHATK	0.964975	NA	NA	UP000120303: Genome
VirusID_SARS-CoV-2_P30_1-17-2023_598	Dengue virus	1.72442037102071	1	4007.44	QIANELNYILWENNIK	0.912623	Dengue virus type 3	1	UP000007198: Genome
VirusID_SARS-CoV-2_P30_1-17-2023_598	Human adenovirus C	1.71480460222911	1	801.669	NNIVSQVYLHGDK	0.996195	Human adenovirus C serotype 2	1	UP000330927: Genome
VirusID_SARS-CoV-2_P30_1-17-2023_598	Human adenovirus F	1.67543391032983	1	2532.95	LPAWAGVR	0.8836	Human adenovirus F serotype 41	1	UP000320000: Genome
VirusID_SARS-CoV-2_P30_1-17-2023_598	Human respiratory syncytial virus	1.65012804506506	1	984.856	NDYTNLISR	0.875805	NA	NA	UP000134862: Genome
VirusID_SARS-CoV-2_P30_1-17-2023_598	Human adenovirus D	1.64469929335367	1	30213	LTLILTK	0.910971	Human adenovirus D serotype 15	1	UP000170926: Genome
VirusID_SARS-CoV-2_P30_1-17-2023_598	Rotavirus A	1.60848712069922	1	1034.84	EITTQTEGMNDIDISAAVLK	0.931528	NA	NA	UP000007048: Genome
VirusID_SARS-CoV-2_P30_1-17-2023_598	Human herpesvirus 1	1.4106160873203	1	1276.75	LAGLYSPGK	0.892252	NA	NA	UP000278059: Chromosome i
VirusID_SARS-CoV-2_P30_1-17-2023_598	Human herpesvirus 2	1.12561353709047	1	5438.88	GTHEELYYGPVSPADPESPR	0.916061	NA	NA	UP000270953: Chromosome i
VirusID_SARS-CoV-2_P30_1-17-2023_598	Human herpesvirus 7	1.10411336149909	1	3723.72	AVANSFFSQYIPDIEYADK	0.931218	NA	NA	UP000009246: Genome
VirusID_SARS-CoV-2_P30_1-17-2023_598	Human cytomegalovirus	0.955550437026452	1	2164.41	AFVGALPSLGYHFGFVR	0.880303	NA	NA	UP000126214: Genome
VirusID_SARS-CoV-2_P31_1-17-2023_599	Vaccinia virus	2.71079541048418	1	12940.8	LNAFLESGDAIAR	0.985988	NA	NA	UP000136916: Genome
VirusID_SARS-CoV-2_P31_1-17-2023_599	Human immunodeficiency virus 1	2.20371093238708	13	33004.3333333333	ADLLETK; AIELLQSIGR; AIIVQLK; EQGGLDGLVWSR; GYSPISFQTR; IIDFLQR; IIEIIQNTGR; IIEVAQSIGR; IVELLER; LVPVNPLEVEEATK; PEPTAPPAESVGMR; TIIAHLK; TLNLIVK	0.990764; 0.997754; 0.969066; 0.887702; 0.86666; 0.987567; 0.942857; 0.907578; 0.945101; 0.989875; 0.861068; 0.90726; 0.996403	NA	NA	UP000134824: Genome
VirusID_SARS-CoV-2_P31_1-17-2023_599	Human hepatitis A virus	1.92242499491885	1	8353.56	DILNILK	0.98079	NA	NA	UP000007901: Genome; UP000173248: Genome; UP000132838: Genome; UP000120248: Genome; UP000101082: Genome; UP000109380: Genome; UP000141835: Genome
VirusID_SARS-CoV-2_P31_1-17-2023_599	Rosavirus A	1.90753343951751	1	25848.9	IASVLLK	0.932221	NA	NA	UP000029743: Genome
VirusID_SARS-CoV-2_P31_1-17-2023_599	Hepatitis C virus	1.85692344616242	1	15393.2	AIPLEYIK	0.973202	NA	NA	UP000007416: Genome
VirusID_SARS-CoV-2_P31_1-17-2023_599	Wesselsbron virus	1.75655290104486	1	1101.79	WDGSEEVQLIAVSPGK	0.879371	NA	NA	UP000145379: Genome
VirusID_SARS-CoV-2_P31_1-17-2023_599	Yellow fever virus	1.74298009385559	1	1751.67	GGMVAPLYGIEGTK	0.926324	NA	NA	UP000008604: Genome; UP000002486: Genome
VirusID_SARS-CoV-2_P31_1-17-2023_599	Dengue virus	1.73307180519534	1	4469.44	QWFLDLPLPWTAGADTSEVHWNHK	0.970952	Dengue virus type 4	1	UP000007201: Genome
VirusID_SARS-CoV-2_P31_1-17-2023_599	Human adenovirus A	1.66102379375319	1	10395.9	FLPDQGAVYK	0.889931	Human adenovirus A serotype 31	1	UP000110325: Genome
VirusID_SARS-CoV-2_P31_1-17-2023_599	Human respiratory syncytial virus	1.59210562315289	1	439.03	ISNSELENNYNK	0.956793	NA	NA	UP000173951: Genome
VirusID_SARS-CoV-2_P31_1-17-2023_599	Human cytomegalovirus	0.960948713803358	1	2209.26	AFVGALPSLGYHFGFVR	0.888745	NA	NA	UP000126214: Genome
VirusID_SARS-CoV-2_P32_1-17-2023_600	Severe acute respiratory syndrome coronavirus	2.62819668322231	2	3393.275	AYNVTQAFGR; IGMEVTPSGTWLTYTGAIK	0.991571; 0.977081	Severe acute respiratory syndrome coronavirus 2	2	UP000503207: Genome
VirusID_SARS-CoV-2_P32_1-17-2023_600	Dobrava-Belgrade orthohantavirus	2.25461602040972	1	4851.83	ATLEELQK	0.903179	NA	NA	UP000150906: Genome
VirusID_SARS-CoV-2_P32_1-17-2023_600	Human immunodeficiency virus 1	2.19246811366087	15	43227.1666666667	ADLLETK; AIELLQSIGR; EIDNYTTTIYDLLEK; IVELLER; LDIVPINANR; LDVVQIDGNNSQYR; LFNSLNNK; LGDLFNR; LIDLISVTAR; LSDLLSIAAR; LVPVNPLEVEEATK; TLNLIVK; TSVTIGPGQVFYK; VLAVGQYLK; VLEVLQR	0.986099; 0.985627; 0.891073; 0.981023; 0.980361; 0.878094; 0.970185; 0.904857; 0.943456; 0.983665; 0.896797; 0.997041; 0.964278; 0.913689; 0.963157	NA	NA	UP000134824: Genome
VirusID_SARS-CoV-2_P32_1-17-2023_600	Monkeypox virus	2.01960582473539	1	1504.01	LINYSSDVQHIHFGFR	0.953489	NA	NA	UP000158033: Genome; UP000138604: Genome; UP000150530: Genome; UP000166832: Genome
VirusID_SARS-CoV-2_P32_1-17-2023_600	Human respiratory syncytial virus	1.91626170172193	1	347.845	ELANVNILVK	0.943592	NA	NA	UP000007678: Genome
VirusID_SARS-CoV-2_P32_1-17-2023_600	Human hepatitis A virus	1.91118217619265	1	41885.1	DILNILK	0.990186	NA	NA	UP000120248: Genome; UP000173248: Genome; UP000132838: Genome; UP000007901: Genome; UP000109380: Genome; UP000141835: Genome; UP000101082: Genome
VirusID_SARS-CoV-2_P32_1-17-2023_600	Rosavirus A	1.89629062079131	1	13012.6	IASVLLK	0.907767	NA	NA	UP000029743: Genome
VirusID_SARS-CoV-2_P32_1-17-2023_600	Sapporo virus	1.85445455174372	1	2222.35	SYIETIIGTHR	0.977294	NA	NA	UP000113838: Genome
VirusID_SARS-CoV-2_P32_1-17-2023_600	Hepatitis C virus	1.84568062743622	1	22476.7	AIPLEYIK	0.958703	NA	NA	UP000007416: Genome
VirusID_SARS-CoV-2_P32_1-17-2023_600	West Nile virus	1.83284340273105	1	4689.68	VILGEPSAVTAISAAQR	0.912151	NA	NA	UP000164743: Genome
VirusID_SARS-CoV-2_P32_1-17-2023_600	Influenza A virus	1.75225894227398	1	4243.27	ILFIEEGK	0.884256	NA	NA	UP000210880: Genome
VirusID_SARS-CoV-2_P32_1-17-2023_600	Dengue virus	1.71857582907141	2	5000.865	LGYILEEIDK; TPVESWEEVPYLGK	0.93716; 0.913816	Dengue virus type 4	1	UP000000274: Genome; UP000115480: Genome; UP000156481: Genome; UP000137425: Genome; UP000108177: Genome
VirusID_SARS-CoV-2_P32_1-17-2023_600	Dengue virus	1.71857582907141	2	5000.865	LGYILEEIDK; TPVESWEEVPYLGK	0.93716; 0.913816	Dengue virus type 2	1	UP000000274: Genome; UP000115480: Genome; UP000156481: Genome; UP000137425: Genome; UP000108177: Genome
VirusID_SARS-CoV-2_P32_1-17-2023_600	Human adenovirus D	1.63885475140437	1	27804.3	LTLILTK	0.985566	Human adenovirus D serotype 15	1	UP000170926: Genome
VirusID_SARS-CoV-2_P32_1-17-2023_600	Human herpesvirus 8	1.12634934045249	1	1952.36	SPLFADAFTK	0.893071	NA	NA	UP000146550: Genome
VirusID_SARS-CoV-2_P33_1-17-2023_601	Vaccinia virus	2.83192515959075	1	15220.3	LNAFLESGDAIAR	0.935912	NA	NA	UP000136916: Genome
VirusID_SARS-CoV-2_P33_1-17-2023_601	Human immunodeficiency virus 1	2.32484068149364	13	77970.3333333333	ADLLETK; AIELLQSIGR; AWNNTLR; DGGNITNTPEIFR; IIEFIQR; IIELMYR; IVELLER; PEPTAPPAENWGMGEER; SFDYIWK; TLNLIVK; VEEANAGENNSLLAPISLHGMEDPEK; VLAVGQYLK; VLEVLQR	0.993843; 0.965788; 0.988594; 0.919773; 0.951616; 0.932822; 0.97439; 0.965684; 0.937665; 0.997362; 0.955751; 0.980753; 0.983347	NA	NA	UP000134824: Genome
VirusID_SARS-CoV-2_P33_1-17-2023_601	Rosavirus A	2.02866318862407	1	23266.9	IASVLLK	0.903982	NA	NA	UP000029743: Genome
VirusID_SARS-CoV-2_P33_1-17-2023_601	Hepatitis C virus	1.97805319526899	1	24750.3	AIPLEYIK	0.96583	NA	NA	UP000007416: Genome
VirusID_SARS-CoV-2_P33_1-17-2023_601	Human cytomegalovirus	1.08207846290992	1	2192.68	AFVGALPSLGYHFGFVR	0.909501	NA	NA	UP000126214: Genome
VirusID_SARS-CoV-2_P34_1-17-2023_602	Vaccinia virus	2.62902274453293	1	8636.3	LNAFLESGDAIAR	0.910166	NA	NA	UP000136916: Genome
VirusID_SARS-CoV-2_P34_1-17-2023_602	Human immunodeficiency virus 1	2.12193826643582	12	19967.3666666667	ADLLETK; AIELLQSIGR; FDSXLAYHHVAR; IIEFIQR; IIEIVYR; LGDLFNR; LIDLISVTAR; LSDLLSIAAR; LVDTIAIVVAGWTDR; SMALTVQAR; SPSMNGH; TLNLIVK	0.994274; 0.90749; 0.927399; 0.932858; 0.885524; 0.851883; 0.8947; 0.886219; 0.858706; 0.848827; 0.849518; 0.99944	Human immunodeficiency virus type 1 group O	1	UP000134824: Genome
VirusID_SARS-CoV-2_P34_1-17-2023_602	Rhinovirus A	1.86666576133252	1	1575.81	FFFDLDIVVHDNYK	0.882695	NA	NA	UP000013736: Genome
VirusID_SARS-CoV-2_P34_1-17-2023_602	Human hepatitis A virus	1.8406523289676	1	28121.1	DILNILK	0.966829	NA	NA	UP000141835: Genome; UP000007901: Genome; UP000101082: Genome; UP000132838: Genome; UP000173248: Genome; UP000109380: Genome; UP000120248: Genome
VirusID_SARS-CoV-2_P34_1-17-2023_602	Rosavirus A	1.82576077356626	1	9353.05	IASVLLK	0.911381	NA	NA	UP000029743: Genome
VirusID_SARS-CoV-2_P34_1-17-2023_602	Cardiovirus B	1.80666783165723	1	2928.87	YVPSGAPVDITTQTMPFTPSLADTR	0.851412	NA	NA	UP000151286: Genome; UP000157568: Genome; UP000099481: Genome; UP000152615: Genome
VirusID_SARS-CoV-2_P34_1-17-2023_602	Hepatitis C virus	1.77515078021117	1	16256.5	AIPLEYIK	0.940463	NA	NA	UP000007416: Genome
VirusID_SARS-CoV-2_P34_1-17-2023_602	Human adenovirus B	1.69960381881864	1	426.694	SLFPLNISIMLNSR	0.946131	Human adenovirus B serotype 35	1	UP000097688: Genome
VirusID_SARS-CoV-2_P34_1-17-2023_602	Influenza A virus	1.68172909504893	1	6055.74	ILFIEEGK	0.84702	NA	NA	UP000210880: Genome
VirusID_SARS-CoV-2_P34_1-17-2023_602	Yellow fever virus	1.66120742790433	1	615.151	LAVMGDAAWDFSSAGGFLTSVGK	0.892781	NA	NA	UP000141257: Genome; UP000007532: Genome
VirusID_SARS-CoV-2_P34_1-17-2023_602	Dengue virus	1.64804598184636	1	7966.64	LGYILEEIDK	0.987601	Dengue virus type 4	1	UP000108177: Genome; UP000115480: Genome; UP000137425: Genome; UP000156481: Genome; UP000000274: Genome
VirusID_SARS-CoV-2_P34_1-17-2023_602	Ban virus	1.45086832491348	1	2548.67	EGNDFNLISLK	0.891103	NA	NA	UP000000832: Genome
VirusID_SARS-CoV-2_P34_1-17-2023_602	Human herpesvirus 1	1.18186471319071	1	1303.11	TSPAQAISFLADAVVR	0.851232	NA	NA	UP000268018: Chromosome i
VirusID_SARS-CoV-2_P34_1-17-2023_602	Human cytomegalovirus	0.883056177520688	1	1297.03	GHELVQLHLDVNPDLMYATDPHDR	0.884411	NA	NA	UP000165829: Genome
VirusID_SARS-CoV-2_P35_1-17-2023_603	Hepatitis B virus	2.49227614465663	1	6699.48	VGAGAFGLGFTPPHGGR	0.976728	NA	NA	UP000160451: Genome
VirusID_SARS-CoV-2_P35_1-17-2023_603	Human immunodeficiency virus 1	2.14009362654527	17	66226.1	ADLLETK; AIELLQSIGR; AWNNTLR; AYDTEAHNVWATR; IIDFLQR; IIEFIQR; ILQQLLFGHFR; IVELLER; LANFLGK; LDLELINK; LENVTEEFNIWK; LGDLFNR; LIDLISVTAR; LSDLLSIAAR; LVSGFLALTWDDLR; PEGIEEGGGGR; TLNLIVK	0.984225; 0.98465; 0.93464; 0.910777; 0.986553; 0.957015; 0.884498; 0.923523; 0.904689; 0.90632; 0.923226; 0.941501; 0.910682; 0.983825; 0.874853; 0.886329; 0.997585	NA	NA	UP000134824: Genome
VirusID_SARS-CoV-2_P35_1-17-2023_603	Cardiovirus B	1.80208006462812	1	575.912	HTVLDVHSPIPVTVR	0.893055	NA	NA	UP000326767: Genome
VirusID_SARS-CoV-2_P35_1-17-2023_603	Hepatitis C virus	1.79330614032061	1	18550.2	AIPLEYIK	0.972823	NA	NA	UP000007416: Genome
VirusID_SARS-CoV-2_P35_1-17-2023_603	West Nile virus	1.7847059685587	1	2565.79	LVTVNPFVSAATANAK	0.88382	NA	NA	UP000164788: Genome
VirusID_SARS-CoV-2_P35_1-17-2023_603	Ilheus virus	1.7402276968372	1	2972.6	TLNAADNLYVLATANK	0.941545	NA	NA	UP000155480: Genome
VirusID_SARS-CoV-2_P35_1-17-2023_603	Dengue virus	1.66620134195581	1	8103.78	LGYILEEIDK	0.899967	Dengue virus type 4	1	UP000156481: Genome; UP000115480: Genome; UP000137425: Genome; UP000000274: Genome; UP000108177: Genome
VirusID_SARS-CoV-2_P35_1-17-2023_603	Human adenovirus C	1.65658557316421	1	897.633	NNIVSQVYLHGDK	0.987808	Human adenovirus C serotype 2	1	UP000330927: Genome
VirusID_SARS-CoV-2_P35_1-17-2023_603	Lassa virus	1.63193813808564	1	1843.2	TLGMFISDTPGER	0.949036	NA	NA	UP000129143: Genome
VirusID_SARS-CoV-2_P35_1-17-2023_603	Human adenovirus F	1.62011987190834	1	1262.79	DNGIQIGTDATNQPIYADK	0.899602	Human adenovirus F serotype 41	1	UP000593873: Genome
VirusID_SARS-CoV-2_P35_1-17-2023_603	Human adenovirus D	1.58648026428876	1	26686.3	LTLILTK	0.981712	Human adenovirus D serotype 15	1	UP000170926: Genome
VirusID_SARS-CoV-2_P35_1-17-2023_603	Rotavirus X	1.51000491161707	1	7212.61	VAIVELLDNK	0.881564	NA	NA	UP000174021: Genome
VirusID_SARS-CoV-2_P35_1-17-2023_603	Human herpesvirus 2	1.06739450802557	1	5426.5	GTHEELYYGPVSPADPESPR	0.958717	NA	NA	UP000270953: Chromosome i
VirusID_SARS-CoV-2_P35_1-17-2023_603	Molluscum contagiosum virus	1.05850631073177	1	1487.47	VAPVEHEFFVFDDVFDFAK	0.949827	Molluscum contagiosum virus subtype 2	1	UP000320816: Genome
VirusID_SARS-CoV-2_P35_1-17-2023_603	Human herpesvirus 7	1.04589433243419	1	1856.8	IDYHSTFFLPENEVNR	0.95113	NA	NA	UP000009246: Genome
VirusID_SARS-CoV-2_P36_1-17-2023_604	Hepatitis B virus	2.50928738763852	1	228.84	ANSXNPDWDXNPHK	0.920614	NA	NA	UP000152803: Genome
VirusID_SARS-CoV-2_P36_1-17-2023_604	Hepatitis E virus	2.46582169385742	1	4462.01	PFTTIQQYSK	0.915475	NA	NA	UP000098557: Genome
VirusID_SARS-CoV-2_P36_1-17-2023_604	Ross River virus	2.26952704871346	1	2330.04	SVIEHFNVYK	0.928935	NA	NA	UP000006579: Genome
VirusID_SARS-CoV-2_P36_1-17-2023_604	Human immunodeficiency virus 1	2.25656207154909	17	16617.1333333333	ADLLETK; AIELLQSIGR; DGGNITNTPEIFR; GIYPPLTSLK; IEPLGLAPTEAK; IGILTQR; IILGLNK; LANFLGK; LDVVPITDDGNSSK; LGDLFNK; LIDLISVTAR; LSDLLSIAAR; LVPVNPLEVEEATK; MQVHALFYR; SFDYIWK; TLNLIVK; TVYATGAIIGDIR	0.995128; 0.979318; 0.897744; 0.937814; 0.893918; 0.922186; 0.92986; 0.898342; 0.890847; 0.927491; 0.949041; 0.975625; 0.89003; 0.925787; 0.961543; 0.993761; 0.886588	NA	NA	UP000131398: Genome
VirusID_SARS-CoV-2_P36_1-17-2023_604	Dobrava-Belgrade orthohantavirus	2.19697638156485	1	5641.97	ATLEELQK	0.961825	NA	NA	UP000150906: Genome
VirusID_SARS-CoV-2_P36_1-17-2023_604	Tick-borne encephalitis virus	2.16479169819344	1	416.486	MMEGEGVIEAADAHNPR	0.916077	NA	NA	UP000007402: Genome
VirusID_SARS-CoV-2_P36_1-17-2023_604	Human hepatitis A virus	1.85354253734778	1	17312	DILNILK	0.976277	NA	NA	UP000141835: Genome; UP000101082: Genome; UP000007901: Genome; UP000132838: Genome; UP000120248: Genome; UP000109380: Genome; UP000173248: Genome
VirusID_SARS-CoV-2_P36_1-17-2023_604	Influenza A virus	1.69813587715195	1	6424.46	QIGNVINWTR	0.871962	NA	NA	UP000121173: Genome
VirusID_SARS-CoV-2_P36_1-17-2023_604	Human respiratory syncytial virus	1.52796960060627	1	1036.65	SGSHINSNLILAHK	0.9285	NA	NA	UP000098753: Genome
VirusID_SARS-CoV-2_P36_1-17-2023_604	Marburg marburgvirus	1.50023925866112	1	4937.14	EIITFLR	0.918688	NA	NA	UP000109618: Genome
VirusID_SARS-CoV-2_P36_1-17-2023_604	Ban virus	1.46375853329365	1	2943.96	YIMIDPVYR	0.934015	NA	NA	UP000000832: Genome
VirusID_SARS-CoV-2_P36_1-17-2023_604	Yaba monkey tumor virus	1.22693960494229	1	1742.81	VYDAILNK	0.91788	NA	NA	UP000008596: Genome
VirusID_SARS-CoV-2_P36_1-17-2023_604	Cercopithecine herpesvirus 16	1.19586423119548	1	1260.61	TPDGGWAAGAFDR	0.931176	NA	NA	UP000111502: Genome
VirusID_SARS-CoV-2_P37_1-17-2023_605	Hepatitis B virus	2.44778843049947	1	2537.79	DLLDTTAALYR	0.916081	NA	NA	UP000152787: Genome
VirusID_SARS-CoV-2_P37_1-17-2023_605	Human immunodeficiency virus 1	2.04984842182743	21	40314.3	ADLLETK; EIANYTNLIHHLIEESQNQQEK; EISNYTNQIYEILTESQNQR; EMILENVTENFNMWK; IIEFIQR; IIELMYR; IVELLER; IVTLLGR; LDVVPMDEVPMDK; LSDLLSIAAR; NFPIVQNLQGQMVHQXISPR; PEPSAPPAEEITSPPK; PWLHGLGQYVYETYGDTWTGVETMVR; QGYSPLSFQILSHQQR; SAINLLNTTAIAVAEGTDR; SFDYIWK; TEPTAPPAESFGFGEEK; TIIVQLSESVK; TLNLIVK; VLAEAMSQAGAAAAIMMQK; VWLHGLGQHIYETYGDTWEGVEAMLR	0.991123; 0.921391; 0.921099; 0.878369; 0.988723; 0.92913; 0.953811; 0.918746; 0.8668; 0.979632; 0.975785; 0.975228; 0.930978; 0.90213; 0.8559; 0.983653; 0.864244; 0.906833; 0.99384; 0.91499; 0.945882	NA	NA	UP000134824: Genome
VirusID_SARS-CoV-2_P37_1-17-2023_605	Hepatitis C virus	1.98290163219682	2	6293.086	AIPLEYIK; LQVFDQHYQDVLK	0.991978; 0.901822	Hepatitis C virus genotype 6a	1	UP000007411: Genome
VirusID_SARS-CoV-2_P37_1-17-2023_605	Severe acute respiratory syndrome coronavirus	1.77364200988848	1	3601.8	VTLADAGFMK	0.874061	Severe acute respiratory syndrome coronavirus	1	UP000180361: Genome; UP000180360: Genome; UP000146296: Genome; UP000143093: Genome; UP000166757: Genome; UP000105036: Genome; UP000148108: Genome; UP000135071: Genome; UP000180362: Genome; UP000116351: Genome; UP000146181: Genome; UP000164441: Genome
VirusID_SARS-CoV-2_P37_1-17-2023_605	Human hepatitis A virus	1.7685624843592	1	18786.3	DILNILK	0.988336	NA	NA	UP000007901: Genome; UP000141835: Genome; UP000120248: Genome; UP000101082: Genome; UP000132838: Genome; UP000109380: Genome; UP000173248: Genome
VirusID_SARS-CoV-2_P37_1-17-2023_605	Rosavirus A	1.75367092895786	1	23333	IASVLLK	0.995101	NA	NA	UP000029743: Genome
VirusID_SARS-CoV-2_P37_1-17-2023_605	Human adenovirus E	1.68187163653283	1	2425.12	AATAAAAAIASMSR	0.853951	Human adenovirus E serotype 4	1	UP000327290: Genome; UP000327169: Genome; UP000357833: Genome; UP000360712: Genome
VirusID_SARS-CoV-2_P37_1-17-2023_605	Human adenovirus C	1.6461560842663	1	1133.77	INYMSAGPHMISR	0.876478	NA	NA	UP000395748: Genome
VirusID_SARS-CoV-2_P37_1-17-2023_605	Aroa virus	1.59925721464682	1	1142.31	EALVEFQEPHATK	0.875752	NA	NA	UP000120303: Genome
VirusID_SARS-CoV-2_P37_1-17-2023_605	Tapox virus	1.18718709189109	1	5008.23	EGVILFYIEGK	0.880246	NA	NA	UP000136581: Genome
VirusID_SARS-CoV-2_P37_1-17-2023_605	Human herpesvirus 1	1.15283258254768	2	10409.415	FGPDTPVPMSPR; LFGVGWLER	0.867586; 0.952513	NA	NA	UP000268234: Chromosome i
VirusID_SARS-CoV-2_P37_1-17-2023_605	Orf virus	1.02728259392869	1	9504.97	EAINVFLETASGR	0.861901	NA	NA	UP000103309: Genome
VirusID_SARS-CoV-2_P37_1-17-2023_605	Human cytomegalovirus	0.64921450875052	1	1826.28	EDTAVYYLAR	0.858876	NA	NA	UP000008991: Genome
VirusID_SARS-CoV-2_P38_1-17-2023_606	Cowpox virus	2.55391791113579	1	1092.18	MTQQLSPINIETK	0.919649	NA	NA	UP000137384: Genome
VirusID_SARS-CoV-2_P38_1-17-2023_606	Human immunodeficiency virus 1	2.28091663907206	22	66228.2333333333	ADLLETK; AIELLQSIGR; AIIVQLK; AIYAPPIQGIIR; AWNNTLR; IIEFIQR; IVELLER; LDIIPLK; LDIVPLSNSSNNSNGLYR; LDVVPINDSDSSDSSEYR; LGDLFNR; LIDLISVTAR; LSDLLSIAAR; PEPSAPPAEEITSPPK; QTSPTAAAEGVGAVSQDLDK; SAISLLDTIAIGVAEGTDR; SFDYIWK; TLNLIVK; TVNSTEGLK; VGSLQYLAR; VIEIGQSIGR; VLAEAMSQVNNTNIMMQR	0.988112; 0.991561; 0.983561; 0.914295; 0.992667; 0.988056; 0.96751; 0.905309; 0.88722; 0.879962; 0.979336; 0.962974; 0.996282; 0.933475; 0.944764; 0.978157; 0.944968; 0.997067; 0.885381; 0.91334; 0.987255; 0.895631	NA	NA	UP000099749: Genome
VirusID_SARS-CoV-2_P38_1-17-2023_606	Human immunodeficiency virus 2	1.97270805878095	1	3090.83	LAENLLESK	0.931501	NA	NA	UP000247018: Genome
VirusID_SARS-CoV-2_P38_1-17-2023_606	Enterovirus A	1.85494790679977	1	2342.97	SYFASMQGEIQWVK	0.975111	Humanenterovirus 71	1	UP000155030: Genome; UP000119060: Genome
VirusID_SARS-CoV-2_P38_1-17-2023_606	Human hepatitis A virus	1.82353944254815	1	39885.6	DILNILK	0.97429	NA	NA	UP000109380: Genome; UP000173248: Genome; UP000101082: Genome; UP000132838: Genome; UP000141835: Genome; UP000007901: Genome; UP000120248: Genome
VirusID_SARS-CoV-2_P38_1-17-2023_606	Rosavirus A	1.8086478871468	1	8790.76	IASVLLK	0.949153	NA	NA	UP000029743: Genome
VirusID_SARS-CoV-2_P38_1-17-2023_606	Hepatitis C virus	1.75803789379172	1	17696.3	AIPLEYIK	0.94964	NA	NA	UP000007416: Genome
VirusID_SARS-CoV-2_P38_1-17-2023_606	Machupo virus	1.68615588648559	1	1283.89	QIEDQLGMNHVLQSIR	0.930115	NA	NA	UP000009263: Genome
VirusID_SARS-CoV-2_P38_1-17-2023_606	Banzi virus	1.64409454148488	1	4312.21	LNWLIER	0.883734	NA	NA	UP000140353: Genome
VirusID_SARS-CoV-2_P38_1-17-2023_606	Zika virus	1.63093309542691	1	1416.47	VPHDNLYIMDEAHFTDPSSIAAR	0.949082	NA	NA	UP000140624: Genome
VirusID_SARS-CoV-2_P38_1-17-2023_606	Kokobera virus	1.59967540169647	1	792.208	GNAALGPVFEEENQWK	0.924583	NA	NA	UP000124420: Genome
VirusID_SARS-CoV-2_P38_1-17-2023_606	Lassa virus	1.59666989155674	1	1958.56	TELSNHMIEDFDR	0.952832	NA	NA	UP000106409: Genome
VirusID_SARS-CoV-2_P38_1-17-2023_606	Human adenovirus C	1.57051717295525	1	4947.5	LLADLVR	0.914656	NA	NA	UP000156915: Genome
VirusID_SARS-CoV-2_P38_1-17-2023_606	Human adenovirus D	1.55121201775987	1	23111.4	LTLILTK	0.976904	Human adenovirus D serotype 15	1	UP000170926: Genome
VirusID_SARS-CoV-2_P38_1-17-2023_606	Human herpesvirus 8	1.1175564568213	1	1775.29	DPAQSFATHEYGK	0.929718	NA	NA	UP000097197: Genome
VirusID_SARS-CoV-2_P38_1-17-2023_606	Human cytomegalovirus	0.861511676302162	1	3423.56	PTAALLSSA	0.909261	NA	NA	UP000167502: Genome
VirusID_SARS-CoV-2_P39_1-17-2023_607	Human immunodeficiency virus 1	2.14351238848129	18	63261.3	ADLLETK; AIELLQSIGR; AIIVQLK; DFLSVAVR; IGNITDEVNIGDMK; IIEFIQR; IIELMYR; IVEGLQR; IVELLER; LFNETLFSK; LGDLFNR; LGEQLGIGTIIFNK; LIDLISVTAR; LSDLLSIAAR; NLVLIAAR; TLEILGQSLNR; TLNLIVK; VLEVLQR	0.993046; 0.992288; 0.899495; 0.957225; 0.942035; 0.990609; 0.919889; 0.884389; 0.982527; 0.996549; 0.972543; 0.95862; 0.94731; 0.967867; 0.909365; 0.902799; 0.999318; 0.904169	NA	NA	UP000134824: Genome
VirusID_SARS-CoV-2_P39_1-17-2023_607	Tosca phlebovirus	1.97718096671477	1	4563.5	EIEDELR	0.898504	NA	NA	UP000148052: Genome; UP000167928: Genome; UP000162842: Genome; UP000159630: Genome; UP000142444: Genome; UP000137013: Genome; UP000125462: Genome; UP000138110: Genome
VirusID_SARS-CoV-2_P39_1-17-2023_607	Human hepatitis A virus	1.86222645101307	1	47539.5	DILNILK	0.922644	NA	NA	UP000132838: Genome; UP000109380: Genome; UP000101082: Genome; UP000120248: Genome; UP000173248: Genome; UP000141835: Genome; UP000007901: Genome
VirusID_SARS-CoV-2_P39_1-17-2023_607	Rosavirus A	1.84733489561172	1	26531.3	IASVLLK	0.957199	NA	NA	UP000029743: Genome
VirusID_SARS-CoV-2_P39_1-17-2023_607	Hepatitis C virus	1.79672490225664	1	16956.2	AIPLEYIK	0.995086	NA	NA	UP000007416: Genome
VirusID_SARS-CoV-2_P39_1-17-2023_607	Zika virus	1.66962010389183	1	1165.52	LGYILEEMNR	0.899101	NA	NA	UP000173065: Genome; UP000174794: Genome; UP000098541: Genome; UP000103838: Genome; UP000143436: Genome
VirusID_SARS-CoV-2_P39_1-17-2023_607	Rotavirus X	1.51342367355309	1	2866.04	LNFPYHDIMVTDSVTK	0.948292	NA	NA	UP000174021: Genome
VirusID_SARS-CoV-2_P39_1-17-2023_607	Human cytomegalovirus	0.923404300441238	1	1353.39	ENWSALELLPK	0.959824	NA	NA	UP000149703: Genome
VirusID_SARS-CoV-2_P3_1-16-2023_571	Severe acute respiratory syndrome coronavirus	3.29774785140408	31	45739.6	ADETQALPQR; AYNVTQAFGR; DGIIWVATEGALNTPK; DQVILLNK; EITVATSR; FASVYAWNR; FNGIGVTQNVLYENQK; FQTLLALHR; GFYAEGSR; GPEQTQGNFGDQELIR; GQGVPINTNSSPDDQIGYYR; GWIFGTTLDSK; IGMEVTPSGTWLTYTGAIK; IQDSLSSTASALGK; LIANQFNSAIGK; LNTDHSSSSDNIALLVQ; LQDVVNQNAQALNTLVK; LQSLQTYVTQQLIR; MAGNGGDAALALLLLDR; NPANNAAIVLQLPQGTTLPK; PLLESELVIGAVILR; QQTVTLLPAADLDDFSK; SFIEDLLFNK; SMWSFNPETNILLNVPLHGTILTR; SYLTPGDSSSGWTA…	0.999996; 0.999841; 0.898635; 0.999975; 0.912668; 0.998236; 0.999515; 0.999536; 0.981908; 0.999812; 0.998951; 0.998082; 0.999945; 0.983013; 0.969573; 0.999973; 0.991155; 0.999963; 0.999959; 0.999428; 0.955108; 0.999443; 0.999995; 0.976612; 0.94382; 0.999999; 0.992651; 0.937747; 0.998863; 0.99297; 0.999999	Severe acute respiratory syndrome coronavirus 2	25	UP000503207: Genome
VirusID_SARS-CoV-2_P3_1-16-2023_571	Hepatitis delta virus	2.50663162385607	1	4890.68	MEVDFGTGK	0.862203	NA	NA	UP000147812: Genome
VirusID_SARS-CoV-2_P3_1-16-2023_571	Primate bocaparvovirus 1	2.47186951759686	1	2688.98	ALLYQMPFFLLENSDHQVLR	0.939411	NA	NA	UP000128269: Genome; UP000114321: Genome; UP000140113: Genome
VirusID_SARS-CoV-2_P3_1-16-2023_571	Human immunodeficiency virus 1	2.00602927328688	15	9272.48666666667	ADLLETK; ETINEEAAEWDK; FDSSLAFHHK; GGLGGIIYSNK; IGILTQR; IIEFIQR; IIELMYR; ILFLDGIEK; ILQLLGR; LDIVQIEK; LVVTTYWGLNTGEQDWHLGHGVSIEWR; PEPSAPPAEEITSPPK; SFDYIWK; TLNLIVK; VLAEAMATAQQELR	0.964803; 0.875774; 0.867937; 0.925789; 0.945875; 0.963348; 0.901628; 0.889945; 0.942141; 0.892674; 0.866696; 0.872346; 0.991746; 0.993649; 0.908344	NA	NA	UP000141037: Genome
VirusID_SARS-CoV-2_P3_1-16-2023_571	Human hepatitis A virus	1.65131441866013	1	21313	DILNILK	0.974184	NA	NA	UP000120248: Genome; UP000101082: Genome; UP000141835: Genome; UP000007901: Genome; UP000109380: Genome; UP000173248: Genome; UP000132838: Genome
VirusID_SARS-CoV-2_P3_1-16-2023_571	Hepatitis C virus	1.58581286990369	1	4986.19	AIPLEYIK	0.99486	NA	NA	UP000007416: Genome
VirusID_SARS-CoV-2_P3_1-16-2023_571	West Nile virus	1.57721269814178	1	2765.77	VTLGEPSAVTAASAAQR	0.868437	NA	NA	UP000114511: Genome
VirusID_SARS-CoV-2_P3_1-16-2023_571	Human adenovirus E	1.56462357083376	1	2354.08	AATAAAAAIASMSR	0.882775	Human adenovirus E serotype 4	1	UP000327290: Genome; UP000327169: Genome; UP000360712: Genome; UP000357833: Genome
VirusID_SARS-CoV-2_P3_1-16-2023_571	Ilheus virus	1.50663162385607	1	967.243	TPAGEVGAITLDFPK	0.926684	NA	NA	UP000133235: Genome
VirusID_SARS-CoV-2_P3_1-16-2023_571	Guarito mammarevirus	1.46523893869785	1	2435.98	TTNAEFTFQLNLTDSPETHHYR	0.874103	NA	NA	UP000096218: Genome
VirusID_SARS-CoV-2_P3_1-16-2023_571	Human adenovirus C	1.44909230274729	1	497.524	NNIVSQVYLHGDK	0.914765	Human adenovirus C serotype 2	1	UP000330927: Genome
VirusID_SARS-CoV-2_P3_1-16-2023_571	Dengue virus	1.42745037780845	1	6159.68	NLHLEGK	0.906691	Dengue virus type 2	1	UP000002329: Genome
VirusID_SARS-CoV-2_P3_1-16-2023_571	Human adenovirus F	1.35028442299615	1	1685.65	GAPNPSQWTNQNK	0.978042	Human adenovirus F serotype 40	1	UP000113928: Genome
VirusID_SARS-CoV-2_P3_1-16-2023_571	Marburg marburgvirus	1.29577825854118	1	2424.28	VPIDQVFGTNPPEK	0.983017	NA	NA	UP000141488: Genome
VirusID_SARS-CoV-2_P3_1-16-2023_571	Human herpesvirus 6A	1.10437024140139	1	921.437	NLHLHFILEQR	0.916497	NA	NA	UP000009295: Genome
VirusID_SARS-CoV-2_P3_1-16-2023_571	Cercopithecine herpesvirus 16	1.00602927328688	1	1144.73	LAGGLLDLAQAGGGFIDYHEAASR	0.927275	NA	NA	UP000130066: Genome
VirusID_SARS-CoV-2_P3_1-16-2023_571	Human herpesvirus 8	0.945331432933273	1	1389.71	LVLGDIFASK	0.901925	NA	NA	UP000097197: Genome
VirusID_SARS-CoV-2_P3_1-16-2023_571	Human herpesvirus 1	0.937452858922763	1	500.713	TSPGVLISGLR	0.933129	NA	NA	UP000180652: Genome
VirusID_SARS-CoV-2_P3_1-16-2023_571	Orf virus	0.877391969768982	1	438.725	MQLAVHELVDAR	0.865121	NA	NA	UP000693994: Genome
VirusID_SARS-CoV-2_P40_1-17-2023_608	Hepatitis delta virus	2.69713533667105	1	3003.83	MEGVPESPFTR	0.934512	Hepatitis delta virus genotype II	1	UP000008113: Genome
VirusID_SARS-CoV-2_P40_1-17-2023_608	Vaccinia virus	2.59239998615104	1	13502.4	LNAFLESGDAIAR	0.855679	NA	NA	UP000136916: Genome
VirusID_SARS-CoV-2_P40_1-17-2023_608	Human immunodeficiency virus 1	2.13107299861461	16	36882.3666666667	ADLLETK; AIELLQSIGR; AIYAPPIEGPIR; DLILIVGR; IIEFIQR; IVELLER; IYELLMK; LDIVSLNNSSSEYR; LEPTAPPAEIWGMGK; LGDLFNR; LVPVSPEEVEEANK; MLQHLLFAHFR; QILEQLHPALQTGSEELR; TIIVQLSESVK; TLNLIVK; VSQNYPIVQDVQGQMVHQAISPR	0.976069; 0.974008; 0.984526; 0.883593; 0.938526; 0.93953; 0.939683; 0.864533; 0.877385; 0.884675; 0.881553; 0.884257; 0.86; 0.892946; 0.991958; 0.967994	NA	NA	UP000155639: Genome; UP000158454: Genome; UP000129392: Genome; UP000114523: Genome
VirusID_SARS-CoV-2_P40_1-17-2023_608	Human adenovirus E	1.92896830719401	2	2323.345	AATAAAAAIASMSR; NQILLEQSALTATPR	0.857945; 0.858623	Human adenovirus E serotype 4	2	UP000663433: Genome
VirusID_SARS-CoV-2_P40_1-17-2023_608	Human hepatitis A virus	1.80402957058571	1	17255.2	DILNILK	0.926698	NA	NA	UP000007901: Genome; UP000109380: Genome; UP000141835: Genome; UP000101082: Genome; UP000120248: Genome; UP000173248: Genome; UP000132838: Genome
VirusID_SARS-CoV-2_P40_1-17-2023_608	Rosavirus A	1.78913801518436	1	24157.8	IASVLLK	0.913904	NA	NA	UP000029743: Genome
VirusID_SARS-CoV-2_P40_1-17-2023_608	Rabies virus	1.76080441654043	1	1900.62	PLADPLFYPPSDPK	0.890248	NA	NA	UP000007309: Genome; UP000007310: Genome; UP000006366: Genome
VirusID_SARS-CoV-2_P40_1-17-2023_608	Hepatitis C virus	1.73852802182928	1	20095.1	AIPLEYIK	0.987343	NA	NA	UP000007416: Genome
VirusID_SARS-CoV-2_P40_1-17-2023_608	Ban virus	1.71527556219556	2	1226.505	ILELTVNDDGLTSFK; VHSLWLDHFK	0.871821; 0.871829	NA	NA	UP000000832: Genome
VirusID_SARS-CoV-2_P40_1-17-2023_608	Banzi virus	1.62458466952244	1	6330.12	LNWLIER	0.866287	NA	NA	UP000140353: Genome
VirusID_SARS-CoV-2_P40_1-17-2023_608	Dengue virus	1.57417516604484	1	1690.64	TPVESWEEVPYLGK	0.855681	Dengue virus type 2	1	UP000002475: Genome
VirusID_SARS-CoV-2_P40_1-17-2023_608	Vesiculovirus isfahan	1.5566844338845	1	2290.04	WSVNYNLVPQDHPFHEHIR	0.952071	NA	NA	UP000204017: Genome
VirusID_SARS-CoV-2_P40_1-17-2023_608	Human herpesvirus 2	1.21673637219015	2	833.286	AGTVLAAAGGGVEVVGTAAGLATPPR; AMGFLVDAIVR	0.891954; 0.903281	NA	NA	UP000001874: Genome
VirusID_SARS-CoV-2_P40_1-17-2023_608	Molluscum contagiosum virus	1.21543218357671	2	1417.735	NLPGVFAFPDNETIFAHAYSQR; NSLLAVLNYPK	0.895115; 0.890635	NA	NA	UP000000869: Genome
VirusID_SARS-CoV-2_P40_1-17-2023_608	Human cytomegalovirus	0.91115874877545	2	2347.47	EDTAVYYLAR; INVTEVSLLISDFR	0.924461; 0.864695	NA	NA	UP000000938: Genome
VirusID_SARS-CoV-2_P41_1-17-2023_609	Vaccinia virus	2.57971271567329	1	9612.49	LNAFLESGDAIAR	0.966743	NA	NA	UP000136916: Genome
VirusID_SARS-CoV-2_P41_1-17-2023_609	Dobrava-Belgrade orthohantavirus	2.13477614432503	1	4313.11	ATLEELQK	0.876279	NA	NA	UP000150906: Genome
VirusID_SARS-CoV-2_P41_1-17-2023_609	Gammapapillomavirus 3	2.10259146095363	1	1737.39	EYTFWNVNLTEK	0.881979	Human papillomavirus type 50	1	UP000168289: Genome
VirusID_SARS-CoV-2_P41_1-17-2023_609	Human immunodeficiency virus 1	2.07262823757619	20	39926.4333333333	ADLLETK; AIELLQSIGR; GLWVTVYYGVPVWR; IGITVQR; IGPGQTFYASGAIIGDIR; IGPGQTFYATGDITGNIR; IIEFIQR; IIELMYR; IVELLER; LDIVPINANR; LDVVPITDDGNSSK; LGLWTLGQR; LIDLISVTAR; LSDLLSIAAR; MQSTYALFYK; SFDYIWK; TLNLIVK; VLEVLQR; VVEIEPIGVAPTEAR; YLGNLLLYWR	0.995284; 0.994511; 0.896935; 0.959196; 0.904002; 0.974683; 0.948716; 0.887361; 0.995208; 0.93168; 0.917314; 0.955015; 0.950295; 0.984567; 0.939536; 0.959015; 0.998258; 0.886617; 0.922651; 0.932167	NA	NA	UP000134824: Genome
VirusID_SARS-CoV-2_P41_1-17-2023_609	Severe acute respiratory syndrome coronavirus	1.79642182563724	1	2637.61	GYQPIDVVR	0.889773	Severe acute respiratory syndrome coronavirus	1	UP000105036: Genome; UP000180362: Genome; UP000166757: Genome; UP000180360: Genome; UP000148108: Genome; UP000116351: Genome; UP000146181: Genome; UP000180361: Genome; UP000143093: Genome; UP000135071: Genome; UP000164441: Genome; UP000146296: Genome
VirusID_SARS-CoV-2_P41_1-17-2023_609	Human hepatitis A virus	1.79134230010797	1	17759.7	DILNILK	0.979943	NA	NA	UP000173248: Genome; UP000109380: Genome; UP000101082: Genome; UP000120248: Genome; UP000007901: Genome; UP000141835: Genome; UP000132838: Genome
VirusID_SARS-CoV-2_P41_1-17-2023_609	Usutu virus	1.78135807920136	1	1806.36	ITYGGPWK	0.947092	NA	NA	UP000138451: Genome
VirusID_SARS-CoV-2_P41_1-17-2023_609	Rosavirus A	1.77645074470662	1	18109.8	IASVLLK	0.9459	NA	NA	UP000029743: Genome
VirusID_SARS-CoV-2_P41_1-17-2023_609	Sapporo virus	1.73461467565904	1	1340.96	SYIETIIGTHR	0.941461	NA	NA	UP000113838: Genome
VirusID_SARS-CoV-2_P41_1-17-2023_609	Hepatitis C virus	1.72584075135153	1	10842.7	AIPLEYIK	0.983511	NA	NA	UP000007416: Genome
VirusID_SARS-CoV-2_P41_1-17-2023_609	West Nile virus	1.71724057958962	1	2106.03	AMLSLVDGK	0.871595	NA	NA	UP000135694: Genome
VirusID_SARS-CoV-2_P41_1-17-2023_609	Human adenovirus C	1.58912018419513	1	359.333	VAGAIGYDSSNNMEIK	0.912242	Human adenovirus C serotype 2	1	UP000330927: Genome
VirusID_SARS-CoV-2_P41_1-17-2023_609	Lassa virus	1.56747825925628	1	722.559	TLMSLVLSEDVK	0.898894	NA	NA	UP000142557: Genome; UP000106905: Genome; UP000107369: Genome
VirusID_SARS-CoV-2_P41_1-17-2023_609	Human adenovirus F	1.54974949229585	2	3204.65	GQAPFIGTNIDK; MGSSEQELVAIAR	0.871559; 0.917783	Human adenovirus F serotype 41	2	UP000320000: Genome
VirusID_SARS-CoV-2_P41_1-17-2023_609	Vesiculovirus india	1.52444362703108	1	1527.31	TSESTSILQPWER	0.939648	NA	NA	UP000007625: Genome; UP000007623: Genome
VirusID_SARS-CoV-2_P41_1-17-2023_609	Mammalian orthorubulavirus 5	1.51099690330383	1	623.613	WPTLALAAFSGELTK	0.891372	NA	NA	UP000007232: Genome
VirusID_SARS-CoV-2_P41_1-17-2023_609	Molluscum contagiosum virus	1.0115109916063	1	1518.57	SESFVASVR	0.973491	NA	NA	UP000515502: Genome
VirusID_SARS-CoV-2_P41_1-17-2023_609	Human cytomegalovirus	0.829866018992468	1	2118.42	AFVGALPSLGYHFGFVR	0.921138	NA	NA	UP000126214: Genome
VirusID_SARS-CoV-2_P42_1-17-2023_610	Human immunodeficiency virus 1	2.16026818530718	17	37112.8	ADLLETK; AIELLQSIGR; DLILIVGR; IIEFIQR; IIEGLQR; IVELLER; LDIVPINNNDNNSSEYR; LDLVPIDNNTEYR; LGLWTLGQR; LIDLISVTAR; LVPVNPLEVEEATK; PEPTAPPAESLGFGEEITPSQK; QLLSGVVQQQSNLLR; QNALFYALDIVPLNNNSSEYR; SFDYIWK; TLNLIVK; VLEVLQR	0.969462; 0.978497; 0.858903; 0.982263; 0.942112; 0.906627; 0.982964; 0.893846; 0.941125; 0.930073; 0.922657; 0.86502; 0.908615; 0.96902; 0.995739; 0.992859; 0.899922	NA	NA	UP000134824: Genome
VirusID_SARS-CoV-2_P42_1-17-2023_610	Human hepatitis A virus	1.87898224783896	1	28642.4	DILNILK	0.973967	NA	NA	UP000132838: Genome; UP000120248: Genome; UP000101082: Genome; UP000007901: Genome; UP000109380: Genome; UP000141835: Genome; UP000173248: Genome
VirusID_SARS-CoV-2_P42_1-17-2023_610	Hepatitis C virus	1.81348069908253	1	14526.2	AIPLEYIK	0.978197	NA	NA	UP000007416: Genome
VirusID_SARS-CoV-2_P42_1-17-2023_610	West Nile virus	1.78409692139732	1	2481.95	YEVAIFVHGPTTVESHGDYSTQIGATQAGR	0.868838	NA	NA	UP000155117: Genome
VirusID_SARS-CoV-2_P42_1-17-2023_610	Aroa virus	1.70967697812657	1	1091.57	EALVEFQEPHATK	0.862914	NA	NA	UP000120303: Genome
VirusID_SARS-CoV-2_P42_1-17-2023_610	Tapox virus	1.29760685537085	1	6329.54	AVDIFIK	0.867422	NA	NA	UP000136581: Genome
VirusID_SARS-CoV-2_P42_1-17-2023_610	Human herpesvirus 2	1.08756906678748	1	11326.5	GTHEELYYGPVSPADPESPR	0.936907	NA	NA	UP000270953: Chromosome i
VirusID_SARS-CoV-2_P42_1-17-2023_610	Human cytomegalovirus	0.917505966723464	1	2756.74	AFVGALPSLGYHFGFVR	0.878736	NA	NA	UP000126214: Genome
VirusID_SARS-CoV-2_P43_1-17-2023_611	Hepatitis B virus	2.5975139875603	1	682.589	GLYFPAGGSSSGTVNPAPNIASHILSISSR	0.938426	NA	NA	UP000173046: Genome
VirusID_SARS-CoV-2_P43_1-17-2023_611	Betapapillomavirus 3	2.33923597231727	1	2183.95	FALVDMNIYNPEK	0.976918	Human papillomavirus type 49	1	UP000009124: Genome
VirusID_SARS-CoV-2_P43_1-17-2023_611	Human immunodeficiency virus 1	2.27015505317397	16	8378.84333333333	ADLLETK; AIYAPPIEGLITCK; DFIYIVVR; DLLDLDK; EQGGLEGLIYSR; HFNTTIIFK; IGITLQR; IGVIQQR; IIDFLQR; IIELMYR; LSDLLSIAAR; LSDLLSIATR; NNIVEQMHEDIISLK; QLLSGIVHQQSNLLK; SLFNTIAVLYYVQQK; WNDTLQEIGK	0.946665; 0.893108; 0.892642; 0.922496; 0.952171; 0.935602; 0.926541; 0.881391; 0.950462; 0.955801; 0.925544; 0.946809; 0.930615; 0.957804; 0.88795; 0.875541	NA	NA	UP000099510: Genome
VirusID_SARS-CoV-2_P43_1-17-2023_611	Enterovirus D	1.90953936752575	1	1025.4	VQGPSLDFAQAIMR	0.876187	Human enterovirus 70	1	UP000008683: Genome
VirusID_SARS-CoV-2_P43_1-17-2023_611	Human hepatitis A virus	1.86713551897266	1	4498.37	DILNILK	0.922515	NA	NA	UP000120248: Genome; UP000173248: Genome; UP000101082: Genome; UP000007901: Genome; UP000132838: Genome; UP000141835: Genome; UP000109380: Genome
VirusID_SARS-CoV-2_P43_1-17-2023_611	Sapporo virus	1.8473914607769	1	4106.3	DPGVLPHAFVDAR	0.959732	NA	NA	UP000170889: Genome
VirusID_SARS-CoV-2_P43_1-17-2023_611	Langat virus	1.79731259643358	1	2410.34	IYTPGLLWGQR	0.876616	NA	NA	UP000007766: Genome
VirusID_SARS-CoV-2_P43_1-17-2023_611	Hepatitis C virus	1.79303379845431	1	1553.63	EISIPAEILR	0.885099	Hepatitis C virus genotype 1c	1	UP000008092: Genome
VirusID_SARS-CoV-2_P43_1-17-2023_611	Marburg marburgvirus	1.79303379845431	2	784.8925	ILEQFHLQK; IPSPLPTAR	0.909688; 0.92326	NA	NA	UP000007772: Genome
VirusID_SARS-CoV-2_P43_1-17-2023_611	Aroa virus	1.69783024926027	1	1413.05	EALVEFQEPHATK	0.994139	NA	NA	UP000120303: Genome
VirusID_SARS-CoV-2_P43_1-17-2023_611	Human immunodeficiency virus 2	1.69104425991698	1	1433.95	AMFVHYTK	0.98639	NA	NA	UP000007428: Genome
VirusID_SARS-CoV-2_P43_1-17-2023_611	Banzi virus	1.68769061790939	1	1550.98	LDGAWNGVDEVQLIAVPPGK	0.880216	NA	NA	UP000140353: Genome
VirusID_SARS-CoV-2_P43_1-17-2023_611	Influenza C virus	1.68106003901038	1	656.656	ADSLWLPMK	0.880244	NA	NA	UP000138885: Genome
VirusID_SARS-CoV-2_P43_1-17-2023_611	Lassa virus	1.64026596798125	1	3707.49	ELLSEDQYIK	0.937042	NA	NA	UP000165170: Genome
VirusID_SARS-CoV-2_P43_1-17-2023_611	Human adenovirus D	1.59480809418438	1	1704.75	LTLILTK	0.964991	Human adenovirus D serotype 15	1	UP000170926: Genome
VirusID_SARS-CoV-2_P43_1-17-2023_611	Rotavirus X	1.51833274151268	1	1866.91	VAIVELLDNK	0.921695	NA	NA	UP000174021: Genome
VirusID_SARS-CoV-2_P43_1-17-2023_611	Human herpesvirus 1	1.20834790319577	1	1774.33	TSPAQAISFLADAVVR	0.88526	NA	NA	UP000268018: Chromosome i
VirusID_SARS-CoV-2_P43_1-17-2023_611	Human herpesvirus 8	1.16115253324581	1	2070.08	LVLGDIFASK	0.887033	NA	NA	UP000097197: Genome
VirusID_SARS-CoV-2_P43_1-17-2023_611	Epstein-Barr virus	1.11410500900159	1	3325.43	LALATLDPK	0.988773	NA	NA	UP000103620: Genome
VirusID_SARS-CoV-2_P43_1-17-2023_611	Molluscum contagiosum virus	1.08730421047099	1	412.761	LDSEHVLVYNPSTMAK	0.965302	NA	NA	UP000515502: Genome
VirusID_SARS-CoV-2_P43_1-17-2023_611	Human herpesvirus 2	1.07572233792118	1	6317.32	SMDDDTYVANSFQHQYIPAYGQDLER	0.897921	NA	NA	UP000270953: Chromosome i
VirusID_SARS-CoV-2_P44_1-17-2023_612	Human immunodeficiency virus 1	2.39288205334333	17	34746.7666666667	ADLLETK; AIELLQSIGR; AILFCASDAK; GAVDLSHFLK; IEVTTYWGLHTGER; IIEFIQR; IIEGLQR; IVELLER; LDIAHINNGSQYR; LDVVPITDDGNSSK; LLGESQIQQEQNEEDLLALDK; LSDLLSIAAR; SDIVPIDTISYR; SLLHPMSLHGMDDPEK; TAVQMAVFVHNFK; TLNLIVK; TSITEIFR	0.9683; 0.987931; 0.849763; 0.9068; 0.85046; 0.903211; 0.880803; 0.973221; 0.970146; 0.901518; 0.932431; 0.973902; 0.8914; 0.881115; 0.877114; 0.979551; 0.971708	NA	NA	UP000164337: Genome
VirusID_SARS-CoV-2_P44_1-17-2023_612	Tick-borne encephalitis virus	2.11205544376764	1	739.057	SSVTELNLALAEGEANLTVVVDK	0.84863	Tick-borne encephalitis virus European subtype	1	UP000007402: Genome
VirusID_SARS-CoV-2_P44_1-17-2023_612	Eastern equine encephalitis virus	2.03633472982952	1	5512.98	AYAQLLDAAVK	0.895912	NA	NA	UP000150511: Genome
VirusID_SARS-CoV-2_P44_1-17-2023_612	Human hepatitis A virus	1.80080628292197	1	44334.9	DILNILK	0.963137	NA	NA	UP000141835: Genome; UP000109380: Genome; UP000101082: Genome; UP000007901: Genome; UP000120248: Genome; UP000132838: Genome; UP000173248: Genome
VirusID_SARS-CoV-2_P44_1-17-2023_612	Sapporo virus	1.78106222472621	2	1150.803	LVPVQATLNEMHAR; SYIETIIGTHR	0.929021; 0.849756	NA	NA	UP000170889: Genome
VirusID_SARS-CoV-2_P44_1-17-2023_612	Cardiovirus B	1.76217688056584	1	1901.93	QPLHDELHDHGFPTFTDFFK	0.888481	NA	NA	UP000114818: Genome; UP000115455: Genome
VirusID_SARS-CoV-2_P44_1-17-2023_612	Parechovirus A	1.76217688056584	1	1222.18	NLVHLNLFPNLK	0.908834	Human parechovirus 2	1	UP000000670: Genome
VirusID_SARS-CoV-2_P44_1-17-2023_612	Hepatitis C virus	1.74407865847304	2	16309.2	AIPLEYIK; LPATQLR	0.967773; 0.949436	NA	NA	UP000008855: Genome
VirusID_SARS-CoV-2_P44_1-17-2023_612	Influenza B virus	1.71827139486676	1	7300.1	GNSAPLIIR	0.998976	NA	NA	UP000137758: Genome
VirusID_SARS-CoV-2_P44_1-17-2023_612	West Nile virus	1.70592095648033	1	1513.55	YEVAIFVHGPTTVESHGDYSTQIGATQAGR	0.970058	NA	NA	UP000155117: Genome
VirusID_SARS-CoV-2_P44_1-17-2023_612	Pichinde mammarevirus	1.55632778687237	1	7461.01	LLQLSSDLK	0.843242	NA	NA	UP000139415: Genome
VirusID_SARS-CoV-2_P44_1-17-2023_612	Human adenovirus D	1.52847885813369	1	23654.1	LTLILTK	0.927942	Human adenovirus D serotype 15	1	UP000170926: Genome
VirusID_SARS-CoV-2_P44_1-17-2023_612	Rotavirus A	1.52046088611784	1	4895.44	AGINLLNNEK	0.867456	NA	NA	UP000137796: Genome
VirusID_SARS-CoV-2_P44_1-17-2023_612	Human herpesvirus 6A	1.25386210566323	1	1548.27	LFEISIFATK	0.867919	NA	NA	UP000009295: Genome
VirusID_SARS-CoV-2_P44_1-17-2023_612	Orf virus	1.04245781488831	1	12135.5	IAEADAAR	0.942544	NA	NA	UP000110096: Genome
VirusID_SARS-CoV-2_P44_1-17-2023_612	Human cytomegalovirus	0.861984132350139	1	3897.55	INVTEVSLLISDFR	0.943155	NA	NA	UP000149703: Genome
VirusID_SARS-CoV-2_P45_1-17-2023_613	Epstein-Barr virus	2.26674260076514	1	2180.15	LPHWTPTLHTFQVPQNYTK	0.860354	NA	NA	UP000103223: Genome
VirusID_SARS-CoV-2_P45_1-17-2023_613	Human immunodeficiency virus 1	2.09065134170946	22	21881.3833333333	ADLLETK; AFFATGHITGDIR; AIELLQSIGR; AIYAPPIEGLITCK; DGETLTSLK; FALNPGLSMTYK; FGPGQAFYAK; HHYVSINPK; IGPGQAFYATGEVIGDIR; IVELLER; LDIVPINANR; LGDLFNR; LGEQLGIGTIIFNK; LGLWTLGQR; LIDLISVTAR; LVPVDPDQVEEANEGER; PVASTQLLLNGSLAETEVMIR; QGYSPLSFQTPFHQQR; TEGLYPPLASLK; TLNLIVK; VSSSVYIPVGMAR; YTAFTIPSTNNETPGIR	0.986972; 0.861712; 0.96541; 0.869003; 0.878543; 0.939457; 0.87919; 0.945528; 0.881393; 0.984252; 0.946334; 0.897913; 0.929279; 0.985513; 0.990237; 0.903862; 0.928874; 0.88771; 0.945004; 0.998437; 0.939968; 0.8701	NA	NA	UP000134824: Genome
VirusID_SARS-CoV-2_P45_1-17-2023_613	Variola virus	1.91135494277857	1	7350.8	INIAPGIADIR	0.885089	NA	NA	UP000112873: Genome
VirusID_SARS-CoV-2_P45_1-17-2023_613	Severe acute respiratory syndrome coronavirus	1.81444492977051	1	3073.62	VTLADAGFMK	0.946797	Severe acute respiratory syndrome coronavirus	1	UP000180362: Genome; UP000180360: Genome; UP000105036: Genome; UP000143093: Genome; UP000135071: Genome; UP000164441: Genome; UP000146296: Genome; UP000148108: Genome; UP000180361: Genome; UP000116351: Genome; UP000146181: Genome; UP000166757: Genome
VirusID_SARS-CoV-2_P45_1-17-2023_613	Human hepatitis A virus	1.80936540424124	1	23353.7	DILNILK	0.998616	NA	NA	UP000101082: Genome; UP000173248: Genome; UP000007901: Genome; UP000109380: Genome; UP000141835: Genome; UP000120248: Genome; UP000132838: Genome
VirusID_SARS-CoV-2_P45_1-17-2023_613	Rosavirus A	1.79447384883989	1	28431.1	IASVLLK	0.97758	NA	NA	UP000029743: Genome
VirusID_SARS-CoV-2_P45_1-17-2023_613	Sapporo virus	1.75263777979231	1	1922.28	SYIETIIGTHR	0.928028	NA	NA	UP000113838: Genome
VirusID_SARS-CoV-2_P45_1-17-2023_613	Hepatitis C virus	1.74386385548481	1	10927	AIPLEYIK	0.98519	NA	NA	UP000007416: Genome
VirusID_SARS-CoV-2_P45_1-17-2023_613	Influenza B virus	1.72683051618602	1	2418.04	GNSAPLIIR	0.913665	NA	NA	UP000137758: Genome
VirusID_SARS-CoV-2_P45_1-17-2023_613	Human adenovirus E	1.72267455641487	1	1544.69	AATAAAAAIASMSR	0.886845	Human adenovirus E serotype 4	1	UP000327290: Genome; UP000327169: Genome; UP000357833: Genome; UP000360712: Genome
VirusID_SARS-CoV-2_P45_1-17-2023_613	Zika virus	1.62001221451772	1	6246.55	NIQTPPGIFK	0.880484	NA	NA	UP000098840: Genome
VirusID_SARS-CoV-2_P45_1-17-2023_613	Lassa virus	1.59773581980657	3	3411.03666666667	DGSDAVVTYLR; FLYADLDSDK; TWMDIEGR	0.862182; 0.868503; 0.907516	NA	NA	UP000109736: Genome
VirusID_SARS-CoV-2_P45_1-17-2023_613	Vesiculovirus india	1.54246673116435	1	3498.33	DAILLGLR	0.958675	NA	NA	UP000007623: Genome
VirusID_SARS-CoV-2_P45_1-17-2023_613	Human adenovirus D	1.53703797945296	1	26732	LTLILTK	0.946253	Human adenovirus D serotype 15	1	UP000170926: Genome
VirusID_SARS-CoV-2_P45_1-17-2023_613	Orf virus	1.05101693620758	1	1532.73	IAEADAAR	0.89541	NA	NA	UP000110096: Genome
VirusID_SARS-CoV-2_P45_1-17-2023_613	Human herpesvirus 7	0.996452047598382	1	1187.8	LLDESYK	0.938317	NA	NA	UP000009246: Genome
VirusID_SARS-CoV-2_P46_1-17-2023_614	Human immunodeficiency virus 1	2.14784329640621	14	66714.5666666667	ADLLETK; AIELLQSIGR; AWNNTLR; IIEFIQR; IIELMYR; ILAVENYLR; IVELLER; LFNETLFSK; LIDLISVTAR; LVPLEPEEIEEATK; LVVSTYWGLHTGER; PALQTGTEELK; QGYSPLSFQIPSPNPEGPDR; TLNLIVK	0.993184; 0.94751; 0.953867; 0.960527; 0.937695; 0.92344; 0.977116; 0.915823; 0.88068; 0.897138; 0.889119; 0.878824; 0.891015; 0.999298	NA	NA	UP000134824: Genome
VirusID_SARS-CoV-2_P46_1-17-2023_614	Eastern equine encephalitis virus	2.10208580584554	1	1172.77	VVVYGHDVYNYDFPEYGTGK	0.951979	NA	NA	UP000152295: Genome
VirusID_SARS-CoV-2_P46_1-17-2023_614	Rhinovirus A	1.92024221790076	1	5193.64	PAVITAGPSDMYVHVGNLIYR	0.9368	Human rhinovirus 23	1	UP000136434: Genome
VirusID_SARS-CoV-2_P46_1-17-2023_614	Rosavirus A	1.85166580353664	1	11474.3	IASVLLK	0.979749	NA	NA	UP000029743: Genome
VirusID_SARS-CoV-2_P46_1-17-2023_614	Hepatitis C virus	1.80105581018156	1	8261.07	AIPLEYIK	0.976979	NA	NA	UP000007416: Genome
VirusID_SARS-CoV-2_P46_1-17-2023_614	Human adenovirus E	1.77986651111162	1	2904.73	AATAAAAAIASMSR	0.93683	Human adenovirus E serotype 4	1	UP000357833: Genome; UP000360712: Genome; UP000327169: Genome; UP000327290: Genome
VirusID_SARS-CoV-2_P46_1-17-2023_614	Zaire ebolavirus	1.60239872322713	1	5694.42	IDQIIHDFVDK	0.917613	NA	NA	UP000149419: Genome; UP000007209: Genome; UP000150973: Genome; UP000109874: Genome
VirusID_SARS-CoV-2_P46_1-17-2023_614	Human adenovirus D	1.59422993414971	1	27024.3	LTLILTK	0.98305	Human adenovirus D serotype 15	1	UP000170926: Genome
VirusID_SARS-CoV-2_P47_1-17-2023_615	Chikungunya virus	2.29556892694385	1	875.454	PAAGTVHVPYSQAPSGFK	0.891427	NA	NA	UP000157054: Genome; UP000096590: Genome; UP000102123: Genome; UP000095792: Genome; UP000127757: Genome; UP000126290: Genome; UP000148073: Genome; UP000129356: Genome
VirusID_SARS-CoV-2_P47_1-17-2023_615	Human immunodeficiency virus 1	2.17383533021076	16	30025.4	ADLLETK; AFYAGDIVGNIR; AIELLQSIGR; AIIVQLK; GYSPISFQTR; IIDFLQR; IIELMYR; IVELLER; LDIVPINNNDNNSSEYR; LVSAGIR; MYSPVNILDIR; SFDYIWK; SFNITTTIR; TDNTSTNVTSYR; TIIVQFTXPVK; TLNLIVK	0.989017; 0.918493; 0.888354; 0.904711; 0.96636; 0.914016; 0.924105; 0.937511; 0.901292; 0.881224; 0.972759; 0.93246; 0.921697; 0.886629; 0.935995; 0.998731	NA	NA	UP000134824: Genome
VirusID_SARS-CoV-2_P47_1-17-2023_615	Human immunodeficiency virus 2	2.04171800897534	1	2946.94	LAENLLESK	0.895127	NA	NA	UP000247018: Genome
VirusID_SARS-CoV-2_P47_1-17-2023_615	Rosavirus A	1.87765783734119	1	20658.3	IASVLLK	0.990356	NA	NA	UP000029743: Genome
VirusID_SARS-CoV-2_P47_1-17-2023_615	Hepatitis C virus	1.8270478439861	1	11468.4	AIPLEYIK	0.994496	NA	NA	UP000007416: Genome
VirusID_SARS-CoV-2_P47_1-17-2023_615	West Nile virus	1.80585854491617	1	1538.7	ETTLGVESFLLDLR	0.893695	NA	NA	UP000097426: Genome; UP000151822: Genome
VirusID_SARS-CoV-2_P47_1-17-2023_615	Zika virus	1.6999430456213	1	871.418	ENSGGGVEVLGLQR	0.964484	NA	NA	UP000117134: Genome; UP000169790: Genome
VirusID_SARS-CoV-2_P47_1-17-2023_615	Lassa virus	1.66567984175113	1	713.503	TAWFVESDVVNEFLK	0.902674	NA	NA	UP000104195: Genome
VirusID_SARS-CoV-2_P47_1-17-2023_615	Human adenovirus D	1.62022196795425	1	28143.9	LTLILTK	0.982539	Human adenovirus D serotype 15	1	UP000170926: Genome
VirusID_SARS-CoV-2_P47_1-17-2023_615	Measles virus	1.6095638997722	1	1644.58	SGYLILDLHQNIFVK	0.971525	NA	NA	UP000133043: Genome; UP000115521: Genome; UP000141942: Genome; UP000116098: Genome; UP000132095: Genome
VirusID_SARS-CoV-2_P47_1-17-2023_615	Tapox virus	1.31117400027442	1	5760.81	AVDIFIK	0.900037	NA	NA	UP000136581: Genome
VirusID_SARS-CoV-2_P47_1-17-2023_615	Human herpesvirus 8	1.18656640701568	1	1750.18	LVLGDIFASK	0.913276	NA	NA	UP000097197: Genome
VirusID_SARS-CoV-2_P47_1-17-2023_615	Human cytomegalovirus	0.931073111627039	1	3502.17	AFVGALPSLGYHFGFVR	0.872003	NA	NA	UP000126214: Genome
VirusID_SARS-CoV-2_P48_1-17-2023_616	Hepatitis B virus	2.6059653059093	1	1828.42	QGISITFHQTLQDPR	0.86813	NA	NA	UP000170644: Genome
VirusID_SARS-CoV-2_P48_1-17-2023_616	Alphapapillomavirus 9	2.481026569301	1	1733.28	FSADLDQFPLGPK	0.87102	Human papillomavirus 58	1	UP000171915: Genome
VirusID_SARS-CoV-2_P48_1-17-2023_616	Human immunodeficiency virus 1	2.20802529723726	17	20932.3233333333	ADLLETK; AIELLQSIGR; DGETLTSLK; DGGNITNTPEIFR; IIEGLQR; IVELLER; LDIVQLNENDSSSYR; LSDLLSIAAR; LVTGFLPLTWDDLR; NYALFNK; NYQHIWK; PEPSAPPAEEITSPPK; SFDYIWK; TIIVQLNATVK; TLNLIVK; VFYSTEDIK; YSTQIDPEQADK	0.992787; 0.88493; 0.864039; 0.938849; 0.877703; 0.877379; 0.972542; 0.859495; 0.885604; 0.916045; 0.918027; 0.868636; 0.986645; 0.898056; 0.99734; 0.863604; 0.944745	NA	NA	UP000134824: Genome
VirusID_SARS-CoV-2_P48_1-17-2023_616	Human hepatitis A virus	1.92673935976904	1	3087.17	DILNILK	0.95878	NA	NA	UP000109380: Genome; UP000007901: Genome; UP000132838: Genome; UP000101082: Genome; UP000173248: Genome; UP000120248: Genome; UP000141835: Genome
VirusID_SARS-CoV-2_P48_1-17-2023_616	Lyssavirusaustralis	1.88351420572376	1	3219.68	ITPATLVDIR	0.872903	NA	NA	UP000006934: Genome
VirusID_SARS-CoV-2_P48_1-17-2023_616	Hepatitis C virus	1.86123781101261	1	6150.88	AIPLEYIK	0.932295	NA	NA	UP000007416: Genome
VirusID_SARS-CoV-2_P48_1-17-2023_616	Influenza B virus	1.84420447171383	1	6921.95	GNSAPLIIR	0.973024	NA	NA	UP000137758: Genome
VirusID_SARS-CoV-2_P48_1-17-2023_616	Aroa virus	1.75743409005665	1	1403.98	EALVEFQEPHATK	0.86136	NA	NA	UP000120303: Genome
VirusID_SARS-CoV-2_P48_1-17-2023_616	Dengue virus	1.7341330126478	1	7443.06	LGYILEEIDK	0.969794	Dengue virus type 4	1	UP000115480: Genome; UP000000274: Genome; UP000108177: Genome; UP000156481: Genome; UP000137425: Genome
VirusID_SARS-CoV-2_P48_1-17-2023_616	Human adenovirus A	1.66258072405818	1	3414.34	SILISPSNNTGWGLGSTR	0.968475	Human adenovirus A serotype 18	1	UP000139114: Genome
VirusID_SARS-CoV-2_P48_1-17-2023_616	Bunyamwera orthobunyavirus	1.62068856273001	1	937.698	ANPVTYQISIIGEEFK	0.938755	NA	NA	UP000002476: Genome
VirusID_SARS-CoV-2_P48_1-17-2023_616	Rotavirus C	1.6132645446508	1	2222.35	SYYSEMNVK	0.95166	NA	NA	UP000007664: Genome
VirusID_SARS-CoV-2_P48_1-17-2023_616	Human herpesvirus 1	1.31100945795751	1	2364.22	LFGVGWLER	0.919708	NA	NA	UP000268234: Chromosome i
VirusID_SARS-CoV-2_P49_1-20-2023_685	Gammapapillomavirus 2	2.24180491645711	1	1377.1	MALWSAVPGK	0.949218	Human papillomavirus type 48	1	UP000112710: Genome
VirusID_SARS-CoV-2_P49_1-20-2023_685	Human immunodeficiency virus 1	2.15679412674876	22	24761.4033333333	ADLLETK; AIELLQSIGR; AIYAPPIEGPIR; ALTEVVTFTQEAELELAENR; DLILIVGR; EPYPLASLR; GGLDGLAYSR; HSIVGWSMIR; IGITVQR; IGPGQAFYATNVIGDIR; IVELLER; IVGTLGHR; LGDLFNR; LGLWTLGQR; NYSTQIDPDLADK; QGYSPLSFQTLIPNPGGLDR; QYALFTNIDVIPIDK; TLEILGQSLNR; TLNLIVK; TQWDYTLEQVAK; VIEIGQSIGR; VLAEAMSHVTSATVLMQK	0.99389; 0.927219; 0.870427; 0.878586; 0.890679; 0.900433; 0.973644; 0.910384; 0.968769; 0.958995; 0.972654; 0.911081; 0.901755; 0.880005; 0.86201; 0.955216; 0.989348; 0.867047; 0.997429; 0.955997; 0.886812; 0.958568	Human immunodeficiency virus type 1 group N	1	UP000134824: Genome
VirusID_SARS-CoV-2_P49_1-20-2023_685	Rabies virus	2.10243646442616	2	2201.1365	LLEDPTTLNIK; SSVIPLMHPLADPSTVFK	0.90792; 0.962115	NA	NA	UP000008617: Genome
VirusID_SARS-CoV-2_P49_1-20-2023_685	Monkeypox virus	1.98393183782327	1	1787.85	LINYSSDVQHIHFGFR	0.876843	NA	NA	UP000150530: Genome; UP000158033: Genome; UP000166832: Genome; UP000138604: Genome
VirusID_SARS-CoV-2_P49_1-20-2023_685	Lassa virus	1.93205968889491	3	2722.26966666667	IGTLSSDDLLILAADLEK; LIINSDK; LVLSGPTYK	0.8701; 0.900984; 0.884042	NA	NA	UP000160193: Genome
VirusID_SARS-CoV-2_P49_1-20-2023_685	Human hepatitis A virus	1.87550818928053	1	19115.9	DILNILK	0.993194	NA	NA	UP000141835: Genome; UP000101082: Genome; UP000109380: Genome; UP000132838: Genome; UP000173248: Genome; UP000120248: Genome; UP000007901: Genome
VirusID_SARS-CoV-2_P49_1-20-2023_685	Rosavirus A	1.86061663387919	1	26651.6	IASVLLK	0.935962	NA	NA	UP000029743: Genome
VirusID_SARS-CoV-2_P49_1-20-2023_685	Hepatitis C virus	1.8100066405241	2	9075.165	AIPLEYIK; DLAVAVEPVVFSAMETK	0.98088; 0.982293	Hepatitis C virus genotype 1b	1	UP000007416: Genome; UP000008094: Genome
VirusID_SARS-CoV-2_P49_1-20-2023_685	Hepatitis C virus	1.8100066405241	2	9075.165	AIPLEYIK; DLAVAVEPVVFSAMETK	0.98088; 0.982293	Hepatitis C virus genotype 1b	1	UP000007416: Genome; UP000008094: Genome
VirusID_SARS-CoV-2_P49_1-20-2023_685	West Nile virus	1.80568526674146	1	1140.13	VMMTVNATDVADIITIPTAAGK	0.860566	NA	NA	UP000121019: Genome; UP000107416: Genome
VirusID_SARS-CoV-2_P49_1-20-2023_685	Human adenovirus C	1.67328607336769	1	1119.99	NNIVSQVYLHGDK	0.957864	Human adenovirus C serotype 2	1	UP000330927: Genome
VirusID_SARS-CoV-2_P49_1-20-2023_685	Dengue virus	1.65164414842885	1	8347.81	NLHLEGK	0.940208	Dengue virus type 2	1	UP000002329: Genome
VirusID_SARS-CoV-2_P49_1-20-2023_685	Vesiculovirus india	1.60860951620365	1	3402.96	TSESTSILQPWER	0.974867	NA	NA	UP000007623: Genome; UP000007625: Genome
VirusID_SARS-CoV-2_P49_1-20-2023_685	Rotavirus A	1.56203337416229	1	1888.56	LDQYANHMSISR	0.924888	NA	NA	UP000006580: Genome
VirusID_SARS-CoV-2_P49_1-20-2023_685	Epstein-Barr virus	1.49613942015495	1	1863.48	GPAPDVSEVDLTLQALGER	0.903457	NA	NA	UP000116168: Genome
VirusID_SARS-CoV-2_P49_1-20-2023_685	Human cytomegalovirus	1.34018462454594	1	13211.4	SSLFVSEIR	0.90529	NA	NA	UP000155468: Genome; UP000153949: Genome
VirusID_SARS-CoV-2_P49_1-20-2023_685	Tapox virus	1.29413279681242	1	3792.13	GAFPDILVR	0.976437	NA	NA	UP000136581: Genome
VirusID_SARS-CoV-2_P49_1-20-2023_685	Molluscum contagiosum virus	1.07520681093525	1	778.442	YMSSEPVIFGDNVTFLEFK	0.896253	Molluscum contagiosum virus subtype 2	1	UP000320816: Genome
VirusID_SARS-CoV-2_P4_1-16-2023_572	Severe acute respiratory syndrome coronavirus	3.315672022581	26	35380	ADETQALPQR; AYNVTQAFGR; DGIIWVATEGALNTPK; DQVILLNK; FNGIGVTQNVLYENQK; FQTLLALHR; GFYAEGSR; GPEQTQGNFGDQELIR; GQGVPINTNSSPDDQIGYYR; GWIFGTTLDSK; IGMEVTPSGTWLTYTGAIK; IQDSLSSTASALGK; LIANQFNSAIGK; LNTDHSSSSDNIALLVQ; LQDVVNQNAQALNTLVK; LQSLQTYVTQQLIR; MAGNGGDAALALLLLDR; NPANNAAIVLQLPQGTTLPK; PLLESELVIGAVILR; PQGLPNNTASWFTALTQHGK; QQTVTLLPAADLDDFSK; SFIEDLLFNK; VAGDSGFAAYSR; VTLADAGFIK; VYSTGSNVFQTR;…	0.999828; 0.999864; 0.999501; 0.999985; 0.999333; 0.997607; 0.976149; 0.999563; 0.997904; 0.994155; 0.999946; 0.944954; 0.999256; 0.999883; 0.997241; 0.99996; 0.99998; 0.999991; 0.997663; 0.95564; 0.999829; 0.99999; 0.999948; 0.977451; 0.999856; 1	Severe acute respiratory syndrome coronavirus 2	20	UP000503207: Genome
VirusID_SARS-CoV-2_P4_1-16-2023_572	Hepatitis delta virus	2.78496793978871	1	814.292	EEILEQWVAGR	0.854015	NA	NA	UP000115134: Genome; UP000123073: Genome; UP000133186: Genome
VirusID_SARS-CoV-2_P4_1-16-2023_572	Vaccinia virus	2.48393794412473	1	5537.73	LNAFLESGDAIAR	0.926753	NA	NA	UP000136916: Genome
VirusID_SARS-CoV-2_P4_1-16-2023_572	Cowpox virus	2.39961705842469	2	11471.235	ISILVNDDIR; SINGSQPVSLNYVLR	0.86752; 0.919469	NA	NA	UP000277503: Genome; UP000271295: Genome
VirusID_SARS-CoV-2_P4_1-16-2023_572	Hepatitis B virus	2.37479347469966	1	592.472	DLVVSYVNTHMGIK	0.915868	NA	NA	UP000168126: Genome
VirusID_SARS-CoV-2_P4_1-16-2023_572	Human immunodeficiency virus 1	2.09858706276071	15	25154.6666666667	ADLLETK; DFLSVAVR; ETINEEAAEWDK; IIEFIQR; IIELMYR; IILGLNK; IVELLER; LEPTAPPAESFSFGEETNPSQK; LFNSTWYGNGTR; LGDLFNR; LSDLLSIAAR; NSAVSLLDAAAIR; SFDYIWK; SLWIFSYHR; TLNLIVK	0.933294; 0.967432; 0.89944; 0.958217; 0.959015; 0.879415; 0.977118; 0.967215; 0.862825; 0.916892; 0.877093; 0.885622; 0.988314; 0.916694; 0.991626	NA	NA	UP000131398: Genome
VirusID_SARS-CoV-2_P4_1-16-2023_572	Norwalk virus	2.06186425573597	1	2525.94	NNFVQAPGGEFTVSPR	0.868058	NA	NA	UP000007767: Genome
VirusID_SARS-CoV-2_P4_1-16-2023_572	Uukuniemi uukuvirus	1.85191472941932	1	1857.97	AYLLSFK	0.915101	NA	NA	UP000148573: Genome
VirusID_SARS-CoV-2_P4_1-16-2023_572	Human immunodeficiency virus 2	1.75500471641127	1	1178.22	EVTEDLLHLNSLFGNDQ	0.854553	NA	NA	UP000260469: Chromosome
VirusID_SARS-CoV-2_P4_1-16-2023_572	Cosavirus A	1.72158096092432	1	617.251	SSVVLSDLHYQHTLVANLAR	0.876652	NA	NA	UP000029753: Genome
VirusID_SARS-CoV-2_P4_1-16-2023_572	Human hepatitis A virus	1.6955675285594	1	20902	DILNILK	0.936276	NA	NA	UP000101082: Genome; UP000141835: Genome; UP000109380: Genome; UP000007901: Genome; UP000132838: Genome; UP000173248: Genome; UP000120248: Genome
VirusID_SARS-CoV-2_P4_1-16-2023_572	Parechovirus A	1.65693812620327	1	3498.42	SIADMATGVTK	0.852727	Human parechovirus 2	1	UP000000670: Genome
VirusID_SARS-CoV-2_P4_1-16-2023_572	Lyssavirusaustralis	1.65234237451412	1	1691.04	PLNDPLFYPPSDPK	0.880215	NA	NA	UP000006934: Genome
VirusID_SARS-CoV-2_P4_1-16-2023_572	Sapporo virus	1.6477947467634	1	446.63	PTVLTMILQQHK	0.897165	NA	NA	UP000000667: Genome
VirusID_SARS-CoV-2_P4_1-16-2023_572	Hepatitis C virus	1.63006597980297	2	5394.595	AIPLEYIK; FPINAITTGPSVPVPEPNYHK	0.97145; 0.879256	Hepatitis C virus genotype 6d	1	UP000007416: Genome
VirusID_SARS-CoV-2_P4_1-16-2023_572	Ilheus virus	1.57698753631955	1	3628.36	VIPQIVR	0.903887	NA	NA	UP000155480: Genome
VirusID_SARS-CoV-2_P4_1-16-2023_572	Chapare mammarevirus	1.5228560101551	1	1121.42	DGSGGFIYLK	0.979519	NA	NA	UP000008449: Genome
VirusID_SARS-CoV-2_P4_1-16-2023_572	Lagos bat virus	1.51612262749613	1	280.651	ESLLIISPSIVEMDVYGR	0.958959	NA	NA	UP000141792: Genome; UP000139985: Genome
VirusID_SARS-CoV-2_P4_1-16-2023_572	Human adenovirus C	1.49334541264656	1	848.913	NNIVSQVYLHGDK	0.894963	Human adenovirus C serotype 2	1	UP000330927: Genome
VirusID_SARS-CoV-2_P4_1-16-2023_572	Lassa virus	1.46571312401853	1	767.12	ENFAIHLNFVGSINEQGK	0.864942	NA	NA	UP000140977: Genome
VirusID_SARS-CoV-2_P4_1-16-2023_572	Sudan ebolavirus	1.40734950865538	1	198.818	GSWALGGQSEVDLDYHK	0.906962	NA	NA	UP000000277: Genome
VirusID_SARS-CoV-2_P4_1-16-2023_572	Rotavirus X	1.34676475109942	1	3909.31	EVDLFIDQSPAR	0.941101	NA	NA	UP000174021: Genome
VirusID_SARS-CoV-2_P4_1-16-2023_572	Marburg marburgvirus	1.34226424987274	1	2044.04	ILEQFHLQK	0.992118	NA	NA	UP000109618: Genome
VirusID_SARS-CoV-2_P4_1-16-2023_572	Human herpesvirus 8	0.989584542832545	1	375.052	DPAQSFATHEYGK	0.991699	NA	NA	UP000097197: Genome
VirusID_SARS-CoV-2_P4_1-16-2023_572	Epstein-Barr virus	0.900901190110197	1	101.567	WPTDVLNPSFYENEDPPLPVGYQLPPNPR	0.905344	NA	NA	UP000275286: Genome
VirusID_SARS-CoV-2_P50_1-20-2023_686	Alphapapillomavirus 5	2.45761883076065	1	6822.63	VTNPDFISR	0.934765	Human papillomavirus 82	1	UP000146972: Genome; UP000174931: Genome; UP000154905: Genome; UP000120482: Genome; UP000142144: Genome; UP000129065: Genome; UP000113194: Genome; UP000157674: Genome; UP000148644: Genome
VirusID_SARS-CoV-2_P50_1-20-2023_686	Hepatitis B virus	2.45761883076065	1	293.193	AWNSPQFHQGLLIPR	0.985541	NA	NA	UP000142811: Genome
VirusID_SARS-CoV-2_P50_1-20-2023_686	Human immunodeficiency virus 1	2.1661341530029	15	53195.8333333333	ADLLETK; AIELLQSIGR; APVLSGGELDR; IIEFIQR; IIELMYR; IIGIVLR; IVELLER; IVELLGLR; LDIVPIDNSSEYR; LGLWTLGQR; QLLSGIVQQQNNPLR; TLNLIVK; VGSLQYLALAALVPPK; VGSLQYLALTALVNPK; VYAIFSTLDIVHMGGNGSEYR	0.994054; 0.977923; 0.939172; 0.984105; 0.885068; 0.928656; 0.972904; 0.957735; 0.974952; 0.930116; 0.924939; 0.998533; 0.933248; 0.898395; 0.917674	NA	NA	UP000134824: Genome
VirusID_SARS-CoV-2_P50_1-20-2023_686	Rotavirus B	2.10753943773705	2	1077.192	FNLSDLLDGR; LGVQGLTGDVVSVETK	0.88229; 0.885685	NA	NA	UP000114294: Genome; UP000203852: Genome
VirusID_SARS-CoV-2_P50_1-20-2023_686	Human immunodeficiency virus 2	2.03401683176748	1	4181.51	LAENLLESK	0.892938	NA	NA	UP000247018: Genome
VirusID_SARS-CoV-2_P50_1-20-2023_686	Monkeypox virus	2.02695497727999	1	3690.79	YITENYR	0.888911	NA	NA	UP000515962: Contig_spades genomic sequence
VirusID_SARS-CoV-2_P50_1-20-2023_686	Enterovirus A	1.93285594160576	1	3515.92	LEPSVFHDIFEGNK	0.898012	Humanenterovirus 71	1	UP000106062: Genome; UP000156737: Genome
VirusID_SARS-CoV-2_P50_1-20-2023_686	Human hepatitis A virus	1.88484821553468	1	23058.7	DILNILK	0.956123	NA	NA	UP000120248: Genome; UP000109380: Genome; UP000141835: Genome; UP000007901: Genome; UP000132838: Genome; UP000173248: Genome; UP000101082: Genome
VirusID_SARS-CoV-2_P50_1-20-2023_686	Simian foamy virus type 1	1.86995666013333	1	500.345	EIPNVQAYVDDIYISHDDPQEHLEQLEK	0.908594	NA	NA	UP000007216: Genome
VirusID_SARS-CoV-2_P50_1-20-2023_686	Measles virus	1.8579255727118	2	2430.855	FVLIHSPNPMLK; IIDNAEQLPEATFMVHIGNFR	0.883034; 0.92652	NA	NA	UP000008699: Genome
VirusID_SARS-CoV-2_P50_1-20-2023_686	Hepatitis C virus	1.81934666677824	1	15508.9	AIPLEYIK	0.963705	NA	NA	UP000007416: Genome
VirusID_SARS-CoV-2_P50_1-20-2023_686	West Nile virus	1.78996288909303	1	7102.78	YEVAIFVHGPTTVESHGDYSTQIGATQAGR	0.909443	NA	NA	UP000155117: Genome
VirusID_SARS-CoV-2_P50_1-20-2023_686	Human adenovirus C	1.68262609962184	1	826.992	NNIVSQVYLHGDK	0.902406	Human adenovirus C serotype 2	1	UP000330927: Genome
VirusID_SARS-CoV-2_P50_1-20-2023_686	Lassa virus	1.66705832239519	1	1603.25	YWYLNHTVTGK	0.909107	NA	NA	UP000168025: Genome; UP000156083: Genome
VirusID_SARS-CoV-2_P50_1-20-2023_686	Vesiculovirus india	1.61794954245779	1	3788.6	TSESTSILQPWER	0.962759	NA	NA	UP000007625: Genome; UP000007623: Genome
VirusID_SARS-CoV-2_P50_1-20-2023_686	Molluscum contagiosum virus	1.40604690269699	2	4891.51	ELLLGEWR; QYSVLLSR	0.874445; 0.895672	NA	NA	UP000515502: Genome
VirusID_SARS-CoV-2_P50_1-20-2023_686	Human cytomegalovirus	0.923371934419179	1	1715.77	AFVGALPSLGYHFGFVR	0.977475	NA	NA	UP000126214: Genome
VirusID_SARS-CoV-2_P5_1-16-2023_573	Severe acute respiratory syndrome coronavirus	3.12220445981339	15	10320.31	ADETQALPQR; AYNVTQAFGR; DQVILLNK; FQTLLALHR; IGMEVTPSGTWLTYTGAIK; LIANQFNSAIGK; LNTDHSSSSDNIALLVQ; LQSLQTYVTQQLIR; MAGNGGDAALALLLLDR; NPANNAAIVLQLPQGTTLPK; PLLESELVIGAVILR; SFIEDLLFNK; VAGDSGFAAYSR; VTLADAGFIK; WYFYYLGTGPEAGLPYGANK	0.945375; 0.999984; 0.963704; 0.91705; 0.999977; 0.884617; 0.999883; 0.999857; 0.994282; 0.999803; 0.992894; 0.994689; 0.999908; 0.999193; 0.997714	Severe acute respiratory syndrome coronavirus 2	13	UP000503207: Genome
VirusID_SARS-CoV-2_P5_1-16-2023_573	Hepatitis E virus	2.31849910495736	1	4417.61	PFTTIQQYSK	0.876497	NA	NA	UP000098557: Genome
VirusID_SARS-CoV-2_P5_1-16-2023_573	Human immunodeficiency virus 1	2.13556842137137	19	12685.9	ADLLETK; DWHLGHGISIEWR; GGLEGIIYSQQR; GPDGPEGIEEEGGGR; IIEFIQR; LDVVPIDNDSTSYR; LGDIIGDIR; LVPVNPLEVEEATK; LVSGFLSLAWEDLR; PNNTNIESELEMK; QNVHAFFYR; SFDYIWK; SLFNTVAPLYGGHQK; TLNLIVK; TNTTSTNITSYR; TSITEIFR; VLAEAMSQTNNVIMMQR; VLAEAMSQVQHSNIMMQQGK; WVFDSHLALK	0.962919; 0.921361; 0.880711; 0.912714; 0.913107; 0.892691; 0.96431; 0.943227; 0.94302; 0.902572; 0.874997; 0.93925; 0.913441; 0.995902; 0.943229; 0.932376; 0.925212; 0.912497; 0.892308	NA	NA	UP000109021: Genome
VirusID_SARS-CoV-2_P5_1-16-2023_573	Salivirus A	1.86986638804913	1	385.964	FPVPFPAPQHWK	0.972383	NA	NA	UP000029742: Genome
VirusID_SARS-CoV-2_P5_1-16-2023_573	Vesiculovirus india	1.8413778502377	1	735.782	EAILLGLR	0.87509	NA	NA	UP000007544: Genome
VirusID_SARS-CoV-2_P5_1-16-2023_573	Omsk hemorrhagic fever virus	1.77739553957082	1	605.513	QDALGNFHLTELEK	0.949858	NA	NA	UP000129388: Genome; UP000122915: Genome
VirusID_SARS-CoV-2_P5_1-16-2023_573	Parechovirus B	1.71129947397699	1	466.984	AWAVGVFNTETAAIQK	0.925664	NA	NA	UP000168371: Genome
VirusID_SARS-CoV-2_P5_1-16-2023_573	Sapporo virus	1.64949232399878	1	887.504	SYIETIIGTHR	0.892314	NA	NA	UP000113838: Genome
VirusID_SARS-CoV-2_P5_1-16-2023_573	West Nile virus	1.63211822792936	2	1485.371	SAMLSLIDGK; YEVAIFVHGPTTVESHGSYSTQQGATQAGR	0.963128; 0.915343	NA	NA	UP000161639: Genome
VirusID_SARS-CoV-2_P5_1-16-2023_573	Hepatitis C virus	1.61952910062134	1	774	VVVLDSFEPLTAEYDER	0.89564	Hepatitis C virus genotype 6a	1	UP000007411: Genome
VirusID_SARS-CoV-2_P5_1-16-2023_573	Duvenhage virus	1.61133462200607	1	1773.36	LNLTDNLLR	0.903119	NA	NA	UP000142908: Genome
VirusID_SARS-CoV-2_P5_1-16-2023_573	Zaire ebolavirus	1.55793302937483	1	2104.97	IQAIMTSLQDFK	0.902503	NA	NA	UP000116327: Genome
VirusID_SARS-CoV-2_P5_1-16-2023_573	Wesselsbron virus	1.54034785457372	1	947.639	QWVHDITLPWQSGTGGHWR	0.888247	NA	NA	UP000145379: Genome
VirusID_SARS-CoV-2_P5_1-16-2023_573	Influenza B virus	1.48538236222622	1	804.006	LAEELQNNIGVLR	0.926078	NA	NA	UP000008158: Genome
VirusID_SARS-CoV-2_P5_1-16-2023_573	Dengue virus	1.48235590759603	1	10431.5	NLHLEGK	0.94022	Dengue virus type 2	1	UP000002329: Genome
VirusID_SARS-CoV-2_P5_1-16-2023_573	Vesiculovirus chandipura	1.48235590759603	1	539.838	EPLSPLDLSYLASK	0.927776	NA	NA	UP000008448: Genome
VirusID_SARS-CoV-2_P5_1-16-2023_573	Lassa virus	1.47636554390684	1	1437.11	EFNDLYVDK	0.902198	NA	NA	UP000174251: Genome
VirusID_SARS-CoV-2_P5_1-16-2023_573	Human adenovirus F	1.4646271406356	1	750.977	GQAPFIGTNIDK	0.91893	Human adenovirus F serotype 41	1	UP000320000: Genome
VirusID_SARS-CoV-2_P5_1-16-2023_573	Vesiculovirus isfahan	1.45887481174651	1	722.616	DAIHWFVEPSSNLAK	0.953975	NA	NA	UP000204017: Genome
VirusID_SARS-CoV-2_P5_1-16-2023_573	Human respiratory syncytial virus	1.37590057668174	1	272.411	PQSQFIVDLGAHLEK	0.950577	NA	NA	UP000174524: Genome
VirusID_SARS-CoV-2_P5_1-16-2023_573	Human metapneumovirus	1.3484623283348	1	1356.4	QVTEVYDLVR	0.962764	NA	NA	UP000001398: Genome
VirusID_SARS-CoV-2_P5_1-16-2023_573	Human herpesvirus 6A	1.15927577118897	1	1041.02	NLHLHFILEQR	0.954782	NA	NA	UP000009295: Genome
VirusID_SARS-CoV-2_P5_1-16-2023_573	Human herpesvirus 1	1.09049004663618	1	2393.72	EADIAGVAER	0.888377	NA	NA	UP000268234: Chromosome i
VirusID_SARS-CoV-2_P5_1-16-2023_573	Cercopithecine herpesvirus 1	1.02687657781521	1	766.684	MAAAQLWDLSHPR	0.910298	NA	NA	UP000110594: Genome
VirusID_SARS-CoV-2_P5_1-16-2023_573	Orf virus	0.94963690756831	1	1568.6	VLILTPLETR	0.887744	NA	NA	UP000143616: Genome
VirusID_SARS-CoV-2_P5_1-16-2023_573	Human herpesvirus 2	0.913177142662722	1	1833.04	GSPEAAPGADVAPGAR	0.95694	NA	NA	UP000125805: Genome
VirusID_SARS-CoV-2_P5_1-16-2023_573	Human cytomegalovirus	0.76739779787588	1	524.686	VAVEYVLIR	0.927417	NA	NA	UP000149703: Genome
VirusID_SARS-CoV-2_P6_1-16-2023_574	Severe acute respiratory syndrome coronavirus	3.19814924064809	14	17230.22	AYNVTQAFGR; DQVILLNK; FQTLLALHR; GQGVPINTNSSPDDQIGYYR; IGMEVTPSGTWLTYTGAIK; LNTDHSSSSDNIALLVQ; LQDVVNQNAQALNTLVK; LQSLQTYVTQQLIR; MAGNGGDAALALLLLDR; NPANNAAIVLQLPQGTTLPK; SFIEDLLFNK; VAGDSGFAAYSR; VYSTGSNVFQTR; WYFYYLGTGPEAGLPYGANK	0.999967; 0.993888; 0.93654; 0.98869; 0.999956; 0.999961; 0.893839; 0.999532; 0.999311; 0.999918; 0.999754; 0.999917; 0.945923; 0.999335	Severe acute respiratory syndrome coronavirus 2	11	UP000503207: Genome
VirusID_SARS-CoV-2_P6_1-16-2023_574	BK polyomavirus	2.53197174970838	1	2871.38	YPDGTITPK	0.948122	NA	NA	UP000170658: Genome; UP000121694: Genome; UP000156848: Genome; UP000143808: Genome; UP000149237: Genome; UP000159029: Genome; UP000130375: Genome; UP000127497: Genome; UP000163257: Genome; UP000127196: Genome; UP000169797: Genome; UP000129965: Genome; UP000136538: Genome; UP000171846: Genome; UP000278580: Chromosome i; UP000104659: Genome; UP000126925: Genome; UP000137750: Genome; UP000117849: Ge…
VirusID_SARS-CoV-2_P6_1-16-2023_574	Hepatitis E virus	2.44020137635273	1	5329.31	PFTTIQQYSK	0.932977	NA	NA	UP000098557: Genome
VirusID_SARS-CoV-2_P6_1-16-2023_574	Human immunodeficiency virus 1	2.3000226731877	23	47604.7	ADLLETK; AIYAPPIEGPIR; DGGLNSSNINETFR; DQYLYPSLK; GTPIGPGQAFYAR; HFNTTIIFK; IGILTQR; IGITVQR; IIDLGLR; IIEFIQR; IIELMYR; IVAQLEK; IVELLER; LDIVEINNSTYR; LDIVPLNENDGTEYR; LLSGIVQQQNNLLR; LSDLLSIAAR; TEDIIGNIR; TLNLIVK; TSITEIFR; TYWGLHTGEQAWHLGNGTSIEWR; VAGWSEIR; VSQNYPIVQDVQGQMVHQAISPR	0.998472; 0.914663; 0.876489; 0.923989; 0.889515; 0.959941; 0.948045; 0.958506; 0.884152; 0.996034; 0.876617; 0.879851; 0.981793; 0.867074; 0.880884; 0.917657; 0.900773; 0.971203; 0.999539; 0.922609; 0.957106; 0.866698; 0.87299	NA	NA	UP000166932: Genome
VirusID_SARS-CoV-2_P6_1-16-2023_574	Puumala virus	2.06345066675063	1	2003.76	NFETLVQK	0.938755	NA	NA	UP000110237: Genome; UP000008482: Genome
VirusID_SARS-CoV-2_P6_1-16-2023_574	Human hepatitis A virus	1.82792221984308	1	55366.3	DILNILK	0.967994	NA	NA	UP000120248: Genome; UP000109380: Genome; UP000007901: Genome; UP000101082: Genome; UP000141835: Genome; UP000173248: Genome; UP000132838: Genome
VirusID_SARS-CoV-2_P6_1-16-2023_574	Rosavirus A	1.81303066444174	1	19070	IASVLLK	0.924299	NA	NA	UP000029743: Genome
VirusID_SARS-CoV-2_P6_1-16-2023_574	Cardiovirus B	1.78929281748695	1	1272.94	IGIIIPEHSTMLYR	0.897664	NA	NA	UP000175291: Genome; UP000134654: Genome; UP000114818: Genome; UP000115455: Genome
VirusID_SARS-CoV-2_P6_1-16-2023_574	Sapporo virus	1.77119459539416	1	1595.96	SYIETIIGTHR	0.997639	NA	NA	UP000113838: Genome
VirusID_SARS-CoV-2_P6_1-16-2023_574	Hepatitis C virus	1.76242067108665	1	19381.2	AIPLEYIK	0.976041	NA	NA	UP000007416: Genome
VirusID_SARS-CoV-2_P6_1-16-2023_574	Aroa virus	1.65861695013069	1	1529.82	EALVEFQEPHATK	0.88525	NA	NA	UP000120303: Genome
VirusID_SARS-CoV-2_P6_1-16-2023_574	Human adenovirus C	1.62570010393024	1	1957.07	NNIVSQVYLHGDK	0.960375	Human adenovirus C serotype 2	1	UP000330927: Genome
VirusID_SARS-CoV-2_P6_1-16-2023_574	Lassa virus	1.59510333633848	1	1102.08	FGHVSTNPADTATEEELVDMVYNAK	0.886531	NA	NA	UP000143897: Genome
VirusID_SARS-CoV-2_P6_1-16-2023_574	Pichinde mammarevirus	1.58344372379348	1	13422.6	AITIEGLK	0.902155	NA	NA	UP000139415: Genome
VirusID_SARS-CoV-2_P6_1-16-2023_574	Rotavirus A	1.54757682303895	1	6997.78	AGINLLNNEK	0.958862	NA	NA	UP000137796: Genome
VirusID_SARS-CoV-2_P6_1-16-2023_574	Marburg marburgvirus	1.47461894115643	1	1760.66	ILEQFHLQK	0.951544	NA	NA	UP000109618: Genome
VirusID_SARS-CoV-2_P6_1-16-2023_574	Epstein-Barr virus	1.4485534507175	1	1636.52	SPGGNFMILTSGNK	0.935036	NA	NA	UP000116168: Genome
VirusID_SARS-CoV-2_P6_1-16-2023_574	Cercopithecine herpesvirus 1	1.14857884921058	1	884.715	LGAAAPAAATEAAAHLAAGLAGGAR	0.943347	NA	NA	UP000110594: Genome
VirusID_SARS-CoV-2_P7_1-16-2023_575	Severe acute respiratory syndrome coronavirus	2.99116542427393	11	9115.12	AYNVTQAFGR; IGMEVTPSGTWLTYTGAIK; LIANQFNSAIGK; LNTDHSSSSDNIALLVQ; LQSLQTYVTQQLIR; MAGNGGDAALALLLLDR; NPANNAAIVLQLPQGTTLPK; QQTVTLLPAADLDDFSK; SFIEDLLFNK; VAGDSGFAAYSR; VTLADAGFIK	0.999902; 0.999869; 0.952101; 0.994034; 0.979744; 0.999941; 0.997957; 0.967379; 0.997147; 0.99974; 0.929105	Severe acute respiratory syndrome coronavirus 2	9	UP000503207: Genome
VirusID_SARS-CoV-2_P7_1-16-2023_575	Alphapapillomavirus 7	2.20218332623861	1	1380.5	FSLDLNQYPLGR	0.908904	Human papillomavirus type 18	1	UP000171888: Genome
VirusID_SARS-CoV-2_P7_1-16-2023_575	Tick-borne encephalitis virus	2.04133203373966	1	2753.1	SDLVFSGQGGR	0.923774	NA	NA	UP000007402: Genome
VirusID_SARS-CoV-2_P7_1-16-2023_575	Human immunodeficiency virus 1	2.01136881036222	23	28642.95	ADLLETK; AQNPGIVIYQYMDELYVGSDLEIGR; EGVHIGPGQAFYK; IIELMYR; IVELLER; LDIVPLTGNSHEYR; LDVVPITDDGNSSK; LSDLLSIAAR; LVPVNPLEVEEATK; LVSGFLPIVWDDLR; NVSSTGNGTYNGTYNEIK; PDVVPIDNDNTSYR; QGYSXLSFQSR; SFDYIWK; SLFGNDPQSR; TEDIIGNIR; TIIVQFTXPVK; TLGQVVAQLR; TLNLIVK; TYWGLHTGEQAWHLGNGTSIEWR; VLAEAMSQATTPTVLMQK; VMGIQMNWQHLLR; VVQIEPLGLAPTGAK	0.986893; 0.916423; 0.942602; 0.907731; 0.987375; 0.883401; 0.881253; 0.904839; 0.880364; 0.945591; 0.919519; 0.885722; 0.905409; 0.95517; 0.904952; 0.968778; 0.916491; 0.869082; 0.99547; 0.918334; 0.915466; 0.963298; 0.924128	NA	NA	UP000134824: Genome
VirusID_SARS-CoV-2_P7_1-16-2023_575	Human hepatitis A virus	1.730082872894	1	24893.8	DILNILK	0.967702	NA	NA	UP000141835: Genome; UP000120248: Genome; UP000132838: Genome; UP000101082: Genome; UP000173248: Genome; UP000007901: Genome; UP000109380: Genome
VirusID_SARS-CoV-2_P7_1-16-2023_575	Usutu virus	1.7200986519874	1	3117.02	FANALHFLNSMSK	0.956871	NA	NA	UP000138451: Genome
VirusID_SARS-CoV-2_P7_1-16-2023_575	Rosavirus A	1.71519131749265	1	17531.6	IASVLLK	0.98081	NA	NA	UP000029743: Genome
VirusID_SARS-CoV-2_P7_1-16-2023_575	Hepatitis C virus	1.66458132413756	1	9556.78	AIPLEYIK	0.985598	NA	NA	UP000007416: Genome
VirusID_SARS-CoV-2_P7_1-16-2023_575	Human adenovirus C	1.52786075698116	1	1113.33	NNIVSQVYLHGDK	0.911301	Human adenovirus C serotype 2	1	UP000330927: Genome
VirusID_SARS-CoV-2_P7_1-16-2023_575	Lassa virus	1.51536221148218	1	1944.74	LNVSLAHVSYSMDHSK	0.864326	NA	NA	UP000101572: Genome
VirusID_SARS-CoV-2_P7_1-16-2023_575	Kokobera virus	1.50621883204231	1	1502.96	NLSVVVLESEYYR	0.902418	NA	NA	UP000124420: Genome
VirusID_SARS-CoV-2_P7_1-16-2023_575	Uukuniemi uukuvirus	1.44186485298998	1	2851.78	SDQEQSLISAFNTK	0.929242	NA	NA	UP000008595: Genome
VirusID_SARS-CoV-2_P7_1-16-2023_575	Human herpesvirus 8	1.02409988716714	1	1287.67	LVLGDIFASK	0.863972	NA	NA	UP000097197: Genome
VirusID_SARS-CoV-2_P8_1-16-2023_576	Severe acute respiratory syndrome coronavirus	2.95075333387676	8	7669.37	AYNVTQAFGR; IGMEVTPSGTWLTYTGAIK; LNTDHSSSSDNIALLVQ; LQSLQTYVTQQLIR; NPANNAAIVLQLPQGTTLPK; SFIEDLLFNK; VAGDSGFAAYSR; WYFYYLGTGPEAGLPYGANK	0.999691; 0.999914; 0.999031; 0.999646; 0.990402; 0.996967; 0.999837; 0.96462	Severe acute respiratory syndrome coronavirus 2	6	UP000503207: Genome
VirusID_SARS-CoV-2_P8_1-16-2023_576	Alphapapillomavirus 3	2.24395799202878	1	1978.39	VLSTDTYVTR	0.945842	Human papillomavirus 62	1	UP000156168: Genome; UP000102297: Genome
VirusID_SARS-CoV-2_P8_1-16-2023_576	Human immunodeficiency virus 1	2.03790350959566	16	53395.8333333333	ADLLETK; AIIVQLK; AWNNTLR; IIEFIQR; IVELLER; LDVVPITDDGNSSK; LVPVDPQEVEEQTK; LVPVEPEAVER; MSYQQLWK; PEPSAPPAEEITSPPK; QILEQLQPALQTGSEGFR; SFDYIWK; TLNLIVK; TYWGLHTGEQAWHLGNGTSIEWR; VIEIGQSIGR; VLAVGQYLK	0.991764; 0.985948; 0.985586; 0.980765; 0.984994; 0.990763; 0.908395; 0.881749; 0.968489; 0.960735; 0.942254; 0.987325; 0.999135; 0.949154; 0.90428; 0.996865	NA	NA	UP000134824: Genome
VirusID_SARS-CoV-2_P8_1-16-2023_576	Lassa virus	1.84601798335675	2	3219.923	HILPFMSDLASTK; TWMDIEGR	0.911221; 0.930447	NA	NA	UP000109736: Genome
VirusID_SARS-CoV-2_P8_1-16-2023_576	Human hepatitis A virus	1.75661757212743	1	40302.9	DILNILK	0.983905	NA	NA	UP000173248: Genome; UP000101082: Genome; UP000007901: Genome; UP000141835: Genome; UP000120248: Genome; UP000109380: Genome; UP000132838: Genome
VirusID_SARS-CoV-2_P8_1-16-2023_576	Rosavirus A	1.74172601672609	1	21316.2	IASVLLK	0.98705	NA	NA	UP000029743: Genome
VirusID_SARS-CoV-2_P8_1-16-2023_576	Hepatitis C virus	1.69988994767851	2	7741.65	AIPLEYIK; DLAVAVEPVVFSQMETK	0.996036; 0.964462	NA	NA	UP000008855: Genome
VirusID_SARS-CoV-2_P8_1-16-2023_576	Sapporo virus	1.69988994767851	1	1186.01	SYIETIIGTHR	0.948174	NA	NA	UP000113838: Genome
VirusID_SARS-CoV-2_P8_1-16-2023_576	Machupo virus	1.61923401606488	1	2158.74	PLPTSITVPVEPSAPPP	0.913805	NA	NA	UP000009263: Genome
VirusID_SARS-CoV-2_P8_1-16-2023_576	Human adenovirus D	1.48429014733915	1	16854.1	LTLILTK	0.97821	Human adenovirus D serotype 15	1	UP000170926: Genome
VirusID_SARS-CoV-2_P8_1-16-2023_576	Sudan ebolavirus	1.46839955222342	1	1793.74	YLVIDGQQFLWPVMSLQDK	0.911368	NA	NA	UP000000277: Genome
VirusID_SARS-CoV-2_P8_1-16-2023_576	Marburg marburgvirus	1.40331429344078	1	6974.04	PLTFSEK	0.891734	NA	NA	UP000109618: Genome
VirusID_SARS-CoV-2_P8_1-16-2023_576	Human herpesvirus 1	0.853527585135491	1	15435.2	FGPDTPVPMSPR	0.89728	NA	NA	UP000009294: Genome
VirusID_SARS-CoV-2_P9_1-16-2023_577	Betapolyomavirus secuhominis	3.27176889891745	1	23841.5	LFVESLAR	0.913116	NA	NA	UP000125778: Genome; UP000108433: Genome
VirusID_SARS-CoV-2_P9_1-16-2023_577	Severe acute respiratory syndrome coronavirus	3.13346620075117	5	10718.8766666667	AYNVTQAFGR; NPANNAAIVLQLPQGTTLPK; SFIEDLLFNK; VAGDSGFAAYSR; WYFYYLGTGPEAGLPYGANK	0.999975; 0.999523; 0.962525; 0.983322; 0.991406	Severe acute respiratory syndrome coronavirus 2	4	UP000503207: Genome
VirusID_SARS-CoV-2_P9_1-16-2023_577	Alphapapillomavirus 9	2.72770085456718	1	3614	SNEATVYLPPVSVSK	0.865624	Human papillomavirus 35	1	UP000162093: Genome; UP000142420: Genome; UP000140354: Genome; UP000113298: Genome; UP000109864: Genome; UP000171704: Genome; UP000154117: Genome; UP000128021: Genome; UP000106295: Genome; UP000107704: Genome; UP000007711: Genome; UP000157768: Genome; UP000141340: Genome; UP000127305: Genome; UP000150477: Genome; UP000100167: Genome; UP000159163: Genome; UP000142259: Genome; UP000120273: Genome
VirusID_SARS-CoV-2_P9_1-16-2023_577	Human immunodeficiency virus 1	2.39670763552575	9	70079.3666666667	ADLLETK; IGPGQAFYATGDIIGK; IVELLER; LGDLFNR; LTDFISVTAR; QGYSPLSFQTHPPAPR; QTPTAAEGVGAVSQDLAK; TLNLIVK; TSITEIFR	0.998402; 0.905661; 0.913733; 0.952234; 0.932761; 0.859463; 0.868863; 0.998618; 0.923385	NA	NA	UP000134824: Genome
VirusID_SARS-CoV-2_P9_1-16-2023_577	Enterovirus B	2.30955745980685	1	8910.31	LSNIGQAMEFSAGK	0.899129	Echovirus 30	1	UP000002678: Genome
VirusID_SARS-CoV-2_P9_1-16-2023_577	Rift valley fever virus	2.26459031429033	1	12117.7	ATVEALINR	0.866084	NA	NA	UP000142198: Genome
VirusID_SARS-CoV-2_P9_1-16-2023_577	Human hepatitis A virus	2.11542169805753	1	35527.2	DILNILK	0.978488	NA	NA	UP000007901: Genome; UP000101082: Genome; UP000120248: Genome; UP000132838: Genome; UP000109380: Genome; UP000141835: Genome; UP000173248: Genome
VirusID_SARS-CoV-2_P9_1-16-2023_577	Sapporo virus	2.09567763986177	1	2435.78	SYLETIIGTHR	0.964055	NA	NA	UP000170889: Genome
VirusID_SARS-CoV-2_P9_1-16-2023_577	Hepatitis C virus	2.0499201493011	1	23991.7	AIPLEYIK	0.992009	NA	NA	UP000007416: Genome
VirusID_SARS-CoV-2_P9_1-16-2023_577	Influenza A virus	1.95649846413886	1	5734.77	ILFIEEGK	0.910725	NA	NA	UP000210880: Genome
VirusID_SARS-CoV-2_P9_1-16-2023_577	Aroa virus	1.94611642834514	1	2206.41	EALVEFQEPHATK	0.928883	NA	NA	UP000120303: Genome
VirusID_SARS-CoV-2_P9_1-16-2023_577	Human adenovirus A	1.85402049689186	1	10587.8	FLPDQGAVYK	0.863592	Human adenovirus A serotype 31	1	UP000110325: Genome
VirusID_SARS-CoV-2_P9_1-16-2023_577	Human adenovirus D	1.84309427326925	1	1143.54	FSNINNTTNPNEADK	0.861837	Human adenovirus D serotype 15	1	UP000170926: Genome
VirusID_SARS-CoV-2_P9_1-16-2023_577	Epstein-Barr virus	1.57716369998388	1	2093.14	SIHFVTDEGTSSFVTNTTVGIELPDAFK	0.943907	NA	NA	UP000276645: Genome
VirusID_SARS-CoV-2_P9_1-16-2023_577	Orf virus	1.35883865717813	1	10579.7	VAAVASAVEALR	0.863966	NA	NA	UP000143616: Genome
VirusID_SARS-CoV-2_P9_1-16-2023_577	Human herpesvirus 2	1.32237889227254	1	1611.78	GSPEAAPGADVAPGAR	0.931279	NA	NA	UP000125805: Genome
VirusID_SARS-CoV-2_P9_1-16-2023_577	Human cytomegalovirus	1.15339393181154	1	3967.76	PTAALLSSA	0.93288	NA	NA	UP000167502: Genome
