# Supplementary material for: vPro-MS enables identification of human-pathogenic viruses from patient samples by untargeted proteomics
Source: Nat Commun. 2025 Jul 31;16:7041. doi: 10.1038/s41467-025-62469-4 (PMC12314097; doi:10.1038/s41467-025-62469-4)
Supplement: Supplementary file 12 — Source data [file 41467_2025_62469_MOESM12_ESM.zip › Source data/Source data Fig 3/Source data Fig 3.xlsx]

## Sheet: VirusID Score Sens Panel
filtering					peptide identifications			specificity						sensitivity
parameter set	vPro	FDR [%]	min. CScore	min. peptides (virus)	peptides (human)	peptides (virus)	peptides (contaminants)	false positive virus tests	total virus tests	specificity (tests) [%]	false positive samples	total negative samples	specificity (samples) [%]	correct positive samples	total positive samples	sensitivity [%]		comment
1	no	1	0	1	805681	2361	662	979	21846	95.5186	8	8	0	37	58	63.7931
2				2	805681	2361	662	136	21846	99.3775	8	8	0	33	58	56.8966
3				3	805681	2361	662	73	21846	99.6658	8	8	0	31	58	53.4483
4				5	805681	2361	662	68	21846	99.6887	8	8	0	21	58	36.2069
5		0.1		1	527111	357	434	88	21846	99.5972	4	8	50	34	58	58.6207
6				2	527111	357	434	32	21846	99.8535	2	8	75	30	58	51.7241
7				3	527111	357	434	12	21846	99.9451	0	8	100	25	58	43.1034
8				5	527111	357	434	0	21846	100	0	8	100	14	58	24.1379
9		1	0.95	1	686735	888	558	314	21846	98.5627	7	8	12.5	37	58	63.7931
10				2	686735	888	558	63	21846	99.7116	7	8	12.5	32	58	55.1724
11				3	686735	888	558	56	21846	99.7437	5	8	37.5	29	58	50
12				5	686735	888	558	40	21846	99.8169	2	8	75	19	58	32.7586
13		0.1		1	527111	357	434	88	21846	99.5972	4	8	50	34	58	58.6207
14				2	527111	357	434	32	21846	99.8535	2	8	75	30	58	51.7241
15				3	527111	357	434	12	21846	99.9451	0	8	100	25	58	43.1034
16				5	527111	357	434	0	21846	100	0	8	100	14	58	24.1379
1	yes	1	0	1	805681	2361	662	225	21846	98.9701	8	8	0	37	58	63.7931		4 samples with 1 SARS peptide, 1 with 2 SARS peptides but, 21 samples not SARS peptides was detected
2				2	805681	2361	662	13	21846	99.9405	3	8	62.5	33	58	56.8966		If vPro>2.5 spec is perfect and sens is unaltered
3				3	805681	2361	662	0	21846	100	0	8	100	31	58	53.4483
4				5	805681	2361	662	0	21846	100	0	8	100	21	58	36.2069
5		0.1		1	527111	357	434	59	21846	99.7299	2	8	75	34	58	58.6207
6				2	527111	357	434	0	21846	100	0	8	100	30	58	51.7241
7				3	527111	357	434	0	21846	100	0	8	100	25	58	43.1034
8				5	527111	357	434	0	21846	100	0	8	100	14	58	24.1379
9		1	0.95	1	686735	888	558	94	21846	99.5697	3	8	62.5	37	58	63.7931
10				2	686735	888	558	0	21846	100	0	8	100	32	58	55.1724
11				3	686735	888	558	0	21846	100	0	8	100	29	58	50
12				5	686735	888	558	0	21846	100	0	8	100	19	58	32.7586
13		0.1		1	527111	357	434	59	21846	99.7299	2	8	75	34	58	58.6207
14				2	527111	357	434	0	21846	100	0	8	100	30	58	51.7241
15				3	527111	357	434	0	21846	100	0	8	100	25	58	43.1034
16				5	527111	357	434	0	21846	100	0	8	100	14	58	24.1379
parameter set	min peptides	wo vPro	w vPro	Spec Difference w vs wo vPro
8	5	1	1	0
16	5	1	1	0
7	3	1	1	0
15	3	1	1	0
1	1	0	0	0
12	5	0.75	1	25
6	2	0.75	1	25
14	2	0.75	1	25
5	1	0.5	0.75	25
13	1	0.5	0.75	25
9	1	0.125	0.625	50
11	3	0.375	1	62.5
2	2	0	0.625	62.5
10	2	0.125	1	87.5
4	5	0	1	100
3	3	0	1	100
parameter set	min peptides	wo vPro	w vPro	false positive Difference w vs wo vPro
8	5	0	0	0
16	5	0	0	0
5	1	88	59	32.9545
13	1	88	59	32.9545
9	1	314	94	70.0637
1	1	979	225	77.0174
2	2	136	13	90.4412
4	5	68	0	100
12	5	40	0	100
3	3	73	0	100
7	3	12	0	100
11	3	56	0	100
15	3	12	0	100
6	2	32	0	100
10	2	63	0	100
14	2	32	0	100
parameter set	min peptides	wo vPro	w vPro	sensitivity Difference w vs wo vPro
1% FDR	0	0.362069	0.534483	17.2414
1% FDR, min. 0.95 Cscore	0	0.327586	0.551724	22.4138
0.1% FDR	0	0.241379	0.517241	27.5862
0.1% FDR, min. 0.95 Cscore	0	0.241379	0.517241	27.5862

## Sheet: Score Distribution Species
Run	Species	VirID,Score	No,Peptide,Sequences	Virus,Quantity,Top3	Peptide,Sequences	CScores	Subspecies	No,Peptide,Sequences,Subspecies	Proteomes
VirusID_SARS-CoV-2_D1_1-20-2023_692	Severe acute respiratory syndrome coronavirus	3.15239	10	18959.7	AYNVTQAFGR; DQVILLNK; LIANQFNSAIGK; LNTDHSSSSDNIALLVQ; LQSLQTYVTQQLIR; NPANNAAIVLQLPQGTTLPK; SFIEDLLFNK; VAGDSGFAAYSR; VTLADAGFIK; WYFYYLGTGPEAGLPYGANK	0,997855; 0,999623; 0,999193; 0,999976; 0,999789; 0,999744; 0,999566; 0,999972; 0,999726; 0,999929	Severe acute respiratory syndrome coronavirus 2	8	UP000503207: Genome
VirusID_SARS-CoV-2_D2_1-20-2023_693	Severe acute respiratory syndrome coronavirus	3.2408	6	16726.5	AYNVTQAFGR; IGMEVTPSGTWLTYTGAIK; LQSLQTYVTQQLIR; NPANNAAIVLQLPQGTTLPK; VAGDSGFAAYSR; VTLADAGFIK	0,999915; 0,998292; 0,997279; 0,99932; 0,99757; 0,996765	Severe acute respiratory syndrome coronavirus 2	5	UP000503207: Genome
VirusID_SARS-CoV-2_D3_1-20-2023_694	Severe acute respiratory syndrome coronavirus	2.54473	1	5974.67	AYNVTQAFGR	0.981071	Severe acute respiratory syndrome coronavirus 2	1	UP000503207: Genome
VirusID_SARS-CoV-2_O1_1-20-2023_687	Severe acute respiratory syndrome coronavirus	2.9963	4	7967.36	AYNVTQAFGR; IGMEVTPSGTWLTYTGAIK; NPANNAAIVLQLPQGTTLPK; VAGDSGFAAYSR	0,999965; 0,991925; 0,984765; 0,999787	Severe acute respiratory syndrome coronavirus 2	4	UP000503207: Genome
VirusID_SARS-CoV-2_O2_1-20-2023_688	Severe acute respiratory syndrome coronavirus	3.35482	21	31842.9	ADETQALPQR; AYNVTQAFGR; DGIIWVATEGALNTPK; DQVILLNK; FNGIGVTQNVLYENQK; FQTLLALHR; GFYAEGSR; GPEQTQGNFGDQELIR; GQGVPINTNSSPDDQIGYYR; GWIFGTTLDSK; IGMEVTPSGTWLTYTGAIK; IQDSLSSTASALGK; LNTDHSSSSDNIALLVQ; LQSLQTYVTQQLIR; MAGNGGDAALALLLLDR; NPANNAAIVLQLPQGTTLPK; QQTVTLLPAADLDDFSK; SFIEDLLFNK; VAGDSGFAAYSR; VTLADAGFIK; WYFYYLGTGPEAGLPYGANK	0,999851; 0,999682; 0,991495; 0,999396; 0,981604; 0,995605; 0,980058; 0,997588; 0,996742; 0,960237; 0,999986; 0,975469; 0,999716; 0,998738; 0,999972; 0,997536; 0,99995; 0,999367; 0,99996; 0,973527; 0,999998	Severe acute respiratory syndrome coronavirus 2	17	UP000503207: Genome
VirusID_SARS-CoV-2_O3_1-20-2023_689	Severe acute respiratory syndrome coronavirus	2.81348	3	3470.59	AYNVTQAFGR; IGMEVTPSGTWLTYTGAIK; NPANNAAIVLQLPQGTTLPK	0,995024; 0,996261; 0,998011	Severe acute respiratory syndrome coronavirus 2	3	UP000503207: Genome
VirusID_SARS-CoV-2_O4_1-20-2023_690	Severe acute respiratory syndrome coronavirus	2.49449	1	5163.38	AYNVTQAFGR	0.977766	Severe acute respiratory syndrome coronavirus 2	1	UP000503207: Genome
VirusID_SARS-CoV-2_P10_1-16-2023_578	Severe acute respiratory syndrome coronavirus	3.00449	5	6809.4	AYNVTQAFGR; DQVILLNK; IGMEVTPSGTWLTYTGAIK; NPANNAAIVLQLPQGTTLPK; VAGDSGFAAYSR	0,999736; 0,974431; 0,99743; 0,99943; 0,994458	Severe acute respiratory syndrome coronavirus 2	5	UP000503207: Genome
VirusID_SARS-CoV-2_P11_1-16-2023_579	Severe acute respiratory syndrome coronavirus	3.35371	14	19827.9	ADETQALPQR; AYNVTQAFGR; DQVILLNK; FQTLLALHR; GQGVPINTNSSPDDQIGYYR; IGMEVTPSGTWLTYTGAIK; LNTDHSSSSDNIALLVQ; LQSLQTYVTQQLIR; MAGNGGDAALALLLLDR; NPANNAAIVLQLPQGTTLPK; QQTVTLLPAADLDDFSK; SFIEDLLFNK; VAGDSGFAAYSR; WYFYYLGTGPEAGLPYGANK	0,986593; 0,998604; 0,990199; 0,985299; 0,960957; 0,999841; 0,995937; 0,965756; 0,999672; 0,999893; 0,961803; 0,994584; 0,999303; 0,998211	Severe acute respiratory syndrome coronavirus 2	12	UP000503207: Genome
VirusID_SARS-CoV-2_P12_1-16-2023_580	Severe acute respiratory syndrome coronavirus	3.08968	7	8661.13	AYNVTQAFGR; DQVILLNK; IGMEVTPSGTWLTYTGAIK; LNTDHSSSSDNIALLVQ; NPANNAAIVLQLPQGTTLPK; SFIEDLLFNK; VAGDSGFAAYSR	0,999721; 0,96111; 0,999779; 0,994604; 0,999747; 0,994954; 0,997773	Severe acute respiratory syndrome coronavirus 2	6	UP000503207: Genome
VirusID_SARS-CoV-2_P13_1-16-2023_581	Severe acute respiratory syndrome coronavirus	3.01818	8	7750.36	AYNVTQAFGR; DQVILLNK; IGMEVTPSGTWLTYTGAIK; MAGNGGDAALALLLLDR; NPANNAAIVLQLPQGTTLPK; SFIEDLLFNK; VAGDSGFAAYSR; WYFYYLGTGPEAGLPYGANK	0,999597; 0,994349; 0,99999; 0,978877; 0,997796; 0,97176; 0,999222; 0,999946	Severe acute respiratory syndrome coronavirus 2	7	UP000503207: Genome
VirusID_SARS-CoV-2_P14_1-16-2023_582	Severe acute respiratory syndrome coronavirus	3.14702	8	8837.4	AYNVTQAFGR; DQVILLNK; IGMEVTPSGTWLTYTGAIK; LNTDHSSSSDNIALLVQ; LQSLQTYVTQQLIR; NPANNAAIVLQLPQGTTLPK; VAGDSGFAAYSR; WYFYYLGTGPEAGLPYGANK	0,999972; 0,951367; 0,999094; 0,969916; 0,996417; 0,999617; 0,999036; 0,954005	Severe acute respiratory syndrome coronavirus 2	7	UP000503207: Genome
VirusID_SARS-CoV-2_P15_1-16-2023_583	Severe acute respiratory syndrome coronavirus	2.78138	3	5170.7	AYNVTQAFGR; IGMEVTPSGTWLTYTGAIK; NPANNAAIVLQLPQGTTLPK	0,995039; 0,99915; 0,999751	Severe acute respiratory syndrome coronavirus 2	3	UP000503207: Genome
VirusID_SARS-CoV-2_P16_1-16-2023_584	Severe acute respiratory syndrome coronavirus	2.93386	5	8815.47	AYNVTQAFGR; IGMEVTPSGTWLTYTGAIK; NPANNAAIVLQLPQGTTLPK; SFIEDLLFNK; VAGDSGFAAYSR	0,999826; 0,999633; 0,998847; 0,979468; 0,99445	Severe acute respiratory syndrome coronavirus 2	4	UP000503207: Genome
VirusID_SARS-CoV-2_P17_1-16-2023_585	Severe acute respiratory syndrome coronavirus	3.07947	7	9809.94	AYNVTQAFGR; DQVILLNK; IGMEVTPSGTWLTYTGAIK; LNTDHSSSSDNIALLVQ; NPANNAAIVLQLPQGTTLPK; SFIEDLLFNK; WYFYYLGTGPEAGLPYGANK	0,999514; 0,9865; 0,999679; 0,965332; 0,990016; 0,956609; 0,985813	Severe acute respiratory syndrome coronavirus 2	6	UP000503207: Genome
VirusID_SARS-CoV-2_P18_1-16-2023_586	Severe acute respiratory syndrome coronavirus	2.76693	3	6471.69	AYNVTQAFGR; NPANNAAIVLQLPQGTTLPK; SFIEDLLFNK	0,999912; 0,999466; 0,976492	Severe acute respiratory syndrome coronavirus 2	2	UP000503207: Genome
VirusID_SARS-CoV-2_P19_1-16-2023_587	Severe acute respiratory syndrome coronavirus	2.52909	2	3269.76	AYNVTQAFGR; NPANNAAIVLQLPQGTTLPK	0,993711; 0,999912	Severe acute respiratory syndrome coronavirus 2	2	UP000503207: Genome
VirusID_SARS-CoV-2_P1_1-16-2023_569	Severe acute respiratory syndrome coronavirus	3.33694	27	24723	ADETQALPQR; ADSNGTITVEELK; ALTGIAVEQDK; AYNVTQAFGR; DQVILLNK; EITVATSR; FASVYAWNR; FNGIGVTQNVLYENQK; FQTLLALHR; GPEQTQGNFGDQELIR; GQGVPINTNSSPDDQIGYYR; IGMEVTPSGTWLTYTGAIK; IQDSLSSTASALGK; LIANQFNSAIGK; LNTDHSSSSDNIALLVQ; LQDVVNQNAQALNTLVK; LQSLQTYVTQQLIR; MAGNGGDAALALLLLDR; NPANNAAIVLQLPQGTTLPK; PLLESELVIGAVILR; QQTVTLLPAADLDDFSK; SFIEDLLFNK; SMWSFNPETNILLNVPLHGTILTR; VAGDSGFAAYSR; VTLADAGFIK; V…	0,999827; 0,978102; 0,965018; 0,999923; 0,999959; 0,986251; 0,997528; 0,999878; 0,995271; 0,99975; 0,999313; 0,999989; 0,99155; 0,977984; 0,999951; 0,979108; 0,999919; 0,999957; 0,995784; 0,997632; 0,994176; 0,999971; 0,956212; 0,999989; 0,999775; 0,999875; 0,999997	Severe acute respiratory syndrome coronavirus 2	22	UP000503207: Genome
VirusID_SARS-CoV-2_P20_1-16-2023_588	Severe acute respiratory syndrome coronavirus	2.82572	3	3852.51	AYNVTQAFGR; IGMEVTPSGTWLTYTGAIK; NPANNAAIVLQLPQGTTLPK	0,999784; 0,996234; 0,989025	Severe acute respiratory syndrome coronavirus 2	3	UP000503207: Genome
VirusID_SARS-CoV-2_P21_1-16-2023_589	Severe acute respiratory syndrome coronavirus	2.70055	3	2294.63	AYNVTQAFGR; IGMEVTPSGTWLTYTGAIK; NPANNAAIVLQLPQGTTLPK	0,995454; 0,999827; 0,999556	Severe acute respiratory syndrome coronavirus 2	3	UP000503207: Genome
VirusID_SARS-CoV-2_P22_1-16-2023_590	Severe acute respiratory syndrome coronavirus	2.85307	4	8347.47	AYNVTQAFGR; DQVILLNK; IGMEVTPSGTWLTYTGAIK; NPANNAAIVLQLPQGTTLPK	0,998025; 0,965905; 0,999962; 0,999165	Severe acute respiratory syndrome coronavirus 2	4	UP000503207: Genome
VirusID_SARS-CoV-2_P23_1-16-2023_591	Severe acute respiratory syndrome coronavirus	2.84672	3	4164.64	AYNVTQAFGR; IGMEVTPSGTWLTYTGAIK; NPANNAAIVLQLPQGTTLPK	0,999604; 0,999373; 0,999374	Severe acute respiratory syndrome coronavirus 2	3	UP000503207: Genome
VirusID_SARS-CoV-2_P24_1-16-2023_592	Severe acute respiratory syndrome coronavirus	2.66367	3	2809.66	AYNVTQAFGR; IGMEVTPSGTWLTYTGAIK; NPANNAAIVLQLPQGTTLPK	0,999354; 0,994757; 0,974788	Severe acute respiratory syndrome coronavirus 2	3	UP000503207: Genome
VirusID_SARS-CoV-2_P25_1-16-2023_593	Severe acute respiratory syndrome coronavirus	2.61715	2	3553.09	AYNVTQAFGR; NPANNAAIVLQLPQGTTLPK	0,999212; 0,983975	Severe acute respiratory syndrome coronavirus 2	2	UP000503207: Genome
VirusID_SARS-CoV-2_P26_1-16-2023_594	Severe acute respiratory syndrome coronavirus	2.8301	3	3133.99	AYNVTQAFGR; IGMEVTPSGTWLTYTGAIK; NPANNAAIVLQLPQGTTLPK	0,996058; 0,981032; 0,998594	Severe acute respiratory syndrome coronavirus 2	3	UP000503207: Genome
VirusID_SARS-CoV-2_P28_1-16-2023_596	Severe acute respiratory syndrome coronavirus	2.34525	1	3551.35	AYNVTQAFGR	0.986851	Severe acute respiratory syndrome coronavirus 2	1	UP000503207: Genome
VirusID_SARS-CoV-2_P29_1-16-2023_597	Severe acute respiratory syndrome coronavirus	2.39131	1	2475.68	IGMEVTPSGTWLTYTGAIK	0.997189	Severe acute respiratory syndrome coronavirus 2	1	UP000503207: Genome
VirusID_SARS-CoV-2_P2_1-16-2023_570	Severe acute respiratory syndrome coronavirus	3.32848	24	17451.2	ADETQALPQR; ADSNGTITVEELK; AYNVTQAFGR; DQVILLNK; FNGIGVTQNVLYENQK; FQTLLALHR; GPEQTQGNFGDQELIR; GQGVPINTNSSPDDQIGYYR; GWIFGTTLDSK; IGMEVTPSGTWLTYTGAIK; LIANQFNSAIGK; LNTDHSSSSDNIALLVQ; LQDVVNQNAQALNTLVK; LQSLQTYVTQQLIR; MAGNGGDAALALLLLDR; NPANNAAIVLQLPQGTTLPK; PLLESELVIGAVILR; QQTVTLLPAADLDDFSK; SFIEDLLFNK; SMWSFNPETNILLNVPLHGTILTR; VAGDSGFAAYSR; VTLADAGFIK; VYSTGSNVFQTR; WYFYYLGTGPEAGLPYGANK	0,997659; 0,95564; 0,999331; 0,998297; 0,973266; 0,998944; 0,996486; 0,999038; 0,985191; 0,999395; 0,992238; 0,999285; 0,978116; 0,999419; 0,99883; 0,99781; 0,99478; 0,996654; 0,999427; 0,952313; 0,999413; 0,990476; 0,995202; 0,999417	Severe acute respiratory syndrome coronavirus 2	20	UP000503207: Genome
VirusID_SARS-CoV-2_P30_1-17-2023_598	Severe acute respiratory syndrome coronavirus	2.40539	1	3242.86	AYNVTQAFGR	0.990127	Severe acute respiratory syndrome coronavirus 2	1	UP000503207: Genome
VirusID_SARS-CoV-2_P32_1-17-2023_600	Severe acute respiratory syndrome coronavirus	2.69912	2	3393.28	AYNVTQAFGR; IGMEVTPSGTWLTYTGAIK	0,991571; 0,977081	Severe acute respiratory syndrome coronavirus 2	2	UP000503207: Genome
VirusID_SARS-CoV-2_P3_1-16-2023_571	Severe acute respiratory syndrome coronavirus	3.30644	27	45739.6	ADETQALPQR; AYNVTQAFGR; DQVILLNK; FASVYAWNR; FNGIGVTQNVLYENQK; FQTLLALHR; GFYAEGSR; GPEQTQGNFGDQELIR; GQGVPINTNSSPDDQIGYYR; GWIFGTTLDSK; IGMEVTPSGTWLTYTGAIK; IQDSLSSTASALGK; LIANQFNSAIGK; LNTDHSSSSDNIALLVQ; LQDVVNQNAQALNTLVK; LQSLQTYVTQQLIR; MAGNGGDAALALLLLDR; NPANNAAIVLQLPQGTTLPK; PLLESELVIGAVILR; QQTVTLLPAADLDDFSK; SFIEDLLFNK; SMWSFNPETNILLNVPLHGTILTR; VAGDSGFAAYSR; VGGNYNYLYR; VTLADAGFIK; VYST…	0,999996; 0,999841; 0,999975; 0,998236; 0,999515; 0,999536; 0,981908; 0,999812; 0,998951; 0,998082; 0,999945; 0,983013; 0,969573; 0,999973; 0,991155; 0,999963; 0,999959; 0,999428; 0,955108; 0,999443; 0,999995; 0,976612; 0,999999; 0,992651; 0,998863; 0,99297; 0,999999	Severe acute respiratory syndrome coronavirus 2	22	UP000503207: Genome
VirusID_SARS-CoV-2_P4_1-16-2023_572	Severe acute respiratory syndrome coronavirus	3.38381	25	35380	ADETQALPQR; AYNVTQAFGR; DGIIWVATEGALNTPK; DQVILLNK; FNGIGVTQNVLYENQK; FQTLLALHR; GFYAEGSR; GPEQTQGNFGDQELIR; GQGVPINTNSSPDDQIGYYR; GWIFGTTLDSK; IGMEVTPSGTWLTYTGAIK; LIANQFNSAIGK; LNTDHSSSSDNIALLVQ; LQDVVNQNAQALNTLVK; LQSLQTYVTQQLIR; MAGNGGDAALALLLLDR; NPANNAAIVLQLPQGTTLPK; PLLESELVIGAVILR; PQGLPNNTASWFTALTQHGK; QQTVTLLPAADLDDFSK; SFIEDLLFNK; VAGDSGFAAYSR; VTLADAGFIK; VYSTGSNVFQTR; WYFYYLGTGPEAGLP…	0,999828; 0,999864; 0,999501; 0,999985; 0,999333; 0,997607; 0,976149; 0,999563; 0,997904; 0,994155; 0,999946; 0,999256; 0,999883; 0,997241; 0,99996; 0,99998; 0,999991; 0,997663; 0,95564; 0,999829; 0,99999; 0,999948; 0,977451; 0,999856; 1	Severe acute respiratory syndrome coronavirus 2	19	UP000503207: Genome
VirusID_SARS-CoV-2_P5_1-16-2023_573	Severe acute respiratory syndrome coronavirus	3.13423	12	10320.3	AYNVTQAFGR; DQVILLNK; IGMEVTPSGTWLTYTGAIK; LNTDHSSSSDNIALLVQ; LQSLQTYVTQQLIR; MAGNGGDAALALLLLDR; NPANNAAIVLQLPQGTTLPK; PLLESELVIGAVILR; SFIEDLLFNK; VAGDSGFAAYSR; VTLADAGFIK; WYFYYLGTGPEAGLPYGANK	0,999984; 0,963704; 0,999977; 0,999883; 0,999857; 0,994282; 0,999803; 0,992894; 0,994689; 0,999908; 0,999193; 0,997714	Severe acute respiratory syndrome coronavirus 2	10	UP000503207: Genome
VirusID_SARS-CoV-2_P6_1-16-2023_574	Severe acute respiratory syndrome coronavirus	3.2585	11	17230.2	AYNVTQAFGR; DQVILLNK; GQGVPINTNSSPDDQIGYYR; IGMEVTPSGTWLTYTGAIK; LNTDHSSSSDNIALLVQ; LQSLQTYVTQQLIR; MAGNGGDAALALLLLDR; NPANNAAIVLQLPQGTTLPK; SFIEDLLFNK; VAGDSGFAAYSR; WYFYYLGTGPEAGLPYGANK	0,999967; 0,993888; 0,98869; 0,999956; 0,999961; 0,999532; 0,999311; 0,999918; 0,999754; 0,999917; 0,999335	Severe acute respiratory syndrome coronavirus 2	9	UP000503207: Genome
VirusID_SARS-CoV-2_P7_1-16-2023_575	Severe acute respiratory syndrome coronavirus	3.06179	10	9115.12	AYNVTQAFGR; IGMEVTPSGTWLTYTGAIK; LIANQFNSAIGK; LNTDHSSSSDNIALLVQ; LQSLQTYVTQQLIR; MAGNGGDAALALLLLDR; NPANNAAIVLQLPQGTTLPK; QQTVTLLPAADLDDFSK; SFIEDLLFNK; VAGDSGFAAYSR	0,999902; 0,999869; 0,952101; 0,994034; 0,979744; 0,999941; 0,997957; 0,967379; 0,997147; 0,99974	Severe acute respiratory syndrome coronavirus 2	8	UP000503207: Genome
VirusID_SARS-CoV-2_P8_1-16-2023_576	Severe acute respiratory syndrome coronavirus	3.00887	8	7669.37	AYNVTQAFGR; IGMEVTPSGTWLTYTGAIK; LNTDHSSSSDNIALLVQ; LQSLQTYVTQQLIR; NPANNAAIVLQLPQGTTLPK; SFIEDLLFNK; VAGDSGFAAYSR; WYFYYLGTGPEAGLPYGANK	0,999691; 0,999914; 0,999031; 0,999646; 0,990402; 0,996967; 0,999837; 0,96462	Severe acute respiratory syndrome coronavirus 2	6	UP000503207: Genome
VirusID_SARS-CoV-2_P9_1-16-2023_577	Severe acute respiratory syndrome coronavirus	3.20926	5	10718.9	AYNVTQAFGR; NPANNAAIVLQLPQGTTLPK; SFIEDLLFNK; VAGDSGFAAYSR; WYFYYLGTGPEAGLPYGANK	0,999975; 0,999523; 0,962525; 0,983322; 0,991406	Severe acute respiratory syndrome coronavirus 2	4	UP000503207: Genome
VirusID_SARS-CoV-2_P1_1-16-2023_569	Alphapapillomavirus 11	2.21997	1	1843.34	GQPLGIGTSGNPFMNK	0.97298	NA	NA	UP000097738: Genome
VirusID_SARS-CoV-2_P12_1-16-2023_580	Alphapapillomavirus 2	2.41507	1	1291.22	AGVAGDTIPETLYIK	0.963649	Human papillomavirus 28	1	UP000009158: Genome
VirusID_SARS-CoV-2_P10_1-16-2023_578	Alphapapillomavirus 4	2.33267	1	808.435	IFLTVVDTTR	0.957231	NA	NA	UP000009114: Genome; UP000007667: Genome
VirusID_SARS-CoV-2_P17_1-16-2023_585	Alphapapillomavirus 7	2.4581	1	1873.13	VYLPPPSVAK	0.971715	Human papillomavirus 59	1	UP000159133: Genome; UP000149637: Genome; UP000167467: Genome
VirusID_SARS-CoV-2_D4_1-20-2023_695	Aroa virus	1.97071	1	3106.28	EALVEFQEPHATK	0.968692	NA	NA	UP000120303: Genome
VirusID_SARS-CoV-2_O2_1-20-2023_688	Aroa virus	1.6234	1	678.195	EALVEFQEPHATK	0.974488	NA	NA	UP000120303: Genome
VirusID_SARS-CoV-2_P30_1-17-2023_598	Aroa virus	1.8201	1	2074.87	EALVEFQEPHATK	0.964975	NA	NA	UP000120303: Genome
VirusID_SARS-CoV-2_P43_1-17-2023_611	Aroa virus	1.7732	1	1413.05	EALVEFQEPHATK	0.994139	NA	NA	UP000120303: Genome
VirusID_SARS-CoV-2_P10_1-16-2023_578	Ban virus	1.49975	1	2823.54	YIMIDPVYR	0.968046	NA	NA	UP000000832: Genome
VirusID_SARS-CoV-2_P43_1-17-2023_611	Betapapillomavirus 3	2.41461	1	2183.95	FALVDMNIYNPEK	0.976918	Human papillomavirus type 49	1	UP000009124: Genome
VirusID_SARS-CoV-2_P2_1-16-2023_570	Cardiovirus B	1.67967	1	1872.79	LFLQGWDK	0.970124	NA	NA	UP000326767: Genome
VirusID_SARS-CoV-2_N4_1-21-2023_707	Cercopithecine herpesvirus 16	1.19165	1	1109.93	LAAGGAAVAAWVAAGGAPLAR	0.954133	NA	NA	UP000164290: Genome
VirusID_SARS-CoV-2_P26_1-16-2023_594	Cercopithecine herpesvirus 16	1.28603	1	2297.54	ELADLNAVYYNGAR	0.950846	NA	NA	UP000164290: Genome
VirusID_SARS-CoV-2_P4_1-16-2023_572	Chapare mammarevirus	1.59099	1	1121.42	DGSGGFIYLK	0.979519	NA	NA	UP000008449: Genome
VirusID_SARS-CoV-2_P10_1-16-2023_578	Chikungunya virus	2.30552	1	1330.03	DNFNVYK	0.97015	NA	NA	UP000147969: Genome; UP000119644: Genome; UP000168362: Genome; UP000098069: Genome; UP000150072: Genome; UP000161250: Genome; UP000173582: Genome; UP000136794: Genome; UP000101825: Genome; UP000136537: Genome; UP000166299: Genome; UP000141714: Genome; UP000167188: Genome; UP000154748: Genome
VirusID_SARS-CoV-2_P1_1-16-2023_569	Cowpox virus	1.97924	1	3669.64	QYIVAQDR	0.967144	NA	NA	UP000136830: Genome
VirusID_SARS-CoV-2_P11_1-16-2023_579	Dengue virus	1.71025	1	522.563	AYAGPFSQHNYR	0.978793	Dengue virus type 4	1	UP000000275: Genome
VirusID_SARS-CoV-2_P14_1-16-2023_582	Dengue virus	1.69986	1	1277.73	VIGLYGNGVVTK	0.984385	Dengue virus type 4	1	UP000000275: Genome
VirusID_SARS-CoV-2_P16_1-16-2023_584	Dengue virus	1.72321	1	9200.8	LGYILEEIDK	0.9522	Dengue virus type 4	1	UP000000274: Genome; UP000137425: Genome; UP000115480: Genome; UP000156481: Genome; UP000108177: Genome
VirusID_SARS-CoV-2_P2_1-16-2023_570	Dengue virus	1.55033	1	304.862	SVALTPHSGMGLETR	0.95248	Dengue virus type 4	1	UP000000275: Genome
VirusID_SARS-CoV-2_P31_1-17-2023_599	Dengue virus	1.80644	1	4469.44	QWFLDLPLPWTAGADTSEVHWNHK	0.970952	Dengue virus type 4	1	UP000007201: Genome
VirusID_SARS-CoV-2_P34_1-17-2023_602	Dengue virus	1.72973	1	7966.64	LGYILEEIDK	0.987601	Dengue virus type 4	1	UP000115480: Genome; UP000137425: Genome; UP000000274: Genome; UP000108177: Genome; UP000156481: Genome
VirusID_SARS-CoV-2_P48_1-17-2023_616	Dengue virus	1.81009	1	7443.06	LGYILEEIDK	0.969794	Dengue virus type 4	1	UP000000274: Genome; UP000156481: Genome; UP000108177: Genome; UP000137425: Genome; UP000115480: Genome
VirusID_SARS-CoV-2_N3_1-21-2023_706	Dobrava-Belgrade orthohantavirus	2.40261	1	4260.82	ATLEELQK	0.969151	NA	NA	UP000150906: Genome
VirusID_SARS-CoV-2_P36_1-17-2023_604	Dobrava-Belgrade orthohantavirus	2.26625	1	5641.97	ATLEELQK	0.961825	NA	NA	UP000150906: Genome
VirusID_SARS-CoV-2_P46_1-17-2023_614	Eastern equine encephalitis virus	2.1656	1	1172.77	VVVYGHDVYNYDFPEYGTGK	0.951979	NA	NA	UP000152295: Genome
VirusID_SARS-CoV-2_N4_1-21-2023_707	Enterovirus A	1.87949	1	1196.4	LEVHFEQALFSK	0.953134	Humanenterovirus 71	1	UP000099644: Genome
VirusID_SARS-CoV-2_P38_1-17-2023_606	Enterovirus A	1.91561	1	2342.97	SYFASMQGEIQWVK	0.975111	Humanenterovirus 71	1	UP000155030: Genome; UP000119060: Genome
VirusID_SARS-CoV-2_P20_1-16-2023_588	Enterovirus B	2.12675	1	8833.48	LSNIGQAMEFSAGK	0.978321	Echovirus 30	1	UP000002678: Genome
VirusID_SARS-CoV-2_P27_1-16-2023_595	Epstein-Barr virus	1.03134	1	2865.67	LALATLDPK	0.972767	NA	NA	UP000103620: Genome
VirusID_SARS-CoV-2_P43_1-17-2023_611	Epstein-Barr virus	1.18948	1	3325.43	LALATLDPK	0.988773	NA	NA	UP000103620: Genome
VirusID_SARS-CoV-2_P29_1-16-2023_597	Hendra virus	1.83065	1	275.227	NIGLVHSDMESGIDK	0.950822	NA	NA	UP000008771: Genome
VirusID_SARS-CoV-2_D4_1-20-2023_695	Hepatitis B virus	2.47245	1	996.77	VGVGAFGPGFIPLR	0.951762	NA	NA	UP000124249: Genome
VirusID_SARS-CoV-2_P16_1-16-2023_584	Hepatitis B virus	2.59504	1	3103.06	QWNFTTFHQTLQDPR	0.953923	NA	NA	UP000157361: Genome
VirusID_SARS-CoV-2_P1_1-16-2023_569	Hepatitis B virus	2.57216	1	1768.11	DLVVSYVNGHMGLK	0.992434	NA	NA	UP000128406: Genome
VirusID_SARS-CoV-2_P20_1-16-2023_588	Hepatitis B virus	2.5449	1	1940.68	ELVVNYVNHTVGLK	0.96063	NA	NA	UP000149573: Genome; UP000122496: Genome
VirusID_SARS-CoV-2_P22_1-16-2023_590	Hepatitis B virus	2.56541	1	4632.47	DLVVSYVNSHMGLK	0.984412	NA	NA	UP000151895: Genome
VirusID_SARS-CoV-2_P29_1-16-2023_597	Hepatitis B virus	2.5481	1	1770.11	NSVVNYVNTNMGLK	0.957377	NA	NA	UP000138833: Genome
VirusID_SARS-CoV-2_P35_1-17-2023_603	Hepatitis B virus	2.56448	1	6699.48	VGAGAFGLGFTPPHGGR	0.976728	NA	NA	UP000160451: Genome
VirusID_SARS-CoV-2_P50_1-20-2023_686	Hepatitis B virus	2.52301	1	293.193	AWNSPQFHQGLLIPR	0.985541	NA	NA	UP000142811: Genome
VirusID_SARS-CoV-2_P49_1-20-2023_685	Hepatitis C virus	1.87719	2	9075.17	AIPLEYIK; DLAVAVEPVVFSAMETK	0,98088; 0,982293	Hepatitis C virus genotype 1b	1	UP000007416: Genome; UP000008094: Genome
VirusID_SARS-CoV-2_P49_1-20-2023_685	Hepatitis C virus	1.87719	2	9075.17	AIPLEYIK; DLAVAVEPVVFSAMETK	0,98088; 0,982293	Hepatitis C virus genotype 1b	1	UP000007416: Genome; UP000008094: Genome
VirusID_SARS-CoV-2_N1_1-21-2023_704	Hepatitis C virus	1.92207	1	1145.17	AIPLEYIK	0.960015	NA	NA	UP000007416: Genome
VirusID_SARS-CoV-2_N3_1-21-2023_706	Hepatitis C virus	1.99367	1	5395.65	AIPLEYIK	0.985096	NA	NA	UP000007416: Genome
VirusID_SARS-CoV-2_N4_1-21-2023_707	Hepatitis C virus	1.77711	1	3088.31	AIPLEYIK	0.979404	NA	NA	UP000007416: Genome
VirusID_SARS-CoV-2_N5_1-21-2023_708	Hepatitis C virus	1.82067	1	1317.88	AIPLEYIK	0.964997	NA	NA	UP000007416: Genome
VirusID_SARS-CoV-2_P11_1-16-2023_579	Hepatitis C virus	1.83083	1	13842.1	AIPLEYIK	0.969852	NA	NA	UP000007416: Genome
VirusID_SARS-CoV-2_P12_1-16-2023_580	Hepatitis C virus	1.83004	1	14556.5	AIPLEYIK	0.968623	NA	NA	UP000007416: Genome
VirusID_SARS-CoV-2_P13_1-16-2023_581	Hepatitis C virus	1.69159	1	4931.31	AIPLEYIK	0.965249	NA	NA	UP000007416: Genome
VirusID_SARS-CoV-2_P15_1-16-2023_583	Hepatitis C virus	1.82278	1	17110	AIPLEYIK	0.960148	NA	NA	UP000007416: Genome
VirusID_SARS-CoV-2_P17_1-16-2023_585	Hepatitis C virus	1.81983	1	12409.4	AIPLEYIK	0.992227	NA	NA	UP000007416: Genome
VirusID_SARS-CoV-2_P18_1-16-2023_586	Hepatitis C virus	1.98441	1	14153.6	AIPLEYIK	0.959396	NA	NA	UP000007416: Genome
VirusID_SARS-CoV-2_P19_1-16-2023_587	Hepatitis C virus	1.74657	1	10585.8	AIPLEYIK	0.972879	NA	NA	UP000007416: Genome
VirusID_SARS-CoV-2_P1_1-16-2023_569	Hepatitis C virus	1.65134	1	3949.92	AIPLEYIK	0.985356	NA	NA	UP000007416: Genome
VirusID_SARS-CoV-2_P22_1-16-2023_590	Hepatitis C virus	1.76953	1	11138.8	AIPLEYIK	0.980579	NA	NA	UP000007416: Genome
VirusID_SARS-CoV-2_P23_1-16-2023_591	Hepatitis C virus	1.88811	1	15265	AIPLEYIK	0.968621	NA	NA	UP000007416: Genome
VirusID_SARS-CoV-2_P26_1-16-2023_594	Hepatitis C virus	1.87149	1	18564.9	AIPLEYIK	0.998194	NA	NA	UP000007416: Genome
VirusID_SARS-CoV-2_P27_1-16-2023_595	Hepatitis C virus	1.71887	1	5208.78	AIPLEYIK	0.961549	NA	NA	UP000007416: Genome
VirusID_SARS-CoV-2_P28_1-16-2023_596	Hepatitis C virus	1.86377	1	14507.2	AIPLEYIK	0.959776	NA	NA	UP000007416: Genome
VirusID_SARS-CoV-2_P29_1-16-2023_597	Hepatitis C virus	1.90983	1	19414.6	AIPLEYIK	0.976225	NA	NA	UP000007416: Genome
VirusID_SARS-CoV-2_P2_1-16-2023_570	Hepatitis C virus	1.6709	1	7004.54	AIPLEYIK	0.982817	NA	NA	UP000007416: Genome
VirusID_SARS-CoV-2_P30_1-17-2023_598	Hepatitis C virus	1.92391	1	16584.9	AIPLEYIK	0.965079	NA	NA	UP000007416: Genome
VirusID_SARS-CoV-2_P31_1-17-2023_599	Hepatitis C virus	1.93029	1	15393.2	AIPLEYIK	0.973202	NA	NA	UP000007416: Genome
VirusID_SARS-CoV-2_P32_1-17-2023_600	Hepatitis C virus	1.91661	1	22476.7	AIPLEYIK	0.958703	NA	NA	UP000007416: Genome
VirusID_SARS-CoV-2_P33_1-17-2023_601	Hepatitis C virus	2.02931	1	24750.3	AIPLEYIK	0.96583	NA	NA	UP000007416: Genome
VirusID_SARS-CoV-2_P35_1-17-2023_603	Hepatitis C virus	1.86551	1	18550.2	AIPLEYIK	0.972823	NA	NA	UP000007416: Genome
VirusID_SARS-CoV-2_P37_1-17-2023_605	Hepatitis C virus	1.77912	1	11921.3	AIPLEYIK	0.991978	NA	NA	UP000007416: Genome
VirusID_SARS-CoV-2_P39_1-17-2023_607	Hepatitis C virus	1.84782	1	16956.2	AIPLEYIK	0.995086	NA	NA	UP000007416: Genome
VirusID_SARS-CoV-2_P3_1-16-2023_571	Hepatitis C virus	1.64886	1	4986.19	AIPLEYIK	0.99486	NA	NA	UP000007416: Genome
VirusID_SARS-CoV-2_P40_1-17-2023_608	Hepatitis C virus	1.81806	1	20095.1	AIPLEYIK	0.987343	NA	NA	UP000007416: Genome
VirusID_SARS-CoV-2_P41_1-17-2023_609	Hepatitis C virus	1.79259	1	10842.7	AIPLEYIK	0.983511	NA	NA	UP000007416: Genome
VirusID_SARS-CoV-2_P42_1-17-2023_610	Hepatitis C virus	1.89256	1	14526.2	AIPLEYIK	0.978197	NA	NA	UP000007416: Genome
VirusID_SARS-CoV-2_P44_1-17-2023_612	Hepatitis C virus	1.8165	1	15147.3	AIPLEYIK	0.967773	NA	NA	UP000007416: Genome
VirusID_SARS-CoV-2_P45_1-17-2023_613	Hepatitis C virus	1.80997	1	10927	AIPLEYIK	0.98519	NA	NA	UP000007416: Genome
VirusID_SARS-CoV-2_P46_1-17-2023_614	Hepatitis C virus	1.86457	1	8261.07	AIPLEYIK	0.976979	NA	NA	UP000007416: Genome
VirusID_SARS-CoV-2_P47_1-17-2023_615	Hepatitis C virus	1.88924	1	11468.4	AIPLEYIK	0.994496	NA	NA	UP000007416: Genome
VirusID_SARS-CoV-2_P4_1-16-2023_572	Hepatitis C virus	1.6982	1	9658.8	AIPLEYIK	0.97145	NA	NA	UP000007416: Genome
VirusID_SARS-CoV-2_P50_1-20-2023_686	Hepatitis C virus	1.88474	1	15508.9	AIPLEYIK	0.963705	NA	NA	UP000007416: Genome
VirusID_SARS-CoV-2_P6_1-16-2023_574	Hepatitis C virus	1.82278	1	19381.2	AIPLEYIK	0.976041	NA	NA	UP000007416: Genome
VirusID_SARS-CoV-2_P7_1-16-2023_575	Hepatitis C virus	1.73521	1	9556.78	AIPLEYIK	0.985598	NA	NA	UP000007416: Genome
VirusID_SARS-CoV-2_P8_1-16-2023_576	Hepatitis C virus	1.75801	2	7741.65	AIPLEYIK; DLAVAVEPVVFSQMETK	0,996036; 0,964462	NA	NA	UP000008855: Genome
VirusID_SARS-CoV-2_P9_1-16-2023_577	Hepatitis C virus	2.12571	1	23991.7	AIPLEYIK	0.992009	NA	NA	UP000007416: Genome
VirusID_SARS-CoV-2_P22_1-16-2023_590	Hepatitis E virus	2.44731	1	5630.88	PFTTIQQYSK	0.968685	NA	NA	UP000098557: Genome
VirusID_SARS-CoV-2_P26_1-16-2023_594	Human adenovirus A	1.67283	1	7697.37	SILISPSNNTGWGLGSTR	0.963486	Human adenovirus A serotype 18	1	UP000139114: Genome
VirusID_SARS-CoV-2_P48_1-17-2023_616	Human adenovirus A	1.73854	1	3414.34	SILISPSNNTGWGLGSTR	0.968475	Human adenovirus A serotype 18	1	UP000139114: Genome
VirusID_SARS-CoV-2_P11_1-16-2023_579	Human adenovirus C	1.69411	1	1650.93	NNIVSQVYLHGDK	0.987952	Human adenovirus C serotype 2	1	UP000330927: Genome
VirusID_SARS-CoV-2_P12_1-16-2023_580	Human adenovirus C	1.69332	1	1355.37	NNIVSQVYLHGDK	0.970125	Human adenovirus C serotype 2	1	UP000330927: Genome
VirusID_SARS-CoV-2_P23_1-16-2023_591	Human adenovirus C	1.75139	1	1062.2	NNIVSQVYLHGDK	0.979507	Human adenovirus C serotype 2	1	UP000330927: Genome
VirusID_SARS-CoV-2_P30_1-17-2023_598	Human adenovirus C	1.78719	1	801.669	NNIVSQVYLHGDK	0.996195	Human adenovirus C serotype 2	1	UP000330927: Genome
VirusID_SARS-CoV-2_P35_1-17-2023_603	Human adenovirus C	1.72879	1	897.633	NNIVSQVYLHGDK	0.987808	Human adenovirus C serotype 2	1	UP000330927: Genome
VirusID_SARS-CoV-2_P49_1-20-2023_685	Human adenovirus C	1.74047	1	1119.99	NNIVSQVYLHGDK	0.957864	Human adenovirus C serotype 2	1	UP000330927: Genome
VirusID_SARS-CoV-2_P6_1-16-2023_574	Human adenovirus C	1.68605	1	1957.07	NNIVSQVYLHGDK	0.960375	Human adenovirus C serotype 2	1	UP000330927: Genome
VirusID_SARS-CoV-2_P13_1-16-2023_581	Human adenovirus D	1.48477	1	6346.7	LTLILTK	0.975638	Human adenovirus D serotype 15	1	UP000170926: Genome
VirusID_SARS-CoV-2_P1_1-16-2023_569	Human adenovirus D	1.44451	1	4985.36	LTLILTK	0.96344	Human adenovirus D serotype 15	1	UP000170926: Genome
VirusID_SARS-CoV-2_P23_1-16-2023_591	Human adenovirus D	1.68129	1	27565.1	LTLILTK	0.962628	Human adenovirus D serotype 15	1	UP000170926: Genome
VirusID_SARS-CoV-2_P24_1-16-2023_592	Human adenovirus D	1.49824	1	12141.5	LTLILTK	0.970149	Human adenovirus D serotype 15	1	UP000170926: Genome
VirusID_SARS-CoV-2_P26_1-16-2023_594	Human adenovirus D	1.66466	1	22813.9	LTLILTK	0.980636	Human adenovirus D serotype 15	1	UP000170926: Genome
VirusID_SARS-CoV-2_P32_1-17-2023_600	Human adenovirus D	1.70978	1	27804.3	LTLILTK	0.985566	Human adenovirus D serotype 15	1	UP000170926: Genome
VirusID_SARS-CoV-2_P35_1-17-2023_603	Human adenovirus D	1.65868	1	26686.3	LTLILTK	0.981712	Human adenovirus D serotype 15	1	UP000170926: Genome
VirusID_SARS-CoV-2_P38_1-17-2023_606	Human adenovirus D	1.61188	1	23111.4	LTLILTK	0.976904	Human adenovirus D serotype 15	1	UP000170926: Genome
VirusID_SARS-CoV-2_P43_1-17-2023_611	Human adenovirus D	1.67018	1	1704.75	LTLILTK	0.964991	Human adenovirus D serotype 15	1	UP000170926: Genome
VirusID_SARS-CoV-2_P46_1-17-2023_614	Human adenovirus D	1.65774	1	27024.3	LTLILTK	0.98305	Human adenovirus D serotype 15	1	UP000170926: Genome
VirusID_SARS-CoV-2_P47_1-17-2023_615	Human adenovirus D	1.68242	1	28143.9	LTLILTK	0.982539	Human adenovirus D serotype 15	1	UP000170926: Genome
VirusID_SARS-CoV-2_P8_1-16-2023_576	Human adenovirus D	1.54241	1	16854.1	LTLILTK	0.97821	Human adenovirus D serotype 15	1	UP000170926: Genome
VirusID_SARS-CoV-2_P27_1-16-2023_595	Human adenovirus D	1.50402	1	772.622	PDQDGDVESEWDK	0.963312	Human adenovirus D serotype 17	1	UP000169737: Genome
VirusID_SARS-CoV-2_P22_1-16-2023_590	Human adenovirus D	1.9062	1	997.276	VLAIVNALAENK	0.978727	NA	NA	UP000099345: Genome
VirusID_SARS-CoV-2_N5_1-21-2023_708	Human adenovirus E	1.79949	1	3352.71	AATAAAAAIASMSR	0.96723	Human adenovirus E serotype 4	1	UP000327290: Genome; UP000360712: Genome; UP000327169: Genome; UP000357833: Genome
VirusID_SARS-CoV-2_P3_1-16-2023_571	Human adenovirus F	1.41333	1	1685.65	GAPNPSQWTNQNK	0.978042	Human adenovirus F serotype 40	1	UP000113928: Genome
VirusID_SARS-CoV-2_N4_1-21-2023_707	Human adenovirus F	1.60102	1	2449.5	LPAWAGVR	0.984646	Human adenovirus F serotype 41	1	UP000320000: Genome
VirusID_SARS-CoV-2_O1_1-20-2023_687	Human adenovirus F	1.73666	1	5120.24	LPAWAGVR	0.995252	Human adenovirus F serotype 41	1	UP000320000: Genome
VirusID_SARS-CoV-2_P24_1-16-2023_592	Human coronavirus NL63	2.02382	1	459.168	FSIALPPELSVVEFEDR	0.964088	NA	NA	UP000008573: Genome
VirusID_SARS-CoV-2_N4_1-21-2023_707	Human cytomegalovirus	1.30729	1	1149.36	VTNADSVFAPR	0.968648	NA	NA	UP000153949: Genome; UP000155468: Genome
VirusID_SARS-CoV-2_N7_1-21-2023_710	Human cytomegalovirus	0.989069	1	1894.18	INVTEVSLLISDFR	0.975719	NA	NA	UP000149703: Genome
VirusID_SARS-CoV-2_P20_1-16-2023_588	Human cytomegalovirus	0.971143	1	3139.71	AFVGALPSLGYHFGFVR	0.96339	NA	NA	UP000126214: Genome
VirusID_SARS-CoV-2_P28_1-16-2023_596	Human cytomegalovirus	0.990446	1	1087.02	ENWSALELLPK	0.960789	NA	NA	UP000149703: Genome
VirusID_SARS-CoV-2_P39_1-17-2023_607	Human cytomegalovirus	0.9745	1	1353.39	ENWSALELLPK	0.959824	NA	NA	UP000149703: Genome
VirusID_SARS-CoV-2_P50_1-20-2023_686	Human cytomegalovirus	0.988761	1	1715.77	AFVGALPSLGYHFGFVR	0.977475	NA	NA	UP000126214: Genome
VirusID_SARS-CoV-2_P11_1-16-2023_579	Human hepatitis A virus	1.89633	1	31482.6	DILNILK	0.955115	NA	NA	UP000141835: Genome; UP000132838: Genome; UP000007901: Genome; UP000109380: Genome; UP000101082: Genome; UP000120248: Genome; UP000173248: Genome
VirusID_SARS-CoV-2_P13_1-16-2023_581	Human hepatitis A virus	1.7571	1	15938	DILNILK	0.998927	NA	NA	UP000141835: Genome; UP000007901: Genome; UP000173248: Genome; UP000132838: Genome; UP000101082: Genome; UP000109380: Genome; UP000120248: Genome
VirusID_SARS-CoV-2_P14_1-16-2023_582	Human hepatitis A virus	1.88593	1	32737.1	DILNILK	0.983465	NA	NA	UP000120248: Genome; UP000007901: Genome; UP000173248: Genome; UP000141835: Genome; UP000101082: Genome; UP000109380: Genome; UP000132838: Genome
VirusID_SARS-CoV-2_P15_1-16-2023_583	Human hepatitis A virus	1.88828	1	51168.2	DILNILK	0.990598	NA	NA	UP000173248: Genome; UP000109380: Genome; UP000132838: Genome; UP000120248: Genome; UP000007901: Genome; UP000101082: Genome; UP000141835: Genome
VirusID_SARS-CoV-2_P16_1-16-2023_584	Human hepatitis A virus	1.91582	1	31342.5	DILNILK	0.993132	NA	NA	UP000007901: Genome; UP000120248: Genome; UP000173248: Genome; UP000141835: Genome; UP000101082: Genome; UP000109380: Genome; UP000132838: Genome
VirusID_SARS-CoV-2_P17_1-16-2023_585	Human hepatitis A virus	1.88533	1	41130.3	DILNILK	0.994936	NA	NA	UP000132838: Genome; UP000141835: Genome; UP000101082: Genome; UP000109380: Genome; UP000007901: Genome; UP000173248: Genome; UP000120248: Genome
VirusID_SARS-CoV-2_P19_1-16-2023_587	Human hepatitis A virus	1.81208	1	37103.3	DILNILK	0.983086	NA	NA	UP000173248: Genome; UP000132838: Genome; UP000120248: Genome; UP000007901: Genome; UP000141835: Genome; UP000109380: Genome; UP000101082: Genome
VirusID_SARS-CoV-2_P20_1-16-2023_588	Human hepatitis A virus	1.93262	1	12426.3	DILNILK	0.99175	NA	NA	UP000101082: Genome; UP000132838: Genome; UP000173248: Genome; UP000120248: Genome; UP000007901: Genome; UP000141835: Genome; UP000109380: Genome
VirusID_SARS-CoV-2_P21_1-16-2023_589	Human hepatitis A virus	1.80745	1	32289.7	DILNILK	0.981517	NA	NA	UP000132838: Genome; UP000101082: Genome; UP000007901: Genome; UP000173248: Genome; UP000141835: Genome; UP000120248: Genome; UP000109380: Genome
VirusID_SARS-CoV-2_P22_1-16-2023_590	Human hepatitis A virus	1.83503	1	31443.6	DILNILK	0.986908	NA	NA	UP000120248: Genome; UP000109380: Genome; UP000007901: Genome; UP000132838: Genome; UP000141835: Genome; UP000173248: Genome; UP000101082: Genome
VirusID_SARS-CoV-2_P24_1-16-2023_592	Human hepatitis A virus	1.77057	1	19100.7	DILNILK	0.955143	NA	NA	UP000101082: Genome; UP000007901: Genome; UP000141835: Genome; UP000109380: Genome; UP000132838: Genome; UP000120248: Genome; UP000173248: Genome
VirusID_SARS-CoV-2_P26_1-16-2023_594	Human hepatitis A virus	1.93699	1	33313.2	DILNILK	0.993204	NA	NA	UP000109380: Genome; UP000120248: Genome; UP000132838: Genome; UP000173248: Genome; UP000101082: Genome; UP000007901: Genome; UP000141835: Genome
VirusID_SARS-CoV-2_P27_1-16-2023_595	Human hepatitis A virus	1.78437	1	16598.1	DILNILK	0.985673	NA	NA	UP000101082: Genome; UP000007901: Genome; UP000109380: Genome; UP000120248: Genome; UP000132838: Genome; UP000173248: Genome; UP000141835: Genome
VirusID_SARS-CoV-2_P29_1-16-2023_597	Human hepatitis A virus	1.97533	1	44380	DILNILK	0.958523	NA	NA	UP000101082: Genome; UP000109380: Genome; UP000141835: Genome; UP000120248: Genome; UP000173248: Genome; UP000132838: Genome; UP000007901: Genome
VirusID_SARS-CoV-2_P2_1-16-2023_570	Human hepatitis A virus	1.7364	1	20382.9	DILNILK	0.95809	NA	NA	UP000007901: Genome; UP000120248: Genome; UP000173248: Genome; UP000141835: Genome; UP000101082: Genome; UP000132838: Genome; UP000109380: Genome
VirusID_SARS-CoV-2_P30_1-17-2023_598	Human hepatitis A virus	1.98941	1	40804.4	DILNILK	0.970134	NA	NA	UP000101082: Genome; UP000132838: Genome; UP000109380: Genome; UP000141835: Genome; UP000007901: Genome; UP000120248: Genome; UP000173248: Genome
VirusID_SARS-CoV-2_P31_1-17-2023_599	Human hepatitis A virus	1.99579	1	8353.56	DILNILK	0.98079	NA	NA	UP000173248: Genome; UP000109380: Genome; UP000141835: Genome; UP000007901: Genome; UP000132838: Genome; UP000101082: Genome; UP000120248: Genome
VirusID_SARS-CoV-2_P32_1-17-2023_600	Human hepatitis A virus	1.98211	1	41885.1	DILNILK	0.990186	NA	NA	UP000101082: Genome; UP000173248: Genome; UP000007901: Genome; UP000120248: Genome; UP000132838: Genome; UP000141835: Genome; UP000109380: Genome
VirusID_SARS-CoV-2_P34_1-17-2023_602	Human hepatitis A virus	1.92234	1	28121.1	DILNILK	0.966829	NA	NA	UP000173248: Genome; UP000007901: Genome; UP000132838: Genome; UP000120248: Genome; UP000141835: Genome; UP000101082: Genome; UP000109380: Genome
VirusID_SARS-CoV-2_P36_1-17-2023_604	Human hepatitis A virus	1.92282	1	17312	DILNILK	0.976277	NA	NA	UP000173248: Genome; UP000120248: Genome; UP000132838: Genome; UP000101082: Genome; UP000141835: Genome; UP000007901: Genome; UP000109380: Genome
VirusID_SARS-CoV-2_P37_1-17-2023_605	Human hepatitis A virus	1.84463	1	18786.3	DILNILK	0.988336	NA	NA	UP000101082: Genome; UP000007901: Genome; UP000109380: Genome; UP000141835: Genome; UP000132838: Genome; UP000173248: Genome; UP000120248: Genome
VirusID_SARS-CoV-2_P38_1-17-2023_606	Human hepatitis A virus	1.88421	1	39885.6	DILNILK	0.97429	NA	NA	UP000120248: Genome; UP000101082: Genome; UP000109380: Genome; UP000141835: Genome; UP000007901: Genome; UP000173248: Genome; UP000132838: Genome
VirusID_SARS-CoV-2_P3_1-16-2023_571	Human hepatitis A virus	1.71436	1	21313	DILNILK	0.974184	NA	NA	UP000007901: Genome; UP000132838: Genome; UP000101082: Genome; UP000120248: Genome; UP000173248: Genome; UP000141835: Genome; UP000109380: Genome
VirusID_SARS-CoV-2_P41_1-17-2023_609	Human hepatitis A virus	1.85809	1	17759.7	DILNILK	0.979943	NA	NA	UP000141835: Genome; UP000132838: Genome; UP000173248: Genome; UP000101082: Genome; UP000007901: Genome; UP000109380: Genome; UP000120248: Genome
VirusID_SARS-CoV-2_P42_1-17-2023_610	Human hepatitis A virus	1.95806	1	28642.4	DILNILK	0.973967	NA	NA	UP000120248: Genome; UP000173248: Genome; UP000007901: Genome; UP000101082: Genome; UP000132838: Genome; UP000109380: Genome; UP000141835: Genome
VirusID_SARS-CoV-2_P44_1-17-2023_612	Human hepatitis A virus	1.88201	1	44334.9	DILNILK	0.963137	NA	NA	UP000007901: Genome; UP000132838: Genome; UP000109380: Genome; UP000173248: Genome; UP000120248: Genome; UP000101082: Genome; UP000141835: Genome
VirusID_SARS-CoV-2_P45_1-17-2023_613	Human hepatitis A virus	1.87547	1	23353.7	DILNILK	0.998616	NA	NA	UP000101082: Genome; UP000141835: Genome; UP000173248: Genome; UP000132838: Genome; UP000109380: Genome; UP000120248: Genome; UP000007901: Genome
VirusID_SARS-CoV-2_P48_1-17-2023_616	Human hepatitis A virus	2.00269	1	3087.17	DILNILK	0.95878	NA	NA	UP000120248: Genome; UP000101082: Genome; UP000007901: Genome; UP000132838: Genome; UP000141835: Genome; UP000173248: Genome; UP000109380: Genome
VirusID_SARS-CoV-2_P49_1-20-2023_685	Human hepatitis A virus	1.94269	1	19115.9	DILNILK	0.993194	NA	NA	UP000007901: Genome; UP000101082: Genome; UP000141835: Genome; UP000132838: Genome; UP000120248: Genome; UP000173248: Genome; UP000109380: Genome
VirusID_SARS-CoV-2_P50_1-20-2023_686	Human hepatitis A virus	1.95024	1	23058.7	DILNILK	0.956123	NA	NA	UP000007901: Genome; UP000101082: Genome; UP000173248: Genome; UP000141835: Genome; UP000120248: Genome; UP000132838: Genome; UP000109380: Genome
VirusID_SARS-CoV-2_P6_1-16-2023_574	Human hepatitis A virus	1.88828	1	55366.3	DILNILK	0.967994	NA	NA	UP000141835: Genome; UP000120248: Genome; UP000132838: Genome; UP000101082: Genome; UP000173248: Genome; UP000109380: Genome; UP000007901: Genome
VirusID_SARS-CoV-2_P7_1-16-2023_575	Human hepatitis A virus	1.80071	1	24893.8	DILNILK	0.967702	NA	NA	UP000173248: Genome; UP000141835: Genome; UP000109380: Genome; UP000132838: Genome; UP000120248: Genome; UP000101082: Genome; UP000007901: Genome
VirusID_SARS-CoV-2_P8_1-16-2023_576	Human hepatitis A virus	1.81473	1	40302.9	DILNILK	0.983905	NA	NA	UP000007901: Genome; UP000132838: Genome; UP000109380: Genome; UP000141835: Genome; UP000101082: Genome; UP000173248: Genome; UP000120248: Genome
VirusID_SARS-CoV-2_P9_1-16-2023_577	Human hepatitis A virus	2.19121	1	35527.2	DILNILK	0.978488	NA	NA	UP000141835: Genome; UP000132838: Genome; UP000120248: Genome; UP000173248: Genome; UP000007901: Genome; UP000101082: Genome; UP000109380: Genome
VirusID_SARS-CoV-2_O2_1-20-2023_688	Human herpesvirus 1	1.13392	1	601.325	TSPAQAISFLADAVVR	0.971134	NA	NA	UP000268018: Chromosome i
VirusID_SARS-CoV-2_P26_1-16-2023_594	Human herpesvirus 1	1.32126	1	6440.67	LFGVGWLER	0.95931	NA	NA	UP000268234: Chromosome i
VirusID_SARS-CoV-2_P37_1-17-2023_605	Human herpesvirus 1	1.2289	1	2381.53	LFGVGWLER	0.952513	NA	NA	UP000268234: Chromosome i
VirusID_SARS-CoV-2_P35_1-17-2023_603	Human herpesvirus 2	1.13959	1	5426.5	GTHEELYYGPVSPADPESPR	0.958717	NA	NA	UP000270953: Chromosome i
VirusID_SARS-CoV-2_P5_1-16-2023_573	Human herpesvirus 2	0.970964	1	1833.04	GSPEAAPGADVAPGAR	0.95694	NA	NA	UP000125805: Genome
VirusID_SARS-CoV-2_P5_1-16-2023_573	Human herpesvirus 6A	1.21706	1	1041.02	NLHLHFILEQR	0.954782	NA	NA	UP000009295: Genome
VirusID_SARS-CoV-2_P13_1-16-2023_581	Human herpesvirus 6B	1.33749	1	690.146	QDEIVIININENVNSK	0.980785	NA	NA	UP000142685: Genome
VirusID_SARS-CoV-2_P35_1-17-2023_603	Human herpesvirus 7	1.11809	1	1856.8	IDYHSTFFLPENEVNR	0.95113	NA	NA	UP000009246: Genome
VirusID_SARS-CoV-2_D3_1-20-2023_694	Human herpesvirus 8	1.42276	1	2430.82	LVLGDIFASK	0.981485	NA	NA	UP000097197: Genome
VirusID_SARS-CoV-2_O1_1-20-2023_687	Human herpesvirus 8	1.27227	1	2449.46	LVLGDIFASK	0.992062	NA	NA	UP000097197: Genome
VirusID_SARS-CoV-2_P25_1-16-2023_593	Human herpesvirus 8	1.19416	1	1147.81	DPAQSFATHEYGK	0.985062	NA	NA	UP000097197: Genome
VirusID_SARS-CoV-2_P4_1-16-2023_572	Human herpesvirus 8	1.05772	1	375.052	DPAQSFATHEYGK	0.991699	NA	NA	UP000097197: Genome
VirusID_SARS-CoV-2_P1_1-16-2023_569	Human immunodeficiency virus 1	1.99813	4	3490.06	ADLLETK; QVYSLFYVEDVVPIK; SFDYIWK; TLNLIVK	0,99231; 0,9531; 0,964123; 0,982411	Human immunodeficiency virus type 1 group N	1	UP000134824: Genome
VirusID_SARS-CoV-2_D2_1-20-2023_693	Human immunodeficiency virus 1	2.25416	1	4961.7	LDIVPIDNDNTSYTLK	0.966831	NA	NA	UP000173752: Genome
VirusID_SARS-CoV-2_D3_1-20-2023_694	Human immunodeficiency virus 1	2.14943	1	3758.03	PWLHGLGQHIYETYGDTGEGVR	0.97028	NA	NA	UP000096050: Genome
VirusID_SARS-CoV-2_D4_1-20-2023_695	Human immunodeficiency virus 1	2.35024	1	2519.32	IVELLGLR	0.98737	NA	NA	UP000163602: Genome
VirusID_SARS-CoV-2_N1_1-21-2023_704	Human immunodeficiency virus 1	2.01898	2	1058.46	IGPGQTFYTTEIIGDIR; SLFNTVAVLYYVHK	0,986738; 0,95994	NA	NA	UP000144920: Genome; UP000163915: Genome
VirusID_SARS-CoV-2_N2_1-21-2023_705	Human immunodeficiency virus 1	1.85709	5	22991.7	AWNNTLR; GILLILR; LDIVPINNNDNNSSEYR; SFDYIWK; VWLHGLGQHIYETYGDTWEGVEAMLR	0,95186; 0,970817; 0,969268; 0,962045; 0,980169	NA	NA	UP000109632: Genome
VirusID_SARS-CoV-2_N3_1-21-2023_706	Human immunodeficiency virus 1	2.09605	2	7884.95	IIDFLQR; SFDYIWK	0,985851; 0,981012	NA	NA	UP000135297: Genome; UP000155133: Genome
VirusID_SARS-CoV-2_N4_1-21-2023_707	Human immunodeficiency virus 1	1.87402	4	3971	DIGNITDEVR; LGDLFNR; PGNFLQSSLEPTAPPEESFR; SFDYIWK	0,957239; 0,978526; 0,983923; 0,987074	NA	NA	UP000166174: Genome; UP000180838: Genome
VirusID_SARS-CoV-2_N5_1-21-2023_708	Human immunodeficiency virus 1	2.2892	4	1900.08	AQLQEIENFK; AVGLLGHSSLK; IGITLQR; LVPVDPDEVEEATEGER	0,952628; 0,972534; 0,978801; 0,96989	NA	NA	UP000099510: Genome
VirusID_SARS-CoV-2_N6_1-21-2023_709	Human immunodeficiency virus 1	2.11118	6	16831.6	AWNNTLR; IGPGQTFYATGDITGDIR; IIDFLQR; QSVYALFYK; TDIVQMENTNNR; TSVHIGPGQEFYK	0,959177; 0,960797; 0,994642; 0,961633; 0,981236; 0,979993	NA	NA	UP000139495: Genome
VirusID_SARS-CoV-2_N7_1-21-2023_710	Human immunodeficiency virus 1	2.05621	4	17397.1	AWNNTLR; IIDFLQR; LNQLGIAPTK; SFDYIWK	0,958938; 0,98768; 0,964635; 0,981069	NA	NA	UP000139495: Genome
VirusID_SARS-CoV-2_O1_1-20-2023_687	Human immunodeficiency virus 1	2.06766	2	2361.28	EHALFYALDVVPIEGDNTSYR; SFDYIWK	0,955046; 0,989382	NA	NA	UP000109900: Genome
VirusID_SARS-CoV-2_O2_1-20-2023_688	Human immunodeficiency virus 1	1.84071	5	3691.45	ATPPTAAATGIGAVSQDLAK; LDLVPIEDGNNNTSYYR; LLDSLAITVAEGTDR; SFDYIWK; TNPTEIFR	0,953231; 0,955935; 0,974163; 0,977369; 0,966336	NA	NA	UP000108536: Genome; UP000171730: Genome
VirusID_SARS-CoV-2_O3_1-20-2023_689	Human immunodeficiency virus 1	2.32339	3	3944.28	IGITLQR; IIEGLQR; LNWASQIYPGVK	0,975947; 0,962021; 0,975575	NA	NA	UP000099510: Genome
VirusID_SARS-CoV-2_O4_1-20-2023_690	Human immunodeficiency virus 1	2.11538	1	20322.8	IIDFLQR	0.997117	NA	NA	UP000155133: Genome; UP000135297: Genome
VirusID_SARS-CoV-2_P10_1-16-2023_578	Human immunodeficiency virus 1	2.17082	5	35970.2	ADLLETK; EIDNYTGTIYSLIEK; IIEFIQR; IVELLER; TLNLIVK	0,995668; 0,969293; 0,991867; 0,978661; 0,998752	NA	NA	UP000134824: Genome
VirusID_SARS-CoV-2_P11_1-16-2023_579	Human immunodeficiency virus 1	2.17761	3	11897.8	ADLLETK; AQNPGIVIYQYMDELYVGSDLEIGR; TLNLIVK	0,970711; 0,972373; 0,993712	NA	NA	UP000134824: Genome
VirusID_SARS-CoV-2_P12_1-16-2023_580	Human immunodeficiency virus 1	2.35292	3	12263.5	ADLLETK; TLNLIVK; VLAEAMSQVNNTNIMMQR	0,983442; 0,996144; 0,953393	NA	NA	UP000099749: Genome
VirusID_SARS-CoV-2_P13_1-16-2023_581	Human immunodeficiency virus 1	1.82827	3	1525.77	PNNTNIESELEMK; SFDYIWK; TLQQVXEQLR	0,953821; 0,956562; 0,97648	NA	NA	UP000100023: Genome
VirusID_SARS-CoV-2_P14_1-16-2023_582	Human immunodeficiency virus 1	2.16722	5	15275.7	ADLLETK; EWHLGHGISIEWR; IIEFIQR; LSDLLSIAAR; TLNLIVK	0,990764; 0,963411; 0,969978; 0,986935; 0,992682	NA	NA	UP000134824: Genome
VirusID_SARS-CoV-2_P15_1-16-2023_583	Human immunodeficiency virus 1	2.16956	4	52785.1	ADLLETK; AWNNTLR; IVELLER; TLNLIVK	0,959346; 0,95091; 0,964694; 0,9874	NA	NA	UP000134824: Genome
VirusID_SARS-CoV-2_P16_1-16-2023_584	Human immunodeficiency virus 1	2.1971	5	45716	ADLLETK; IGPGQAFYATGAITGDIR; IIEFIQR; IVELLER; TLNLIVK	0,997368; 0,956519; 0,967866; 0,983168; 0,999065	NA	NA	UP000134824: Genome
VirusID_SARS-CoV-2_P17_1-16-2023_585	Human immunodeficiency virus 1	2.16662	8	57604.4	ADLLETK; AWNNTLR; IVELLER; LDVVPITDDGNSSK; LFNETLFSK; LIDLISVTAR; SFDYIWK; TLNLIVK	0,982957; 0,964558; 0,981022; 0,980003; 0,970728; 0,966434; 0,976252; 0,998929	NA	NA	UP000134824: Genome
VirusID_SARS-CoV-2_P18_1-16-2023_586	Human immunodeficiency virus 1	2.45293	7	33366	ADLLETK; AIELLQSIGR; IGITLQR; IVELLER; SFDYIWK; TLNLIVK; VLAVGQYLK	0,993947; 0,986946; 0,967683; 0,984294; 0,997898; 0,999014; 0,996058	NA	NA	UP000099510: Genome
VirusID_SARS-CoV-2_P19_1-16-2023_587	Human immunodeficiency virus 1	2.09336	7	52285.3	ADLLETK; AIELLQSIGR; AWNNTLR; IIEFIQR; IVELLER; NIIVQLK; TLNLIVK	0,992638; 0,992597; 0,985581; 0,994681; 0,974759; 0,9583; 0,995763	NA	NA	UP000134824: Genome
VirusID_SARS-CoV-2_P20_1-16-2023_588	Human immunodeficiency virus 1	2.21391	7	18339.9	ADLLETK; AIELLQSIGR; EIDNYTVEIYK; IIDFLQR; LGLWTLGQR; SFDYIWK; TLNLIVK	0,996506; 0,995038; 0,952888; 0,981546; 0,963586; 0,990196; 0,998428	NA	NA	UP000134824: Genome
VirusID_SARS-CoV-2_P21_1-16-2023_589	Human immunodeficiency virus 1	2.08873	5	19662.3	ADLLETK; IVELLER; LDVVPITDDGNSSK; LFNETLFSK; TLNLIVK	0,988531; 0,961198; 0,996227; 0,985835; 0,991457	NA	NA	UP000134824: Genome
VirusID_SARS-CoV-2_P22_1-16-2023_590	Human immunodeficiency virus 1	2.11631	5	21112.9	ADLLETK; IVELLER; LGLWTLGQR; SFDYIWK; TLNLIVK	0,996114; 0,986592; 0,968966; 0,989479; 0,998546	NA	NA	UP000134824: Genome
VirusID_SARS-CoV-2_P23_1-16-2023_591	Human immunodeficiency virus 1	2.2349	9	70588.2	ADLLETK; AIELLQSIGR; AWNNTLR; DLLDLDK; IIEFIQR; IVELLER; LGLWTLGQR; QTEPAAEGVGAASQDLGK; TLNLIVK	0,991501; 0,993229; 0,974468; 0,9595; 0,97394; 0,989861; 0,970588; 0,972604; 0,994757	NA	NA	UP000134824: Genome
VirusID_SARS-CoV-2_P24_1-16-2023_592	Human immunodeficiency virus 1	2.05185	7	15337.8	ADLLETK; IIEFIQR; IVELLER; LDVVPITDDGNSSK; NSAISLFNATAIVVAEGTDR; SFDYIWK; TLNLIVK	0,989663; 0,978156; 0,981677; 0,98434; 0,989996; 0,991891; 0,985403	NA	NA	UP000134824: Genome
VirusID_SARS-CoV-2_P25_1-16-2023_593	Human immunodeficiency virus 1	2.18143	4	19387.6	ADLLETK; IIDLGLR; SFDYIWK; TLNLIVK	0,993305; 0,95478; 0,963642; 0,994081	NA	NA	UP000134824: Genome
VirusID_SARS-CoV-2_P26_1-16-2023_594	Human immunodeficiency virus 1	2.21828	8	43393.9	ADLLETK; AIELLQSIGR; DGGINTTNETTEIFR; IIEFIQR; IVELLER; LSDLLSIAAR; TLNLIVK; TQVEYAHFYK	0,974105; 0,984904; 0,964757; 0,994978; 0,970845; 0,979972; 0,99689; 0,971142	NA	NA	UP000134824: Genome
VirusID_SARS-CoV-2_P27_1-16-2023_595	Human immunodeficiency virus 1	2.06566	8	34734.3	ADLLETK; AIELLQSIGR; AWNNTLR; LGDLFNR; MYSPVNILDIR; SFDYIWK; TLNLIVK; YDLMPIENK	0,977737; 0,983753; 0,982927; 0,988363; 0,979496; 0,961034; 0,991222; 0,951137	NA	NA	UP000134824: Genome
VirusID_SARS-CoV-2_P28_1-16-2023_596	Human immunodeficiency virus 1	2.21055	5	16292.4	ADLLETK; AIELLQSIGR; LSDLLSIAAR; TLNLIVK; VLAEAMSHAQQVNIMMQR	0,97555; 0,983868; 0,988394; 0,994642; 0,989574	NA	NA	UP000134824: Genome
VirusID_SARS-CoV-2_P29_1-16-2023_597	Human immunodeficiency virus 1	2.25661	9	29175.7	ADLLETK; AIELLQSIGR; EIDNYTGTIYSLIEK; IIDFLQR; IIEFIQR; IIGNITEEVR; LANFLGK; TLNLIVK; VWLHGLGQHIYETYGDTWEGVEAMLR	0,990651; 0,970648; 0,979745; 0,987744; 0,970887; 0,955253; 0,961316; 0,9977; 0,990266	NA	NA	UP000134824: Genome
VirusID_SARS-CoV-2_P2_1-16-2023_570	Human immunodeficiency virus 1	2.01769	7	7450.46	ADLLETK; LVDNYTDTIYLEIQR; LVPVNPLEVEEATK; PEPSAPPAEEITSPPK; SFDYIWK; TLNLIVK; WIILELNK	0,985464; 0,975522; 0,972475; 0,952985; 0,990646; 0,997117; 0,975517	NA	NA	UP000134824: Genome
VirusID_SARS-CoV-2_P30_1-17-2023_598	Human immunodeficiency virus 1	2.27069	6	31812.4	ADLLETK; AIELLQSIGR; IVELLER; LVPVNPLEVEEATK; SFDYIWK; TLNLIVK	0,986674; 0,973732; 0,957592; 0,950874; 0,965422; 0,991374	NA	NA	UP000134824: Genome
VirusID_SARS-CoV-2_P31_1-17-2023_599	Human immunodeficiency virus 1	2.27708	6	19283	ADLLETK; AIELLQSIGR; AIIVQLK; IIDFLQR; LVPVNPLEVEEATK; TLNLIVK	0,990764; 0,997754; 0,969066; 0,987567; 0,989875; 0,996403	NA	NA	UP000134824: Genome
VirusID_SARS-CoV-2_P32_1-17-2023_600	Human immunodeficiency virus 1	2.2634	9	43227.2	ADLLETK; AIELLQSIGR; IVELLER; LDIVPINANR; LFNSLNNK; LSDLLSIAAR; TLNLIVK; TSVTIGPGQVFYK; VLEVLQR	0,986099; 0,985627; 0,981023; 0,980361; 0,970185; 0,983665; 0,997041; 0,964278; 0,963157	NA	NA	UP000134824: Genome
VirusID_SARS-CoV-2_P33_1-17-2023_601	Human immunodeficiency virus 1	2.37609	10	77970.3	ADLLETK; AIELLQSIGR; AWNNTLR; IIEFIQR; IVELLER; PEPTAPPAENWGMGEER; TLNLIVK; VEEANAGENNSLLAPISLHGMEDPEK; VLAVGQYLK; VLEVLQR	0,993843; 0,965788; 0,988594; 0,951616; 0,97439; 0,965684; 0,997362; 0,955751; 0,980753; 0,983347	NA	NA	UP000134824: Genome
VirusID_SARS-CoV-2_P34_1-17-2023_602	Human immunodeficiency virus 1	2.20362	2	17287.9	ADLLETK; TLNLIVK	0,994274; 0,99944	NA	NA	UP000134824: Genome
VirusID_SARS-CoV-2_P35_1-17-2023_603	Human immunodeficiency virus 1	2.21229	6	29357.2	ADLLETK; AIELLQSIGR; IIDFLQR; IIEFIQR; LSDLLSIAAR; TLNLIVK	0,984225; 0,98465; 0,986553; 0,957015; 0,983825; 0,997585	NA	NA	UP000134824: Genome
VirusID_SARS-CoV-2_P36_1-17-2023_604	Human immunodeficiency virus 1	2.20411	5	16017.4	ADLLETK; AIELLQSIGR; LSDLLSIAAR; SFDYIWK; TLNLIVK	0,995128; 0,979318; 0,975625; 0,961543; 0,993761	NA	NA	UP000134824: Genome
VirusID_SARS-CoV-2_P37_1-17-2023_605	Human immunodeficiency virus 1	2.12591	8	24585.4	ADLLETK; IIEFIQR; IVELLER; LSDLLSIAAR; NFPIVQNLQGQMVHQXISPR; PEPSAPPAEEITSPPK; SFDYIWK; TLNLIVK	0,991123; 0,988723; 0,953811; 0,979632; 0,975785; 0,975228; 0,983653; 0,99384	NA	NA	UP000134824: Genome
VirusID_SARS-CoV-2_P38_1-17-2023_606	Human immunodeficiency virus 1	2.16549	12	66228.2	ADLLETK; AIELLQSIGR; AIIVQLK; AWNNTLR; IIEFIQR; IVELLER; LGDLFNR; LIDLISVTAR; LSDLLSIAAR; SAISLLDTIAIGVAEGTDR; TLNLIVK; VIEIGQSIGR	0,988112; 0,991561; 0,983561; 0,992667; 0,988056; 0,96751; 0,979336; 0,962974; 0,996282; 0,978157; 0,997067; 0,987255	NA	NA	UP000134824: Genome
VirusID_SARS-CoV-2_P39_1-17-2023_607	Human immunodeficiency virus 1	2.19461	10	35137.7	ADLLETK; AIELLQSIGR; DFLSVAVR; IIEFIQR; IVELLER; LFNETLFSK; LGDLFNR; LGEQLGIGTIIFNK; LSDLLSIAAR; TLNLIVK	0,993046; 0,992288; 0,957225; 0,990609; 0,982527; 0,996549; 0,972543; 0,95862; 0,967867; 0,999318	NA	NA	UP000134824: Genome
VirusID_SARS-CoV-2_P3_1-16-2023_571	Human immunodeficiency virus 1	1.99565	4	7654.03	ADLLETK; IIEFIQR; SFDYIWK; TLNLIVK	0,964803; 0,963348; 0,991746; 0,993649	NA	NA	UP000134824: Genome
VirusID_SARS-CoV-2_P40_1-17-2023_608	Human immunodeficiency virus 1	2.16485	5	17798.4	ADLLETK; AIELLQSIGR; AIYAPPIEGPIR; TLNLIVK; VSQNYPIVQDVQGQMVHQAISPR	0,976069; 0,974008; 0,984526; 0,991958; 0,967994	NA	NA	UP000134824: Genome
VirusID_SARS-CoV-2_P41_1-17-2023_609	Human immunodeficiency virus 1	2.13938	10	25436.1	ADLLETK; AIELLQSIGR; IGITVQR; IGPGQTFYATGDITGNIR; IVELLER; LGLWTLGQR; LIDLISVTAR; LSDLLSIAAR; SFDYIWK; TLNLIVK	0,995284; 0,994511; 0,959196; 0,974683; 0,995208; 0,955015; 0,950295; 0,984567; 0,959015; 0,998258	NA	NA	UP000134824: Genome
VirusID_SARS-CoV-2_P42_1-17-2023_610	Human immunodeficiency virus 1	2.23935	7	24654.3	ADLLETK; AIELLQSIGR; IIEFIQR; LDIVPINNNDNNSSEYR; QNALFYALDIVPLNNNSSEYR; SFDYIWK; TLNLIVK	0,969462; 0,978497; 0,982263; 0,982964; 0,96902; 0,995739; 0,992859	NA	NA	UP000134824: Genome
VirusID_SARS-CoV-2_P43_1-17-2023_611	Human immunodeficiency virus 1	2.05746	4	7454.19	EQGGLEGLIYSR; IIDFLQR; IIELMYR; QLLSGIVHQQSNLLK	0,952171; 0,950462; 0,955801; 0,957804	NA	NA	UP000109670: Genome
VirusID_SARS-CoV-2_P44_1-17-2023_612	Human immunodeficiency virus 1	2.16329	7	33717.1	ADLLETK; AIELLQSIGR; IVELLER; LDIAHINNGSQYR; LSDLLSIAAR; TLNLIVK; TSITEIFR	0,9683; 0,987931; 0,973221; 0,970146; 0,973902; 0,979551; 0,971708	NA	NA	UP000134824: Genome
VirusID_SARS-CoV-2_P45_1-17-2023_613	Human immunodeficiency virus 1	2.15675	6	21881.4	ADLLETK; AIELLQSIGR; IVELLER; LGLWTLGQR; LIDLISVTAR; TLNLIVK	0,986972; 0,96541; 0,984252; 0,985513; 0,990237; 0,998437	NA	NA	UP000134824: Genome
VirusID_SARS-CoV-2_P46_1-17-2023_614	Human immunodeficiency virus 1	2.21136	5	56513.8	ADLLETK; AWNNTLR; IIEFIQR; IVELLER; TLNLIVK	0,993184; 0,953867; 0,960527; 0,977116; 0,999298	NA	NA	UP000134824: Genome
VirusID_SARS-CoV-2_P47_1-17-2023_615	Human immunodeficiency virus 1	2.23603	4	15404.4	ADLLETK; GYSPISFQTR; MYSPVNILDIR; TLNLIVK	0,989017; 0,96636; 0,972759; 0,998731	NA	NA	UP000134824: Genome
VirusID_SARS-CoV-2_P48_1-17-2023_616	Human immunodeficiency virus 1	2.28398	4	8928.62	ADLLETK; LDIVQLNENDSSSYR; SFDYIWK; TLNLIVK	0,992787; 0,972542; 0,986645; 0,99734	NA	NA	UP000134824: Genome
VirusID_SARS-CoV-2_P49_1-20-2023_685	Human immunodeficiency virus 1	2.22398	10	24748	ADLLETK; GGLDGLAYSR; IGITVQR; IGPGQAFYATNVIGDIR; IVELLER; QGYSPLSFQTLIPNPGGLDR; QYALFTNIDVIPIDK; TLNLIVK; TQWDYTLEQVAK; VLAEAMSHVTSATVLMQK	0,99389; 0,973644; 0,968769; 0,958995; 0,972654; 0,955216; 0,989348; 0,997429; 0,955997; 0,958568	NA	NA	UP000134824: Genome
VirusID_SARS-CoV-2_P4_1-16-2023_572	Human immunodeficiency virus 1	2.04499	7	24169.5	DFLSVAVR; IIEFIQR; IIELMYR; IVELLER; LEPTAPPAESFSFGEETNPSQK; SFDYIWK; TLNLIVK	0,967432; 0,958217; 0,959015; 0,977118; 0,967215; 0,988314; 0,991626	NA	NA	UP000134824: Genome
VirusID_SARS-CoV-2_P50_1-20-2023_686	Human immunodeficiency virus 1	2.23152	7	39402.4	ADLLETK; AIELLQSIGR; IIEFIQR; IVELLER; IVELLGLR; LDIVPIDNSSEYR; TLNLIVK	0,994054; 0,977923; 0,984105; 0,972904; 0,957735; 0,974952; 0,998533	NA	NA	UP000134824: Genome
VirusID_SARS-CoV-2_P5_1-16-2023_573	Human immunodeficiency virus 1	2.04529	3	7201.45	ADLLETK; LGDIIGDIR; TLNLIVK	0,962919; 0,96431; 0,995902	NA	NA	UP000134824: Genome
VirusID_SARS-CoV-2_P6_1-16-2023_574	Human immunodeficiency virus 1	2.16956	8	43924.1	ADLLETK; HFNTTIIFK; IGITVQR; IIEFIQR; IVELLER; TEDIIGNIR; TLNLIVK; TYWGLHTGEQAWHLGNGTSIEWR	0,998472; 0,959941; 0,958506; 0,996034; 0,981793; 0,971203; 0,999539; 0,957106	NA	NA	UP000134824: Genome
VirusID_SARS-CoV-2_P7_1-16-2023_575	Human immunodeficiency virus 1	2.08199	6	23882.9	ADLLETK; IVELLER; SFDYIWK; TEDIIGNIR; TLNLIVK; VMGIQMNWQHLLR	0,986893; 0,987375; 0,95517; 0,968778; 0,99547; 0,963298	NA	NA	UP000134824: Genome
VirusID_SARS-CoV-2_P8_1-16-2023_576	Human immunodeficiency virus 1	2.09602	11	53395.8	ADLLETK; AIIVQLK; AWNNTLR; IIEFIQR; IVELLER; LDVVPITDDGNSSK; MSYQQLWK; PEPSAPPAEEITSPPK; SFDYIWK; TLNLIVK; VLAVGQYLK	0,991764; 0,985948; 0,985586; 0,980765; 0,984994; 0,990763; 0,968489; 0,960735; 0,987325; 0,999135; 0,996865	NA	NA	UP000134824: Genome
VirusID_SARS-CoV-2_P9_1-16-2023_577	Human immunodeficiency virus 1	2.4725	3	35419.8	ADLLETK; LGDLFNR; TLNLIVK	0,998402; 0,952234; 0,998618	NA	NA	UP000134824: Genome
VirusID_SARS-CoV-2_P43_1-17-2023_611	Human immunodeficiency virus 2	1.76642	1	1433.95	AMFVHYTK	0.98639	NA	NA	UP000007428: Genome
VirusID_SARS-CoV-2_P5_1-16-2023_573	Human metapneumovirus	1.40625	1	1356.4	QVTEVYDLVR	0.962764	NA	NA	UP000001398: Genome
VirusID_SARS-CoV-2_P31_1-17-2023_599	Human respiratory syncytial virus	1.66547	1	439.03	ISNSELENNYNK	0.956793	NA	NA	UP000173951: Genome
VirusID_SARS-CoV-2_P5_1-16-2023_573	Human respiratory syncytial virus	1.43369	1	272.411	PQSQFIVDLGAHLEK	0.950577	NA	NA	UP000174524: Genome
VirusID_SARS-CoV-2_P26_1-16-2023_594	Ilheus virus	1.81841	1	3745.39	AGEIIGLYGNGLVLASGAYVSAITQGER	0.954913	NA	NA	UP000155480: Genome
VirusID_SARS-CoV-2_D2_1-20-2023_693	Influenza A virus	2.05688	1	1145.22	QEQQSDVSVDNSHFVNIELE	0.956244	NA	NA	UP000106120: Genome
VirusID_SARS-CoV-2_N3_1-21-2023_706	Influenza A virus	1.89676	1	4972.84	LEFEPFQSLVPK	0.963485	NA	NA	UP000008219: Genome
VirusID_SARS-CoV-2_N5_1-21-2023_708	Influenza A virus	1.73789	1	30438.2	GDIFVIR	0.966055	NA	NA	UP000171303: Genome
VirusID_SARS-CoV-2_P12_1-16-2023_580	Influenza A virus	1.72967	1	2082.83	PNDAINFESNGNFIAPEYAYK	0.970697	NA	NA	UP000008285: Genome; UP000008587: Genome
VirusID_SARS-CoV-2_P44_1-17-2023_612	Influenza B virus	1.79947	1	7300.1	GNSAPLIIR	0.998976	NA	NA	UP000137758: Genome
VirusID_SARS-CoV-2_P48_1-17-2023_616	Influenza B virus	1.92016	1	6921.95	GNSAPLIIR	0.973024	NA	NA	UP000137758: Genome
VirusID_SARS-CoV-2_N2_1-21-2023_705	Influenza C virus	1.51467	1	496.786	FLSGGSLMLSMFGPPGK	0.974301	NA	NA	UP000138885: Genome
VirusID_SARS-CoV-2_P26_1-16-2023_594	Junin mammarevirus	1.81841	1	4195.43	MELASGLGNLK	0.959781	NA	NA	UP000127886: Genome
VirusID_SARS-CoV-2_D3_1-20-2023_694	Kokobera virus	1.90488	1	2339.84	YLVLVGAAFAER	0.965125	NA	NA	UP000124420: Genome
VirusID_SARS-CoV-2_P15_1-16-2023_583	La Crosse orthobunyavirus	1.85899	1	957.28	LSIPIEIVIVR	0.973349	NA	NA	UP000008768: Genome; UP000121242: Genome
VirusID_SARS-CoV-2_P4_1-16-2023_572	Lagos bat virus	1.58426	1	280.651	ESLLIISPSIVEMDVYGR	0.958959	NA	NA	UP000141792: Genome; UP000139985: Genome
VirusID_SARS-CoV-2_P1_1-16-2023_569	Lassa virus	1.48997	1	505.623	ESFAIHLEYIGSMNQQTK	0.979687	NA	NA	UP000115596: Genome; UP000144089: Genome; UP000101286: Genome
VirusID_SARS-CoV-2_P38_1-17-2023_606	Lassa virus	1.65734	1	1958.56	TELSNHMIEDFDR	0.952832	NA	NA	UP000106409: Genome
VirusID_SARS-CoV-2_P11_1-16-2023_579	Mamastrovirus-1	2.4691	1	3160.14	DATGSTQFGPVQALGAQYSMWK	0.964609	NA	NA	UP000167984: Genome
VirusID_SARS-CoV-2_P2_1-16-2023_570	Mammalian orthorubulavirus 5	1.45606	1	628.725	WPTLALAAFSGELTK	0.956131	NA	NA	UP000007232: Genome
VirusID_SARS-CoV-2_D2_1-20-2023_693	Marburg marburgvirus	1.86722	1	4221.84	VPIDQVFGTNPPEK	0.974793	NA	NA	UP000141488: Genome
VirusID_SARS-CoV-2_N2_1-21-2023_705	Marburg marburgvirus	1.34744	1	2188.72	ILEQFHLQK	0.985902	NA	NA	UP000109618: Genome
VirusID_SARS-CoV-2_P3_1-16-2023_571	Marburg marburgvirus	1.35883	1	2424.28	VPIDQVFGTNPPEK	0.983017	NA	NA	UP000141488: Genome
VirusID_SARS-CoV-2_P4_1-16-2023_572	Marburg marburgvirus	1.4104	1	2044.04	ILEQFHLQK	0.992118	NA	NA	UP000109618: Genome
VirusID_SARS-CoV-2_P6_1-16-2023_574	Marburg marburgvirus	1.53497	1	1760.66	ILEQFHLQK	0.951544	NA	NA	UP000109618: Genome
VirusID_SARS-CoV-2_P47_1-17-2023_615	Measles virus	1.67176	1	1644.58	SGYLILDLHQNIFVK	0.971525	NA	NA	UP000133043: Genome; UP000141942: Genome; UP000116098: Genome; UP000115521: Genome; UP000132095: Genome
VirusID_SARS-CoV-2_N3_1-21-2023_706	Molluscum contagiosum virus	1.27934	1	2842.44	VYVSASAFGFYAQPDGSK	0.950752	Molluscum contagiosum virus subtype 1	1	UP000515502: Genome
VirusID_SARS-CoV-2_P41_1-17-2023_609	Molluscum contagiosum virus	1.07826	1	1518.57	SESFVASVR	0.973491	NA	NA	UP000515502: Genome
VirusID_SARS-CoV-2_P43_1-17-2023_611	Molluscum contagiosum virus	1.16268	1	412.761	LDSEHVLVYNPSTMAK	0.965302	NA	NA	UP000515502: Genome
VirusID_SARS-CoV-2_P10_1-16-2023_578	Monkeypox virus	2.03164	1	4529.74	YITENYR	0.952387	NA	NA	UP000515962: Contig_spades genomic sequence
VirusID_SARS-CoV-2_P32_1-17-2023_600	Monkeypox virus	2.09053	1	1504.01	LINYSSDVQHIHFGFR	0.953489	NA	NA	UP000138604: Genome; UP000150530: Genome; UP000158033: Genome; UP000166832: Genome
VirusID_SARS-CoV-2_O2_1-20-2023_688	Orf virus	1.03436	1	7336.1	IAEADAAR	0.980812	NA	NA	UP000110096: Genome
VirusID_SARS-CoV-2_P1_1-16-2023_569	Orf virus	0.97556	1	1074.84	LPLVADAADPALDNELK	0.955506	NA	NA	UP000103309: Genome
VirusID_SARS-CoV-2_P27_1-16-2023_595	Parechovirus A	1.74574	1	3113.84	IEIFLSLR	0.955015	Human parechovirus 2	1	UP000000670: Genome
VirusID_SARS-CoV-2_P13_1-16-2023_581	Pichinde mammarevirus	1.51262	1	3900.17	LFDFNQNAIK	0.98069	NA	NA	UP000139415: Genome
VirusID_SARS-CoV-2_P26_1-16-2023_594	Pichinde mammarevirus	1.69251	1	8764.2	LLQLSSDLK	0.989365	NA	NA	UP000139415: Genome
VirusID_SARS-CoV-2_P12_1-16-2023_580	Primate T-lymphotropic virus 1	2.0105	1	4212.24	NNWAIIGR	0.97799	NA	NA	UP000110593: Genome; UP000001061: Genome
VirusID_SARS-CoV-2_P49_1-20-2023_685	Rabies virus	1.86859	1	892.303	SSVIPLMHPLADPSTVFK	0.962115	NA	NA	UP000008617: Genome
VirusID_SARS-CoV-2_D3_1-20-2023_694	Reston ebolavirus	1.93291	1	1207.62	ATSTAAAVDAYWK	0.975254	NA	NA	UP000133425: Genome
VirusID_SARS-CoV-2_P10_1-16-2023_578	Rosavirus A	1.87464	1	21071.9	IASVLLK	0.978144	NA	NA	UP000029743: Genome
VirusID_SARS-CoV-2_P15_1-16-2023_583	Rosavirus A	1.87339	1	15566	IASVLLK	0.95095	NA	NA	UP000029743: Genome
VirusID_SARS-CoV-2_P1_1-16-2023_569	Rosavirus A	1.70195	1	7134.28	IASVLLK	0.951746	NA	NA	UP000029743: Genome
VirusID_SARS-CoV-2_P22_1-16-2023_590	Rosavirus A	1.82014	1	16728	IASVLLK	0.959937	NA	NA	UP000029743: Genome
VirusID_SARS-CoV-2_P23_1-16-2023_591	Rosavirus A	1.93872	1	21786.2	IASVLLK	0.99752	NA	NA	UP000029743: Genome
VirusID_SARS-CoV-2_P30_1-17-2023_598	Rosavirus A	1.97452	1	25296	IASVLLK	0.961697	NA	NA	UP000029743: Genome
VirusID_SARS-CoV-2_P37_1-17-2023_605	Rosavirus A	1.82973	1	23333	IASVLLK	0.995101	NA	NA	UP000029743: Genome
VirusID_SARS-CoV-2_P39_1-17-2023_607	Rosavirus A	1.89843	1	26531.3	IASVLLK	0.957199	NA	NA	UP000029743: Genome
VirusID_SARS-CoV-2_P45_1-17-2023_613	Rosavirus A	1.86058	1	28431.1	IASVLLK	0.97758	NA	NA	UP000029743: Genome
VirusID_SARS-CoV-2_P46_1-17-2023_614	Rosavirus A	1.91518	1	11474.3	IASVLLK	0.979749	NA	NA	UP000029743: Genome
VirusID_SARS-CoV-2_P47_1-17-2023_615	Rosavirus A	1.93985	1	20658.3	IASVLLK	0.990356	NA	NA	UP000029743: Genome
VirusID_SARS-CoV-2_P7_1-16-2023_575	Rosavirus A	1.78582	1	17531.6	IASVLLK	0.98081	NA	NA	UP000029743: Genome
VirusID_SARS-CoV-2_P8_1-16-2023_576	Rosavirus A	1.79984	1	21316.2	IASVLLK	0.98705	NA	NA	UP000029743: Genome
VirusID_SARS-CoV-2_D2_1-20-2023_693	Rotavirus A	1.90683	1	3968.47	LQIFDVSR	0.991589	NA	NA	UP000001454: Genome
VirusID_SARS-CoV-2_O4_1-20-2023_690	Rotavirus A	1.76258	1	6216.17	LQIFDVSR	0.985447	NA	NA	UP000001454: Genome
VirusID_SARS-CoV-2_P14_1-16-2023_582	Rotavirus A	1.57988	1	1826.02	VIDNDTAFETGIDGTFYAYR	0.9887	NA	NA	UP000008655: Genome
VirusID_SARS-CoV-2_P6_1-16-2023_574	Rotavirus A	1.60793	1	6997.78	AGINLLNNEK	0.958862	NA	NA	UP000137796: Genome
VirusID_SARS-CoV-2_P48_1-17-2023_616	Rotavirus C	1.68922	1	2222.35	SYYSEMNVK	0.95166	NA	NA	UP000007664: Genome
VirusID_SARS-CoV-2_D4_1-20-2023_695	Rotavirus X	1.79121	1	7107.13	VAIVELLDNK	0.961081	NA	NA	UP000174021: Genome
VirusID_SARS-CoV-2_O1_1-20-2023_687	Salivirus A	2.1419	1	3292.99	FPVPFPAPQHWK	0.963489	NA	NA	UP000029742: Genome
VirusID_SARS-CoV-2_P13_1-16-2023_581	Salivirus A	1.8992	1	464.973	VDDGELSLISVPDGPEHK	0.979805	NA	NA	UP000126165: Genome
VirusID_SARS-CoV-2_P5_1-16-2023_573	Salivirus A	1.92765	1	385.964	FPVPFPAPQHWK	0.972383	NA	NA	UP000029742: Genome
VirusID_SARS-CoV-2_P10_1-16-2023_578	Sapporo virus	1.86979	1	893.673	LVPVQATLNEMHAR	0.959553	NA	NA	UP000170889: Genome
VirusID_SARS-CoV-2_P11_1-16-2023_579	Sapporo virus	1.8396	1	1717.36	SYIETIIGTHR	0.979259	NA	NA	UP000113838: Genome
VirusID_SARS-CoV-2_P15_1-16-2023_583	Sapporo virus	1.83155	1	1735.19	SYIETIIGTHR	0.952925	NA	NA	UP000113838: Genome
VirusID_SARS-CoV-2_P32_1-17-2023_600	Sapporo virus	1.92538	1	2222.35	SYIETIIGTHR	0.977294	NA	NA	UP000113838: Genome
VirusID_SARS-CoV-2_P43_1-17-2023_611	Sapporo virus	1.92276	1	4106.3	DPGVLPHAFVDAR	0.959732	NA	NA	UP000170889: Genome
VirusID_SARS-CoV-2_P6_1-16-2023_574	Sapporo virus	1.83155	1	1595.96	SYIETIIGTHR	0.997639	NA	NA	UP000113838: Genome
VirusID_SARS-CoV-2_P9_1-16-2023_577	Sapporo virus	2.17147	1	2435.78	SYLETIIGTHR	0.964055	NA	NA	UP000170889: Genome
VirusID_SARS-CoV-2_P26_1-16-2023_594	Tapox virus	1.35562	1	6720.59	AVDIFIK	0.96048	NA	NA	UP000136581: Genome
VirusID_SARS-CoV-2_P49_1-20-2023_685	Tapox virus	1.36132	1	3792.13	GAFPDILVR	0.976437	NA	NA	UP000136581: Genome
VirusID_SARS-CoV-2_P7_1-16-2023_575	Usutu virus	1.79072	1	3117.02	FANALHFLNSMSK	0.956871	NA	NA	UP000138451: Genome
VirusID_SARS-CoV-2_P11_1-16-2023_579	Vaccinia virus	2.6847	1	10824.5	LNAFLESGDAIAR	0.960881	NA	NA	UP000136916: Genome
VirusID_SARS-CoV-2_P20_1-16-2023_588	Vaccinia virus	2.72099	1	7091.18	LNAFLESGDAIAR	0.952814	NA	NA	UP000136916: Genome
VirusID_SARS-CoV-2_P26_1-16-2023_594	Vaccinia virus	2.72536	1	9226.9	LNAFLESGDAIAR	0.984501	NA	NA	UP000136916: Genome
VirusID_SARS-CoV-2_P31_1-17-2023_599	Vaccinia virus	2.78416	1	12940.8	LNAFLESGDAIAR	0.985988	NA	NA	UP000136916: Genome
VirusID_SARS-CoV-2_P41_1-17-2023_609	Vaccinia virus	2.64646	1	9612.49	LNAFLESGDAIAR	0.966743	NA	NA	UP000136916: Genome
VirusID_SARS-CoV-2_P23_1-16-2023_591	Vesiculovirus india	1.68671	1	3960.77	ATPAVLADR	0.96194	NA	NA	UP000007623: Genome
VirusID_SARS-CoV-2_P45_1-17-2023_613	Vesiculovirus india	1.60857	1	3498.33	DAILLGLR	0.958675	NA	NA	UP000007623: Genome
VirusID_SARS-CoV-2_P49_1-20-2023_685	Vesiculovirus india	1.67579	1	3402.96	TSESTSILQPWER	0.974867	NA	NA	UP000007623: Genome; UP000007625: Genome
VirusID_SARS-CoV-2_P50_1-20-2023_686	Vesiculovirus india	1.68334	1	3788.6	TSESTSILQPWER	0.962759	NA	NA	UP000007623: Genome; UP000007625: Genome
VirusID_SARS-CoV-2_P40_1-17-2023_608	Vesiculovirus isfahan	1.63622	1	2290.04	WSVNYNLVPQDHPFHEHIR	0.952071	NA	NA	UP000204017: Genome
VirusID_SARS-CoV-2_P5_1-16-2023_573	Vesiculovirus isfahan	1.51666	1	722.616	DAIHWFVEPSSNLAK	0.953975	NA	NA	UP000204017: Genome
VirusID_SARS-CoV-2_P44_1-17-2023_612	West Nile virus	1.78712	1	1513.55	YEVAIFVHGPTTVESHGDYSTQIGATQAGR	0.970058	NA	NA	UP000155117: Genome
VirusID_SARS-CoV-2_P5_1-16-2023_573	West Nile virus	1.6899	1	2391.74	SAMLSLIDGK	0.963128	NA	NA	UP000161639: Genome
VirusID_SARS-CoV-2_N7_1-21-2023_710	Zika virus	1.73528	1	839.436	ALALAVIK	0.970506	NA	NA	UP000143436: Genome; UP000173065: Genome; UP000103838: Genome; UP000174794: Genome; UP000098541: Genome
VirusID_SARS-CoV-2_P47_1-17-2023_615	Zika virus	1.76214	1	871.418	ENSGGGVEVLGLQR	0.964484	NA	NA	UP000117134: Genome; UP000169790: Genome
