# Supplementary material for: vPro-MS enables identification of human-pathogenic viruses from patient samples by untargeted proteomics
Source: Nat Commun. 2025 Jul 31;16:7041. doi: 10.1038/s41467-025-62469-4 (PMC12314097; doi:10.1038/s41467-025-62469-4)
Supplement: Supplementary file 12 — Source data [file 41467_2025_62469_MOESM12_ESM.zip › Source data/Source data Fig 4/Results_vPro_PRIDE-SARS-CoV-2-Swab.txt]

Run	Species	vProID.Score	No.Peptide.Sequences	Virus.Quantity.Top3	Peptide.Sequences	CScores	Subspecies	No.Peptide.Sequences.Subspecies	Proteomes
NS_N21_DIA_2hr_071820_Slot1-6_1_581	NA	NA	NA	NA	NA	NA	NA	NA	NA
NS_N23_DIA_2hr_071820_Slot1-8_1_583	NA	NA	NA	NA	NA	NA	NA	NA	NA
NS_N26_DIA_2hr_071820_Slot1-9_1_584	NA	NA	NA	NA	NA	NA	NA	NA	NA
NS_N3_DIA_2hr_071820_Slot1-6_1_546	NA	NA	NA	NA	NA	NA	NA	NA	NA
NS_N4_DIA_2hr_071820_Slot1-7_1_547	NA	NA	NA	NA	NA	NA	NA	NA	NA
NS_N5_DIA_102320_Slot1-7_1_1064	NA	NA	NA	NA	NA	NA	NA	NA	NA
NS_N6_DIA_2hr_071820_Slot1-3_1_569	NA	NA	NA	NA	NA	NA	NA	NA	NA
NS_N7_DIA_2hr_071820_Slot1-4_1_570	NA	NA	NA	NA	NA	NA	NA	NA	NA
NS_N8_DIA_2hr_071820_Slot1-5_1_571	NA	NA	NA	NA	NA	NA	NA	NA	NA
NS_NV18_DIA_121820_Slot2-17_1_1294	NA	NA	NA	NA	NA	NA	NA	NA	NA
NS_NV22_DIA_121820_Slot2-12_1_1313	NA	NA	NA	NA	NA	NA	NA	NA	NA
NS_NV23_DIA_121820_Slot2-11_1_1288	NA	NA	NA	NA	NA	NA	NA	NA	NA
NS_P12_DIA_2hr_071820_Slot1-2_1_576	Severe acute respiratory syndrome coronavirus	3.23275279704905	25	223915.666666667	ADETQALPQR; ALTGIAVEQDK; AYNVTQAFGR; DGIIWVATEGALNTPK; FASVYAWNR; FQTLLALHR; GIYQTSNFR; GPEQTQGNFGDQELIR; GQGVPINTNSSPDDQIGYYR; GWIFGTTLDSK; IGMEVTPSGTWLTYTGAIK; IQDSLSSTASALGK; ITFGGPSDSTGSNQNGER; LNTDHSSSSDNIALLVQ; LQDVVNQNAQALNTLVK; LQSLQTYVTQQLIR; NPANNAAIVLQLPQGTTLPK; QLQQSMSSADSTQA; QQTVTLLPAADLDDFSK; SWMESEFR; VAGDSGFAAYSR; VGGNYNYLYR; VTLADAGFIK; VYSTGSNVFQTR; WYFYYLGTGPEAGLPYGANK	0.998707; 0.999097; 0.999792; 0.961507; 0.997626; 0.999858; 0.98965; 0.998684; 0.999329; 0.999378; 0.997006; 0.974885; 0.99115; 0.950532; 0.967866; 0.989717; 0.999477; 0.99884; 0.999886; 0.953278; 0.999843; 0.99992; 0.998872; 0.99991; 0.999769	Severe acute respiratory syndrome coronavirus 2	22	UP000503207: Genome
NS_P14_DIA_2hr_071820_Slot1-4_1_578	Severe acute respiratory syndrome coronavirus	2.68518725791132	5	5509.18	AYNVTQAFGR; GQGVPINTNSSPDDQIGYYR; NPANNAAIVLQLPQGTTLPK; VAGDSGFAAYSR; WYFYYLGTGPEAGLPYGANK	0.99999; 0.991554; 0.99982; 0.991019; 0.999572	Severe acute respiratory syndrome coronavirus 2	5	UP000503207: Genome
NS_P16_DIA_2hr_071820_Slot1-5_1_579	Severe acute respiratory syndrome coronavirus	2.7818442479322	5	23435.7333333333	ADETQALPQR; AYNVTQAFGR; IGMEVTPSGTWLTYTGAIK; NPANNAAIVLQLPQGTTLPK; WYFYYLGTGPEAGLPYGANK	0.997478; 0.999998; 0.99804; 0.999948; 0.999823	Severe acute respiratory syndrome coronavirus 2	5	UP000503207: Genome
NS_P2_DIA_2hr_071820_Slot1-9_1_575	Severe acute respiratory syndrome coronavirus	3.11395614133783	23	73419.9666666667	ADETQALPQR; ALTGIAVEQDK; AYNVTQAFGR; DGIIWVATEGALNTPK; FASVYAWNR; FNGIGVTQNVLYENQK; FQTLLALHR; GWIFGTTLDSK; IGMEVTPSGTWLTYTGAIK; IQDSLSSTASALGK; ITFGGPSDSTGSNQNGER; LNTDHSSSSDNIALLVQ; LQSLQTYVTQQLIR; NPANNAAIVLQLPQGTTLPK; QLQQSMSSADSTQA; QQTVTLLPAADLDDFSK; SWMESEFR; VAGDSGFAAYSR; VGGNYNYLYR; VQPTESIVR; VTLADAGFIK; VYSTGSNVFQTR; WYFYYLGTGPEAGLPYGANK	0.99973; 0.9999; 0.999988; 0.986121; 0.99992; 0.998831; 0.999968; 0.999353; 0.998643; 0.966123; 0.999614; 0.998476; 0.99866; 0.999986; 0.998743; 0.998177; 0.954455; 0.999929; 0.997684; 0.990636; 0.997394; 0.999988; 0.999995	Severe acute respiratory syndrome coronavirus 2	21	UP000503207: Genome
NS_P31_DIA_092520_Slot1-2_1_858	Severe acute respiratory syndrome coronavirus	3.61551843898216	26	757638	ADETQALPQR; AYNVTQAFGR; DGIIWVATEGALNTPK; EITVATSR; FASVYAWNR; FDNPVLPFNDGVYFASTEK; FNGIGVTQNVLYENQK; FQTLLALHR; GFYAEGSR; GIYQTSNFR; GWIFGTTLDSK; IFTIGTVTLK; IGMEVTPSGTWLTYTGAIK; IQDSLSSTASALGK; ITFGGPSDSTGSNQNGER; LIANQFNSAIGK; LNTDHSSSSDNIALLVQ; LQSLQTYVTQQLIR; MSECVLGQSK; NPANNAAIVLQLPQGTTLPK; QQTVTLLPAADLDDFSK; QYNVTQAFGR; VAGDSGFAAYSR; VGGNYNYLYR; VYSTGSNVFQTR; WYFYYLGTGPEAGLPYGANK	0.996342; 0.988863; 0.9986; 0.979265; 0.998372; 0.989833; 0.997235; 0.998078; 0.968069; 0.989274; 0.998758; 0.994144; 0.997897; 0.988022; 0.994944; 0.9977; 0.998113; 0.99581; 0.998742; 0.997722; 0.998563; 0.99796; 0.991637; 0.998269; 0.998934; 0.998787	Severe acute respiratory syndrome coronavirus 2	19	UP000503207: Genome
NS_P35_DIA_101420_Slot1-4_1_979	NA	NA	NA	NA	NA	NA	NA	NA	NA
NS_P38_DIA_101420_Slot1-2_1_990	NA	NA	NA	NA	NA	NA	NA	NA	NA
NS_P3_DIA_2hr_071820_Slot1-5_1_543	Severe acute respiratory syndrome coronavirus	3.14239126499274	22	128535.166666667	ADETQALPQR; AYNVTQAFGR; DGIIWVATEGALNTPK; FNGIGVTQNVLYENQK; FQTLLALHR; GPEQTQGNFGDQELIR; GQGVPINTNSSPDDQIGYYR; GWIFGTTLDSK; IGMEVTPSGTWLTYTGAIK; IQDSLSSTASALGK; ITFGGPSDSTGSNQNGER; LIANQFNSAIGK; LNTDHSSSSDNIALLVQ; NPANNAAIVLQLPQGTTLPK; NTQEVFAQVK; QLQQSMSSADSTQA; QQTVTLLPAADLDDFSK; VAGDSGFAAYSR; VGGNYNYLYR; VTLADAGFIK; VYSTGSNVFQTR; WYFYYLGTGPEAGLPYGANK	0.997346; 0.999846; 0.999958; 0.951332; 0.999952; 0.996539; 0.996152; 0.999785; 0.999054; 0.989717; 0.999792; 0.974131; 0.992607; 0.999991; 0.964012; 0.999944; 0.999998; 0.999979; 0.999897; 0.998213; 0.999998; 0.999984	Severe acute respiratory syndrome coronavirus 2	21	UP000503207: Genome
NS_P43_DIA_102320_Slot1-3_1_1065	NA	NA	NA	NA	NA	NA	NA	NA	NA
NS_P44_DIA_102320_Slot1-4_1_1066	NA	NA	NA	NA	NA	NA	NA	NA	NA
NS_P45_DIA_102320_Slot1-5_1_1067	NA	NA	NA	NA	NA	NA	NA	NA	NA
NS_P4_DIA_2hr_071820_Slot1-5_1_544	Severe acute respiratory syndrome coronavirus	2.21364055181177	2	4383.195	AYNVTQAFGR; WYFYYLGTGPEAGLPYGANK	0.999656; 0.997061	Severe acute respiratory syndrome coronavirus 2	2	UP000503207: Genome
NS_P52_DIA_092520_Slot1-3_1_878	NA	NA	NA	NA	NA	NA	NA	NA	NA
NS_P53_DIA_101420_Slot1-3_1_991	NA	NA	NA	NA	NA	NA	NA	NA	NA
NS_P57_DIA_092520_Slot1-4_1_876	NA	NA	NA	NA	NA	NA	NA	NA	NA
NS_P58_DIA_101420_Slot1-5_1_993	NA	NA	NA	NA	NA	NA	NA	NA	NA
NS_P59_DIA_101420_Slot1-6_1_994	NA	NA	NA	NA	NA	NA	NA	NA	NA
NS_P5_DIA_2hr_071820_Slot1-2_1_551	Severe acute respiratory syndrome coronavirus	3.1322691899181	17	134850.933333333	ADETQALPQR; ALTGIAVEQDK; AYNVTQAFGR; DGIIWVATEGALNTPK; FQTLLALHR; GPEQTQGNFGDQELIR; GQGVPINTNSSPDDQIGYYR; GWIFGTTLDSK; IGMEVTPSGTWLTYTGAIK; ITFGGPSDSTGSNQNGER; LQSLQTYVTQQLIR; MAGNGGDAALALLLLDR; NPANNAAIVLQLPQGTTLPK; SFIEDLLFNK; VAGDSGFAAYSR; VGGNYNYLYR; WYFYYLGTGPEAGLPYGANK	0.999748; 0.996775; 0.999797; 0.999993; 0.999908; 0.999904; 0.999635; 0.999544; 0.999615; 0.999245; 0.974723; 0.952102; 0.999982; 0.982967; 0.999781; 0.998826; 0.999961	Severe acute respiratory syndrome coronavirus 2	15	UP000503207: Genome
NS_P61_DIA_101420_Slot1-7_1_995	NA	NA	NA	NA	NA	NA	NA	NA	NA
NS_P6_DIA_2hr_071820_Slot1-3_1_552	Severe acute respiratory syndrome coronavirus	2.90241088258507	4	25260.3	ADETQALPQR; AYNVTQAFGR; IGMEVTPSGTWLTYTGAIK; WYFYYLGTGPEAGLPYGANK	0.996936; 0.9903; 0.999433; 0.991083	Severe acute respiratory syndrome coronavirus 2	4	UP000503207: Genome
NS_P8_DIA_2hr_071820_Slot1-4_1_553	Severe acute respiratory syndrome coronavirus	3.01886563823447	19	52626.2666666667	ADETQALPQR; AYNVTQAFGR; DGIIWVATEGALNTPK; FQTLLALHR; GPEQTQGNFGDQELIR; GQGVPINTNSSPDDQIGYYR; IGMEVTPSGTWLTYTGAIK; ITFGGPSDSTGSNQNGER; LQDVVNQNAQALNTLVK; LQSLQTYVTQQLIR; NPANNAAIVLQLPQGTTLPK; PQGLPNNTASWFTALTQHGK; QLQQSMSSADSTQA; QQTVTLLPAADLDDFSK; VAGDSGFAAYSR; VGGNYNYLYR; VTLADAGFIK; VYSTGSNVFQTR; WYFYYLGTGPEAGLPYGANK	0.995547; 0.999848; 0.999962; 0.999829; 0.999263; 0.998485; 0.999812; 0.999282; 0.954628; 0.999981; 0.99999; 0.961435; 0.99992; 0.999996; 0.999891; 0.992341; 0.989712; 0.994344; 0.999986	Severe acute respiratory syndrome coronavirus 2	16	UP000503207: Genome
NS_Set03_N10_DIA_110420_Slot1-4_1_1119	NA	NA	NA	NA	NA	NA	NA	NA	NA
NS_Set03_N15_DIA_110420_Slot1-5_1_1120	NA	NA	NA	NA	NA	NA	NA	NA	NA
NS_Set03_N16_DIA_110420_Slot1-6_1_1121	NA	NA	NA	NA	NA	NA	NA	NA	NA
NS_Set03_N7_DIA_110420_Slot1-3_1_1123	NA	NA	NA	NA	NA	NA	NA	NA	NA
NS_Set03_P39_DIA_102020_Slot1-15_1_1062	NA	NA	NA	NA	NA	NA	NA	NA	NA
NS_Set03_P71_DIA_102020_Slot1-2_1_1046	NA	NA	NA	NA	NA	NA	NA	NA	NA
NS_Set03_P72_DIA_102020_Slot1-3_1_1047	Severe acute respiratory syndrome coronavirus	3.20999120315506	6	16120.9233333333	AYNVTQAFGR; GQGVPINTNSSPDDQIGYYR; IGMEVTPSGTWLTYTGAIK; NPANNAAIVLQLPQGTTLPK; VAGDSGFAAYSR; WYFYYLGTGPEAGLPYGANK	0.999665; 0.997877; 0.998993; 0.991254; 0.980832; 0.992542	Severe acute respiratory syndrome coronavirus 2	6	UP000503207: Genome
NS_Set03_P74_DIA_102020_Slot1-5_1_1057	NA	NA	NA	NA	NA	NA	NA	NA	NA
NS_Set03_P78_DIA_102020_Slot1-9_1_1054	NA	NA	NA	NA	NA	NA	NA	NA	NA
NS_Set03_P79_DIA_102020_Slot1-10_1_1055	NA	NA	NA	NA	NA	NA	NA	NA	NA
NS_Set03_P80_DIA_102020_Slot1-11_1_1058	NA	NA	NA	NA	NA	NA	NA	NA	NA
NS_Set03_P81_DIA_102020_Slot1-12_1_1059	NA	NA	NA	NA	NA	NA	NA	NA	NA
NS_Set03_P82_DIA_102020_Slot1-13_1_1060	NA	NA	NA	NA	NA	NA	NA	NA	NA
NS_Set2_N11_DIA_081020_Slot1-40_1_646	NA	NA	NA	NA	NA	NA	NA	NA	NA
NS_Set2_N12_DIA_081020_Slot1-41_1_647	NA	NA	NA	NA	NA	NA	NA	NA	NA
NS_Set2_N6_DIA_081020_Slot1-38_1_644	NA	NA	NA	NA	NA	NA	NA	NA	NA
NS_Set2_P10_DIA__082620_Slot1-31_1_672	NA	NA	NA	NA	NA	NA	NA	NA	NA
NS_Set2_P11_DIA_082620_Slot1-32_1_673	Severe acute respiratory syndrome coronavirus	3.69967762080244	14	261253.833333333	AYNVTQAFGR; DGIIWVATEGALNTPK; FQTLLALHR; GQGVPINTNSSPDDQIGYYR; IGMEVTPSGTWLTYTGAIK; ITFGGPSDSTGSNQNGER; LNTDHSSSSDNIALLVQ; LQSLQTYVTQQLIR; MAGNGGDAALALLLLDR; NPANNAAIVLQLPQGTTLPK; QLQQSMSSADSTQA; QQTVTLLPAADLDDFSK; VAGDSGFAAYSR; WYFYYLGTGPEAGLPYGANK	0.999422; 0.997404; 0.992437; 0.998662; 0.979617; 0.975119; 0.986479; 0.982982; 0.974447; 0.999618; 0.998142; 0.998978; 0.999733; 0.998055	Severe acute respiratory syndrome coronavirus 2	13	UP000503207: Genome
NS_Set2_P15_DIA_081920_Slot1-39_1_662	Severe acute respiratory syndrome coronavirus	3.49049201040347	9	82834.1666666667	AYNVTQAFGR; GFYAEGSR; GQGVPINTNSSPDDQIGYYR; GWIFGTTLDSK; IGMEVTPSGTWLTYTGAIK; ITFGGPSDSTGSNQNGER; NPANNAAIVLQLPQGTTLPK; VAGDSGFAAYSR; WYFYYLGTGPEAGLPYGANK	0.991409; 0.954742; 0.996606; 0.972835; 0.998284; 0.995076; 0.994963; 0.999262; 0.995776	Severe acute respiratory syndrome coronavirus 2	8	UP000503207: Genome
NS_Set2_P1_DIA_081920_Slot1-37_1_660	NA	NA	NA	NA	NA	NA	NA	NA	NA
NS_Set2_P22_DIA_081920_Slot1-40_1_663	NA	NA	NA	NA	NA	NA	NA	NA	NA
NS_Set2_P23_DIA_081920_Slot1-41_1_664	NA	NA	NA	NA	NA	NA	NA	NA	NA
NS_Set2_P25_DIA_081920_Slot1-42_1_665	NA	NA	NA	NA	NA	NA	NA	NA	NA
NS_Set2_P3_DIA_082620_Slot1-28_1_669	NA	NA	NA	NA	NA	NA	NA	NA	NA
NS_Set2_P48_DIA_2hr_082620_Slot1-29_1_697	NA	NA	NA	NA	NA	NA	NA	NA	NA
NS_Set2_P7_DIA_082620_Slot1-29_1_670	Severe acute respiratory syndrome coronavirus	3.6434786609439	18	124111.633333333	AYNVTQAFGR; FASVYAWNR; FQTLLALHR; GIYQTSNFR; GQGVPINTNSSPDDQIGYYR; IGMEVTPSGTWLTYTGAIK; IQDSLSSTASALGK; ITFGGPSDSTGSNQNGER; LIANQFNSAIGK; LNTDHSSSSDNIALLVQ; LQSLQTYVTQQLIR; NPANNAAIVLQLPQGTTLPK; QQTVTLLPAADLDDFSK; SFIEDLLFNK; VAGDSGFAAYSR; VGGNYNYLYR; VYSTGSNVFQTR; WYFYYLGTGPEAGLPYGANK	0.999679; 0.993825; 0.999934; 0.97175; 0.977953; 0.997027; 0.999377; 0.97713; 0.990955; 0.99911; 0.992391; 0.997508; 0.994236; 0.993112; 0.999717; 0.993287; 0.999943; 0.997184	Severe acute respiratory syndrome coronavirus 2	15	UP000503207: Genome
NS_Set2_P9_DIA_082620_Slot1-30_1_671	NA	NA	NA	NA	NA	NA	NA	NA	NA
NS_Set3_N12_DIA_101420_Slot1-7_1_1003	NA	NA	NA	NA	NA	NA	NA	NA	NA
NS_Set3_N13_DIA_101420_Slot1-8_1_1004	NA	NA	NA	NA	NA	NA	NA	NA	NA
NS_Set3_N14_DIA_101220_Slot1-9_1_974	NA	NA	NA	NA	NA	NA	NA	NA	NA
NS_Set3_N17_DIA_101220_Slot1-10_1_975	NA	NA	NA	NA	NA	NA	NA	NA	NA
NS_Set3_N19_DIA_101420_Slot1-9_1_1005	NA	NA	NA	NA	NA	NA	NA	NA	NA
NS_Set3_N20_DIA_092520_Slot1-3_1_887	Severe acute respiratory syndrome coronavirus	2.52583999576154	2	8820.285	AYNVTQAFGR; GQGVPINTNSSPDDQIGYYR	0.99987; 0.994481	Severe acute respiratory syndrome coronavirus 2	2	UP000503207: Genome
NS_Set3_N22_DIA_092520_Slot1-8_1_892	NA	NA	NA	NA	NA	NA	NA	NA	NA
NS_Set3_N24_DIA_092520_Slot1-4_1_843	NA	NA	NA	NA	NA	NA	NA	NA	NA
NS_Set3_N25_DIA_092520_Slot1-5_1_844	NA	NA	NA	NA	NA	NA	NA	NA	NA
NS_Set3_N29_DIA_101220_Slot1-6_1_972	NA	NA	NA	NA	NA	NA	NA	NA	NA
NS_Set3_N2_DIA_092520_Slot1-40_1_833	NA	NA	NA	NA	NA	NA	NA	NA	NA
NS_Set3_N31_DIA_101220_Slot1-8_1_973	NA	NA	NA	NA	NA	NA	NA	NA	NA
NS_Set3_N32_DIA_101220_Slot1-2_1_976	NA	NA	NA	NA	NA	NA	NA	NA	NA
NS_Set3_N34_DIA_101420_Slot1-10_1_1006	NA	NA	NA	NA	NA	NA	NA	NA	NA
NS_Set3_N35_DIA_101420_Slot1-11_1_1007	NA	NA	NA	NA	NA	NA	NA	NA	NA
NS_Set3_N36_DIA_101220_Slot1-7_1_969	NA	NA	NA	NA	NA	NA	NA	NA	NA
NS_Set3_N39_DIA_101420_Slot1-5_1_1011	NA	NA	NA	NA	NA	NA	NA	NA	NA
NS_Set3_N41_DIA_101420_Slot1-2_1_1008	NA	NA	NA	NA	NA	NA	NA	NA	NA
NS_Set3_N6_DIA_101420_Slot1-3_1_1009	NA	NA	NA	NA	NA	NA	NA	NA	NA
NS_Set3_N8_DIA_101420_Slot1-4_1_1010	NA	NA	NA	NA	NA	NA	NA	NA	NA
NS_Set3_N9_DIA_092520_Slot1-4_1_888	Severe acute respiratory syndrome coronavirus	2.3646371550253	2	1313.04	AYNVTQAFGR; GQGVPINTNSSPDDQIGYYR	0.987683; 0.992419	Severe acute respiratory syndrome coronavirus 2	2	UP000503207: Genome
