# Supplementary material for: vPro-MS enables identification of human-pathogenic viruses from patient samples by untargeted proteomics
Source: Nat Commun. 2025 Jul 31;16:7041. doi: 10.1038/s41467-025-62469-4 (PMC12314097; doi:10.1038/s41467-025-62469-4)
Supplement: Supplementary file 12 — Source data [file 41467_2025_62469_MOESM12_ESM.zip › Source data/Source data Fig 4/Results_vPro_PRIDE_Plasma_Ebola.txt]

Run	Species	vProID.Score	No.Peptide.Sequences	Virus.Quantity.Top3	Peptide.Sequences	CScores	Subspecies	No.Peptide.Sequences.Subspecies	Proteomes
20190913_AV_plasma_ebola_PCA_DIA_sample_1	NA	NA	NA	NA	NA	NA	NA	NA	NA
20190913_AV_plasma_ebola_PCA_DIA_sample_10	Zaire ebolavirus	2.96108146997559	3	3292065.33333333	DFFSSHPLR; EGAFFLYDR; LSSTNQLR	0.964755; 0.999212; 0.996025	NA	NA	UP000109874: Genome; UP000149419: Genome; UP000150973: Genome; UP000007209: Genome
20190913_AV_plasma_ebola_PCA_DIA_sample_11	NA	NA	NA	NA	NA	NA	NA	NA	NA
20190913_AV_plasma_ebola_PCA_DIA_sample_12	Zaire ebolavirus	2.90323616979379	2	2820775	EGAFFLYDR; LSSTNQLR	0.981678; 0.975732	NA	NA	UP000007209: Genome; UP000149419: Genome; UP000150973: Genome; UP000109874: Genome
20190913_AV_plasma_ebola_PCA_DIA_sample_13	Zaire ebolavirus	3.10838406886308	6	3112776.66666667	DETVPQSVR; EGAFFLYDR; IQAIMTSLQDFK; LSSTNQLR; NIMGIEVPETLVHK; TPTVAPPAPVYR	0.996619; 0.999179; 0.99666; 0.998586; 0.963548; 0.980616	NA	NA	UP000109874: Genome; UP000149419: Genome; UP000150973: Genome; UP000007209: Genome
20190913_AV_plasma_ebola_PCA_DIA_sample_14	NA	NA	NA	NA	NA	NA	NA	NA	NA
20190913_AV_plasma_ebola_PCA_DIA_sample_15	NA	NA	NA	NA	NA	NA	NA	NA	NA
20190913_AV_plasma_ebola_PCA_DIA_sample_16	Zaire ebolavirus	3.15813921976473	5	2163334.33333333	DETVPQSVR; EGAFFLYDR; LSSTNQLR; SVGLNLEGNGVATDVPSATK; TIHHASAPLTDNDR	0.967945; 0.986513; 0.995628; 0.955192; 0.988339	NA	NA	UP000150973: Genome; UP000149419: Genome; UP000109874: Genome; UP000007209: Genome
20190913_AV_plasma_ebola_PCA_DIA_sample_17	Zaire ebolavirus	3.3896974507676	8	4803740	DETVPQSVR; EGAFFLYDR; IQAIMTSLQDFK; LSSTNQLR; LTEAITAASLPK; NIMGIEVPETLVHK; TIHHASAPLTDNDR; TPTVAPPAPVYR	0.999642; 0.997981; 0.999844; 0.996573; 0.999408; 0.995596; 0.98469; 0.97179	NA	NA	UP000149419: Genome; UP000109874: Genome; UP000007209: Genome; UP000150973: Genome
20190913_AV_plasma_ebola_PCA_DIA_sample_18	NA	NA	NA	NA	NA	NA	NA	NA	NA
20190913_AV_plasma_ebola_PCA_DIA_sample_19	NA	NA	NA	NA	NA	NA	NA	NA	NA
20190913_AV_plasma_ebola_PCA_DIA_sample_2	Zaire ebolavirus	3.09670741801253	4	2346966.33333333	EGAFFLYDR; IQAIMTSLQDFK; NIMGIEVPETLVHK; TPTVAPPAPVYR	0.9981; 0.994401; 0.989489; 0.974063	NA	NA	UP000149419: Genome; UP000007209: Genome; UP000150973: Genome; UP000109874: Genome
20190913_AV_plasma_ebola_PCA_DIA_sample_20	NA	NA	NA	NA	NA	NA	NA	NA	NA
20190913_AV_plasma_ebola_PCA_DIA_sample_21	NA	NA	NA	NA	NA	NA	NA	NA	NA
20190913_AV_plasma_ebola_PCA_DIA_sample_22	NA	NA	NA	NA	NA	NA	NA	NA	NA
20190913_AV_plasma_ebola_PCA_DIA_sample_23	NA	NA	NA	NA	NA	NA	NA	NA	NA
20190913_AV_plasma_ebola_PCA_DIA_sample_24	NA	NA	NA	NA	NA	NA	NA	NA	NA
20190913_AV_plasma_ebola_PCA_DIA_sample_25	NA	NA	NA	NA	NA	NA	NA	NA	NA
20190913_AV_plasma_ebola_PCA_DIA_sample_26	NA	NA	NA	NA	NA	NA	NA	NA	NA
20190913_AV_plasma_ebola_PCA_DIA_sample_27	Zaire ebolavirus	3.27044361125229	7	17107090	DETVPQSVR; EGAFFLYDR; IQAIMTSLQDFK; LSSTNQLR; LTEAITAASLPK; NIMGIEVPETLVHK; TPTVAPPAPVYR	0.999473; 0.999024; 0.999544; 0.996414; 0.999083; 0.996324; 0.993466	NA	NA	UP000150973: Genome; UP000109874: Genome; UP000149419: Genome; UP000007209: Genome
20190913_AV_plasma_ebola_PCA_DIA_sample_28	Zaire ebolavirus	3.2706999077967	7	6282554	DETVPQSVR; EGAFFLYDR; IQAIMTSLQDFK; LSSTNQLR; LTEAITAASLPK; NIMGIEVPETLVHK; TPTVAPPAPVYR	0.999451; 0.999931; 0.99984; 0.952941; 0.956215; 0.97429; 0.996277	NA	NA	UP000150973: Genome; UP000149419: Genome; UP000109874: Genome; UP000007209: Genome
20190913_AV_plasma_ebola_PCA_DIA_sample_29	NA	NA	NA	NA	NA	NA	NA	NA	NA
20190913_AV_plasma_ebola_PCA_DIA_sample_3	NA	NA	NA	NA	NA	NA	NA	NA	NA
20190913_AV_plasma_ebola_PCA_DIA_sample_30	Zaire ebolavirus	3.19181786567541	5	3048524.66666667	DETVPQSVR; EGAFFLYDR; LSSTNQLR; TIHHASAPLTDNDR; TPTVAPPAPVYR	0.996301; 0.995638; 0.986202; 0.996476; 0.992918	NA	NA	UP000007209: Genome; UP000109874: Genome; UP000150973: Genome; UP000149419: Genome
20190913_AV_plasma_ebola_PCA_DIA_sample_31	Zaire ebolavirus	3.46395014669399	12	25405133.3333333	ATNPLVR; DETVPQSVR; DFFSSHPLR; EGAFFLYDR; IDQIIHDFVDK; IQAIMTSLQDFK; LSSTNQLR; LTEAITAASLPK; NIMGIEVPETLVHK; TIHHASAPLTDNDR; TPTVAPPAPVYR; VNPEIDTTIGEWAFWETK	0.981559; 0.999755; 0.991492; 0.999195; 0.987855; 0.999774; 0.996916; 0.999682; 0.963624; 0.980485; 0.988994; 0.99229	NA	NA	UP000007209: Genome; UP000150973: Genome; UP000149419: Genome; UP000109874: Genome
20190913_AV_plasma_ebola_PCA_DIA_sample_32	NA	NA	NA	NA	NA	NA	NA	NA	NA
20190913_AV_plasma_ebola_PCA_DIA_sample_33	NA	NA	NA	NA	NA	NA	NA	NA	NA
20190913_AV_plasma_ebola_PCA_DIA_sample_34	NA	NA	NA	NA	NA	NA	NA	NA	NA
20190913_AV_plasma_ebola_PCA_DIA_sample_35	NA	NA	NA	NA	NA	NA	NA	NA	NA
20190913_AV_plasma_ebola_PCA_DIA_sample_36	NA	NA	NA	NA	NA	NA	NA	NA	NA
20190913_AV_plasma_ebola_PCA_DIA_sample_37	NA	NA	NA	NA	NA	NA	NA	NA	NA
20190913_AV_plasma_ebola_PCA_DIA_sample_38	NA	NA	NA	NA	NA	NA	NA	NA	NA
20190913_AV_plasma_ebola_PCA_DIA_sample_4	NA	NA	NA	NA	NA	NA	NA	NA	NA
20190913_AV_plasma_ebola_PCA_DIA_sample_5	NA	NA	NA	NA	NA	NA	NA	NA	NA
20190913_AV_plasma_ebola_PCA_DIA_sample_6	NA	NA	NA	NA	NA	NA	NA	NA	NA
20190913_AV_plasma_ebola_PCA_DIA_sample_7	NA	NA	NA	NA	NA	NA	NA	NA	NA
20190913_AV_plasma_ebola_PCA_DIA_sample_8	NA	NA	NA	NA	NA	NA	NA	NA	NA
20190913_AV_plasma_ebola_PCA_DIA_sample_9	NA	NA	NA	NA	NA	NA	NA	NA	NA
