# Supplementary material for: vPro-MS enables identification of human-pathogenic viruses from patient samples by untargeted proteomics
Source: Nat Commun. 2025 Jul 31;16:7041. doi: 10.1038/s41467-025-62469-4 (PMC12314097; doi:10.1038/s41467-025-62469-4)
Supplement: Supplementary file 12 — Source data [file 41467_2025_62469_MOESM12_ESM.zip › Source data/Source data Fig 4/Results_vPro_Specificity.txt]

Run	Species	vProID.Score	No.Peptide.Sequences	Virus.Quantity.Top3	Peptide.Sequences	CScores	Subspecies	No.Peptide.Sequences.Subspecies	Proteomes
VirusID_Specificity_N20	NA	NA	NA	NA	NA	NA	NA	NA	NA
VirusID_Specificity_N21	NA	NA	NA	NA	NA	NA	NA	NA	NA
VirusID_Specificity_N22	NA	NA	NA	NA	NA	NA	NA	NA	NA
VirusID_Specificity_N23	NA	NA	NA	NA	NA	NA	NA	NA	NA
VirusID_Specificity_N24	NA	NA	NA	NA	NA	NA	NA	NA	NA
VirusID_Specificity_N25	NA	NA	NA	NA	NA	NA	NA	NA	NA
VirusID_Specificity_N26	NA	NA	NA	NA	NA	NA	NA	NA	NA
VirusID_Specificity_N27	NA	NA	NA	NA	NA	NA	NA	NA	NA
VirusID_Specificity_T1	Severe acute respiratory syndrome coronavirus	4.41145268382663	32	233736.333333333	ADNGTITVEELK; AISQIQESLTTTSTALGK; ALSGIAAEQDR; EGIVWVATEGALNTPK; EITVATSR; FNGIGVTQNVLYENQK; FPSVYAWER; FQPFQQFGR; GFYAEGSR; GPEQTQGNFGDQDLIR; GQGVPINTNSGPDDQIGYYR; GVYYPDEIFR; GYHLMSFPQAAPHGVVFLHVTYVPSQER; GYQPIDVVR; IGMEVTPSGTWLTYHGAIK; ITFGGPTDSTDNNQNGGR; LNTDHAGSNDNIALLVQ; LQDVVNQNAQALNTLVK; LQSLQTYVTQQLIR; MASGGGETALALLLLDR; NPNNNAATVLQLPQGTTLPK; QIAPGQTGVIADYNYK; QLQNSMSGASADSTQA; QPTVTLLPA…	0.977807; 0.999198; 0.999281; 0.995285; 0.999089; 0.999859; 0.999411; 0.997076; 0.999224; 0.994028; 0.992045; 0.981225; 0.955896; 0.99788; 0.999496; 0.975476; 0.994277; 0.996916; 0.998678; 0.999181; 0.999031; 0.996092; 0.99574; 0.997555; 0.999132; 0.999207; 0.9959; 0.99497; 0.99973; 0.999447; 0.976464; 0.999734	Severe acute respiratory syndrome coronavirus	26	UP000180361: Genome; UP000180360: Genome; UP000180362: Genome; UP000146296: Genome; UP000135071: Genome; UP000105036: Genome; UP000166757: Genome; UP000146181: Genome; UP000143093: Genome; UP000164441: Genome
VirusID_Specificity_T10	Lassa virus	3.58333624064713	15	179424.333333333	ALGMFISDTPGER; ALLNMIGMSGGNQGAR; AVNALINDQLIMK; DAMLQLDPNAK; DLNQAVNNLVELK; IIDIALSK; LTQSHPILNMIDTK; MAWGGSYIALDSGR; PSPIGYLGLLSQR; SFLWTQSLR; SLQSTGFAAGLTYSQLMTLK; SSLNISGYNFSLGAAVK; VGTLTSDDLLILAADLEK; VSPQTMDGILK; YPNTSDLDR	0.999395; 0.998966; 0.998566; 0.998788; 0.998878; 0.999425; 0.971467; 0.997857; 0.99729; 0.996711; 0.994755; 0.999839; 0.999765; 0.999777; 0.999454	NA	NA	UP000133879: Genome; UP000002473: Genome; UP000162624: Genome
VirusID_Specificity_T11	Reston ebolavirus	4.08512352270494	49	849998	ATGAQDHLTNIATR; ATSTAAAVDAYWK; AVYNLILDHIDPQYLK; DHQLDSLNDHELLLLIAR; DLVLDYNLMR; ELDSLGLDDQER; EPYENPSR; EYTWSHILEGR; FFVQTLYLQR; FLAILQHHQ; FLTQMHLSVINDLR; FNTSLIASIAK; FSLIVQALK; GGNFEAALWQQWDR; HEGLGQDQADSVLEVYQR; IDDPNSYVPDAVQEAYK; ILTAGLTVQQGIVR; IQTIMNAIPDLK; ISWTIGSGVPYIGSR; IWVSQNQGDTDLDYHK; IYNAGDYVISILGSEGYK; LANPTAEDFSQGNSPK; LEELLPAATSGK; LEETYHHLLR; LFLESNAVQYLEGHGFK; LILPFFK; LIVSTN…	0.993791; 0.997606; 0.992078; 0.99791; 0.999327; 0.997272; 0.968747; 0.959676; 0.977112; 0.999039; 0.988235; 0.997601; 0.998089; 0.997935; 0.982468; 0.992429; 0.994543; 0.998676; 0.996811; 0.993519; 0.969051; 0.98565; 0.966752; 0.996375; 0.997629; 0.99569; 0.972187; 0.997849; 0.995109; 0.996299; 0.991962; 0.954273; 0.995054; 0.995025; 0.984138; 0.986371; 0.99383; 0.999552; 0.97314; 0.995304; 0.99…	NA	NA	UP000007207: Genome; UP000138664: Genome
VirusID_Specificity_T12	Zaire ebolavirus	4.24412574635256	47	808555	AFTQGSSTR; ATNPLVR; DEPVVFSTSDGK; DETVPQSVR; DFFSSHPLR; EGAFFLYDR; EGLGQDQAEPVLEVYQR; ELDHLGLDDQEK; ELLWEFYHLDHPPLFSTK; ELTNDYNQQR; FFLIVQALK; FLLIHQGMHMVAGHDANDAVISNSVAQAR; FMAILQHHQ; FNTTLISK; GGSFEAALWQQWDR; GMALLHR; GNSADLTSPEK; IDQIIHDFVDK; IINNNTETPVLDR; IQAIMTSLQDFK; ITLLTLIK; LDALHVVNYNGLLSSIEIGTQNHTIIITR; LFLESGAVK; LIVSTNTLGEFSGGGQSAR; LSSTNQLR; LSWTIGDGIPYIGSR; LTEAITAASLPK; LTGLLSLFPD…	0.998432; 0.981918; 0.996953; 0.994751; 0.999813; 0.99963; 0.996849; 0.992292; 0.999491; 0.966291; 0.999878; 0.999871; 0.999363; 0.951087; 0.99793; 0.991375; 0.999629; 0.999275; 0.980881; 0.999737; 0.998886; 0.999317; 0.998911; 0.995264; 0.998123; 0.99569; 0.99947; 0.999404; 0.999532; 0.971334; 0.998986; 0.987823; 0.995375; 0.994793; 0.995152; 0.998202; 0.998736; 0.964132; 0.999724; 0.999772; 0.9…	NA	NA	UP000007208: Genome
VirusID_Specificity_T13	Marburg marburgvirus	3.95377624670227	51	492378.666666667	ATSTDDIIWDQLIVK; AVPPNPTIDK; DAGYEFDVIK; DQELQQSLIPGFR; DVLTLENLGHILSYLHR; EFQGIPEPPR; EGNQAFIQNMVIPR; EGTGWGLGGK; ELLLLMAR; ELQADWPDMSFDER; EPSVGGWTVK; FLDVIPNEPHYSPLILALK; FNTSPIAK; GENSPVVYFQAPENFPLNGFNNR; GGQFEAALWQGWDK; GQPLNLTQYMNSK; HAIDFLLTR; HEHQEIQAIAEDDEER; IASTTMYR; ILEQFHLQK; ILGLDHVFSASAR; ILLGVALK; ISLPADMFSVK; LAAEIENNIVEDQGFK; LGTGIPAHPLR; LIGNTMHPAVSIHPNLPPIVLPTVK; LLIPLLNSR; NF…	0.991519; 0.990393; 0.993846; 0.989461; 0.993184; 0.991753; 0.993349; 0.985179; 0.99288; 0.979098; 0.98579; 0.970819; 0.981205; 0.988412; 0.990267; 0.979846; 0.992154; 0.977024; 0.968887; 0.990241; 0.977849; 0.987724; 0.990219; 0.993133; 0.993315; 0.992381; 0.988572; 0.972361; 0.993608; 0.993456; 0.993553; 0.972953; 0.988777; 0.993474; 0.981359; 0.975798; 0.990336; 0.991394; 0.990866; 0.993566; 0…	NA	NA	UP000007771: Genome; UP000180448: Genome; UP000137266: Genome; UP000160614: Genome
VirusID_Specificity_T14	Dengue virus	3.62497038727988	11	51115.3666666667	ASFIEVK; EIAETQHGTIVIR; GILGYSQIGAGVYK; IPFEIMDLEK; LTIMTGDIK; QITPELNHILAENEVK; SGAYVSAIAQTEK; SHTLWSNGVLESEMIIPK; SIEDNPEIEDDIFR; TVWFVPSIK; VVGLYGNGVVTR	0.995264; 0.998893; 0.99952; 0.996156; 0.999001; 0.990789; 0.998228; 0.999824; 0.964877; 0.959929; 0.999611	Dengue virus type 2	8	UP000007195: Genome
VirusID_Specificity_T15	Human coronavirus NL63	3.6580991004335	27	213596.333333333	DEQIGYWNVQER; EMQSQSSHAVQNTVLNASIPESK; FIEQISAFTK; FPPPSFYMPLLVSSDK; FSIALPPELSVVEFEDR; HGDFSGVASQEGVLSER; HNFQAISNSIQAIYDR; IQDVVNQQGSALNHLTSQLR; LAALNAFVSQVLNK; LDSIQADQQVDR; LPYYEFEK; MASVNWADDR; NLGFDNQSK; QPNLVLYSDNGVFR; SDGVVWVAK; SDSNQSSSDLVAAVTLALK; SGSPGDSSWHIYLK; SGVIVFK; SNSSVPLLEVYVHLR; SVNETSQTGWAFYVR; TFYVPAAYK; TGQFYINGFK; TVNTSLGNR; VHFYYLGTGPHK; VQVGQLPK; VVTSGLGTVDVDYK; YNIYDYVG…	0.998553; 0.996127; 0.993292; 0.999207; 0.99664; 0.983932; 0.957619; 0.99385; 0.992222; 0.998087; 0.999009; 0.965497; 0.999075; 0.999737; 0.979069; 0.981106; 0.999309; 0.998357; 0.96552; 0.978216; 0.996492; 0.999318; 0.997284; 0.994702; 0.995234; 0.998978; 0.993168	NA	NA	UP000008573: Genome
VirusID_Specificity_T16	Human respiratory syncytial virus	3.41999478666408	6	6608.13	DIANSFYEVFEK; DQISGINNIAFSK; ELASINILVK; ESIYYVTTNWK; GMDTVSVGNTLYYVNK; LGGEAGFYHILNNPK	0.994455; 0.974723; 0.996075; 0.999841; 0.995804; 0.952842	NA	NA	UP000109057: Genome
VirusID_Specificity_T17	Monkeypox virus	3.39494904259694	15	33349.9666666667	AFTDISMSLYK; AYGDDNEETLK; DVVIVNDDPDHYK; DYVFIQWTGGNIR; ENMESVSTEYTPIGDNK; FDITYNITDAAR; FLNDLALLK; HLIMYEQYFVNDYDR; IIEIVSHLR; IVESTSTHIEDAHSNLK; LEHHIETLGQYTVILAR; LINYSSDVQHIHFGFR; LLFLEDVEPLLPYK; SMFWDGIDYEEYK; TVFAHISHTINIIDTSIPVSIWTSQR	0.998254; 0.999837; 0.999807; 0.990678; 0.999594; 0.999969; 0.999977; 0.997956; 0.998445; 0.991335; 0.999493; 0.999958; 0.999186; 0.999927; 0.996085	NA	NA	UP000101269: Genome
VirusID_Specificity_T18	Monkeypox virus	3.49819498879902	20	27368.2666666667	AFTDISMSLYK; AYGDDNEETLK; DVVIVNDDPDHYK; DYVFIQWTGGNIR; FDITYNIADAAR; FLNDLALLK; IIEIVSHLR; IMSLFYTSAADIK; IVESTSTHIEDAHSNLK; LEHHIETLGQYTVILAR; LINYSSDVQHIHFGFR; LLFLEDVEPLLPYK; NGYDYAEFNK; SMFWDGIDYEEYK; SYLLDTNISPK; TFNDDLFR; TVFAHISHTINIIDTSIPVSIWTSQR; VIFNDEIINFTISMR; VIIMPDNR; VYLTTFNMWR	0.998163; 0.997117; 0.999069; 0.997596; 0.999693; 0.999975; 0.990117; 0.99709; 0.998459; 0.999431; 0.99981; 0.999875; 0.997083; 0.999887; 0.972547; 0.994077; 0.981904; 0.999456; 0.982099; 0.982938	NA	NA	UP000117246: Genome
VirusID_Specificity_T19	Monkeypox virus	3.41749253139689	15	28866.6333333333	AFTDISMSLYK; AYGDDNEETLK; DNEVMQEK; DVVIVNDDPDHYK; DYVFIQWTGGNIR; ENMESVSTEYTPIGDNK; FDITYNIADAAR; FLNDLALLK; IIEIVSHLR; IVESTSTHIEDAHSNLK; LINYSSDVQHIHFGFR; NLGELQSHSPDINFITVNIDK; SMFWDGIDYEEYK; TVFAHISHTINIIDTSIPVSIWTSQR; VIFNDEIINFTISMR	0.977071; 0.999883; 0.980007; 0.99996; 0.998257; 0.999535; 0.999952; 0.99929; 0.998136; 0.983724; 0.999951; 0.973239; 0.999604; 0.999636; 0.994069	NA	NA	UP000318642: Genome
VirusID_Specificity_T19	Cowpox virus	2.54543677814492	3	7619.47	DMLINVQTLISLNSMYTR; IITILQDIVNEHNIK; TTFVHPFDVLLNNSLGSVTK	0.9844; 0.996213; 0.981384	NA	NA	UP000272857: Genome
VirusID_Specificity_T2	Severe acute respiratory syndrome coronavirus	4.42051367742011	34	266852	ADETQALPQR; AYNVTQAFGR; DGIIWVATEGALNTPK; EITVATSR; FASVYAWNR; FDNPVLPFNDGVYFASTEK; FLPFQQFGR; FNGIGVTQNVLYENQK; FQTLLALHR; GFYAEGSR; GIYQTSNFR; GPEQTQGNFGDQELIR; GQGVPINTNSSPDDQIGYYR; GWIFGTTLDSK; IGMEVTPSGTWLTYTGAIK; IQDSLSSTASALGK; ITFGGPSDSTGSNQNGER; LIANQFNSAIGK; LNTDHSSSSDNIALLVQ; LQDVVNQNAQALNTLVK; LQSLQTYVTQQLIR; MAGNGGDAALALLLLDR; MASGGGETALALLLLDR; NPANNAAIVLQLPQGTTLPK; QLQQSMSSADSTQA; …	0.992914; 0.975912; 0.992108; 0.990165; 0.992756; 0.966002; 0.988604; 0.993393; 0.989462; 0.991583; 0.975433; 0.991451; 0.991175; 0.992619; 0.992482; 0.992027; 0.991609; 0.993016; 0.991052; 0.992647; 0.991074; 0.993061; 0.985428; 0.965929; 0.985929; 0.990262; 0.993097; 0.992965; 0.976796; 0.991054; 0.992227; 0.986601; 0.990854; 0.992958	Severe acute respiratory syndrome coronavirus 2	26	UP000503207: Genome
VirusID_Specificity_T3	Middle East respiratory syndrome-related coronavirus	4.41174118041616	25	599081	AAPNNTVSWYTGLTQHGK; ADGIIYPQGR; AVSFADNNDITNTNLSR; DGIVWVHEDGATDAPSTFGTR; GPGDLQGNFGDLQLNK; INQALHGANLR; LDVLEQDAQIDR; LFVANYSQDVK; LNGVGITQQVLSENQK; LQALESGK; LTHQNNDDHGNPVYFLR; LTTLNAFVAQQLVR; NFHIEGTGGNSQSSSR; NPNNDSAIVTQFAPGTK; QFANGFVVR; QSYGTNSGVAIYHR; SDLSVSSAGPISQFNYK; SESAALSAQLAK; SFNMVQAFGLR; SPPITADIELALLR; VQDAVNNNAQALSK; WLELLEQNIDAYK; WPQIAELAPTASAFMGMSQFK; WYFYYTGTGPEAALPFR; YYSII…	0.996877; 0.998981; 0.997795; 0.953532; 0.997141; 0.997388; 0.995448; 0.996763; 0.981357; 0.991742; 0.993073; 0.999027; 0.997477; 0.999572; 0.997451; 0.986546; 0.999775; 0.999584; 0.997686; 0.997625; 0.998912; 0.994766; 0.997759; 0.999499; 0.96857	NA	NA	UP000139997: Genome
VirusID_Specificity_T4	Influenza A virus	2.80213759630719	3	8730.88	EGYSLVGIDPFK; GIGTMVMELIR; NPGNAEIEDLIFLAR	0.999701; 0.993209; 0.999241	NA	NA	UP000102978: Genome; UP000208020: Genome
VirusID_Specificity_T5	Human coronavirus 229E	4.30266750890299	23	532040	DLDHNFGSAGVVANGVK; ESGNTVVLTFTTR; FLEELNAFTR; GFSSDVLSDVIR; GYPQFAELVPSTAAMLFDSHIVSK; HGDFSAVSSPMSNMTENER; IPYSLYSPLLVDSEQPWK; IQDVVNQQGNSLNHLTSQLR; LAALNVFVSHTLTK; LASGVQVHNLPEYMTVAVPSTTIIYSR; LDTIQADQQVDR; LHFYYLGTGPHK; LIGYWNVQK; NHNSQDDIMK; NSEPEIPHFNQK; SAIEDILFSK; SVNSQNSTGWVFYVR; TGHFYINGYR; VEGVVWVAVDGAK; WADASEPQR; YNIYDVSGVGVIR; YNLNFEENLR; YVAVYANVGR	0.99877; 0.999457; 0.997471; 0.999022; 0.997371; 0.992952; 0.995588; 0.972722; 0.986417; 0.993355; 0.997958; 0.996644; 0.980038; 0.977027; 0.988283; 0.999755; 0.999108; 0.999762; 0.999757; 0.993282; 0.999542; 0.999779; 0.999934	NA	NA	UP000006716: Genome
VirusID_Specificity_T6	Dengue virus	3.36791954377123	7	22437.6	ASFIEVK; IYGGPISQHNYR; LITANPIVTDK; QISNELNHILLENDMK; SHTLWSNGVLESEMIIPK; SHTLWTNGVLESDMIIPK; TEVTNPAVLR	0.99003; 0.978541; 0.985584; 0.996566; 0.996954; 0.978064; 0.99609	Dengue virus type 1	4	UP000002500: Genome
VirusID_Specificity_T7	Human coronavirus OC43	4.0176671537814	29	602267.666666667	DGFTLEYWVTPLTSR; ELTAEDISLLK; FDSTLSGFETIMK; FGAISASLQEILSR; FNPSTWNK; GHLYIQGIK; GLFYTQVYK; GPNQNFGGGEMLK; GSGMDTALLR; INGLGVTMDVLSQNQK; IQAVVNANAEALNNLLQQLSNR; ISDTSGFAVYVK; LDALEAEAQIDR; LGTGYSLADLPAYMTVAK; LTALNAYVSQQLSDSTLVK; MDEPYTEDTSEI; NGQGENDNISVAVPK; PIIEDYHTLTVTIIR; QTATSQQPSGGNVVPYYSWFSGITQFQK; SGSNDIWMQNK; SVPSPLNWER; TPTSGVTPDMADQIASLVLAK; TQSIAPPTGVYELNGYTVQPIADVYR; TTPAPVYIWTADEA…	0.999108; 0.998703; 0.961299; 0.996311; 0.973419; 0.998992; 0.999437; 0.997786; 0.994663; 0.997386; 0.988505; 0.982683; 0.99861; 0.99732; 0.985521; 0.992201; 0.997196; 0.998897; 0.999693; 0.999761; 0.998773; 0.994474; 0.998673; 0.999257; 0.998759; 0.990673; 0.99907; 0.990571; 0.998476	NA	NA	UP000119922: Genome; UP000160021: Genome; UP000150595: Genome
VirusID_Specificity_T8	Vaccinia virus	2.75664701340862	6	11695.4666666667	DVEPLLPDK; IISNNTSSINLSYITSGK; ISPGIVNSQNADFDGDEEWMILEQNPK; LPSETFPNVHEHINDQK; NHTIFTYTGGYDVSLSAYIIR; NSQNPNPSPNLNSPPPEPK	0.999993; 0.999781; 0.996556; 0.999994; 0.981668; 0.999994	NA	NA	UP000008269: Genome
VirusID_Specificity_T8	Cowpox virus	2.70549449096124	9	95103	DMLINVQTLISLNSMYTR; ENMESAATEYTPIGDNK; GVDTSNNIAEYIAGLK; IAAVSTVLEDVQAAGISR; IISLLDLPSNVEIK; ILVYNPSTMSTPMTEYIIK; IVESASTHIEDAHSNIK; LLDIFGPEVVFIGDAQNR; TMIAYDNGSLNTK	0.999837; 0.972054; 0.958747; 0.97826; 0.955329; 0.952274; 0.999985; 0.999995; 0.999577	NA	NA	UP000278652: Genome
VirusID_Specificity_T8	Variola virus	2.26130093858276	5	7221.37333333333	MFVDDDSLIIYSTWPSTLSDSSGR; MSQQLSPINIETK; TANTSAPFDSVFYLDNLLPSK; TNGAVTSPLTGNNTITTFIPISASDMQK; TVTDLISETLK	0.962038; 0.983339; 0.962267; 0.992028; 0.999513	NA	NA	UP000006909: Genome; UP000141018: Genome
VirusID_Specificity_T9	Cowpox virus	2.9872958753332	34	308531.333333333	AEFDDQLVFNSISAR; AEGDDNEETLK; AHNTEDSQEMIDYILR; AIAEEIGIDLNDLPSAVSK; ASTTENAAYQVLQQNNSFIVSTLNK; EIYDGNVGFHNR; FDDTYNIADAAR; IAAVSTVIEDVQAAGISR; IITILQDIVNEHNIK; ILVYNPSTMSTPMTEYIIK; ITVSSGMR; IVESASTHIEDAHSNIK; IYIPPIIENR; LDDIVEQNIADEK; LLDIFGPEVVFIGDAQNR; LVEFFPDIQVNNNIVLR; LVSTGPGNLSALLR; MIDTSEK; NESSINSNSSFK; NSQNPNPSPNLNSPPPETR; PMNGIGYDMK; QNELQAAISK; QTGINNIQSLIK; SDVLYFDK; SDVSDLK; SPLGA…	0.978735; 0.999992; 0.999996; 0.999988; 0.950324; 0.999907; 0.97325; 0.991411; 0.987973; 0.999967; 0.999419; 0.999943; 0.999254; 0.999998; 0.997681; 0.998425; 0.999978; 0.986417; 0.999992; 0.999238; 0.999619; 0.998704; 0.999924; 0.999891; 0.99406; 0.998313; 0.999997; 0.998884; 0.999984; 0.996832; 0.999469; 0.996454; 0.999909; 0.999977	NA	NA	UP000148121: Genome
