# Supplementary material for: vPro-MS enables identification of human-pathogenic viruses from patient samples by untargeted proteomics
Source: Nat Commun. 2025 Jul 31;16:7041. doi: 10.1038/s41467-025-62469-4 (PMC12314097; doi:10.1038/s41467-025-62469-4)
Supplement: Supplementary file 12 — Source data [file 41467_2025_62469_MOESM12_ESM.zip › Source data/Source data Fig 5/Source data Fig 5.xlsx]

## Sheet: Tabelle1
		predicted library									synthetic library
Sample	ct value	Species	vProID.score	No.Peptide.Sequences	Virus.Quantity.Top3	Peptide.Sequences	CScores	Subspecies	No.Peptide.Sequences.Subspecies	Proteomes	Species	vProID.score	No.Peptide.Sequences	Virus.Quantity.Top3	Peptide.Sequences	CScores	Subspecies	No.Peptide.Sequences.Subspecies
P1	20.0191	Severe acute respiratory syndrome coronavirus	3.33694447303524	27	24722.9666666667	ADETQALPQR; ADSNGTITVEELK; ALTGIAVEQDK; AYNVTQAFGR; DQVILLNK; EITVATSR; FASVYAWNR; FNGIGVTQNVLYENQK; FQTLLALHR; GPEQTQGNFGDQELIR; GQGVPINTNSSPDDQIGYYR; IGMEVTPSGTWLTYTGAIK; IQDSLSSTASALGK; LIANQFNSAIGK; LNTDHSSSSDNIALLVQ; LQDVVNQNAQALNTLVK; LQSLQTYVTQQLIR; MAGNGGDAALALLLLDR; NPANNAAIVLQLPQGTTLPK; PLLESELVIGAVILR; QQTVTLLPAADLDDFSK; SFIEDLLFNK; SMWSFNPETNILLNVPLHGTILTR; VAGDSGFAAYSR; VTLADAGFIK; V…	0.999827; 0.978102; 0.965018; 0.999923; 0.999959; 0.986251; 0.997528; 0.999878; 0.995271; 0.99975; 0.999313; 0.999989; 0.99155; 0.977984; 0.999951; 0.979108; 0.999919; 0.999957; 0.995784; 0.997632; 0.994176; 0.999971; 0.956212; 0.999989; 0.999775; 0.999875; 0.999997	Severe acute respiratory syndrome coronavirus 2	22	UP000503207: Genome	Severe acute respiratory syndrome coronavirus	1.65282905319437	31	27050.3	ADETQALPQR; ADSNGTITVEELK; ALTGIAVEQDK; AYNVTQAFGR; DGIIWVATEGALNTPK; DQVILLNK; FASVYAWNR; FDNPVLPFNDGVYFASTEK; FQTLLALHR; GPEQTQGNFGDQELIR; GQGVPINTNSSPDDQIGYYR; GVYYPDK; GWIFGTTLDSK; IADYNYK; IGMEVTPSGTWLTYTGAIK; ITFGGPSDSTGSNQNGER; LIANQFNSAIGK; LNTDHSSSSDNIALLVQ; MAGNGSDAALALLLLDR; NPANNAAIVLQLPQGTTLPK; PLLESELVIGAVILR; QQTVTLLPAADLDDFSK; SMWSFNPETNILLNVPLHGTILTR; SWMESEFR; SYLTPGDSSSGWTAGAAA…	0.999719; 0.962816; 0.91911; 0.999999; 0.800566; 1; 0.999915; 0.990025; 0.999928; 0.932547; 0.999996; 0.927108; 0.998851; 0.978107; 0.999993; 0.808824; 0.958091; 1; 0.957806; 0.999996; 0.999911; 0.999996; 0.99999; 0.982264; 0.980743; 0.878396; 0.999979; 0.705706; 0.999999; 0.999809; 0.99999	Severe acute respiratory syndrome coronavirus 2	31
P2	20.7092	Severe acute respiratory syndrome coronavirus	3.32847772321516	24	17451.2433333333	ADETQALPQR; ADSNGTITVEELK; AYNVTQAFGR; DQVILLNK; FNGIGVTQNVLYENQK; FQTLLALHR; GPEQTQGNFGDQELIR; GQGVPINTNSSPDDQIGYYR; GWIFGTTLDSK; IGMEVTPSGTWLTYTGAIK; LIANQFNSAIGK; LNTDHSSSSDNIALLVQ; LQDVVNQNAQALNTLVK; LQSLQTYVTQQLIR; MAGNGGDAALALLLLDR; NPANNAAIVLQLPQGTTLPK; PLLESELVIGAVILR; QQTVTLLPAADLDDFSK; SFIEDLLFNK; SMWSFNPETNILLNVPLHGTILTR; VAGDSGFAAYSR; VTLADAGFIK; VYSTGSNVFQTR; WYFYYLGTGPEAGLPYGANK	0.997659; 0.95564; 0.999331; 0.998297; 0.973266; 0.998944; 0.996486; 0.999038; 0.985191; 0.999395; 0.992238; 0.999285; 0.978116; 0.999419; 0.99883; 0.99781; 0.99478; 0.996654; 0.999427; 0.952313; 0.999413; 0.990476; 0.995202; 0.999417	Severe acute respiratory syndrome coronavirus 2	20	UP000503207: Genome	Severe acute respiratory syndrome coronavirus	1.64445017513381	30	19070.2	ADETQALPQR; ADSNGTITVEELK; ALTGIAVEQDK; AYNVTQAFGR; DGIIWVATEGALNTPK; DIADTTDAVR; DQVILLNK; FASVYAWNR; FDNPVLPFNDGVYFASTEK; FQTLLALHR; GQGVPINTNSSPDDQIGYYR; GVYYPDK; GWIFGTTLDSK; IGMEVTPSGTWLTYTGAIK; LIANQFNSAIGK; LNTDHSSSSDNIALLVQ; MAGNGGDAALALLLLDR; NPANNAAIVLQLPQGTTLPK; NTQEVFAQVK; PLLESELVIGAVILR; QLQQSMSSADSTQA; QQTVTLLPAADLDDFSK; SMWSFNPETNILLNVPLHGTILTR; SWMESEFR; SYLTPGDSSSGWTAGAAAYYVGYLQ…	0.999418; 0.977444; 0.904438; 0.999999; 0.962394; 0.837263; 0.999979; 0.996174; 0.797967; 0.999815; 0.999999; 0.753241; 0.996266; 0.99999; 0.897127; 1; 0.999621; 0.999997; 0.935262; 0.984912; 0.874261; 0.999999; 0.999984; 0.808232; 0.898878; 0.707915; 0.999995; 0.999956; 0.992997; 0.999928	Severe acute respiratory syndrome coronavirus 2	30
P3	18.0768	Severe acute respiratory syndrome coronavirus	3.30643973496881	27	45739.6	ADETQALPQR; AYNVTQAFGR; DQVILLNK; FASVYAWNR; FNGIGVTQNVLYENQK; FQTLLALHR; GFYAEGSR; GPEQTQGNFGDQELIR; GQGVPINTNSSPDDQIGYYR; GWIFGTTLDSK; IGMEVTPSGTWLTYTGAIK; IQDSLSSTASALGK; LIANQFNSAIGK; LNTDHSSSSDNIALLVQ; LQDVVNQNAQALNTLVK; LQSLQTYVTQQLIR; MAGNGGDAALALLLLDR; NPANNAAIVLQLPQGTTLPK; PLLESELVIGAVILR; QQTVTLLPAADLDDFSK; SFIEDLLFNK; SMWSFNPETNILLNVPLHGTILTR; VAGDSGFAAYSR; VGGNYNYLYR; VTLADAGFIK; VYST…	0.999996; 0.999841; 0.999975; 0.998236; 0.999515; 0.999536; 0.981908; 0.999812; 0.998951; 0.998082; 0.999945; 0.983013; 0.969573; 0.999973; 0.991155; 0.999963; 0.999959; 0.999428; 0.955108; 0.999443; 0.999995; 0.976612; 0.999999; 0.992651; 0.998863; 0.99297; 0.999999	Severe acute respiratory syndrome coronavirus 2	22	UP000503207: Genome	Severe acute respiratory syndrome coronavirus	1.68413459318288	33	45464.5333333333	ADETQALPQR; ADSNGTITVEELK; ALTGIAVEQDK; AYNVTQAFGR; DGIIWVATEGALNTPK; DIADTTDAVR; DQVILLNK; FASVYAWNR; FDNPVLPFNDGVYFASTEK; FQTLLALHR; GPEQTQGNFGDQELIR; GQGVPINTNSSPDDQIGYYR; GVYYPDK; GWIFGTTLDSK; IADYNYK; IGMEVTPSGTWLTYTGAIK; LNTDHSSSSDNIALLVQ; MAGNGGDAALALLLLDR; NPANNAAIVLQLPQGTTLPK; NTQEVFAQVK; PLLESELVIGAVILR; PQGLPNNTASWFTALTQHGK; QLQQSMSSADSTQA; QQTVTLLPAADLDDFSK; SMWSFNPETNILLNVPLHGTILTR; …	0.999998; 0.758237; 0.853346; 0.999839; 0.991427; 0.961898; 0.999999; 0.999925; 0.982; 0.99996; 0.996225; 0.999999; 0.993084; 0.999844; 0.988358; 0.99964; 1; 0.999894; 0.999438; 0.991307; 0.999259; 0.998887; 0.737769; 0.999998; 0.999999; 0.990466; 0.998683; 0.983503; 0.999985; 0.99181; 0.999994; 0.999956; 0.999993	Severe acute respiratory syndrome coronavirus 2	32
P4	20.4129	Severe acute respiratory syndrome coronavirus	3.38380696196512	25	35380	ADETQALPQR; AYNVTQAFGR; DGIIWVATEGALNTPK; DQVILLNK; FNGIGVTQNVLYENQK; FQTLLALHR; GFYAEGSR; GPEQTQGNFGDQELIR; GQGVPINTNSSPDDQIGYYR; GWIFGTTLDSK; IGMEVTPSGTWLTYTGAIK; LIANQFNSAIGK; LNTDHSSSSDNIALLVQ; LQDVVNQNAQALNTLVK; LQSLQTYVTQQLIR; MAGNGGDAALALLLLDR; NPANNAAIVLQLPQGTTLPK; PLLESELVIGAVILR; PQGLPNNTASWFTALTQHGK; QQTVTLLPAADLDDFSK; SFIEDLLFNK; VAGDSGFAAYSR; VTLADAGFIK; VYSTGSNVFQTR; WYFYYLGTGPEAGLP…	0.999828; 0.999864; 0.999501; 0.999985; 0.999333; 0.997607; 0.976149; 0.999563; 0.997904; 0.994155; 0.999946; 0.999256; 0.999883; 0.997241; 0.99996; 0.99998; 0.999991; 0.997663; 0.95564; 0.999829; 0.99999; 0.999948; 0.977451; 0.999856; 1	Severe acute respiratory syndrome coronavirus 2	19	UP000503207: Genome	Severe acute respiratory syndrome coronavirus	1.655969911424	30	37241.7333333333	ADETQALPQR; ADSNGTITVEELK; AYNVTQAFGR; DGIIWVATEGALNTPK; DIADTTDAVR; DQVILLNK; EGVFVSNGTHWFVTQR; FASVYAWNR; FQTLLALHR; GPEQTQGNFGDQELIR; GQGVPINTNSSPDDQIGYYR; GWIFGTTLDSK; IGMEVTPSGTWLTYTGAIK; LIANQFNSAIGK; LNTDHSSSSDNIALLVQ; MAGNGGDAALALLLLDR; NPANNAAIVLQLPQGTTLPK; NTQEVFAQVK; PLLESELVIGAVILR; PQGLPNNTASWFTALTQHGK; QQTVTLLPAADLDDFSK; SMWSFNPETNILLNVPLHGTILTR; SWMESEFR; SYLTPGDSSSGWTAGAAAYYVGYLQP…	0.999996; 0.95372; 0.999999; 0.883501; 0.790644; 0.999999; 0.797302; 0.999906; 0.999913; 0.989209; 1; 0.99993; 0.999996; 0.989675; 1; 0.999981; 0.999996; 0.868475; 0.973562; 0.997208; 1; 0.999973; 0.936156; 0.914908; 0.984737; 0.999948; 0.999986; 0.999993; 0.758495; 0.999998	Severe acute respiratory syndrome coronavirus 2	29
P5	22.1842	Severe acute respiratory syndrome coronavirus	3.13423355267042	12	10320.31	AYNVTQAFGR; DQVILLNK; IGMEVTPSGTWLTYTGAIK; LNTDHSSSSDNIALLVQ; LQSLQTYVTQQLIR; MAGNGGDAALALLLLDR; NPANNAAIVLQLPQGTTLPK; PLLESELVIGAVILR; SFIEDLLFNK; VAGDSGFAAYSR; VTLADAGFIK; WYFYYLGTGPEAGLPYGANK	0.999984; 0.963704; 0.999977; 0.999883; 0.999857; 0.994282; 0.999803; 0.992894; 0.994689; 0.999908; 0.999193; 0.997714	Severe acute respiratory syndrome coronavirus 2	10	UP000503207: Genome	Severe acute respiratory syndrome coronavirus	1.45098956555802	19	10113.6666666667	ADETQALPQR; ADSNGTITVEELK; AYNVTQAFGR; DQVILLNK; FASVYAWNR; FQTLLALHR; GPEQTQGNFGDQELIR; GQGVPINTNSSPDDQIGYYR; IGMEVTPSGTWLTYTGAIK; LNTDHSSSSDNIALLVQ; MAGNGGDAALALLLLDR; NPANNAAIVLQLPQGTTLPK; PLLESELVIGAVILR; QQTVTLLPAADLDDFSK; SMWSFNPETNILLNVPLHGTILTR; VAGDSGFAAYSR; VTLADAGFIK; VYSTGSNVFQTR; WYFYYLGTGPEAGLPYGANK	0.997921; 0.860191; 0.999994; 0.999312; 0.975685; 0.983204; 0.818737; 0.999995; 0.999999; 1; 0.993522; 0.999989; 0.997882; 0.999876; 0.999465; 0.992551; 0.99993; 0.77213; 0.999125	Severe acute respiratory syndrome coronavirus 2	19
P6	22.4578	Severe acute respiratory syndrome coronavirus	3.25850362943623	11	17230.22	AYNVTQAFGR; DQVILLNK; GQGVPINTNSSPDDQIGYYR; IGMEVTPSGTWLTYTGAIK; LNTDHSSSSDNIALLVQ; LQSLQTYVTQQLIR; MAGNGGDAALALLLLDR; NPANNAAIVLQLPQGTTLPK; SFIEDLLFNK; VAGDSGFAAYSR; WYFYYLGTGPEAGLPYGANK	0.999967; 0.993888; 0.98869; 0.999956; 0.999961; 0.999532; 0.999311; 0.999918; 0.999754; 0.999917; 0.999335	Severe acute respiratory syndrome coronavirus 2	9	UP000503207: Genome	Severe acute respiratory syndrome coronavirus	1.52840641014713	21	18062	ADETQALPQR; ADSNGTITVEELK; ALTGIAVEQDK; AYNVTQAFGR; DGIIWVATEGALNTPK; DQVILLNK; FASVYAWNR; FQTLLALHR; GQGVPINTNSSPDDQIGYYR; GWIFGTTLDSK; IGMEVTPSGTWLTYTGAIK; LNTDHSSSSDNIALLVQ; MAGNGGDAALALLLLDR; NPANNAAIVLQLPQGTTLPK; PLLESELVIGAVILR; QQTVTLLPAADLDDFSK; SMWSFNPETNILLNVPLHGTILTR; VAGDSGFAAYSR; VTLADAGFIK; VYSTGSNVFQTR; WYFYYLGTGPEAGLPYGANK	0.988862; 0.894029; 0.848281; 0.999981; 0.808206; 0.999986; 0.963977; 0.997526; 0.999986; 0.918186; 0.99999; 0.999999; 0.999889; 0.999979; 0.992137; 0.999774; 0.995892; 0.999903; 0.997768; 0.997787; 0.997081	Severe acute respiratory syndrome coronavirus 2	21
P7	21.3197	Severe acute respiratory syndrome coronavirus	3.06178952537616	10	9115.12	AYNVTQAFGR; IGMEVTPSGTWLTYTGAIK; LIANQFNSAIGK; LNTDHSSSSDNIALLVQ; LQSLQTYVTQQLIR; MAGNGGDAALALLLLDR; NPANNAAIVLQLPQGTTLPK; QQTVTLLPAADLDDFSK; SFIEDLLFNK; VAGDSGFAAYSR	0.999902; 0.999869; 0.952101; 0.994034; 0.979744; 0.999941; 0.997957; 0.967379; 0.997147; 0.99974	Severe acute respiratory syndrome coronavirus 2	8	UP000503207: Genome	Severe acute respiratory syndrome coronavirus	1.41529377146269	17	8377.92	ADETQALPQR; AYNVTQAFGR; DGIIWVATEGALNTPK; FASVYAWNR; FQTLLALHR; GQGVPINTNSSPDDQIGYYR; HTPINLVR; IGMEVTPSGTWLTYTGAIK; LNTDHSSSSDNIALLVQ; MAGNGGDAALALLLLDR; NPANNAAIVLQLPQGTTLPK; QQTVTLLPAADLDDFSK; SMWSFNPETNILLNVPLHGTILTR; VAGDSGFAAYSR; VTLADAGFIK; VYSTGSNVFQTR; WYFYYLGTGPEAGLPYGANK	0.861792; 0.999987; 0.947817; 0.915783; 0.900544; 0.999265; 0.841124; 0.999982; 0.999985; 0.999272; 0.999818; 0.998015; 0.999151; 0.999662; 0.999782; 0.822924; 0.994123	Severe acute respiratory syndrome coronavirus 2	17
P8	23.0861	Severe acute respiratory syndrome coronavirus	3.00886918615429	8	7669.37	AYNVTQAFGR; IGMEVTPSGTWLTYTGAIK; LNTDHSSSSDNIALLVQ; LQSLQTYVTQQLIR; NPANNAAIVLQLPQGTTLPK; SFIEDLLFNK; VAGDSGFAAYSR; WYFYYLGTGPEAGLPYGANK	0.999691; 0.999914; 0.999031; 0.999646; 0.990402; 0.996967; 0.999837; 0.96462	Severe acute respiratory syndrome coronavirus 2	6	UP000503207: Genome	Severe acute respiratory syndrome coronavirus	1.36945064332486	15	8456.35333333333	ADETQALPQR; AYNVTQAFGR; DQVILLNK; FASVYAWNR; FQTLLALHR; GQGVPINTNSSPDDQIGYYR; IGMEVTPSGTWLTYTGAIK; LNTDHSSSSDNIALLVQ; MAGNGSDAALALLLLDR; NPANNAAIVLQLPQGTTLPK; QQTVTLLPAADLDDFSK; SMWSFNPETNILLNVPLHGTILTR; VAGDSGFAAYSR; VTLADAGFIK; WYFYYLGTGPEAGLPYGANK	0.951636; 0.999991; 0.993553; 0.943713; 0.777285; 0.999853; 0.999998; 0.999982; 0.990231; 0.999792; 0.98782; 0.99988; 0.999944; 0.997827; 0.999376	Severe acute respiratory syndrome coronavirus 2	15
P9	23.4113	Severe acute respiratory syndrome coronavirus	3.20925849132372	5	10718.8766666667	AYNVTQAFGR; NPANNAAIVLQLPQGTTLPK; SFIEDLLFNK; VAGDSGFAAYSR; WYFYYLGTGPEAGLPYGANK	0.999975; 0.999523; 0.962525; 0.983322; 0.991406	Severe acute respiratory syndrome coronavirus 2	4	UP000503207: Genome	Severe acute respiratory syndrome coronavirus	1.52031789151922	13	14370.3	AYNVTQAFGR; DQVILLNK; FQTLLALHR; GQGVPINTNSSPDDQIGYYR; GWIFGTTLDSK; LNTDHSSSSDNIALLVQ; NPANNAAIVLQLPQGTTLPK; PLLESELVIGAVILR; QQTVTLLPAADLDDFSK; VAGDSGFAAYSR; VTLADAGFIK; VYSTGSNVFQTR; WYFYYLGTGPEAGLPYGANK	0.999992; 0.996334; 0.976758; 0.998184; 0.978099; 0.964641; 0.999519; 0.981014; 0.968193; 0.99737; 0.890753; 0.906431; 0.972268	Severe acute respiratory syndrome coronavirus 2	13
P10	23.4544	Severe acute respiratory syndrome coronavirus	3.00448824542536	5	6809.4	AYNVTQAFGR; DQVILLNK; IGMEVTPSGTWLTYTGAIK; NPANNAAIVLQLPQGTTLPK; VAGDSGFAAYSR	0.999736; 0.974431; 0.99743; 0.99943; 0.994458	Severe acute respiratory syndrome coronavirus 2	5	UP000503207: Genome	Severe acute respiratory syndrome coronavirus	1.37518452777096	15	7559.91	ADETQALPQR; AYNVTQAFGR; DIADTTDAVR; DQVILLNK; FQTLLALHR; GQGVPINTNSSPDDQIGYYR; IGMEVTPSGTWLTYTGAIK; LNTDHSSSSDNIALLVQ; NPANNAAIVLQLPQGTTLPK; PLLESELVIGAVILR; QQTVTLLPAADLDDFSK; SMWSFNPETNILLNVPLHGTILTR; VAGDSGFAAYSR; VTLADAGFIK; WYFYYLGTGPEAGLPYGANK	0.958825; 0.999992; 0.917729; 0.999841; 0.78969; 0.934053; 0.999993; 0.999621; 0.999537; 0.976339; 0.998799; 0.931428; 0.982359; 0.930737; 0.874006	Severe acute respiratory syndrome coronavirus 2	15
P11	22.9872	Severe acute respiratory syndrome coronavirus	3.35370522974201	14	19827.89	ADETQALPQR; AYNVTQAFGR; DQVILLNK; FQTLLALHR; GQGVPINTNSSPDDQIGYYR; IGMEVTPSGTWLTYTGAIK; LNTDHSSSSDNIALLVQ; LQSLQTYVTQQLIR; MAGNGGDAALALLLLDR; NPANNAAIVLQLPQGTTLPK; QQTVTLLPAADLDDFSK; SFIEDLLFNK; VAGDSGFAAYSR; WYFYYLGTGPEAGLPYGANK	0.986593; 0.998604; 0.990199; 0.985299; 0.960957; 0.999841; 0.995937; 0.965756; 0.999672; 0.999893; 0.961803; 0.994584; 0.999303; 0.998211	Severe acute respiratory syndrome coronavirus 2	12	UP000503207: Genome	Severe acute respiratory syndrome coronavirus	1.52645514796013	21	19987.4	ADETQALPQR; ADSNGTITVEELK; AYNVTQAFGR; DQVILLNK; FASVYAWNR; FQTLLALHR; GPEQTQGNFGDQELIR; GQGVPINTNSSPDDQIGYYR; IGMEVTPSGTWLTYTGAIK; LNTDHSSSSDNIALLVQ; MAGNGGDAALALLLLDR; NPANNAAIVLQLPQGTTLPK; PLLESELVIGAVILR; QQTVTLLPAADLDDFSK; SMWSFNPETNILLNVPLHGTILTR; SWMESEFR; TQLPPAYTNSFTR; VAGDSGFAAYSR; VTLADAGFIK; VYSTGSNVFQTR; WYFYYLGTGPEAGLPYGANK	0.996754; 0.891977; 0.999884; 0.999882; 0.996799; 0.999535; 0.918401; 0.998038; 0.999952; 0.999907; 0.998979; 0.999949; 0.864584; 0.999763; 0.965519; 0.88495; 0.933107; 0.999637; 0.99622; 0.985737; 0.997275	Severe acute respiratory syndrome coronavirus 2	21
P12	22.9403	Severe acute respiratory syndrome coronavirus	3.08968072522681	7	8661.13333333333	AYNVTQAFGR; DQVILLNK; IGMEVTPSGTWLTYTGAIK; LNTDHSSSSDNIALLVQ; NPANNAAIVLQLPQGTTLPK; SFIEDLLFNK; VAGDSGFAAYSR	0.999721; 0.96111; 0.999779; 0.994604; 0.999747; 0.994954; 0.997773	Severe acute respiratory syndrome coronavirus 2	6	UP000503207: Genome	Severe acute respiratory syndrome coronavirus	1.51391775525668	20	9287.24	ADETQALPQR; AYNVTQAFGR; DIADTTDAVR; DQVILLNK; FASVYAWNR; FQTLLALHR; GQGVPINTNSSPDDQIGYYR; GWIFGTTLDSK; IGMEVTPSGTWLTYTGAIK; LNTDHSSSSDNIALLVQ; MAGNGGDAALALLLLDR; NPANNAAIVLQLPQGTTLPK; PLLESELVIGAVILR; QQTVTLLPAADLDDFSK; SMWSFNPETNILLNVPLHGTILTR; SYLTPGDSSSGWTAGAAAYYVGYLQPR; VAGDSGFAAYSR; VTLADAGFIK; VYSTGSNVFQTR; WYFYYLGTGPEAGLPYGANK	0.963365; 0.999985; 0.910432; 0.997938; 0.993776; 0.989652; 0.995553; 0.983393; 0.999977; 0.999812; 0.831984; 0.997668; 0.89242; 0.993021; 0.991171; 0.858359; 0.99983; 0.999782; 0.982835; 0.971493	Severe acute respiratory syndrome coronavirus 2	20
P13	23.1413	Severe acute respiratory syndrome coronavirus	3.01817884981905	8	7750.35666666667	AYNVTQAFGR; DQVILLNK; IGMEVTPSGTWLTYTGAIK; MAGNGGDAALALLLLDR; NPANNAAIVLQLPQGTTLPK; SFIEDLLFNK; VAGDSGFAAYSR; WYFYYLGTGPEAGLPYGANK	0.999597; 0.994349; 0.99999; 0.978877; 0.997796; 0.97176; 0.999222; 0.999946	Severe acute respiratory syndrome coronavirus 2	7	UP000503207: Genome	Severe acute respiratory syndrome coronavirus	1.34706305134738	15	7984.38333333333	ADSNGTITVEELK; AYNVTQAFGR; DQVILLNK; FASVYAWNR; GQGVPINTNSSPDDQIGYYR; IGMEVTPSGTWLTYTGAIK; LNTDHSSSSDNIALLVQ; MAGNGGDAALALLLLDR; NPANNAAIVLQLPQGTTLPK; PLLESELVIGAVILR; QQTVTLLPAADLDDFSK; SMWSFNPETNILLNVPLHGTILTR; VAGDSGFAAYSR; VTLADAGFIK; WYFYYLGTGPEAGLPYGANK	0.894995; 1; 0.999924; 0.711206; 0.999688; 1; 0.999909; 0.999382; 0.999908; 0.98449; 0.997092; 0.99531; 0.980037; 0.863537; 0.998387	Severe acute respiratory syndrome coronavirus 2	15
P14	23.8845	Severe acute respiratory syndrome coronavirus	3.14701685565843	8	8837.40333333333	AYNVTQAFGR; DQVILLNK; IGMEVTPSGTWLTYTGAIK; LNTDHSSSSDNIALLVQ; LQSLQTYVTQQLIR; NPANNAAIVLQLPQGTTLPK; VAGDSGFAAYSR; WYFYYLGTGPEAGLPYGANK	0.999972; 0.951367; 0.999094; 0.969916; 0.996417; 0.999617; 0.999036; 0.954005	Severe acute respiratory syndrome coronavirus 2	7	UP000503207: Genome	Severe acute respiratory syndrome coronavirus	1.37841226721994	15	8829.25666666667	ADETQALPQR; AYNVTQAFGR; DQVILLNK; FASVYAWNR; GQGVPINTNSSPDDQIGYYR; IGMEVTPSGTWLTYTGAIK; ISNCVADYSVLYNSASFSTFK; LNTDHSSSSDNIALLVQ; NPANNAAIVLQLPQGTTLPK; QQTVTLLPAADLDDFSK; SMWSFNPETNILLNVPLHGTILTR; VAGDSGFAAYSR; VTLADAGFIK; VYSTGSNVFQTR; WYFYYLGTGPEAGLPYGANK	0.97376; 0.999979; 0.998824; 0.837994; 0.998884; 0.999986; 0.822998; 0.98738; 0.999247; 0.941395; 0.990759; 0.997731; 0.888753; 0.949169; 0.995346	Severe acute respiratory syndrome coronavirus 2	15
P15	23.5621	Severe acute respiratory syndrome coronavirus	2.78138237471657	3	5170.70333333333	AYNVTQAFGR; IGMEVTPSGTWLTYTGAIK; NPANNAAIVLQLPQGTTLPK	0.995039; 0.99915; 0.999751	Severe acute respiratory syndrome coronavirus 2	3	UP000503207: Genome	Severe acute respiratory syndrome coronavirus	1.1985988157413	10	6156.44333333333	AYNVTQAFGR; DQVILLNK; FASVYAWNR; GQGVPINTNSSPDDQIGYYR; IGMEVTPSGTWLTYTGAIK; LNTDHSSSSDNIALLVQ; NPANNAAIVLQLPQGTTLPK; VAGDSGFAAYSR; VYSTGSNVFQTR; WYFYYLGTGPEAGLPYGANK	0.999992; 0.997585; 0.884882; 0.98814; 0.999985; 0.986739; 0.99921; 0.965566; 0.807153; 0.94173	Severe acute respiratory syndrome coronavirus 2	10
P16	23.9559	Severe acute respiratory syndrome coronavirus	2.93386148612051	5	8815.46666666667	AYNVTQAFGR; IGMEVTPSGTWLTYTGAIK; NPANNAAIVLQLPQGTTLPK; SFIEDLLFNK; VAGDSGFAAYSR	0.999826; 0.999633; 0.998847; 0.979468; 0.99445	Severe acute respiratory syndrome coronavirus 2	4	UP000503207: Genome	Severe acute respiratory syndrome coronavirus	1.3589874239182	14	10096.2166666667	ADETQALPQR; AYNVTQAFGR; DQVILLNK; FASVYAWNR; FQTLLALHR; GQGVPINTNSSPDDQIGYYR; IGMEVTPSGTWLTYTGAIK; LNTDHSSSSDNIALLVQ; NPANNAAIVLQLPQGTTLPK; QQTVTLLPAADLDDFSK; VAGDSGFAAYSR; VTLADAGFIK; VYSTGSNVFQTR; WYFYYLGTGPEAGLPYGANK	0.99316; 0.99999; 0.970601; 0.841749; 0.985203; 0.999657; 0.999945; 0.974385; 0.999789; 0.808764; 0.997645; 0.974744; 0.797526; 0.974584	Severe acute respiratory syndrome coronavirus 2	14
P17	24.5489	Severe acute respiratory syndrome coronavirus	3.07946634810209	7	9809.93666666667	AYNVTQAFGR; DQVILLNK; IGMEVTPSGTWLTYTGAIK; LNTDHSSSSDNIALLVQ; NPANNAAIVLQLPQGTTLPK; SFIEDLLFNK; WYFYYLGTGPEAGLPYGANK	0.999514; 0.9865; 0.999679; 0.965332; 0.990016; 0.956609; 0.985813	Severe acute respiratory syndrome coronavirus 2	6	UP000503207: Genome	Severe acute respiratory syndrome coronavirus	1.31488204826615	13	8174.94666666667	ADETQALPQR; AYNVTQAFGR; FASVYAWNR; FQTLLALHR; GQGVPINTNSSPDDQIGYYR; IGMEVTPSGTWLTYTGAIK; LNTDHSSSSDNIALLVQ; NPANNAAIVLQLPQGTTLPK; QQTVTLLPAADLDDFSK; SMWSFNPETNILLNVPLHGTILTR; VAGDSGFAAYSR; VTLADAGFIK; WYFYYLGTGPEAGLPYGANK	0.799047; 0.99996; 0.943077; 0.909519; 0.999481; 0.999956; 0.999581; 0.999742; 0.990612; 0.976766; 0.993724; 0.964647; 0.98445	Severe acute respiratory syndrome coronavirus 2	13
P18	24.7525	Severe acute respiratory syndrome coronavirus	2.7669264583056	3	6471.688	AYNVTQAFGR; NPANNAAIVLQLPQGTTLPK; SFIEDLLFNK	0.999912; 0.999466; 0.976492	Severe acute respiratory syndrome coronavirus 2	2	UP000503207: Genome	Severe acute respiratory syndrome coronavirus	1.1622133254125	7	6628.14333333333	AYNVTQAFGR; FASVYAWNR; GQGVPINTNSSPDDQIGYYR; IGMEVTPSGTWLTYTGAIK; NPANNAAIVLQLPQGTTLPK; VTLADAGFIK; WYFYYLGTGPEAGLPYGANK	0.99999; 0.857929; 0.983803; 0.997712; 0.999839; 0.963758; 0.903476	Severe acute respiratory syndrome coronavirus 2	7
P19	25.6568	Severe acute respiratory syndrome coronavirus	2.52908960330511	2	3269.763	AYNVTQAFGR; NPANNAAIVLQLPQGTTLPK	0.993711; 0.999912	Severe acute respiratory syndrome coronavirus 2	2	UP000503207: Genome	Severe acute respiratory syndrome coronavirus	1.03207597140993	7	3194.51333333333	ADETQALPQR; AYNVTQAFGR; GQGVPINTNSSPDDQIGYYR; IGMEVTPSGTWLTYTGAIK; NPANNAAIVLQLPQGTTLPK; VAGDSGFAAYSR; WYFYYLGTGPEAGLPYGANK	0.940776; 0.99943; 0.812712; 0.999831; 0.911525; 0.855352; 0.867724	Severe acute respiratory syndrome coronavirus 2	7
P20	25.8562	Severe acute respiratory syndrome coronavirus	2.82572489480363	3	3852.51333333333	AYNVTQAFGR; IGMEVTPSGTWLTYTGAIK; NPANNAAIVLQLPQGTTLPK	0.999784; 0.996234; 0.989025	Severe acute respiratory syndrome coronavirus 2	3	UP000503207: Genome	Severe acute respiratory syndrome coronavirus	1.19083209424949	9	5214.44	AYNVTQAFGR; DQVILLNK; GQGVPINTNSSPDDQIGYYR; HTPINLVR; IGMEVTPSGTWLTYTGAIK; LNTDHSSSSDNIALLVQ; NPANNAAIVLQLPQGTTLPK; TQLPPAYTNSFTR; VAGDSGFAAYSR	0.99996; 0.90835; 0.998134; 0.850577; 0.999944; 0.983695; 0.868386; 0.828168; 0.983738	Severe acute respiratory syndrome coronavirus 2	9
P21	24.6871	Severe acute respiratory syndrome coronavirus	2.70055077733917	3	2294.63466666667	AYNVTQAFGR; IGMEVTPSGTWLTYTGAIK; NPANNAAIVLQLPQGTTLPK	0.995454; 0.999827; 0.999556	Severe acute respiratory syndrome coronavirus 2	3	UP000503207: Genome	Severe acute respiratory syndrome coronavirus	0.962597311469477	6	2300.07	AYNVTQAFGR; GQGVPINTNSSPDDQIGYYR; IGMEVTPSGTWLTYTGAIK; LNTDHSSSSDNIALLVQ; NPANNAAIVLQLPQGTTLPK; VYSTGSNVFQTR	0.999415; 0.993124; 0.999959; 0.851408; 0.999996; 0.789592	Severe acute respiratory syndrome coronavirus 2	6
P22	24.414	Severe acute respiratory syndrome coronavirus	2.85307248448604	4	8347.47333333333	AYNVTQAFGR; DQVILLNK; IGMEVTPSGTWLTYTGAIK; NPANNAAIVLQLPQGTTLPK	0.998025; 0.965905; 0.999962; 0.999165	Severe acute respiratory syndrome coronavirus 2	4	UP000503207: Genome	Severe acute respiratory syndrome coronavirus	1.26299000542535	12	7694.61333333333	ADETQALPQR; AYNVTQAFGR; FASVYAWNR; FQTLLALHR; GQGVPINTNSSPDDQIGYYR; IGMEVTPSGTWLTYTGAIK; LNTDHSSSSDNIALLVQ; NPANNAAIVLQLPQGTTLPK; QQTVTLLPAADLDDFSK; SMWSFNPETNILLNVPLHGTILTR; TQLPPAYTNSFTR; VAGDSGFAAYSR	0.968262; 0.999662; 0.782213; 0.974014; 0.999854; 0.999996; 0.955555; 0.99992; 0.998385; 0.969625; 0.733389; 0.971769	Severe acute respiratory syndrome coronavirus 2	12
P23	26.0824	Severe acute respiratory syndrome coronavirus	2.84671915496213	3	4164.64333333333	AYNVTQAFGR; IGMEVTPSGTWLTYTGAIK; NPANNAAIVLQLPQGTTLPK	0.999604; 0.999373; 0.999374	Severe acute respiratory syndrome coronavirus 2	3	UP000503207: Genome	Severe acute respiratory syndrome coronavirus	0.939351526805215	5	4345.27	AYNVTQAFGR; GQGVPINTNSSPDDQIGYYR; IGMEVTPSGTWLTYTGAIK; NPANNAAIVLQLPQGTTLPK; VAGDSGFAAYSR	0.999976; 0.995707; 0.999986; 0.999983; 0.921669	Severe acute respiratory syndrome coronavirus 2	5
P24	25.4289	Severe acute respiratory syndrome coronavirus	2.66367081784363	3	2809.66333333333	AYNVTQAFGR; IGMEVTPSGTWLTYTGAIK; NPANNAAIVLQLPQGTTLPK	0.999354; 0.994757; 0.974788	Severe acute respiratory syndrome coronavirus 2	3	UP000503207: Genome	Severe acute respiratory syndrome coronavirus	1.01676596181541	7	2670.30333333333	ADETQALPQR; AYNVTQAFGR; GQGVPINTNSSPDDQIGYYR; IGMEVTPSGTWLTYTGAIK; NPANNAAIVLQLPQGTTLPK; NTQEVFAQVK; VTLADAGFIK	0.728873; 0.999811; 0.993701; 0.999995; 0.987683; 0.749661; 0.795835	Severe acute respiratory syndrome coronavirus 2	7
P25	26.8446	Severe acute respiratory syndrome coronavirus	2.61715434608946	2	3553.095	AYNVTQAFGR; NPANNAAIVLQLPQGTTLPK	0.999212; 0.983975	Severe acute respiratory syndrome coronavirus 2	2	UP000503207: Genome	Severe acute respiratory syndrome coronavirus	0.806629724625894	4	3109.559	AYNVTQAFGR; GQGVPINTNSSPDDQIGYYR; IGMEVTPSGTWLTYTGAIK; NPANNAAIVLQLPQGTTLPK	0.999881; 0.995121; 0.999453; 0.999551	Severe acute respiratory syndrome coronavirus 2	4
P26	26.4912	Severe acute respiratory syndrome coronavirus	2.83009694820204	3	3133.99033333333	AYNVTQAFGR; IGMEVTPSGTWLTYTGAIK; NPANNAAIVLQLPQGTTLPK	0.996058; 0.981032; 0.998594	Severe acute respiratory syndrome coronavirus 2	3	UP000503207: Genome	Severe acute respiratory syndrome coronavirus	1.0153105197766	6	3970.25	AYNVTQAFGR; DQVILLNK; HTPINLVR; IGMEVTPSGTWLTYTGAIK; NPANNAAIVLQLPQGTTLPK; VAGDSGFAAYSR	0.999497; 0.851954; 0.827628; 0.998669; 0.983151; 0.831344	Severe acute respiratory syndrome coronavirus 2	6
P27	27.0197	NA	NA	NA	NA	NA	NA	NA	NA	NA	Severe acute respiratory syndrome coronavirus	0.502465817316638	2	1184.0405	AYNVTQAFGR; IGMEVTPSGTWLTYTGAIK	0.988984; 0.914889	Severe acute respiratory syndrome coronavirus 2	2
P28	27.6053	NA	NA	NA	NA	NA	NA	NA	NA	NA	Severe acute respiratory syndrome coronavirus	0.812119750552783	4	1605.826	AYNVTQAFGR; IGMEVTPSGTWLTYTGAIK; NPANNAAIVLQLPQGTTLPK; VAGDSGFAAYSR	0.999795; 0.999212; 0.993589; 0.94811	Severe acute respiratory syndrome coronavirus 2	4
P29	27.6248	NA	NA	NA	NA	NA	NA	NA	NA	NA	Severe acute respiratory syndrome coronavirus	1.01636189894245	6	2696.01666666667	AYNVTQAFGR; GQGVPINTNSSPDDQIGYYR; HTPINLVR; IGMEVTPSGTWLTYTGAIK; NPANNAAIVLQLPQGTTLPK; NTQEVFAQVK	0.993434; 0.884303; 0.838228; 0.998618; 0.980694; 0.898048	Severe acute respiratory syndrome coronavirus 2	6
P30	28.3401	NA	NA	NA	NA	NA	NA	NA	NA	NA	Severe acute respiratory syndrome coronavirus	0.959710391338932	5	2704.35333333333	AYNVTQAFGR; HTPINLVR; IGMEVTPSGTWLTYTGAIK; LNTDHSSSSDNIALLVQ; NPANNAAIVLQLPQGTTLPK	0.997473; 0.864393; 0.972248; 0.919721; 0.993433	Severe acute respiratory syndrome coronavirus 2	5
P31	27.6862	NA	NA	NA	NA	NA	NA	NA	NA	NA	Severe acute respiratory syndrome coronavirus	0.733731627865856	3	1077.83433333333	AYNVTQAFGR; NPANNAAIVLQLPQGTTLPK; NTQEVFAQVK	0.99238; 0.998844; 0.840921	Severe acute respiratory syndrome coronavirus 2	3
P32	26.9657	Severe acute respiratory syndrome coronavirus	2.69912441138238	2	3393.275	AYNVTQAFGR; IGMEVTPSGTWLTYTGAIK	0.991571; 0.977081	Severe acute respiratory syndrome coronavirus 2	2	UP000503207: Genome	Severe acute respiratory syndrome coronavirus	0.840541406432003	4	1957.61033333333	AYNVTQAFGR; GQGVPINTNSSPDDQIGYYR; IGMEVTPSGTWLTYTGAIK; NPANNAAIVLQLPQGTTLPK	0.998937; 0.848866; 0.997497; 0.983489	Severe acute respiratory syndrome coronavirus 2	4
P33	28.8334	NA	NA	NA	NA	NA	NA	NA	NA	NA	Severe acute respiratory syndrome coronavirus	0.804750360359783	3	1763.738	AYNVTQAFGR; NPANNAAIVLQLPQGTTLPK; TQLPPAYTNSFTR	0.983759; 0.920649; 0.927801	Severe acute respiratory syndrome coronavirus 2	3
P34	28.0421	NA	NA	NA	NA	NA	NA	NA	NA	NA	Severe acute respiratory syndrome coronavirus	0.811246796526398	4	1568.44666666667	AYNVTQAFGR; GYHLMSFPQSAPHGVVFLHVTYVPAQEK; IGMEVTPSGTWLTYTGAIK; NPANNAAIVLQLPQGTTLPK	0.994682; 0.819226; 0.987983; 0.933364	Severe acute respiratory syndrome coronavirus 2	4
P35	29.4368	NA	NA	NA	NA	NA	NA	NA	NA	NA	NA	NA	NA	NA	NA	NA	NA	NA
P36	27.4993	NA	NA	NA	NA	NA	NA	NA	NA	NA	Severe acute respiratory syndrome coronavirus	0.542773845532786	2	1241.553	AYNVTQAFGR; IGMEVTPSGTWLTYTGAIK	0.99596; 0.816015	Severe acute respiratory syndrome coronavirus 2	2
P37	30.3967	NA	NA	NA	NA	NA	NA	NA	NA	NA	NA	NA	NA	NA	NA	NA	NA	NA
P38	28.1541	NA	NA	NA	NA	NA	NA	NA	NA	NA	NA	NA	NA	NA	NA	NA	NA	NA
P39	29.3695	NA	NA	NA	NA	NA	NA	NA	NA	NA	Severe acute respiratory syndrome coronavirus	0.6879992399442	3	1549.03266666667	AYNVTQAFGR; EGVFVSNGTHWFVTQR; NPANNAAIVLQLPQGTTLPK	0.929359; 0.752294; 0.8073	Severe acute respiratory syndrome coronavirus 2	3
P40	29.2189	NA	NA	NA	NA	NA	NA	NA	NA	NA	Severe acute respiratory syndrome coronavirus	0.677646113514698	3	501.886333333333	IGMEVTPSGTWLTYTGAIK; NPANNAAIVLQLPQGTTLPK; VYSTGSNVFQTR	0.887099; 0.748629; 0.788486	Severe acute respiratory syndrome coronavirus 2	3
P41	30.224	NA	NA	NA	NA	NA	NA	NA	NA	NA	NA	NA	NA	NA	NA	NA	NA	NA
P42	29.6696	NA	NA	NA	NA	NA	NA	NA	NA	NA	NA	NA	NA	NA	NA	NA	NA	NA
P43	30.2215	NA	NA	NA	NA	NA	NA	NA	NA	NA	NA	NA	NA	NA	NA	NA	NA	NA
P44	30.1768	NA	NA	NA	NA	NA	NA	NA	NA	NA	NA	NA	NA	NA	NA	NA	NA	NA
P45	30.3944	NA	NA	NA	NA	NA	NA	NA	NA	NA	Severe acute respiratory syndrome coronavirus	0.513067419881445	2	2375.315	EGVFVSNGTHWFVTQR; HTPINLVR	0.833932; 0.835069	Severe acute respiratory syndrome coronavirus 2	2
P46	30.9694	NA	NA	NA	NA	NA	NA	NA	NA	NA	NA	NA	NA	NA	NA	NA	NA	NA
P47	33.2086	NA	NA	NA	NA	NA	NA	NA	NA	NA	Severe acute respiratory syndrome coronavirus	0.549096187768475	2	5238.555	GYHLMSFPQSAPHGVVFLHVTYVPAQEK; HTPINLVR	0.91587; 0.963031	Severe acute respiratory syndrome coronavirus 2	2
P48	33.0166	NA	NA	NA	NA	NA	NA	NA	NA	NA	NA	NA	NA	NA	NA	NA	NA	NA
P49	30.0741	NA	NA	NA	NA	NA	NA	NA	NA	NA	NA	NA	NA	NA	NA	NA	NA	NA
P50	35.2361	NA	NA	NA	NA	NA	NA	NA	NA	NA	NA	NA	NA	NA	NA	NA	NA	NA
D1	24.389	Severe acute respiratory syndrome coronavirus	3.15238646415948	10	18959.7	AYNVTQAFGR; DQVILLNK; LIANQFNSAIGK; LNTDHSSSSDNIALLVQ; LQSLQTYVTQQLIR; NPANNAAIVLQLPQGTTLPK; SFIEDLLFNK; VAGDSGFAAYSR; VTLADAGFIK; WYFYYLGTGPEAGLPYGANK	0.997855; 0.999623; 0.999193; 0.999976; 0.999789; 0.999744; 0.999566; 0.999972; 0.999726; 0.999929	Severe acute respiratory syndrome coronavirus 2	8	UP000503207: Genome	Severe acute respiratory syndrome coronavirus	1.53756596445543	19	22254.0333333333	ADSNGTITVEELK; ALTGIAVEQDK; AYNVTQAFGR; DQVILLNK; FASVYAWNR; FQTLLALHR; GQGVPINTNSSPDDQIGYYR; IGMEVTPSGTWLTYTGAIK; LIANQFNSAIGK; LNTDHSSSSDNIALLVQ; MAGNGGDAALALLLLDR; NPANNAAIVLQLPQGTTLPK; PLLESELVIGAVILR; QQTVTLLPAADLDDFSK; TQLPPAYTNSFTR; VAGDSGFAAYSR; VTLADAGFIK; VYSTGSNVFQTR; WYFYYLGTGPEAGLPYGANK	0.92683; 0.948468; 0.99995; 0.999999; 0.999934; 0.99695; 0.999945; 0.99891; 0.99523; 0.999906; 0.966815; 0.999763; 0.98747; 0.99994; 0.994647; 0.999984; 0.99998; 0.924816; 0.99974	Severe acute respiratory syndrome coronavirus 2	19
D2	25.5891	Severe acute respiratory syndrome coronavirus	3.24079915935023	6	16726.52	AYNVTQAFGR; IGMEVTPSGTWLTYTGAIK; LQSLQTYVTQQLIR; NPANNAAIVLQLPQGTTLPK; VAGDSGFAAYSR; VTLADAGFIK	0.999915; 0.998292; 0.997279; 0.99932; 0.99757; 0.996765	Severe acute respiratory syndrome coronavirus 2	5	UP000503207: Genome	Severe acute respiratory syndrome coronavirus	1.52678902803185	12	17682.11	ADSNGTITVEELK; AYNVTQAFGR; DQVILLNK; FASVYAWNR; FQTLLALHR; GQGVPINTNSSPDDQIGYYR; IGMEVTPSGTWLTYTGAIK; LNTDHSSSSDNIALLVQ; NPANNAAIVLQLPQGTTLPK; PLLESELVIGAVILR; VAGDSGFAAYSR; VTLADAGFIK	0.899919; 0.999874; 0.902064; 0.982402; 0.973877; 0.91189; 0.999923; 0.969666; 0.948415; 0.991336; 0.998961; 0.999646	Severe acute respiratory syndrome coronavirus 2	12
D3	29.1913	NA	NA	NA	NA	NA	NA	NA	NA	NA	Severe acute respiratory syndrome coronavirus	0.668248592165251	2	3361.905	AYNVTQAFGR; VAGDSGFAAYSR	0.99978; 0.983356	Severe acute respiratory syndrome coronavirus 2	2
D4	32.0747	NA	NA	NA	NA	NA	NA	NA	NA	NA	NA	NA	NA	NA	NA	NA	NA	NA
O1	23.179	Severe acute respiratory syndrome coronavirus	2.99630154749996	4	7967.36333333333	AYNVTQAFGR; IGMEVTPSGTWLTYTGAIK; NPANNAAIVLQLPQGTTLPK; VAGDSGFAAYSR	0.999965; 0.991925; 0.984765; 0.999787	Severe acute respiratory syndrome coronavirus 2	4	UP000503207: Genome	Severe acute respiratory syndrome coronavirus	1.00539749381487	5	8463.49	AYNVTQAFGR; GQGVPINTNSSPDDQIGYYR; IGMEVTPSGTWLTYTGAIK; LNTDHSSSSDNIALLVQ; NPANNAAIVLQLPQGTTLPK	0.999966; 0.950111; 0.99998; 0.989773; 0.983897	Severe acute respiratory syndrome coronavirus 2	5
O2	23.0352	Severe acute respiratory syndrome coronavirus	3.35481749343935	21	31842.9	ADETQALPQR; AYNVTQAFGR; DGIIWVATEGALNTPK; DQVILLNK; FNGIGVTQNVLYENQK; FQTLLALHR; GFYAEGSR; GPEQTQGNFGDQELIR; GQGVPINTNSSPDDQIGYYR; GWIFGTTLDSK; IGMEVTPSGTWLTYTGAIK; IQDSLSSTASALGK; LNTDHSSSSDNIALLVQ; LQSLQTYVTQQLIR; MAGNGGDAALALLLLDR; NPANNAAIVLQLPQGTTLPK; QQTVTLLPAADLDDFSK; SFIEDLLFNK; VAGDSGFAAYSR; VTLADAGFIK; WYFYYLGTGPEAGLPYGANK	0.999851; 0.999682; 0.991495; 0.999396; 0.981604; 0.995605; 0.980058; 0.997588; 0.996742; 0.960237; 0.999986; 0.975469; 0.999716; 0.998738; 0.999972; 0.997536; 0.99995; 0.999367; 0.99996; 0.973527; 0.999998	Severe acute respiratory syndrome coronavirus 2	17	UP000503207: Genome	Severe acute respiratory syndrome coronavirus	1.57657884860466	25	32775.7666666667	ADETQALPQR; AYNVTQAFGR; DGIIWVATEGALNTPK; DQVILLNK; FASVYAWNR; FQTLLALHR; GPEQTQGNFGDQELIR; GQGVPINTNSSPDDQIGYYR; GWIFGTTLDSK; IGMEVTPSGTWLTYTGAIK; ITFGGPSDSTGSNQNGER; LNTDHSSSSDNIALLVQ; MAGNGGDAALALLLLDR; NPANNAAIVLQLPQGTTLPK; PLLESELVIGAVILR; QLQQSMSSADSTQA; QQTVTLLPAADLDDFSK; SMWSFNPETNILLNVPLHGTILTR; TQLPPAYTNSFTR; VAGDSGFAAYSR; VTLADAGFIK; VYSTGSNVFQTR; WQLALSK; WYFYYLGTGPEAGLPYGANK; YLTPGDS…	0.999997; 0.999997; 0.972157; 0.999999; 0.999943; 0.999959; 0.978437; 0.99999; 0.999327; 0.999992; 0.985982; 0.999966; 0.999998; 0.999974; 0.952968; 0.995189; 0.999997; 0.999777; 0.940807; 0.999999; 0.999806; 0.983829; 0.836845; 0.999993; 0.775951	Severe acute respiratory syndrome coronavirus 2	25
O3	27.3881	Severe acute respiratory syndrome coronavirus	2.81347673547479	3	3470.58666666667	AYNVTQAFGR; IGMEVTPSGTWLTYTGAIK; NPANNAAIVLQLPQGTTLPK	0.995024; 0.996261; 0.998011	Severe acute respiratory syndrome coronavirus 2	3	UP000503207: Genome	Severe acute respiratory syndrome coronavirus	1.25749840488238	11	3800.75666666667	ADETQALPQR; AYNVTQAFGR; DQVILLNK; FASVYAWNR; IGMEVTPSGTWLTYTGAIK; LNTDHSSSSDNIALLVQ; NPANNAAIVLQLPQGTTLPK; PLLESELVIGAVILR; SMWSFNPETNILLNVPLHGTILTR; VAGDSGFAAYSR; WYFYYLGTGPEAGLPYGANK	0.945265; 0.999691; 0.813805; 0.844552; 0.999851; 0.971372; 0.999798; 0.820654; 0.985988; 0.997441; 0.980766	Severe acute respiratory syndrome coronavirus 2	11
O4	26.3624	NA	NA	NA	NA	NA	NA	NA	NA	NA	Severe acute respiratory syndrome coronavirus	0.942399964907449	4	3106.51	AYNVTQAFGR; IGMEVTPSGTWLTYTGAIK; NPANNAAIVLQLPQGTTLPK; VAGDSGFAAYSR	0.998673; 0.980393; 0.930317; 0.985277	Severe acute respiratory syndrome coronavirus 2	4
N1	negative	NA	NA	NA	NA	NA	NA	NA	NA	NA	NA	NA	NA	NA	NA	NA	NA	NA
N2	negative	NA	NA	NA	NA	NA	NA	NA	NA	NA	NA	NA	NA	NA	NA	NA	NA	NA
N3	negative	NA	NA	NA	NA	NA	NA	NA	NA	NA	NA	NA	NA	NA	NA	NA	NA	NA
N4	negative	NA	NA	NA	NA	NA	NA	NA	NA	NA	NA	NA	NA	NA	NA	NA	NA	NA
N5	negative	NA	NA	NA	NA	NA	NA	NA	NA	NA	NA	NA	NA	NA	NA	NA	NA	NA
N6	negative	NA	NA	NA	NA	NA	NA	NA	NA	NA	NA	NA	NA	NA	NA	NA	NA	NA
N7	negative	NA	NA	NA	NA	NA	NA	NA	NA	NA	NA	NA	NA	NA	NA	NA	NA	NA
N8	negative	NA	NA	NA	NA	NA	NA	NA	NA	NA	NA	NA	NA	NA	NA	NA	NA	NA
