# Supplementary material for: vPro-MS enables identification of human-pathogenic viruses from patient samples by untargeted proteomics
Source: Nat Commun. 2025 Jul 31;16:7041. doi: 10.1038/s41467-025-62469-4 (PMC12314097; doi:10.1038/s41467-025-62469-4)
Supplement: Supplementary file 12 — Source data [file 41467_2025_62469_MOESM12_ESM.zip › Source data/Source data Table 1/Results_Summary_PeptideID_FDR0.1_MinPep1_MinCscore0.95_MinvPro2.txt]

Run	Peptides.Human	Peptides.Virus	Peptides.Contaminants
VirusID_SARS-CoV-2_D1_1-20-2023_692	6573	10	5
VirusID_SARS-CoV-2_D2_1-20-2023_693	2414	2	2
VirusID_SARS-CoV-2_D3_1-20-2023_694	5174	1	6
VirusID_SARS-CoV-2_D4_1-20-2023_695	3751	NA	5
VirusID_SARS-CoV-2_N1_1-21-2023_704	7420	1	10
VirusID_SARS-CoV-2_N2_1-21-2023_705	13245	NA	12
VirusID_SARS-CoV-2_N3_1-21-2023_706	6470	3	7
VirusID_SARS-CoV-2_N4_1-21-2023_707	10179	3	7
VirusID_SARS-CoV-2_N5_1-21-2023_708	8165	NA	7
VirusID_SARS-CoV-2_N6_1-21-2023_709	6726	1	8
VirusID_SARS-CoV-2_N7_1-21-2023_710	6621	NA	7
VirusID_SARS-CoV-2_N8_1-21-2023_711	6647	NA	5
VirusID_SARS-CoV-2_O1_1-20-2023_687	7641	7	4
VirusID_SARS-CoV-2_O2_1-20-2023_688	10924	16	7
VirusID_SARS-CoV-2_O3_1-20-2023_689	7736	3	6
VirusID_SARS-CoV-2_O4_1-20-2023_690	5577	1	6
VirusID_SARS-CoV-2_P1_1-16-2023_569	12677	23	6
VirusID_SARS-CoV-2_P10_1-16-2023_578	7778	6	5
VirusID_SARS-CoV-2_P11_1-16-2023_579	7626	9	4
VirusID_SARS-CoV-2_P12_1-16-2023_580	7569	7	4
VirusID_SARS-CoV-2_P13_1-16-2023_581	11947	7	9
VirusID_SARS-CoV-2_P14_1-16-2023_582	7730	5	7
VirusID_SARS-CoV-2_P15_1-16-2023_583	8692	5	11
VirusID_SARS-CoV-2_P16_1-16-2023_584	7527	7	11
VirusID_SARS-CoV-2_P17_1-16-2023_585	6872	4	5
VirusID_SARS-CoV-2_P18_1-16-2023_586	5761	6	9
VirusID_SARS-CoV-2_P19_1-16-2023_587	9512	6	8
VirusID_SARS-CoV-2_P2_1-16-2023_570	11348	18	8
VirusID_SARS-CoV-2_P20_1-16-2023_588	7038	5	4
VirusID_SARS-CoV-2_P21_1-16-2023_589	9471	4	9
VirusID_SARS-CoV-2_P22_1-16-2023_590	10039	8	4
VirusID_SARS-CoV-2_P23_1-16-2023_591	8207	9	6
VirusID_SARS-CoV-2_P24_1-16-2023_592	11178	6	4
VirusID_SARS-CoV-2_P25_1-16-2023_593	7659	3	7
VirusID_SARS-CoV-2_P26_1-16-2023_594	7421	7	11
VirusID_SARS-CoV-2_P27_1-16-2023_595	10998	2	9
VirusID_SARS-CoV-2_P28_1-16-2023_596	7444	2	10
VirusID_SARS-CoV-2_P29_1-16-2023_597	5862	2	4
VirusID_SARS-CoV-2_P3_1-16-2023_571	13607	26	4
VirusID_SARS-CoV-2_P30_1-17-2023_598	6947	4	4
VirusID_SARS-CoV-2_P31_1-17-2023_599	6640	4	4
VirusID_SARS-CoV-2_P32_1-17-2023_600	6691	3	5
VirusID_SARS-CoV-2_P33_1-17-2023_601	4340	2	4
VirusID_SARS-CoV-2_P34_1-17-2023_602	8716	3	7
VirusID_SARS-CoV-2_P35_1-17-2023_603	6546	1	4
VirusID_SARS-CoV-2_P36_1-17-2023_604	7579	2	5
VirusID_SARS-CoV-2_P37_1-17-2023_605	9416	6	8
VirusID_SARS-CoV-2_P38_1-17-2023_606	7899	3	7
VirusID_SARS-CoV-2_P39_1-17-2023_607	6750	2	6
VirusID_SARS-CoV-2_P4_1-16-2023_572	11819	26	6
VirusID_SARS-CoV-2_P40_1-17-2023_608	7627	1	4
VirusID_SARS-CoV-2_P41_1-17-2023_609	8940	4	8
VirusID_SARS-CoV-2_P42_1-17-2023_610	6807	2	4
VirusID_SARS-CoV-2_P43_1-17-2023_611	7553	3	8
VirusID_SARS-CoV-2_P44_1-17-2023_612	9176	2	12
VirusID_SARS-CoV-2_P45_1-17-2023_613	7614	2	9
VirusID_SARS-CoV-2_P46_1-17-2023_614	7499	2	6
VirusID_SARS-CoV-2_P47_1-17-2023_615	6680	2	5
VirusID_SARS-CoV-2_P48_1-17-2023_616	5106	1	4
VirusID_SARS-CoV-2_P49_1-20-2023_685	7037	3	8
VirusID_SARS-CoV-2_P5_1-16-2023_573	10939	12	6
VirusID_SARS-CoV-2_P50_1-20-2023_686	8023	4	8
VirusID_SARS-CoV-2_P6_1-16-2023_574	8542	14	5
VirusID_SARS-CoV-2_P7_1-16-2023_575	9484	8	11
VirusID_SARS-CoV-2_P8_1-16-2023_576	9226	10	7
VirusID_SARS-CoV-2_P9_1-16-2023_577	4289	6	6
