# Supplementary material for: vPro-MS enables identification of human-pathogenic viruses from patient samples by untargeted proteomics
Source: Nat Commun. 2025 Jul 31;16:7041. doi: 10.1038/s41467-025-62469-4 (PMC12314097; doi:10.1038/s41467-025-62469-4)
Supplement: Supplementary file 12 — Source data [file 41467_2025_62469_MOESM12_ESM.zip › Source data/Source data Table 1/Results_Summary_PeptideID_FDR1_MinPep1_MinCscore0.95_MinvPro2.txt]

Run	Peptides.Human	Peptides.Virus	Peptides.Contaminants
VirusID_SARS-CoV-2_D1_1-20-2023_692	9115	10	7
VirusID_SARS-CoV-2_D2_1-20-2023_693	4951	10	6
VirusID_SARS-CoV-2_D3_1-20-2023_694	6156	5	9
VirusID_SARS-CoV-2_D4_1-20-2023_695	5999	4	8
VirusID_SARS-CoV-2_N1_1-21-2023_704	8521	3	12
VirusID_SARS-CoV-2_N2_1-21-2023_705	16503	7	15
VirusID_SARS-CoV-2_N3_1-21-2023_706	7224	6	9
VirusID_SARS-CoV-2_N4_1-21-2023_707	11905	9	8
VirusID_SARS-CoV-2_N5_1-21-2023_708	10769	7	9
VirusID_SARS-CoV-2_N6_1-21-2023_709	8618	6	10
VirusID_SARS-CoV-2_N7_1-21-2023_710	9781	6	10
VirusID_SARS-CoV-2_N8_1-21-2023_711	9031	NA	10
VirusID_SARS-CoV-2_O1_1-20-2023_687	8710	9	4
VirusID_SARS-CoV-2_O2_1-20-2023_688	13335	29	8
VirusID_SARS-CoV-2_O3_1-20-2023_689	9954	6	6
VirusID_SARS-CoV-2_O4_1-20-2023_690	6914	3	8
VirusID_SARS-CoV-2_P1_1-16-2023_569	15876	40	8
VirusID_SARS-CoV-2_P10_1-16-2023_578	10677	16	8
VirusID_SARS-CoV-2_P11_1-16-2023_579	10503	24	8
VirusID_SARS-CoV-2_P12_1-16-2023_580	10533	15	5
VirusID_SARS-CoV-2_P13_1-16-2023_581	14485	17	13
VirusID_SARS-CoV-2_P14_1-16-2023_582	10765	16	9
VirusID_SARS-CoV-2_P15_1-16-2023_583	10707	12	13
VirusID_SARS-CoV-2_P16_1-16-2023_584	10049	13	11
VirusID_SARS-CoV-2_P17_1-16-2023_585	10784	18	7
VirusID_SARS-CoV-2_P18_1-16-2023_586	7379	11	10
VirusID_SARS-CoV-2_P19_1-16-2023_587	12772	11	9
VirusID_SARS-CoV-2_P2_1-16-2023_570	15179	36	11
VirusID_SARS-CoV-2_P20_1-16-2023_588	9675	15	5
VirusID_SARS-CoV-2_P21_1-16-2023_589	12906	9	11
VirusID_SARS-CoV-2_P22_1-16-2023_590	12110	15	7
VirusID_SARS-CoV-2_P23_1-16-2023_591	9215	17	8
VirusID_SARS-CoV-2_P24_1-16-2023_592	14055	13	8
VirusID_SARS-CoV-2_P25_1-16-2023_593	10427	7	9
VirusID_SARS-CoV-2_P26_1-16-2023_594	9567	22	13
VirusID_SARS-CoV-2_P27_1-16-2023_595	13612	13	11
VirusID_SARS-CoV-2_P28_1-16-2023_596	9745	8	14
VirusID_SARS-CoV-2_P29_1-16-2023_597	8767	14	7
VirusID_SARS-CoV-2_P3_1-16-2023_571	15975	35	5
VirusID_SARS-CoV-2_P30_1-17-2023_598	8490	12	4
VirusID_SARS-CoV-2_P31_1-17-2023_599	8366	11	6
VirusID_SARS-CoV-2_P32_1-17-2023_600	8630	16	7
VirusID_SARS-CoV-2_P33_1-17-2023_601	6662	11	4
VirusID_SARS-CoV-2_P34_1-17-2023_602	9910	4	7
VirusID_SARS-CoV-2_P35_1-17-2023_603	9713	12	7
VirusID_SARS-CoV-2_P36_1-17-2023_604	9898	7	8
VirusID_SARS-CoV-2_P37_1-17-2023_605	11851	12	8
VirusID_SARS-CoV-2_P38_1-17-2023_606	10817	16	9
VirusID_SARS-CoV-2_P39_1-17-2023_607	10116	13	8
VirusID_SARS-CoV-2_P4_1-16-2023_572	14255	37	6
VirusID_SARS-CoV-2_P40_1-17-2023_608	10835	7	7
VirusID_SARS-CoV-2_P41_1-17-2023_609	11486	14	11
VirusID_SARS-CoV-2_P42_1-17-2023_610	9127	9	7
VirusID_SARS-CoV-2_P43_1-17-2023_611	9456	11	8
VirusID_SARS-CoV-2_P44_1-17-2023_612	10868	11	12
VirusID_SARS-CoV-2_P45_1-17-2023_613	11036	10	9
VirusID_SARS-CoV-2_P46_1-17-2023_614	9733	9	7
VirusID_SARS-CoV-2_P47_1-17-2023_615	9194	9	6
VirusID_SARS-CoV-2_P48_1-17-2023_616	8233	9	7
VirusID_SARS-CoV-2_P49_1-20-2023_685	9450	17	8
VirusID_SARS-CoV-2_P5_1-16-2023_573	14258	22	6
VirusID_SARS-CoV-2_P50_1-20-2023_686	9289	12	9
VirusID_SARS-CoV-2_P6_1-16-2023_574	10704	25	7
VirusID_SARS-CoV-2_P7_1-16-2023_575	13098	20	12
VirusID_SARS-CoV-2_P8_1-16-2023_576	12685	24	11
VirusID_SARS-CoV-2_P9_1-16-2023_577	5326	11	8
