# Supplementary material for: vPro-MS enables identification of human-pathogenic viruses from patient samples by untargeted proteomics
Source: Nat Commun. 2025 Jul 31;16:7041. doi: 10.1038/s41467-025-62469-4 (PMC12314097; doi:10.1038/s41467-025-62469-4)
Supplement: Supplementary file 12 — Source data [file 41467_2025_62469_MOESM12_ESM.zip › Source data/Source data Table 1/Results_Summary_PeptideID_FDR1__MinPep1_MinCscore0_MinvPro0.txt]

Run	Peptides.Human	Peptides.Virus	Peptides.Contaminants
VirusID_SARS-CoV-2_D1_1-20-2023_692	10308	27	7
VirusID_SARS-CoV-2_D2_1-20-2023_693	5800	21	10
VirusID_SARS-CoV-2_D3_1-20-2023_694	7495	22	11
VirusID_SARS-CoV-2_D4_1-20-2023_695	7254	20	8
VirusID_SARS-CoV-2_N1_1-21-2023_704	10066	22	16
VirusID_SARS-CoV-2_N2_1-21-2023_705	18895	42	15
VirusID_SARS-CoV-2_N3_1-21-2023_706	8666	23	13
VirusID_SARS-CoV-2_N4_1-21-2023_707	13753	31	10
VirusID_SARS-CoV-2_N5_1-21-2023_708	12621	23	9
VirusID_SARS-CoV-2_N6_1-21-2023_709	10123	26	11
VirusID_SARS-CoV-2_N7_1-21-2023_710	11433	34	11
VirusID_SARS-CoV-2_N8_1-21-2023_711	10805	22	13
VirusID_SARS-CoV-2_O1_1-20-2023_687	10259	35	4
VirusID_SARS-CoV-2_O2_1-20-2023_688	15959	66	11
VirusID_SARS-CoV-2_O3_1-20-2023_689	11498	17	8
VirusID_SARS-CoV-2_O4_1-20-2023_690	8106	24	11
VirusID_SARS-CoV-2_P1_1-16-2023_569	18124	73	10
VirusID_SARS-CoV-2_P10_1-16-2023_578	12617	36	8
VirusID_SARS-CoV-2_P11_1-16-2023_579	12778	57	9
VirusID_SARS-CoV-2_P12_1-16-2023_580	12313	31	5
VirusID_SARS-CoV-2_P13_1-16-2023_581	17111	48	15
VirusID_SARS-CoV-2_P14_1-16-2023_582	12747	44	10
VirusID_SARS-CoV-2_P15_1-16-2023_583	12735	32	15
VirusID_SARS-CoV-2_P16_1-16-2023_584	11806	30	13
VirusID_SARS-CoV-2_P17_1-16-2023_585	12723	45	8
VirusID_SARS-CoV-2_P18_1-16-2023_586	8552	21	11
VirusID_SARS-CoV-2_P19_1-16-2023_587	14949	31	10
VirusID_SARS-CoV-2_P2_1-16-2023_570	17123	65	12
VirusID_SARS-CoV-2_P20_1-16-2023_588	11392	34	7
VirusID_SARS-CoV-2_P21_1-16-2023_589	15322	37	12
VirusID_SARS-CoV-2_P22_1-16-2023_590	14531	44	9
VirusID_SARS-CoV-2_P23_1-16-2023_591	10842	40	12
VirusID_SARS-CoV-2_P24_1-16-2023_592	16589	45	9
VirusID_SARS-CoV-2_P25_1-16-2023_593	12555	37	11
VirusID_SARS-CoV-2_P26_1-16-2023_594	11147	42	14
VirusID_SARS-CoV-2_P27_1-16-2023_595	15774	39	12
VirusID_SARS-CoV-2_P28_1-16-2023_596	12105	36	14
VirusID_SARS-CoV-2_P29_1-16-2023_597	10373	35	9
VirusID_SARS-CoV-2_P3_1-16-2023_571	18464	63	6
VirusID_SARS-CoV-2_P30_1-17-2023_598	10027	36	5
VirusID_SARS-CoV-2_P31_1-17-2023_599	9903	23	7
VirusID_SARS-CoV-2_P32_1-17-2023_600	10156	30	8
VirusID_SARS-CoV-2_P33_1-17-2023_601	7494	17	7
VirusID_SARS-CoV-2_P34_1-17-2023_602	11952	25	10
VirusID_SARS-CoV-2_P35_1-17-2023_603	11464	31	7
VirusID_SARS-CoV-2_P36_1-17-2023_604	11601	29	9
VirusID_SARS-CoV-2_P37_1-17-2023_605	14115	35	8
VirusID_SARS-CoV-2_P38_1-17-2023_606	12432	37	11
VirusID_SARS-CoV-2_P39_1-17-2023_607	11375	25	10
VirusID_SARS-CoV-2_P4_1-16-2023_572	16662	67	9
VirusID_SARS-CoV-2_P40_1-17-2023_608	13003	35	9
VirusID_SARS-CoV-2_P41_1-17-2023_609	13385	38	12
VirusID_SARS-CoV-2_P42_1-17-2023_610	10947	24	8
VirusID_SARS-CoV-2_P43_1-17-2023_611	11237	37	11
VirusID_SARS-CoV-2_P44_1-17-2023_612	13094	34	14
VirusID_SARS-CoV-2_P45_1-17-2023_613	12842	39	10
VirusID_SARS-CoV-2_P46_1-17-2023_614	11263	21	10
VirusID_SARS-CoV-2_P47_1-17-2023_615	10607	28	7
VirusID_SARS-CoV-2_P48_1-17-2023_616	9801	29	8
VirusID_SARS-CoV-2_P49_1-20-2023_685	11021	42	9
VirusID_SARS-CoV-2_P5_1-16-2023_573	16271	60	8
VirusID_SARS-CoV-2_P50_1-20-2023_686	10787	34	11
VirusID_SARS-CoV-2_P6_1-16-2023_574	12290	53	9
VirusID_SARS-CoV-2_P7_1-16-2023_575	15408	45	14
VirusID_SARS-CoV-2_P8_1-16-2023_576	14496	38	12
VirusID_SARS-CoV-2_P9_1-16-2023_577	6335	29	10
