# Supplementary material for: vPro-MS enables identification of human-pathogenic viruses from patient samples by untargeted proteomics
Source: Nat Commun. 2025 Jul 31;16:7041. doi: 10.1038/s41467-025-62469-4 (PMC12314097; doi:10.1038/s41467-025-62469-4)
Supplement: Supplementary file 12 — Source data [file 41467_2025_62469_MOESM12_ESM.zip › Source data/Source data Table 1/Results_VirusID_FDR0.1__MinPep1_MinCscore0.95_MinvPro0.txt]

Run	Species	VirID.Score	No.Peptide.Sequences	Virus.Quantity.Top3	Peptide.Sequences	CScores	Subspecies	No.Peptide.Sequences.Subspecies	Proteomes
VirusID_SARS-CoV-2_D1_1-20-2023_692	Severe acute respiratory syndrome coronavirus	3.2941220077958	10	18959.7	AYNVTQAFGR; DQVILLNK; LIANQFNSAIGK; LNTDHSSSSDNIALLVQ; LQSLQTYVTQQLIR; NPANNAAIVLQLPQGTTLPK; SFIEDLLFNK; VAGDSGFAAYSR; VTLADAGFIK; WYFYYLGTGPEAGLPYGANK	0.997855; 0.999623; 0.999193; 0.999976; 0.999789; 0.999744; 0.999566; 0.999972; 0.999726; 0.999929	Severe acute respiratory syndrome coronavirus 2	8	UP000503207: Genome
VirusID_SARS-CoV-2_D2_1-20-2023_693	Severe acute respiratory syndrome coronavirus	3.25241176611	2	22962.075	AYNVTQAFGR; NPANNAAIVLQLPQGTTLPK	0.999915; 0.99932	Severe acute respiratory syndrome coronavirus 2	2	UP000503207: Genome
VirusID_SARS-CoV-2_D3_1-20-2023_694	Human herpesvirus 8	1.49844501274324	1	2430.82	LVLGDIFASK	0.981485	NA	NA	UP000097197: Genome
VirusID_SARS-CoV-2_D4_1-20-2023_695	NA	NA	NA	NA	NA	NA	NA	NA	NA
VirusID_SARS-CoV-2_N1_1-21-2023_704	Human immunodeficiency virus 1	1.85839036141577	1	500.978	IGPGQTFYTTEIIGDIR	0.986738	NA	NA	UP000165008: Genome
VirusID_SARS-CoV-2_N2_1-21-2023_705	NA	NA	NA	NA	NA	NA	NA	NA	NA
VirusID_SARS-CoV-2_N3_1-21-2023_706	Human immunodeficiency virus 1	2.14417137238722	2	7884.955	IIDFLQR; SFDYIWK	0.985851; 0.981012	NA	NA	UP000135297: Genome; UP000155133: Genome
VirusID_SARS-CoV-2_N3_1-21-2023_706	Hepatitis C virus	2.04179846367766	1	5395.65	AIPLEYIK	0.985096	NA	NA	UP000007416: Genome
VirusID_SARS-CoV-2_N4_1-21-2023_707	Human immunodeficiency virus 1	1.94212134040343	2	1765.23	PGNFLQSSLEPTAPPEESFR; SFDYIWK	0.983923; 0.987074	NA	NA	UP000180838: Genome; UP000166174: Genome
VirusID_SARS-CoV-2_N4_1-21-2023_707	Human adenovirus F	1.66912006833969	1	2449.5	LPAWAGVR	0.984646	Human adenovirus F serotype 41	1	UP000320000: Genome
VirusID_SARS-CoV-2_N5_1-21-2023_708	NA	NA	NA	NA	NA	NA	NA	NA	NA
VirusID_SARS-CoV-2_N6_1-21-2023_709	Human immunodeficiency virus 1	2.12733665497317	1	9980.25	IIDFLQR	0.994642	NA	NA	UP000155133: Genome; UP000135297: Genome
VirusID_SARS-CoV-2_N7_1-21-2023_710	NA	NA	NA	NA	NA	NA	NA	NA	NA
VirusID_SARS-CoV-2_N8_1-21-2023_711	NA	NA	NA	NA	NA	NA	NA	NA	NA
VirusID_SARS-CoV-2_O1_1-20-2023_687	Severe acute respiratory syndrome coronavirus	3.05317053291359	4	7967.36333333333	AYNVTQAFGR; IGMEVTPSGTWLTYTGAIK; NPANNAAIVLQLPQGTTLPK; VAGDSGFAAYSR	0.999965; 0.991925; 0.984765; 0.999787	Severe acute respiratory syndrome coronavirus 2	4	UP000503207: Genome
VirusID_SARS-CoV-2_O1_1-20-2023_687	Human immunodeficiency virus 1	2.05054638908744	1	2367.68	SFDYIWK	0.989382	NA	NA	UP000115855: Genome
VirusID_SARS-CoV-2_O1_1-20-2023_687	Human adenovirus F	1.79353322240783	1	5120.24	LPAWAGVR	0.995252	Human adenovirus F serotype 41	1	UP000320000: Genome
VirusID_SARS-CoV-2_O1_1-20-2023_687	Human herpesvirus 8	1.32914304449309	1	2449.46	LVLGDIFASK	0.992062	NA	NA	UP000097197: Genome
VirusID_SARS-CoV-2_O2_1-20-2023_688	Severe acute respiratory syndrome coronavirus	3.40934632935402	16	31842.9	ADETQALPQR; AYNVTQAFGR; DGIIWVATEGALNTPK; DQVILLNK; FQTLLALHR; GPEQTQGNFGDQELIR; GQGVPINTNSSPDDQIGYYR; IGMEVTPSGTWLTYTGAIK; LNTDHSSSSDNIALLVQ; LQSLQTYVTQQLIR; MAGNGGDAALALLLLDR; NPANNAAIVLQLPQGTTLPK; QQTVTLLPAADLDDFSK; SFIEDLLFNK; VAGDSGFAAYSR; WYFYYLGTGPEAGLPYGANK	0.999851; 0.999682; 0.991495; 0.999396; 0.995605; 0.997588; 0.996742; 0.999986; 0.999716; 0.998738; 0.999972; 0.997536; 0.99995; 0.999367; 0.99996; 0.999998	Severe acute respiratory syndrome coronavirus 2	14	UP000503207: Genome
VirusID_SARS-CoV-2_O3_1-20-2023_689	Severe acute respiratory syndrome coronavirus	2.9228704163098	3	3470.58666666667	AYNVTQAFGR; IGMEVTPSGTWLTYTGAIK; NPANNAAIVLQLPQGTTLPK	0.995024; 0.996261; 0.998011	Severe acute respiratory syndrome coronavirus 2	3	UP000503207: Genome
VirusID_SARS-CoV-2_O4_1-20-2023_690	Human immunodeficiency virus 1	2.20883324692445	1	20322.8	IIDFLQR	0.997117	NA	NA	UP000135297: Genome; UP000155133: Genome
VirusID_SARS-CoV-2_P10_1-16-2023_578	Severe acute respiratory syndrome coronavirus	3.04540401279949	4	5946.28333333333	AYNVTQAFGR; IGMEVTPSGTWLTYTGAIK; NPANNAAIVLQLPQGTTLPK; VAGDSGFAAYSR	0.999736; 0.99743; 0.99943; 0.994458	Severe acute respiratory syndrome coronavirus 2	4	UP000503207: Genome
VirusID_SARS-CoV-2_P10_1-16-2023_578	Human immunodeficiency virus 1	2.30864544757407	2	21232.75	ADLLETK; TLNLIVK	0.995668; 0.998752	NA	NA	UP000134824: Genome
VirusID_SARS-CoV-2_P11_1-16-2023_579	Severe acute respiratory syndrome coronavirus	3.29683367026532	8	17044.95	AYNVTQAFGR; IGMEVTPSGTWLTYTGAIK; LNTDHSSSSDNIALLVQ; MAGNGGDAALALLLLDR; NPANNAAIVLQLPQGTTLPK; SFIEDLLFNK; VAGDSGFAAYSR; WYFYYLGTGPEAGLPYGANK	0.998604; 0.999841; 0.995937; 0.999672; 0.999893; 0.994584; 0.999303; 0.998211	Severe acute respiratory syndrome coronavirus 2	7	UP000503207: Genome
VirusID_SARS-CoV-2_P11_1-16-2023_579	Human immunodeficiency virus 1	2.31703705635361	1	10832.8	TLNLIVK	0.993712	NA	NA	UP000134824: Genome
VirusID_SARS-CoV-2_P12_1-16-2023_580	Severe acute respiratory syndrome coronavirus	3.15407382425071	6	7405.03333333333	AYNVTQAFGR; IGMEVTPSGTWLTYTGAIK; LNTDHSSSSDNIALLVQ; NPANNAAIVLQLPQGTTLPK; SFIEDLLFNK; VAGDSGFAAYSR	0.999721; 0.999779; 0.994604; 0.999747; 0.994954; 0.997773	Severe acute respiratory syndrome coronavirus 2	5	UP000503207: Genome
VirusID_SARS-CoV-2_P12_1-16-2023_580	Human immunodeficiency virus 1	2.32040524601724	1	13213.8	TLNLIVK	0.996144	NA	NA	UP000134824: Genome
VirusID_SARS-CoV-2_P13_1-16-2023_581	Severe acute respiratory syndrome coronavirus	3.03504218085525	6	7750.35666666667	AYNVTQAFGR; DQVILLNK; IGMEVTPSGTWLTYTGAIK; NPANNAAIVLQLPQGTTLPK; VAGDSGFAAYSR; WYFYYLGTGPEAGLPYGANK	0.999597; 0.994349; 0.99999; 0.997796; 0.999222; 0.999946	Severe acute respiratory syndrome coronavirus 2	6	UP000503207: Genome
VirusID_SARS-CoV-2_P13_1-16-2023_581	Human hepatitis A virus	1.84090641910593	1	15938	DILNILK	0.998927	NA	NA	UP000120248: Genome; UP000109380: Genome; UP000173248: Genome; UP000101082: Genome; UP000141835: Genome; UP000007901: Genome; UP000132838: Genome
VirusID_SARS-CoV-2_P14_1-16-2023_582	Severe acute respiratory syndrome coronavirus	3.04792134472495	5	7848.34	AYNVTQAFGR; IGMEVTPSGTWLTYTGAIK; LQSLQTYVTQQLIR; NPANNAAIVLQLPQGTTLPK; VAGDSGFAAYSR	0.999972; 0.999094; 0.996417; 0.999617; 0.999036	Severe acute respiratory syndrome coronavirus 2	4	UP000503207: Genome
VirusID_SARS-CoV-2_P15_1-16-2023_583	Severe acute respiratory syndrome coronavirus	2.87201090011998	3	5170.70333333333	AYNVTQAFGR; IGMEVTPSGTWLTYTGAIK; NPANNAAIVLQLPQGTTLPK	0.995039; 0.99915; 0.999751	Severe acute respiratory syndrome coronavirus 2	3	UP000503207: Genome
VirusID_SARS-CoV-2_P15_1-16-2023_583	Human immunodeficiency virus 1	2.26019107150286	1	12515.1	TLNLIVK	0.9874	NA	NA	UP000134824: Genome
VirusID_SARS-CoV-2_P15_1-16-2023_583	Human hepatitis A virus	1.97890513403464	1	51168.2	DILNILK	0.990598	NA	NA	UP000109380: Genome; UP000173248: Genome; UP000120248: Genome; UP000007901: Genome; UP000101082: Genome; UP000141835: Genome; UP000132838: Genome
VirusID_SARS-CoV-2_P16_1-16-2023_584	Severe acute respiratory syndrome coronavirus	3.05928947139341	4	8815.46666666667	AYNVTQAFGR; IGMEVTPSGTWLTYTGAIK; NPANNAAIVLQLPQGTTLPK; VAGDSGFAAYSR	0.999826; 0.999633; 0.998847; 0.99445	Severe acute respiratory syndrome coronavirus 2	4	UP000503207: Genome
VirusID_SARS-CoV-2_P16_1-16-2023_584	Human immunodeficiency virus 1	2.32253090616799	2	19220.35	ADLLETK; TLNLIVK	0.997368; 0.999065	NA	NA	UP000134824: Genome
VirusID_SARS-CoV-2_P16_1-16-2023_584	Human hepatitis A virus	2.04124496869977	1	31342.5	DILNILK	0.993132	NA	NA	UP000007901: Genome; UP000173248: Genome; UP000120248: Genome; UP000101082: Genome; UP000141835: Genome; UP000109380: Genome; UP000132838: Genome
VirusID_SARS-CoV-2_P17_1-16-2023_585	Severe acute respiratory syndrome coronavirus	2.97425436612373	3	7248.94	AYNVTQAFGR; IGMEVTPSGTWLTYTGAIK; NPANNAAIVLQLPQGTTLPK	0.999514; 0.999679; 0.999937	Severe acute respiratory syndrome coronavirus 2	3	UP000503207: Genome
VirusID_SARS-CoV-2_P17_1-16-2023_585	Human immunodeficiency virus 1	2.36243453750661	1	9638.58	TLNLIVK	0.998929	NA	NA	UP000134824: Genome
VirusID_SARS-CoV-2_P18_1-16-2023_586	Severe acute respiratory syndrome coronavirus	2.87443734220899	2	9211.85	AYNVTQAFGR; NPANNAAIVLQLPQGTTLPK	0.999912; 0.999466	Severe acute respiratory syndrome coronavirus 2	2	UP000503207: Genome
VirusID_SARS-CoV-2_P18_1-16-2023_586	Human immunodeficiency virus 1	2.43870877264755	4	12483.6666666667	ADLLETK; SFDYIWK; TLNLIVK; VLAVGQYLK	0.993947; 0.997898; 0.999014; 0.996058	NA	NA	UP000134824: Genome
VirusID_SARS-CoV-2_P19_1-16-2023_587	Severe acute respiratory syndrome coronavirus	2.6570058513607	2	3269.763	AYNVTQAFGR; NPANNAAIVLQLPQGTTLPK	0.993711; 0.999912	Severe acute respiratory syndrome coronavirus 2	2	UP000503207: Genome
VirusID_SARS-CoV-2_P19_1-16-2023_587	Human immunodeficiency virus 1	2.22127728179927	4	17361.3066666667	ADLLETK; AIELLQSIGR; IIEFIQR; TLNLIVK	0.992638; 0.992597; 0.994681; 0.995763	NA	NA	UP000134824: Genome
VirusID_SARS-CoV-2_P1_1-16-2023_569	Severe acute respiratory syndrome coronavirus	3.34466128807748	21	24722.9666666667	ADETQALPQR; AYNVTQAFGR; DQVILLNK; FASVYAWNR; FNGIGVTQNVLYENQK; FQTLLALHR; GPEQTQGNFGDQELIR; GQGVPINTNSSPDDQIGYYR; IGMEVTPSGTWLTYTGAIK; IQDSLSSTASALGK; LNTDHSSSSDNIALLVQ; LQSLQTYVTQQLIR; MAGNGGDAALALLLLDR; NPANNAAIVLQLPQGTTLPK; PLLESELVIGAVILR; QQTVTLLPAADLDDFSK; SFIEDLLFNK; VAGDSGFAAYSR; VTLADAGFIK; VYSTGSNVFQTR; WYFYYLGTGPEAGLPYGANK	0.999827; 0.999923; 0.999959; 0.997528; 0.999878; 0.995271; 0.99975; 0.999313; 0.999989; 0.99155; 0.999951; 0.999919; 0.999957; 0.995784; 0.997632; 0.994176; 0.999971; 0.999989; 0.999775; 0.999875; 0.999997	Severe acute respiratory syndrome coronavirus 2	18	UP000503207: Genome
VirusID_SARS-CoV-2_P1_1-16-2023_569	Hepatitis B virus	2.67005062960091	1	1768.11	DLVVSYVNGHMGLK	0.992434	NA	NA	UP000128406: Genome
VirusID_SARS-CoV-2_P1_1-16-2023_569	Human immunodeficiency virus 1	1.92968794010666	1	6321.71	ADLLETK	0.99231	NA	NA	UP000144703: Genome
VirusID_SARS-CoV-2_P20_1-16-2023_588	Severe acute respiratory syndrome coronavirus	2.78793072812532	2	5331.855	AYNVTQAFGR; IGMEVTPSGTWLTYTGAIK	0.999784; 0.996234	Severe acute respiratory syndrome coronavirus 2	2	UP000503207: Genome
VirusID_SARS-CoV-2_P20_1-16-2023_588	Human immunodeficiency virus 1	2.35220215856388	3	13022.3433333333	ADLLETK; AIELLQSIGR; TLNLIVK	0.996506; 0.995038; 0.998428	NA	NA	UP000134824: Genome
VirusID_SARS-CoV-2_P21_1-16-2023_589	Severe acute respiratory syndrome coronavirus	2.83487972459039	3	2294.63466666667	AYNVTQAFGR; IGMEVTPSGTWLTYTGAIK; NPANNAAIVLQLPQGTTLPK	0.995454; 0.999827; 0.999556	Severe acute respiratory syndrome coronavirus 2	3	UP000503207: Genome
VirusID_SARS-CoV-2_P21_1-16-2023_589	Human immunodeficiency virus 1	2.05672847420675	1	2127.84	LDVVPITDDGNSSK	0.996227	NA	NA	UP000161662: Genome
VirusID_SARS-CoV-2_P22_1-16-2023_590	Severe acute respiratory syndrome coronavirus	2.80982973448906	3	7396.53333333333	AYNVTQAFGR; IGMEVTPSGTWLTYTGAIK; NPANNAAIVLQLPQGTTLPK	0.998025; 0.999962; 0.999165	Severe acute respiratory syndrome coronavirus 2	3	UP000503207: Genome
VirusID_SARS-CoV-2_P22_1-16-2023_590	Human immunodeficiency virus 1	2.19800990587194	4	21112.9333333333	ADLLETK; IVELLER; SFDYIWK; TLNLIVK	0.996114; 0.986592; 0.989479; 0.998546	NA	NA	UP000134824: Genome
VirusID_SARS-CoV-2_P22_1-16-2023_590	Human hepatitis A virus	1.91672396840372	1	31443.6	DILNILK	0.986908	NA	NA	UP000109380: Genome; UP000007901: Genome; UP000101082: Genome; UP000173248: Genome; UP000132838: Genome; UP000141835: Genome; UP000120248: Genome
VirusID_SARS-CoV-2_P23_1-16-2023_591	Severe acute respiratory syndrome coronavirus	2.89711924498411	3	4164.64333333333	AYNVTQAFGR; IGMEVTPSGTWLTYTGAIK; NPANNAAIVLQLPQGTTLPK	0.999604; 0.999373; 0.999374	Severe acute respiratory syndrome coronavirus 2	3	UP000503207: Genome
VirusID_SARS-CoV-2_P23_1-16-2023_591	Human immunodeficiency virus 1	2.28529941636699	4	35134.4333333333	ADLLETK; AIELLQSIGR; IVELLER; TLNLIVK	0.991501; 0.993229; 0.989861; 0.994757	NA	NA	UP000134824: Genome
VirusID_SARS-CoV-2_P23_1-16-2023_591	Rosavirus A	1.98912192349742	1	21786.2	IASVLLK	0.99752	NA	NA	UP000029743: Genome
VirusID_SARS-CoV-2_P23_1-16-2023_591	Human adenovirus C	1.80179136298593	1	1062.2	NNIVSQVYLHGDK	0.979507	Human adenovirus C serotype 2	1	UP000330927: Genome
VirusID_SARS-CoV-2_P24_1-16-2023_592	Severe acute respiratory syndrome coronavirus	2.76318251717172	3	2363.36733333333	AYNVTQAFGR; IGMEVTPSGTWLTYTGAIK; NPANNAAIVLQLPQGTTLPK	0.999354; 0.994757; 0.993578	Severe acute respiratory syndrome coronavirus 2	3	UP000503207: Genome
VirusID_SARS-CoV-2_P24_1-16-2023_592	Human immunodeficiency virus 1	1.98503126678808	3	5923.463	ADLLETK; NSAISLFNATAIVVAEGTDR; SFDYIWK	0.989663; 0.989996; 0.991891	NA	NA	UP000144703: Genome
VirusID_SARS-CoV-2_P25_1-16-2023_593	Severe acute respiratory syndrome coronavirus	2.45008960593533	1	6310	AYNVTQAFGR	0.999212	Severe acute respiratory syndrome coronavirus 2	1	UP000503207: Genome
VirusID_SARS-CoV-2_P25_1-16-2023_593	Human immunodeficiency virus 1	2.31539103203788	2	25596.9	ADLLETK; TLNLIVK	0.993305; 0.994081	NA	NA	UP000134824: Genome
VirusID_SARS-CoV-2_P26_1-16-2023_594	Severe acute respiratory syndrome coronavirus	2.76446585975794	2	3044.0005	AYNVTQAFGR; NPANNAAIVLQLPQGTTLPK	0.996058; 0.998594	Severe acute respiratory syndrome coronavirus 2	2	UP000503207: Genome
VirusID_SARS-CoV-2_P26_1-16-2023_594	Human immunodeficiency virus 1	2.3287372901965	2	15719.05	IIEFIQR; TLNLIVK	0.994978; 0.99689	NA	NA	UP000134824: Genome
VirusID_SARS-CoV-2_P26_1-16-2023_594	Human hepatitis A virus	2.04745135272828	1	33313.2	DILNILK	0.993204	NA	NA	UP000109380: Genome; UP000173248: Genome; UP000141835: Genome; UP000120248: Genome; UP000101082: Genome; UP000007901: Genome; UP000132838: Genome
VirusID_SARS-CoV-2_P26_1-16-2023_594	Hepatitis C virus	1.98194980397185	1	18564.9	AIPLEYIK	0.998194	NA	NA	UP000007416: Genome
VirusID_SARS-CoV-2_P26_1-16-2023_594	Pichinde mammarevirus	1.80297285667868	1	8764.2	LLQLSSDLK	0.989365	NA	NA	UP000139415: Genome
VirusID_SARS-CoV-2_P27_1-16-2023_595	Human immunodeficiency virus 1	2.15836980006684	2	6701.44	LGDLFNR; TLNLIVK	0.988363; 0.991222	NA	NA	UP000134824: Genome
VirusID_SARS-CoV-2_P28_1-16-2023_596	Human immunodeficiency virus 1	2.32762872572596	2	4858.6915	TLNLIVK; VLAEAMSHAQQVNIMMQR	0.994642; 0.989574	NA	NA	UP000134824: Genome
VirusID_SARS-CoV-2_P29_1-16-2023_597	Severe acute respiratory syndrome coronavirus	2.56631636220913	1	2475.68	IGMEVTPSGTWLTYTGAIK	0.997189	Severe acute respiratory syndrome coronavirus 2	1	UP000503207: Genome
VirusID_SARS-CoV-2_P29_1-16-2023_597	Human immunodeficiency virus 1	2.43161778831168	1	14768.7	TLNLIVK	0.9977	NA	NA	UP000134824: Genome
VirusID_SARS-CoV-2_P2_1-16-2023_570	Severe acute respiratory syndrome coronavirus	3.39280311362802	17	17451.2433333333	ADETQALPQR; AYNVTQAFGR; DQVILLNK; FQTLLALHR; GPEQTQGNFGDQELIR; GQGVPINTNSSPDDQIGYYR; IGMEVTPSGTWLTYTGAIK; LNTDHSSSSDNIALLVQ; LQSLQTYVTQQLIR; MAGNGGDAALALLLLDR; NPANNAAIVLQLPQGTTLPK; PLLESELVIGAVILR; QQTVTLLPAADLDDFSK; SFIEDLLFNK; VAGDSGFAAYSR; VYSTGSNVFQTR; WYFYYLGTGPEAGLPYGANK	0.997659; 0.999331; 0.998297; 0.998944; 0.996486; 0.999038; 0.999395; 0.999285; 0.999419; 0.99883; 0.99781; 0.99478; 0.996654; 0.999427; 0.999413; 0.995202; 0.999417	Severe acute respiratory syndrome coronavirus 2	15	UP000503207: Genome
VirusID_SARS-CoV-2_P2_1-16-2023_570	Human immunodeficiency virus 1	2.14416118742373	1	6182.9	TLNLIVK	0.997117	NA	NA	UP000134824: Genome
VirusID_SARS-CoV-2_P30_1-17-2023_598	Severe acute respiratory syndrome coronavirus	2.49261113234403	1	3242.86	AYNVTQAFGR	0.990127	Severe acute respiratory syndrome coronavirus 2	1	UP000503207: Genome
VirusID_SARS-CoV-2_P30_1-17-2023_598	Human immunodeficiency virus 1	2.35791255844657	2	23475.15	ADLLETK; TLNLIVK	0.986674; 0.991374	NA	NA	UP000134824: Genome
VirusID_SARS-CoV-2_P30_1-17-2023_598	Human adenovirus C	1.87440450506551	1	801.669	NNIVSQVYLHGDK	0.996195	Human adenovirus C serotype 2	1	UP000330927: Genome
VirusID_SARS-CoV-2_P31_1-17-2023_599	Human immunodeficiency virus 1	2.37759559451466	4	14919.7033333333	ADLLETK; AIELLQSIGR; LVPVNPLEVEEATK; TLNLIVK	0.990764; 0.997754; 0.989875; 0.996403	NA	NA	UP000134824: Genome
VirusID_SARS-CoV-2_P32_1-17-2023_600	Severe acute respiratory syndrome coronavirus	2.50884297586846	1	4495.15	AYNVTQAFGR	0.991571	Severe acute respiratory syndrome coronavirus 2	1	UP000503207: Genome
VirusID_SARS-CoV-2_P32_1-17-2023_600	Human immunodeficiency virus 1	2.37414440197101	1	17347.8	TLNLIVK	0.997041	NA	NA	UP000134824: Genome
VirusID_SARS-CoV-2_P32_1-17-2023_600	Human hepatitis A virus	2.09285846450278	1	41885.1	DILNILK	0.990186	NA	NA	UP000101082: Genome; UP000141835: Genome; UP000132838: Genome; UP000007901: Genome; UP000173248: Genome; UP000109380: Genome; UP000120248: Genome
VirusID_SARS-CoV-2_P33_1-17-2023_601	Human immunodeficiency virus 1	2.56217001759398	2	26130.9	ADLLETK; TLNLIVK	0.993843; 0.997362	NA	NA	UP000134824: Genome
VirusID_SARS-CoV-2_P34_1-17-2023_602	Human immunodeficiency virus 1	2.2593437646188	2	17287.925	ADLLETK; TLNLIVK	0.994274; 0.99944	NA	NA	UP000134824: Genome
VirusID_SARS-CoV-2_P34_1-17-2023_602	Dengue virus	1.78545148002934	1	7966.64	LGYILEEIDK	0.987601	Dengue virus type 4	1	UP000000274: Genome; UP000137425: Genome; UP000156481: Genome; UP000115480: Genome; UP000108177: Genome
VirusID_SARS-CoV-2_P35_1-17-2023_603	Human immunodeficiency virus 1	2.38378485652741	1	12742.7	TLNLIVK	0.997585	NA	NA	UP000134824: Genome
VirusID_SARS-CoV-2_P36_1-17-2023_604	Human immunodeficiency virus 1	2.32011879096965	2	17917.62	ADLLETK; TLNLIVK	0.995128; 0.993761	NA	NA	UP000134824: Genome
VirusID_SARS-CoV-2_P37_1-17-2023_605	Human immunodeficiency virus 1	2.22572456951318	3	14853.7	ADLLETK; IIEFIQR; TLNLIVK	0.991123; 0.988723; 0.99384	NA	NA	UP000134824: Genome
VirusID_SARS-CoV-2_P37_1-17-2023_605	Human hepatitis A virus	1.94443863204496	1	18786.3	DILNILK	0.988336	NA	NA	UP000141835: Genome; UP000101082: Genome; UP000120248: Genome; UP000173248: Genome; UP000132838: Genome; UP000109380: Genome; UP000007901: Genome
VirusID_SARS-CoV-2_P37_1-17-2023_605	Rosavirus A	1.92954707664362	1	23333	IASVLLK	0.995101	NA	NA	UP000029743: Genome
VirusID_SARS-CoV-2_P37_1-17-2023_605	Hepatitis C virus	1.87893708328853	1	11921.3	AIPLEYIK	0.991978	NA	NA	UP000007416: Genome
VirusID_SARS-CoV-2_P38_1-17-2023_606	Human immunodeficiency virus 1	2.30205797268798	3	39511.3333333333	AWNNTLR; LSDLLSIAAR; TLNLIVK	0.992667; 0.996282; 0.997067	NA	NA	UP000134824: Genome
VirusID_SARS-CoV-2_P39_1-17-2023_607	Human immunodeficiency virus 1	2.37033449359816	2	7826.99	LFNETLFSK; TLNLIVK	0.996549; 0.999318	NA	NA	UP000134824: Genome
VirusID_SARS-CoV-2_P3_1-16-2023_571	Severe acute respiratory syndrome coronavirus	3.31401033844963	23	45739.6	ADETQALPQR; AYNVTQAFGR; DQVILLNK; FASVYAWNR; FNGIGVTQNVLYENQK; FQTLLALHR; GPEQTQGNFGDQELIR; GQGVPINTNSSPDDQIGYYR; GWIFGTTLDSK; IGMEVTPSGTWLTYTGAIK; LNTDHSSSSDNIALLVQ; LQDVVNQNAQALNTLVK; LQSLQTYVTQQLIR; MAGNGGDAALALLLLDR; NPANNAAIVLQLPQGTTLPK; PLLESELVIGAVILR; QQTVTLLPAADLDDFSK; SFIEDLLFNK; VAGDSGFAAYSR; VGGNYNYLYR; VTLADAGFIK; VYSTGSNVFQTR; WYFYYLGTGPEAGLPYGANK	0.999996; 0.999841; 0.999975; 0.998236; 0.999515; 0.999536; 0.999812; 0.998951; 0.998082; 0.999945; 0.999973; 0.991155; 0.999963; 0.999959; 0.999428; 0.98906; 0.999443; 0.999995; 0.999999; 0.992651; 0.998863; 0.99297; 0.999999	Severe acute respiratory syndrome coronavirus 2	19	UP000503207: Genome
VirusID_SARS-CoV-2_P3_1-16-2023_571	Human immunodeficiency virus 1	2.06536841224533	2	3564.78	SFDYIWK; TLNLIVK	0.991746; 0.993649	NA	NA	UP000134824: Genome
VirusID_SARS-CoV-2_P3_1-16-2023_571	Hepatitis C virus	1.71858092602068	1	4986.19	AIPLEYIK	0.99486	NA	NA	UP000007416: Genome
VirusID_SARS-CoV-2_P40_1-17-2023_608	Human immunodeficiency virus 1	2.31743530900133	1	11323.2	TLNLIVK	0.991958	NA	NA	UP000134824: Genome
VirusID_SARS-CoV-2_P41_1-17-2023_609	Human immunodeficiency virus 1	2.24828240961291	4	25436.1333333333	ADLLETK; AIELLQSIGR; IVELLER; TLNLIVK	0.995284; 0.994511; 0.995208; 0.998258	NA	NA	UP000134824: Genome
VirusID_SARS-CoV-2_P42_1-17-2023_610	Human immunodeficiency virus 1	2.36681273504343	2	6081.91	SFDYIWK; TLNLIVK	0.995739; 0.992859	NA	NA	UP000134824: Genome
VirusID_SARS-CoV-2_P43_1-17-2023_611	Aroa virus	1.87084684427439	1	1413.05	EALVEFQEPHATK	0.994139	NA	NA	UP000120303: Genome
VirusID_SARS-CoV-2_P43_1-17-2023_611	Human immunodeficiency virus 2	1.8640608549311	1	1433.95	AMFVHYTK	0.98639	NA	NA	UP000007428: Genome
VirusID_SARS-CoV-2_P43_1-17-2023_611	Epstein-Barr virus	1.28712160401571	1	3325.43	LALATLDPK	0.988773	NA	NA	UP000103620: Genome
VirusID_SARS-CoV-2_P44_1-17-2023_612	Human immunodeficiency virus 1	2.05748973165007	1	7798.97	AIELLQSIGR	0.987931	NA	NA	UP000104881: Genome
VirusID_SARS-CoV-2_P44_1-17-2023_612	Influenza B virus	1.87296530505752	1	7300.1	GNSAPLIIR	0.998976	NA	NA	UP000137758: Genome
VirusID_SARS-CoV-2_P45_1-17-2023_613	Human immunodeficiency virus 1	2.31794788532955	1	5689.81	TLNLIVK	0.998437	NA	NA	UP000134824: Genome
VirusID_SARS-CoV-2_P45_1-17-2023_613	Human hepatitis A virus	2.03666194786133	1	23353.7	DILNILK	0.998616	NA	NA	UP000141835: Genome; UP000109380: Genome; UP000132838: Genome; UP000101082: Genome; UP000007901: Genome; UP000120248: Genome; UP000173248: Genome
VirusID_SARS-CoV-2_P46_1-17-2023_614	Human immunodeficiency virus 1	2.32472490050605	2	14256.855	ADLLETK; TLNLIVK	0.993184; 0.999298	NA	NA	UP000134824: Genome
VirusID_SARS-CoV-2_P47_1-17-2023_615	Human immunodeficiency virus 1	2.37485843535821	1	7811.03	TLNLIVK	0.998731	NA	NA	UP000134824: Genome
VirusID_SARS-CoV-2_P47_1-17-2023_615	Hepatitis C virus	2.02807094913355	1	11468.4	AIPLEYIK	0.994496	NA	NA	UP000007416: Genome
VirusID_SARS-CoV-2_P48_1-17-2023_616	Human immunodeficiency virus 1	2.49162394427395	1	6888.52	TLNLIVK	0.99734	NA	NA	UP000134824: Genome
VirusID_SARS-CoV-2_P49_1-20-2023_685	Human immunodeficiency virus 1	2.35214049966097	2	15533.425	ADLLETK; TLNLIVK	0.99389; 0.997429	NA	NA	UP000134824: Genome
VirusID_SARS-CoV-2_P49_1-20-2023_685	Human hepatitis A virus	2.07085456219275	1	19115.9	DILNILK	0.993194	NA	NA	UP000120248: Genome; UP000101082: Genome; UP000132838: Genome; UP000141835: Genome; UP000109380: Genome; UP000007901: Genome; UP000173248: Genome
VirusID_SARS-CoV-2_P4_1-16-2023_572	Severe acute respiratory syndrome coronavirus	3.40721472822698	22	35380	ADETQALPQR; AYNVTQAFGR; DGIIWVATEGALNTPK; DQVILLNK; FNGIGVTQNVLYENQK; FQTLLALHR; GPEQTQGNFGDQELIR; GQGVPINTNSSPDDQIGYYR; GWIFGTTLDSK; IGMEVTPSGTWLTYTGAIK; LIANQFNSAIGK; LNTDHSSSSDNIALLVQ; LQDVVNQNAQALNTLVK; LQSLQTYVTQQLIR; MAGNGGDAALALLLLDR; NPANNAAIVLQLPQGTTLPK; PLLESELVIGAVILR; QQTVTLLPAADLDDFSK; SFIEDLLFNK; VAGDSGFAAYSR; VYSTGSNVFQTR; WYFYYLGTGPEAGLPYGANK	0.999828; 0.999864; 0.999501; 0.999985; 0.999333; 0.997607; 0.999563; 0.997904; 0.994155; 0.999946; 0.999256; 0.999883; 0.997241; 0.99996; 0.99998; 0.999991; 0.997663; 0.999829; 0.99999; 0.999948; 0.999856; 1	Severe acute respiratory syndrome coronavirus 2	18	UP000503207: Genome
VirusID_SARS-CoV-2_P4_1-16-2023_572	Human immunodeficiency virus 1	2.12638811865129	2	4665.65	SFDYIWK; TLNLIVK	0.988314; 0.991626	NA	NA	UP000134824: Genome
VirusID_SARS-CoV-2_P4_1-16-2023_572	Marburg marburgvirus	1.4917989024964	1	2044.04	ILEQFHLQK	0.992118	NA	NA	UP000109618: Genome
VirusID_SARS-CoV-2_P4_1-16-2023_572	Human herpesvirus 8	1.13911919545621	1	375.052	DPAQSFATHEYGK	0.991699	NA	NA	UP000097197: Genome
VirusID_SARS-CoV-2_P50_1-20-2023_686	Hepatitis B virus	2.58667489880737	1	293.193	AWNSPQFHQGLLIPR	0.985541	NA	NA	UP000142811: Genome
VirusID_SARS-CoV-2_P50_1-20-2023_686	Human immunodeficiency virus 1	2.29519022104962	3	23942.6166666667	ADLLETK; IIEFIQR; TLNLIVK	0.994054; 0.984105; 0.998533	NA	NA	UP000134824: Genome
VirusID_SARS-CoV-2_P5_1-16-2023_573	Severe acute respiratory syndrome coronavirus	3.19813602594889	11	10063.02	AYNVTQAFGR; IGMEVTPSGTWLTYTGAIK; LNTDHSSSSDNIALLVQ; LQSLQTYVTQQLIR; MAGNGGDAALALLLLDR; NPANNAAIVLQLPQGTTLPK; PLLESELVIGAVILR; SFIEDLLFNK; VAGDSGFAAYSR; VTLADAGFIK; WYFYYLGTGPEAGLPYGANK	0.999984; 0.999977; 0.999883; 0.999857; 0.994282; 0.999803; 0.992894; 0.994689; 0.999908; 0.999193; 0.997714	Severe acute respiratory syndrome coronavirus 2	9	UP000503207: Genome
VirusID_SARS-CoV-2_P5_1-16-2023_573	Human immunodeficiency virus 1	2.16034746505949	1	8168.64	TLNLIVK	0.995902	NA	NA	UP000134824: Genome
VirusID_SARS-CoV-2_P6_1-16-2023_574	Severe acute respiratory syndrome coronavirus	3.30542687585632	10	17230.22	AYNVTQAFGR; DQVILLNK; IGMEVTPSGTWLTYTGAIK; LNTDHSSSSDNIALLVQ; LQSLQTYVTQQLIR; MAGNGGDAALALLLLDR; NPANNAAIVLQLPQGTTLPK; SFIEDLLFNK; VAGDSGFAAYSR; WYFYYLGTGPEAGLPYGANK	0.999967; 0.993888; 0.999956; 0.999961; 0.999532; 0.999311; 0.999918; 0.999754; 0.999917; 0.999335	Severe acute respiratory syndrome coronavirus 2	8	UP000503207: Genome
VirusID_SARS-CoV-2_P6_1-16-2023_574	Human immunodeficiency virus 1	2.26763831496692	3	18986.5666666667	ADLLETK; IIEFIQR; TLNLIVK	0.998472; 0.996034; 0.999539	NA	NA	UP000134824: Genome
VirusID_SARS-CoV-2_P6_1-16-2023_574	Sapporo virus	1.92962475304977	1	1595.96	SYIETIIGTHR	0.997639	NA	NA	UP000113838: Genome
VirusID_SARS-CoV-2_P7_1-16-2023_575	Severe acute respiratory syndrome coronavirus	3.13504035314574	7	9115.12	AYNVTQAFGR; IGMEVTPSGTWLTYTGAIK; LNTDHSSSSDNIALLVQ; MAGNGGDAALALLLLDR; NPANNAAIVLQLPQGTTLPK; SFIEDLLFNK; VAGDSGFAAYSR	0.999902; 0.999869; 0.994034; 0.999941; 0.997957; 0.997147; 0.99974	Severe acute respiratory syndrome coronavirus 2	6	UP000503207: Genome
VirusID_SARS-CoV-2_P7_1-16-2023_575	Human immunodeficiency virus 1	2.22219052886464	1	7348.42	TLNLIVK	0.99547	NA	NA	UP000134824: Genome
VirusID_SARS-CoV-2_P8_1-16-2023_576	Severe acute respiratory syndrome coronavirus	3.06800345808044	7	6611.53333333333	AYNVTQAFGR; IGMEVTPSGTWLTYTGAIK; LNTDHSSSSDNIALLVQ; LQSLQTYVTQQLIR; NPANNAAIVLQLPQGTTLPK; SFIEDLLFNK; VAGDSGFAAYSR	0.999691; 0.999914; 0.999031; 0.999646; 0.999986; 0.996967; 0.999837	Severe acute respiratory syndrome coronavirus 2	5	UP000503207: Genome
VirusID_SARS-CoV-2_P8_1-16-2023_576	Human immunodeficiency virus 1	2.23433487984697	2	6575.93	TLNLIVK; VLAVGQYLK	0.999135; 0.996865	NA	NA	UP000134824: Genome
VirusID_SARS-CoV-2_P8_1-16-2023_576	Hepatitis C virus	1.88754739362231	1	13045.6	AIPLEYIK	0.996036	NA	NA	UP000007416: Genome
VirusID_SARS-CoV-2_P9_1-16-2023_577	Severe acute respiratory syndrome coronavirus	3.17861432188943	3	10718.8766666667	AYNVTQAFGR; NPANNAAIVLQLPQGTTLPK; WYFYYLGTGPEAGLPYGANK	0.999975; 0.999523; 0.991406	Severe acute respiratory syndrome coronavirus 2	3	UP000503207: Genome
VirusID_SARS-CoV-2_P9_1-16-2023_577	Human immunodeficiency virus 1	2.56679449327231	2	40597.4	ADLLETK; TLNLIVK	0.998402; 0.998618	NA	NA	UP000134824: Genome
VirusID_SARS-CoV-2_P9_1-16-2023_577	Hepatitis C virus	2.22000700704765	1	23991.7	AIPLEYIK	0.992009	NA	NA	UP000007416: Genome
