# Supplementary material for: vPro-MS enables identification of human-pathogenic viruses from patient samples by untargeted proteomics
Source: Nat Commun. 2025 Jul 31;16:7041. doi: 10.1038/s41467-025-62469-4 (PMC12314097; doi:10.1038/s41467-025-62469-4)
Supplement: Supplementary file 12 — Source data [file 41467_2025_62469_MOESM12_ESM.zip › Source data/Source data Table 1/Results_VirusID_FDR0.1__MinPep2_MinCscore0.95_MinvPro2.txt]

Run	Species	VirID.Score	No.Peptide.Sequences	Virus.Quantity.Top3	Peptide.Sequences	CScores	Subspecies	No.Peptide.Sequences.Subspecies	Proteomes
VirusID_SARS-CoV-2_D1_1-20-2023_692	Severe acute respiratory syndrome coronavirus	3.2941220077958	10	18959.7	AYNVTQAFGR; DQVILLNK; LIANQFNSAIGK; LNTDHSSSSDNIALLVQ; LQSLQTYVTQQLIR; NPANNAAIVLQLPQGTTLPK; SFIEDLLFNK; VAGDSGFAAYSR; VTLADAGFIK; WYFYYLGTGPEAGLPYGANK	0.997855; 0.999623; 0.999193; 0.999976; 0.999789; 0.999744; 0.999566; 0.999972; 0.999726; 0.999929	Severe acute respiratory syndrome coronavirus 2	8	UP000503207: Genome
VirusID_SARS-CoV-2_D2_1-20-2023_693	Severe acute respiratory syndrome coronavirus	3.25241176611	2	22962.075	AYNVTQAFGR; NPANNAAIVLQLPQGTTLPK	0.999915; 0.99932	Severe acute respiratory syndrome coronavirus 2	2	UP000503207: Genome
VirusID_SARS-CoV-2_D3_1-20-2023_694	NA	NA	NA	NA	NA	NA	NA	NA	NA
VirusID_SARS-CoV-2_D4_1-20-2023_695	NA	NA	NA	NA	NA	NA	NA	NA	NA
VirusID_SARS-CoV-2_N1_1-21-2023_704	NA	NA	NA	NA	NA	NA	NA	NA	NA
VirusID_SARS-CoV-2_N2_1-21-2023_705	NA	NA	NA	NA	NA	NA	NA	NA	NA
VirusID_SARS-CoV-2_N3_1-21-2023_706	NA	NA	NA	NA	NA	NA	NA	NA	NA
VirusID_SARS-CoV-2_N4_1-21-2023_707	NA	NA	NA	NA	NA	NA	NA	NA	NA
VirusID_SARS-CoV-2_N5_1-21-2023_708	NA	NA	NA	NA	NA	NA	NA	NA	NA
VirusID_SARS-CoV-2_N6_1-21-2023_709	NA	NA	NA	NA	NA	NA	NA	NA	NA
VirusID_SARS-CoV-2_N7_1-21-2023_710	NA	NA	NA	NA	NA	NA	NA	NA	NA
VirusID_SARS-CoV-2_N8_1-21-2023_711	NA	NA	NA	NA	NA	NA	NA	NA	NA
VirusID_SARS-CoV-2_O1_1-20-2023_687	Severe acute respiratory syndrome coronavirus	3.05317053291359	4	7967.36333333333	AYNVTQAFGR; IGMEVTPSGTWLTYTGAIK; NPANNAAIVLQLPQGTTLPK; VAGDSGFAAYSR	0.999965; 0.991925; 0.984765; 0.999787	Severe acute respiratory syndrome coronavirus 2	4	UP000503207: Genome
VirusID_SARS-CoV-2_O2_1-20-2023_688	Severe acute respiratory syndrome coronavirus	3.40934632935402	16	31842.9	ADETQALPQR; AYNVTQAFGR; DGIIWVATEGALNTPK; DQVILLNK; FQTLLALHR; GPEQTQGNFGDQELIR; GQGVPINTNSSPDDQIGYYR; IGMEVTPSGTWLTYTGAIK; LNTDHSSSSDNIALLVQ; LQSLQTYVTQQLIR; MAGNGGDAALALLLLDR; NPANNAAIVLQLPQGTTLPK; QQTVTLLPAADLDDFSK; SFIEDLLFNK; VAGDSGFAAYSR; WYFYYLGTGPEAGLPYGANK	0.999851; 0.999682; 0.991495; 0.999396; 0.995605; 0.997588; 0.996742; 0.999986; 0.999716; 0.998738; 0.999972; 0.997536; 0.99995; 0.999367; 0.99996; 0.999998	Severe acute respiratory syndrome coronavirus 2	14	UP000503207: Genome
VirusID_SARS-CoV-2_O3_1-20-2023_689	Severe acute respiratory syndrome coronavirus	2.9228704163098	3	3470.58666666667	AYNVTQAFGR; IGMEVTPSGTWLTYTGAIK; NPANNAAIVLQLPQGTTLPK	0.995024; 0.996261; 0.998011	Severe acute respiratory syndrome coronavirus 2	3	UP000503207: Genome
VirusID_SARS-CoV-2_O4_1-20-2023_690	NA	NA	NA	NA	NA	NA	NA	NA	NA
VirusID_SARS-CoV-2_P10_1-16-2023_578	Severe acute respiratory syndrome coronavirus	3.04540401279949	4	5946.28333333333	AYNVTQAFGR; IGMEVTPSGTWLTYTGAIK; NPANNAAIVLQLPQGTTLPK; VAGDSGFAAYSR	0.999736; 0.99743; 0.99943; 0.994458	Severe acute respiratory syndrome coronavirus 2	4	UP000503207: Genome
VirusID_SARS-CoV-2_P11_1-16-2023_579	Severe acute respiratory syndrome coronavirus	3.29683367026532	8	17044.95	AYNVTQAFGR; IGMEVTPSGTWLTYTGAIK; LNTDHSSSSDNIALLVQ; MAGNGGDAALALLLLDR; NPANNAAIVLQLPQGTTLPK; SFIEDLLFNK; VAGDSGFAAYSR; WYFYYLGTGPEAGLPYGANK	0.998604; 0.999841; 0.995937; 0.999672; 0.999893; 0.994584; 0.999303; 0.998211	Severe acute respiratory syndrome coronavirus 2	7	UP000503207: Genome
VirusID_SARS-CoV-2_P12_1-16-2023_580	Severe acute respiratory syndrome coronavirus	3.15407382425071	6	7405.03333333333	AYNVTQAFGR; IGMEVTPSGTWLTYTGAIK; LNTDHSSSSDNIALLVQ; NPANNAAIVLQLPQGTTLPK; SFIEDLLFNK; VAGDSGFAAYSR	0.999721; 0.999779; 0.994604; 0.999747; 0.994954; 0.997773	Severe acute respiratory syndrome coronavirus 2	5	UP000503207: Genome
VirusID_SARS-CoV-2_P13_1-16-2023_581	Severe acute respiratory syndrome coronavirus	3.03504218085525	6	7750.35666666667	AYNVTQAFGR; DQVILLNK; IGMEVTPSGTWLTYTGAIK; NPANNAAIVLQLPQGTTLPK; VAGDSGFAAYSR; WYFYYLGTGPEAGLPYGANK	0.999597; 0.994349; 0.99999; 0.997796; 0.999222; 0.999946	Severe acute respiratory syndrome coronavirus 2	6	UP000503207: Genome
VirusID_SARS-CoV-2_P14_1-16-2023_582	Severe acute respiratory syndrome coronavirus	3.04792134472495	5	7848.34	AYNVTQAFGR; IGMEVTPSGTWLTYTGAIK; LQSLQTYVTQQLIR; NPANNAAIVLQLPQGTTLPK; VAGDSGFAAYSR	0.999972; 0.999094; 0.996417; 0.999617; 0.999036	Severe acute respiratory syndrome coronavirus 2	4	UP000503207: Genome
VirusID_SARS-CoV-2_P15_1-16-2023_583	Severe acute respiratory syndrome coronavirus	2.87201090011998	3	5170.70333333333	AYNVTQAFGR; IGMEVTPSGTWLTYTGAIK; NPANNAAIVLQLPQGTTLPK	0.995039; 0.99915; 0.999751	Severe acute respiratory syndrome coronavirus 2	3	UP000503207: Genome
VirusID_SARS-CoV-2_P16_1-16-2023_584	Severe acute respiratory syndrome coronavirus	3.05928947139341	4	8815.46666666667	AYNVTQAFGR; IGMEVTPSGTWLTYTGAIK; NPANNAAIVLQLPQGTTLPK; VAGDSGFAAYSR	0.999826; 0.999633; 0.998847; 0.99445	Severe acute respiratory syndrome coronavirus 2	4	UP000503207: Genome
VirusID_SARS-CoV-2_P17_1-16-2023_585	Severe acute respiratory syndrome coronavirus	2.97425436612373	3	7248.94	AYNVTQAFGR; IGMEVTPSGTWLTYTGAIK; NPANNAAIVLQLPQGTTLPK	0.999514; 0.999679; 0.999937	Severe acute respiratory syndrome coronavirus 2	3	UP000503207: Genome
VirusID_SARS-CoV-2_P18_1-16-2023_586	Severe acute respiratory syndrome coronavirus	2.87443734220899	2	9211.85	AYNVTQAFGR; NPANNAAIVLQLPQGTTLPK	0.999912; 0.999466	Severe acute respiratory syndrome coronavirus 2	2	UP000503207: Genome
VirusID_SARS-CoV-2_P19_1-16-2023_587	Severe acute respiratory syndrome coronavirus	2.6570058513607	2	3269.763	AYNVTQAFGR; NPANNAAIVLQLPQGTTLPK	0.993711; 0.999912	Severe acute respiratory syndrome coronavirus 2	2	UP000503207: Genome
VirusID_SARS-CoV-2_P1_1-16-2023_569	Severe acute respiratory syndrome coronavirus	3.34466128807748	21	24722.9666666667	ADETQALPQR; AYNVTQAFGR; DQVILLNK; FASVYAWNR; FNGIGVTQNVLYENQK; FQTLLALHR; GPEQTQGNFGDQELIR; GQGVPINTNSSPDDQIGYYR; IGMEVTPSGTWLTYTGAIK; IQDSLSSTASALGK; LNTDHSSSSDNIALLVQ; LQSLQTYVTQQLIR; MAGNGGDAALALLLLDR; NPANNAAIVLQLPQGTTLPK; PLLESELVIGAVILR; QQTVTLLPAADLDDFSK; SFIEDLLFNK; VAGDSGFAAYSR; VTLADAGFIK; VYSTGSNVFQTR; WYFYYLGTGPEAGLPYGANK	0.999827; 0.999923; 0.999959; 0.997528; 0.999878; 0.995271; 0.99975; 0.999313; 0.999989; 0.99155; 0.999951; 0.999919; 0.999957; 0.995784; 0.997632; 0.994176; 0.999971; 0.999989; 0.999775; 0.999875; 0.999997	Severe acute respiratory syndrome coronavirus 2	18	UP000503207: Genome
VirusID_SARS-CoV-2_P20_1-16-2023_588	Severe acute respiratory syndrome coronavirus	2.78793072812532	2	5331.855	AYNVTQAFGR; IGMEVTPSGTWLTYTGAIK	0.999784; 0.996234	Severe acute respiratory syndrome coronavirus 2	2	UP000503207: Genome
VirusID_SARS-CoV-2_P21_1-16-2023_589	Severe acute respiratory syndrome coronavirus	2.83487972459039	3	2294.63466666667	AYNVTQAFGR; IGMEVTPSGTWLTYTGAIK; NPANNAAIVLQLPQGTTLPK	0.995454; 0.999827; 0.999556	Severe acute respiratory syndrome coronavirus 2	3	UP000503207: Genome
VirusID_SARS-CoV-2_P22_1-16-2023_590	Severe acute respiratory syndrome coronavirus	2.80982973448906	3	7396.53333333333	AYNVTQAFGR; IGMEVTPSGTWLTYTGAIK; NPANNAAIVLQLPQGTTLPK	0.998025; 0.999962; 0.999165	Severe acute respiratory syndrome coronavirus 2	3	UP000503207: Genome
VirusID_SARS-CoV-2_P23_1-16-2023_591	Severe acute respiratory syndrome coronavirus	2.89711924498411	3	4164.64333333333	AYNVTQAFGR; IGMEVTPSGTWLTYTGAIK; NPANNAAIVLQLPQGTTLPK	0.999604; 0.999373; 0.999374	Severe acute respiratory syndrome coronavirus 2	3	UP000503207: Genome
VirusID_SARS-CoV-2_P24_1-16-2023_592	Severe acute respiratory syndrome coronavirus	2.76318251717172	3	2363.36733333333	AYNVTQAFGR; IGMEVTPSGTWLTYTGAIK; NPANNAAIVLQLPQGTTLPK	0.999354; 0.994757; 0.993578	Severe acute respiratory syndrome coronavirus 2	3	UP000503207: Genome
VirusID_SARS-CoV-2_P25_1-16-2023_593	NA	NA	NA	NA	NA	NA	NA	NA	NA
VirusID_SARS-CoV-2_P26_1-16-2023_594	Severe acute respiratory syndrome coronavirus	2.76446585975794	2	3044.0005	AYNVTQAFGR; NPANNAAIVLQLPQGTTLPK	0.996058; 0.998594	Severe acute respiratory syndrome coronavirus 2	2	UP000503207: Genome
VirusID_SARS-CoV-2_P27_1-16-2023_595	NA	NA	NA	NA	NA	NA	NA	NA	NA
VirusID_SARS-CoV-2_P28_1-16-2023_596	NA	NA	NA	NA	NA	NA	NA	NA	NA
VirusID_SARS-CoV-2_P29_1-16-2023_597	NA	NA	NA	NA	NA	NA	NA	NA	NA
VirusID_SARS-CoV-2_P2_1-16-2023_570	Severe acute respiratory syndrome coronavirus	3.39280311362802	17	17451.2433333333	ADETQALPQR; AYNVTQAFGR; DQVILLNK; FQTLLALHR; GPEQTQGNFGDQELIR; GQGVPINTNSSPDDQIGYYR; IGMEVTPSGTWLTYTGAIK; LNTDHSSSSDNIALLVQ; LQSLQTYVTQQLIR; MAGNGGDAALALLLLDR; NPANNAAIVLQLPQGTTLPK; PLLESELVIGAVILR; QQTVTLLPAADLDDFSK; SFIEDLLFNK; VAGDSGFAAYSR; VYSTGSNVFQTR; WYFYYLGTGPEAGLPYGANK	0.997659; 0.999331; 0.998297; 0.998944; 0.996486; 0.999038; 0.999395; 0.999285; 0.999419; 0.99883; 0.99781; 0.99478; 0.996654; 0.999427; 0.999413; 0.995202; 0.999417	Severe acute respiratory syndrome coronavirus 2	15	UP000503207: Genome
VirusID_SARS-CoV-2_P30_1-17-2023_598	NA	NA	NA	NA	NA	NA	NA	NA	NA
VirusID_SARS-CoV-2_P31_1-17-2023_599	NA	NA	NA	NA	NA	NA	NA	NA	NA
VirusID_SARS-CoV-2_P32_1-17-2023_600	NA	NA	NA	NA	NA	NA	NA	NA	NA
VirusID_SARS-CoV-2_P33_1-17-2023_601	NA	NA	NA	NA	NA	NA	NA	NA	NA
VirusID_SARS-CoV-2_P34_1-17-2023_602	NA	NA	NA	NA	NA	NA	NA	NA	NA
VirusID_SARS-CoV-2_P35_1-17-2023_603	NA	NA	NA	NA	NA	NA	NA	NA	NA
VirusID_SARS-CoV-2_P36_1-17-2023_604	NA	NA	NA	NA	NA	NA	NA	NA	NA
VirusID_SARS-CoV-2_P37_1-17-2023_605	NA	NA	NA	NA	NA	NA	NA	NA	NA
VirusID_SARS-CoV-2_P38_1-17-2023_606	NA	NA	NA	NA	NA	NA	NA	NA	NA
VirusID_SARS-CoV-2_P39_1-17-2023_607	NA	NA	NA	NA	NA	NA	NA	NA	NA
VirusID_SARS-CoV-2_P3_1-16-2023_571	Severe acute respiratory syndrome coronavirus	3.31401033844963	23	45739.6	ADETQALPQR; AYNVTQAFGR; DQVILLNK; FASVYAWNR; FNGIGVTQNVLYENQK; FQTLLALHR; GPEQTQGNFGDQELIR; GQGVPINTNSSPDDQIGYYR; GWIFGTTLDSK; IGMEVTPSGTWLTYTGAIK; LNTDHSSSSDNIALLVQ; LQDVVNQNAQALNTLVK; LQSLQTYVTQQLIR; MAGNGGDAALALLLLDR; NPANNAAIVLQLPQGTTLPK; PLLESELVIGAVILR; QQTVTLLPAADLDDFSK; SFIEDLLFNK; VAGDSGFAAYSR; VGGNYNYLYR; VTLADAGFIK; VYSTGSNVFQTR; WYFYYLGTGPEAGLPYGANK	0.999996; 0.999841; 0.999975; 0.998236; 0.999515; 0.999536; 0.999812; 0.998951; 0.998082; 0.999945; 0.999973; 0.991155; 0.999963; 0.999959; 0.999428; 0.98906; 0.999443; 0.999995; 0.999999; 0.992651; 0.998863; 0.99297; 0.999999	Severe acute respiratory syndrome coronavirus 2	19	UP000503207: Genome
VirusID_SARS-CoV-2_P40_1-17-2023_608	NA	NA	NA	NA	NA	NA	NA	NA	NA
VirusID_SARS-CoV-2_P41_1-17-2023_609	NA	NA	NA	NA	NA	NA	NA	NA	NA
VirusID_SARS-CoV-2_P42_1-17-2023_610	NA	NA	NA	NA	NA	NA	NA	NA	NA
VirusID_SARS-CoV-2_P43_1-17-2023_611	NA	NA	NA	NA	NA	NA	NA	NA	NA
VirusID_SARS-CoV-2_P44_1-17-2023_612	NA	NA	NA	NA	NA	NA	NA	NA	NA
VirusID_SARS-CoV-2_P45_1-17-2023_613	NA	NA	NA	NA	NA	NA	NA	NA	NA
VirusID_SARS-CoV-2_P46_1-17-2023_614	NA	NA	NA	NA	NA	NA	NA	NA	NA
VirusID_SARS-CoV-2_P47_1-17-2023_615	NA	NA	NA	NA	NA	NA	NA	NA	NA
VirusID_SARS-CoV-2_P48_1-17-2023_616	NA	NA	NA	NA	NA	NA	NA	NA	NA
VirusID_SARS-CoV-2_P49_1-20-2023_685	NA	NA	NA	NA	NA	NA	NA	NA	NA
VirusID_SARS-CoV-2_P4_1-16-2023_572	Severe acute respiratory syndrome coronavirus	3.40721472822698	22	35380	ADETQALPQR; AYNVTQAFGR; DGIIWVATEGALNTPK; DQVILLNK; FNGIGVTQNVLYENQK; FQTLLALHR; GPEQTQGNFGDQELIR; GQGVPINTNSSPDDQIGYYR; GWIFGTTLDSK; IGMEVTPSGTWLTYTGAIK; LIANQFNSAIGK; LNTDHSSSSDNIALLVQ; LQDVVNQNAQALNTLVK; LQSLQTYVTQQLIR; MAGNGGDAALALLLLDR; NPANNAAIVLQLPQGTTLPK; PLLESELVIGAVILR; QQTVTLLPAADLDDFSK; SFIEDLLFNK; VAGDSGFAAYSR; VYSTGSNVFQTR; WYFYYLGTGPEAGLPYGANK	0.999828; 0.999864; 0.999501; 0.999985; 0.999333; 0.997607; 0.999563; 0.997904; 0.994155; 0.999946; 0.999256; 0.999883; 0.997241; 0.99996; 0.99998; 0.999991; 0.997663; 0.999829; 0.99999; 0.999948; 0.999856; 1	Severe acute respiratory syndrome coronavirus 2	18	UP000503207: Genome
VirusID_SARS-CoV-2_P50_1-20-2023_686	NA	NA	NA	NA	NA	NA	NA	NA	NA
VirusID_SARS-CoV-2_P5_1-16-2023_573	Severe acute respiratory syndrome coronavirus	3.19813602594889	11	10063.02	AYNVTQAFGR; IGMEVTPSGTWLTYTGAIK; LNTDHSSSSDNIALLVQ; LQSLQTYVTQQLIR; MAGNGGDAALALLLLDR; NPANNAAIVLQLPQGTTLPK; PLLESELVIGAVILR; SFIEDLLFNK; VAGDSGFAAYSR; VTLADAGFIK; WYFYYLGTGPEAGLPYGANK	0.999984; 0.999977; 0.999883; 0.999857; 0.994282; 0.999803; 0.992894; 0.994689; 0.999908; 0.999193; 0.997714	Severe acute respiratory syndrome coronavirus 2	9	UP000503207: Genome
VirusID_SARS-CoV-2_P6_1-16-2023_574	Severe acute respiratory syndrome coronavirus	3.30542687585632	10	17230.22	AYNVTQAFGR; DQVILLNK; IGMEVTPSGTWLTYTGAIK; LNTDHSSSSDNIALLVQ; LQSLQTYVTQQLIR; MAGNGGDAALALLLLDR; NPANNAAIVLQLPQGTTLPK; SFIEDLLFNK; VAGDSGFAAYSR; WYFYYLGTGPEAGLPYGANK	0.999967; 0.993888; 0.999956; 0.999961; 0.999532; 0.999311; 0.999918; 0.999754; 0.999917; 0.999335	Severe acute respiratory syndrome coronavirus 2	8	UP000503207: Genome
VirusID_SARS-CoV-2_P7_1-16-2023_575	Severe acute respiratory syndrome coronavirus	3.13504035314574	7	9115.12	AYNVTQAFGR; IGMEVTPSGTWLTYTGAIK; LNTDHSSSSDNIALLVQ; MAGNGGDAALALLLLDR; NPANNAAIVLQLPQGTTLPK; SFIEDLLFNK; VAGDSGFAAYSR	0.999902; 0.999869; 0.994034; 0.999941; 0.997957; 0.997147; 0.99974	Severe acute respiratory syndrome coronavirus 2	6	UP000503207: Genome
VirusID_SARS-CoV-2_P8_1-16-2023_576	Severe acute respiratory syndrome coronavirus	3.06800345808044	7	6611.53333333333	AYNVTQAFGR; IGMEVTPSGTWLTYTGAIK; LNTDHSSSSDNIALLVQ; LQSLQTYVTQQLIR; NPANNAAIVLQLPQGTTLPK; SFIEDLLFNK; VAGDSGFAAYSR	0.999691; 0.999914; 0.999031; 0.999646; 0.999986; 0.996967; 0.999837	Severe acute respiratory syndrome coronavirus 2	5	UP000503207: Genome
VirusID_SARS-CoV-2_P9_1-16-2023_577	Severe acute respiratory syndrome coronavirus	3.17861432188943	3	10718.8766666667	AYNVTQAFGR; NPANNAAIVLQLPQGTTLPK; WYFYYLGTGPEAGLPYGANK	0.999975; 0.999523; 0.991406	Severe acute respiratory syndrome coronavirus 2	3	UP000503207: Genome
