# Supplementary material for: vPro-MS enables identification of human-pathogenic viruses from patient samples by untargeted proteomics
Source: Nat Commun. 2025 Jul 31;16:7041. doi: 10.1038/s41467-025-62469-4 (PMC12314097; doi:10.1038/s41467-025-62469-4)
Supplement: Supplementary file 12 — Source data [file 41467_2025_62469_MOESM12_ESM.zip › Source data/Source data Table 1/Results_VirusID_FDR1__MinPep1_MinCscore0.95_MinvPro0.txt]

Run	Species	VirID.Score	No.Peptide.Sequences	Virus.Quantity.Top3	Peptide.Sequences	CScores	Subspecies	No.Peptide.Sequences.Subspecies	Proteomes
VirusID_SARS-CoV-2_D1_1-20-2023_692	Severe acute respiratory syndrome coronavirus	3.15238646415948	10	18959.7	AYNVTQAFGR; DQVILLNK; LIANQFNSAIGK; LNTDHSSSSDNIALLVQ; LQSLQTYVTQQLIR; NPANNAAIVLQLPQGTTLPK; SFIEDLLFNK; VAGDSGFAAYSR; VTLADAGFIK; WYFYYLGTGPEAGLPYGANK	0.997855; 0.999623; 0.999193; 0.999976; 0.999789; 0.999744; 0.999566; 0.999972; 0.999726; 0.999929	Severe acute respiratory syndrome coronavirus 2	8	UP000503207: Genome
VirusID_SARS-CoV-2_D2_1-20-2023_693	Severe acute respiratory syndrome coronavirus	3.24079915935023	6	16726.52	AYNVTQAFGR; IGMEVTPSGTWLTYTGAIK; LQSLQTYVTQQLIR; NPANNAAIVLQLPQGTTLPK; VAGDSGFAAYSR; VTLADAGFIK	0.999915; 0.998292; 0.997279; 0.99932; 0.99757; 0.996765	Severe acute respiratory syndrome coronavirus 2	5	UP000503207: Genome
VirusID_SARS-CoV-2_D2_1-20-2023_693	Human immunodeficiency virus 1	2.25416312090821	1	4961.7	LDIVPIDNDNTSYTLK	0.966831	NA	NA	UP000173752: Genome
VirusID_SARS-CoV-2_D2_1-20-2023_693	Influenza A virus	2.05688256278259	1	1145.22	QEQQSDVSVDNSHFVNIELE	0.956244	NA	NA	UP000106120: Genome
VirusID_SARS-CoV-2_D2_1-20-2023_693	Rotavirus A	1.90683310559126	1	3968.47	LQIFDVSR	0.991589	NA	NA	UP000001454: Genome
VirusID_SARS-CoV-2_D2_1-20-2023_693	Marburg marburgvirus	1.86721849653764	1	4221.84	VPIDQVFGTNPPEK	0.974793	NA	NA	UP000141488: Genome
VirusID_SARS-CoV-2_D3_1-20-2023_694	Severe acute respiratory syndrome coronavirus	2.54472533992192	1	5974.67	AYNVTQAFGR	0.981071	Severe acute respiratory syndrome coronavirus 2	1	UP000503207: Genome
VirusID_SARS-CoV-2_D3_1-20-2023_694	Human immunodeficiency virus 1	2.14942542741609	1	3758.03	PWLHGLGQHIYETYGDTGEGVR	0.97028	NA	NA	UP000096050: Genome
VirusID_SARS-CoV-2_D3_1-20-2023_694	Reston ebolavirus	1.9329055113048	1	1207.62	ATSTAAAVDAYWK	0.975254	NA	NA	UP000133425: Genome
VirusID_SARS-CoV-2_D3_1-20-2023_694	Kokobera virus	1.90487678770455	1	2339.84	YLVLVGAAFAER	0.965125	NA	NA	UP000124420: Genome
VirusID_SARS-CoV-2_D3_1-20-2023_694	Human herpesvirus 8	1.42275784282938	1	2430.82	LVLGDIFASK	0.981485	NA	NA	UP000097197: Genome
VirusID_SARS-CoV-2_D4_1-20-2023_695	Hepatitis B virus	2.47245473745624	1	996.77	VGVGAFGPGFIPLR	0.951762	NA	NA	UP000124249: Genome
VirusID_SARS-CoV-2_D4_1-20-2023_695	Human immunodeficiency virus 1	2.35023885918341	1	2519.32	IVELLGLR	0.98737	NA	NA	UP000163602: Genome
VirusID_SARS-CoV-2_D4_1-20-2023_695	Aroa virus	1.97071100782824	1	3106.28	EALVEFQEPHATK	0.968692	NA	NA	UP000120303: Genome
VirusID_SARS-CoV-2_D4_1-20-2023_695	Rotavirus X	1.79121350008065	1	7107.13	VAIVELLDNK	0.961081	NA	NA	UP000174021: Genome
VirusID_SARS-CoV-2_N1_1-21-2023_704	Human immunodeficiency virus 1	2.01898062810697	2	1058.459	IGPGQTFYTTEIIGDIR; SLFNTVAVLYYVHK	0.986738; 0.95994	NA	NA	UP000144920: Genome; UP000163915: Genome
VirusID_SARS-CoV-2_N1_1-21-2023_704	Hepatitis C virus	1.92207061509892	1	1145.17	AIPLEYIK	0.960015	NA	NA	UP000007416: Genome
VirusID_SARS-CoV-2_N2_1-21-2023_705	Human immunodeficiency virus 1	1.85708994156213	5	22991.74	AWNNTLR; GILLILR; LDIVPINNNDNNSSEYR; SFDYIWK; VWLHGLGQHIYETYGDTWEGVEAMLR	0.95186; 0.970817; 0.969268; 0.962045; 0.980169	NA	NA	UP000109632: Genome
VirusID_SARS-CoV-2_N2_1-21-2023_705	Influenza C virus	1.51466726073992	1	496.786	FLSGGSLMLSMFGPPGK	0.974301	NA	NA	UP000138885: Genome
VirusID_SARS-CoV-2_N2_1-21-2023_705	Marburg marburgvirus	1.34743946201555	1	2188.72	ILEQFHLQK	0.985902	NA	NA	UP000109618: Genome
VirusID_SARS-CoV-2_N3_1-21-2023_706	Dobrava-Belgrade orthohantavirus	2.40260919551728	1	4260.82	ATLEELQK	0.969151	NA	NA	UP000150906: Genome
VirusID_SARS-CoV-2_N3_1-21-2023_706	Human immunodeficiency virus 1	2.09604671125334	2	7884.955	IIDFLQR; SFDYIWK	0.985851; 0.981012	NA	NA	UP000135297: Genome; UP000155133: Genome
VirusID_SARS-CoV-2_N3_1-21-2023_706	Hepatitis C virus	1.99367380254378	1	5395.65	AIPLEYIK	0.985096	NA	NA	UP000007416: Genome
VirusID_SARS-CoV-2_N3_1-21-2023_706	Influenza A virus	1.89676378953572	1	4972.84	LEFEPFQSLVPK	0.963485	NA	NA	UP000008219: Genome
VirusID_SARS-CoV-2_N3_1-21-2023_706	Molluscum contagiosum virus	1.27934404279855	1	2842.44	VYVSASAFGFYAQPDGSK	0.950752	Molluscum contagiosum virus subtype 1	1	UP000515502: Genome
VirusID_SARS-CoV-2_N4_1-21-2023_707	Enterovirus A	1.87948767367829	1	1196.4	LEVHFEQALFSK	0.953134	Humanenterovirus 71	1	UP000099644: Genome
VirusID_SARS-CoV-2_N4_1-21-2023_707	Human immunodeficiency virus 1	1.87402477797678	4	3971.00333333333	DIGNITDEVR; LGDLFNR; PGNFLQSSLEPTAPPEESFR; SFDYIWK	0.957239; 0.978526; 0.983923; 0.987074	NA	NA	UP000166174: Genome; UP000180838: Genome
VirusID_SARS-CoV-2_N4_1-21-2023_707	Hepatitis C virus	1.77711476496873	1	3088.31	AIPLEYIK	0.979404	NA	NA	UP000007416: Genome
VirusID_SARS-CoV-2_N4_1-21-2023_707	Human adenovirus F	1.60102350591305	1	2449.5	LPAWAGVR	0.984646	Human adenovirus F serotype 41	1	UP000320000: Genome
VirusID_SARS-CoV-2_N4_1-21-2023_707	Human cytomegalovirus	1.30729274899057	1	1149.36	VTNADSVFAPR	0.968648	NA	NA	UP000153949: Genome; UP000155468: Genome
VirusID_SARS-CoV-2_N4_1-21-2023_707	Cercopithecine herpesvirus 16	1.19165403546023	1	1109.93	LAAGGAAVAAWVAAGGAPLAR	0.954133	NA	NA	UP000164290: Genome
VirusID_SARS-CoV-2_N5_1-21-2023_708	Human immunodeficiency virus 1	2.28919556083219	4	1900.08433333333	AQLQEIENFK; AVGLLGHSSLK; IGITLQR; LVPVDPDEVEEATEGER	0.952628; 0.972534; 0.978801; 0.96989	NA	NA	UP000099510: Genome
VirusID_SARS-CoV-2_N5_1-21-2023_708	Hepatitis C virus	1.82067447787444	1	1317.88	AIPLEYIK	0.964997	NA	NA	UP000007416: Genome
VirusID_SARS-CoV-2_N5_1-21-2023_708	Human adenovirus E	1.79948517880451	1	3352.71	AATAAAAAIASMSR	0.96723	Human adenovirus E serotype 4	1	UP000327290: Genome; UP000360712: Genome; UP000327169: Genome; UP000357833: Genome
VirusID_SARS-CoV-2_N5_1-21-2023_708	Influenza A virus	1.73788910755799	1	30438.2	GDIFVIR	0.966055	NA	NA	UP000171303: Genome
VirusID_SARS-CoV-2_N6_1-21-2023_709	Human immunodeficiency virus 1	2.11118293293773	6	16831.5966666667	AWNNTLR; IGPGQTFYATGDITGDIR; IIDFLQR; QSVYALFYK; TDIVQMENTNNR; TSVHIGPGQEFYK	0.959177; 0.960797; 0.994642; 0.961633; 0.981236; 0.979993	NA	NA	UP000139495: Genome
VirusID_SARS-CoV-2_N7_1-21-2023_710	Human immunodeficiency virus 1	2.05620969494453	4	17397.0833333333	AWNNTLR; IIDFLQR; LNQLGIAPTK; SFDYIWK	0.958938; 0.98768; 0.964635; 0.981069	NA	NA	UP000139495: Genome
VirusID_SARS-CoV-2_N7_1-21-2023_710	Zika virus	1.73528487056361	1	839.436	ALALAVIK	0.970506	NA	NA	UP000143436: Genome; UP000173065: Genome; UP000103838: Genome; UP000174794: Genome; UP000098541: Genome
VirusID_SARS-CoV-2_N7_1-21-2023_710	Human cytomegalovirus	0.989069067113018	1	1894.18	INVTEVSLLISDFR	0.975719	NA	NA	UP000149703: Genome
VirusID_SARS-CoV-2_N8_1-21-2023_711	NA	NA	NA	NA	NA	NA	NA	NA	NA
VirusID_SARS-CoV-2_O1_1-20-2023_687	Severe acute respiratory syndrome coronavirus	2.99630154749996	4	7967.36333333333	AYNVTQAFGR; IGMEVTPSGTWLTYTGAIK; NPANNAAIVLQLPQGTTLPK; VAGDSGFAAYSR	0.999965; 0.991925; 0.984765; 0.999787	Severe acute respiratory syndrome coronavirus 2	4	UP000503207: Genome
VirusID_SARS-CoV-2_O1_1-20-2023_687	Salivirus A	2.14190348440774	1	3292.99	FPVPFPAPQHWK	0.963489	NA	NA	UP000029742: Genome
VirusID_SARS-CoV-2_O1_1-20-2023_687	Human immunodeficiency virus 1	2.06765745603563	2	2361.285	EHALFYALDVVPIEGDNTSYR; SFDYIWK	0.955046; 0.989382	NA	NA	UP000109900: Genome
VirusID_SARS-CoV-2_O1_1-20-2023_687	Human adenovirus F	1.73666423699421	1	5120.24	LPAWAGVR	0.995252	Human adenovirus F serotype 41	1	UP000320000: Genome
VirusID_SARS-CoV-2_O1_1-20-2023_687	Human herpesvirus 8	1.27227405907947	1	2449.46	LVLGDIFASK	0.992062	NA	NA	UP000097197: Genome
VirusID_SARS-CoV-2_O2_1-20-2023_688	Severe acute respiratory syndrome coronavirus	3.35481749343935	21	31842.9	ADETQALPQR; AYNVTQAFGR; DGIIWVATEGALNTPK; DQVILLNK; FNGIGVTQNVLYENQK; FQTLLALHR; GFYAEGSR; GPEQTQGNFGDQELIR; GQGVPINTNSSPDDQIGYYR; GWIFGTTLDSK; IGMEVTPSGTWLTYTGAIK; IQDSLSSTASALGK; LNTDHSSSSDNIALLVQ; LQSLQTYVTQQLIR; MAGNGGDAALALLLLDR; NPANNAAIVLQLPQGTTLPK; QQTVTLLPAADLDDFSK; SFIEDLLFNK; VAGDSGFAAYSR; VTLADAGFIK; WYFYYLGTGPEAGLPYGANK	0.999851; 0.999682; 0.991495; 0.999396; 0.981604; 0.995605; 0.980058; 0.997588; 0.996742; 0.960237; 0.999986; 0.975469; 0.999716; 0.998738; 0.999972; 0.997536; 0.99995; 0.999367; 0.99996; 0.973527; 0.999998	Severe acute respiratory syndrome coronavirus 2	17	UP000503207: Genome
VirusID_SARS-CoV-2_O2_1-20-2023_688	Human immunodeficiency virus 1	1.84071267246652	5	3691.44666666667	ATPPTAAATGIGAVSQDLAK; LDLVPIEDGNNNTSYYR; LLDSLAITVAEGTDR; SFDYIWK; TNPTEIFR	0.953231; 0.955935; 0.974163; 0.977369; 0.966336	NA	NA	UP000108536: Genome; UP000171730: Genome
VirusID_SARS-CoV-2_O2_1-20-2023_688	Aroa virus	1.62339967668304	1	678.195	EALVEFQEPHATK	0.974488	NA	NA	UP000120303: Genome
VirusID_SARS-CoV-2_O2_1-20-2023_688	Human herpesvirus 1	1.13391733061854	1	601.325	TSPAQAISFLADAVVR	0.971134	NA	NA	UP000268018: Chromosome i
VirusID_SARS-CoV-2_O2_1-20-2023_688	Orf virus	1.03435647836177	1	7336.1	IAEADAAR	0.980812	NA	NA	UP000110096: Genome
VirusID_SARS-CoV-2_O3_1-20-2023_689	Severe acute respiratory syndrome coronavirus	2.81347673547479	3	3470.58666666667	AYNVTQAFGR; IGMEVTPSGTWLTYTGAIK; NPANNAAIVLQLPQGTTLPK	0.995024; 0.996261; 0.998011	Severe acute respiratory syndrome coronavirus 2	3	UP000503207: Genome
VirusID_SARS-CoV-2_O3_1-20-2023_689	Human immunodeficiency virus 1	2.32339050359076	3	3944.27666666667	IGITLQR; IIEGLQR; LNWASQIYPGVK	0.975947; 0.962021; 0.975575	NA	NA	UP000099510: Genome
VirusID_SARS-CoV-2_O4_1-20-2023_690	Severe acute respiratory syndrome coronavirus	2.49448957161291	1	5163.38	AYNVTQAFGR	0.977766	Severe acute respiratory syndrome coronavirus 2	1	UP000503207: Genome
VirusID_SARS-CoV-2_O4_1-20-2023_690	Human immunodeficiency virus 1	2.11537642020036	1	20322.8	IIDFLQR	0.997117	NA	NA	UP000155133: Genome; UP000135297: Genome
VirusID_SARS-CoV-2_O4_1-20-2023_690	Rotavirus A	1.7625835091819	1	6216.17	LQIFDVSR	0.985447	NA	NA	UP000001454: Genome
VirusID_SARS-CoV-2_P10_1-16-2023_578	Severe acute respiratory syndrome coronavirus	3.00448824542536	5	6809.4	AYNVTQAFGR; DQVILLNK; IGMEVTPSGTWLTYTGAIK; NPANNAAIVLQLPQGTTLPK; VAGDSGFAAYSR	0.999736; 0.974431; 0.99743; 0.99943; 0.994458	Severe acute respiratory syndrome coronavirus 2	5	UP000503207: Genome
VirusID_SARS-CoV-2_P10_1-16-2023_578	Alphapapillomavirus 4	2.33267048713296	1	808.435	IFLTVVDTTR	0.957231	NA	NA	UP000009114: Genome; UP000007667: Genome
VirusID_SARS-CoV-2_P10_1-16-2023_578	Chikungunya virus	2.30551824108935	1	1330.03	DNFNVYK	0.97015	NA	NA	UP000147969: Genome; UP000119644: Genome; UP000168362: Genome; UP000098069: Genome; UP000150072: Genome; UP000161250: Genome; UP000173582: Genome; UP000136794: Genome; UP000101825: Genome; UP000136537: Genome; UP000166299: Genome; UP000141714: Genome; UP000167188: Genome; UP000154748: Genome
VirusID_SARS-CoV-2_P10_1-16-2023_578	Human immunodeficiency virus 1	2.17081966719189	5	35970.2	ADLLETK; EIDNYTGTIYSLIEK; IIEFIQR; IVELLER; TLNLIVK	0.995668; 0.969293; 0.991867; 0.978661; 0.998752	NA	NA	UP000134824: Genome
VirusID_SARS-CoV-2_P10_1-16-2023_578	Monkeypox virus	2.03164049146898	1	4529.74	YITENYR	0.952387	NA	NA	UP000515962: Contig_spades genomic sequence
VirusID_SARS-CoV-2_P10_1-16-2023_578	Rosavirus A	1.87464217432232	1	21071.9	IASVLLK	0.978144	NA	NA	UP000029743: Genome
VirusID_SARS-CoV-2_P10_1-16-2023_578	Sapporo virus	1.86978967152791	1	893.673	LVPVQATLNEMHAR	0.959553	NA	NA	UP000170889: Genome
VirusID_SARS-CoV-2_P10_1-16-2023_578	Ban virus	1.49974972566954	1	2823.54	YIMIDPVYR	0.968046	NA	NA	UP000000832: Genome
VirusID_SARS-CoV-2_P11_1-16-2023_579	Severe acute respiratory syndrome coronavirus	3.35370522974201	14	19827.89	ADETQALPQR; AYNVTQAFGR; DQVILLNK; FQTLLALHR; GQGVPINTNSSPDDQIGYYR; IGMEVTPSGTWLTYTGAIK; LNTDHSSSSDNIALLVQ; LQSLQTYVTQQLIR; MAGNGGDAALALLLLDR; NPANNAAIVLQLPQGTTLPK; QQTVTLLPAADLDDFSK; SFIEDLLFNK; VAGDSGFAAYSR; WYFYYLGTGPEAGLPYGANK	0.986593; 0.998604; 0.990199; 0.985299; 0.960957; 0.999841; 0.995937; 0.965756; 0.999672; 0.999893; 0.961803; 0.994584; 0.999303; 0.998211	Severe acute respiratory syndrome coronavirus 2	12	UP000503207: Genome
VirusID_SARS-CoV-2_P11_1-16-2023_579	Vaccinia virus	2.68469844878344	1	10824.5	LNAFLESGDAIAR	0.960881	NA	NA	UP000136916: Genome
VirusID_SARS-CoV-2_P11_1-16-2023_579	Mamastrovirus-1	2.46909864844408	1	3160.14	DATGSTQFGPVQALGAQYSMWK	0.964609	NA	NA	UP000167984: Genome
VirusID_SARS-CoV-2_P11_1-16-2023_579	Human immunodeficiency virus 1	2.17761397068633	3	11897.7766666667	ADLLETK; AQNPGIVIYQYMDELYVGSDLEIGR; TLNLIVK	0.970711; 0.972373; 0.993712	NA	NA	UP000134824: Genome
VirusID_SARS-CoV-2_P11_1-16-2023_579	Human hepatitis A virus	1.89632803321811	1	31482.6	DILNILK	0.955115	NA	NA	UP000141835: Genome; UP000132838: Genome; UP000007901: Genome; UP000109380: Genome; UP000101082: Genome; UP000120248: Genome; UP000173248: Genome
VirusID_SARS-CoV-2_P11_1-16-2023_579	Sapporo virus	1.83960040876918	1	1717.36	SYIETIIGTHR	0.979259	NA	NA	UP000113838: Genome
VirusID_SARS-CoV-2_P11_1-16-2023_579	Hepatitis C virus	1.83082648446167	1	13842.1	AIPLEYIK	0.969852	NA	NA	UP000007416: Genome
VirusID_SARS-CoV-2_P11_1-16-2023_579	Dengue virus	1.71025255325582	1	522.563	AYAGPFSQHNYR	0.978793	Dengue virus type 4	1	UP000000275: Genome
VirusID_SARS-CoV-2_P11_1-16-2023_579	Human adenovirus C	1.69410591730527	1	1650.93	NNIVSQVYLHGDK	0.987952	Human adenovirus C serotype 2	1	UP000330927: Genome
VirusID_SARS-CoV-2_P12_1-16-2023_580	Severe acute respiratory syndrome coronavirus	3.08968072522681	7	8661.13333333333	AYNVTQAFGR; DQVILLNK; IGMEVTPSGTWLTYTGAIK; LNTDHSSSSDNIALLVQ; NPANNAAIVLQLPQGTTLPK; SFIEDLLFNK; VAGDSGFAAYSR	0.999721; 0.96111; 0.999779; 0.994604; 0.999747; 0.994954; 0.997773	Severe acute respiratory syndrome coronavirus 2	6	UP000503207: Genome
VirusID_SARS-CoV-2_P12_1-16-2023_580	Alphapapillomavirus 2	2.41507006675024	1	1291.22	AGVAGDTIPETLYIK	0.963649	Human papillomavirus 28	1	UP000009158: Genome
VirusID_SARS-CoV-2_P12_1-16-2023_580	Human immunodeficiency virus 1	2.3529221600014	3	12263.5	ADLLETK; TLNLIVK; VLAEAMSQVNNTNIMMQR	0.983442; 0.996144; 0.953393	NA	NA	UP000099749: Genome
VirusID_SARS-CoV-2_P12_1-16-2023_580	Primate T-lymphotropic virus 1	2.01049947917919	1	4212.24	NNWAIIGR	0.97799	NA	NA	UP000110593: Genome; UP000001061: Genome
VirusID_SARS-CoV-2_P12_1-16-2023_580	Hepatitis C virus	1.83004341472106	1	14556.5	AIPLEYIK	0.968623	NA	NA	UP000007416: Genome
VirusID_SARS-CoV-2_P12_1-16-2023_580	Influenza A virus	1.7296728696035	1	2082.83	PNDAINFESNGNFIAPEYAYK	0.970697	NA	NA	UP000008285: Genome; UP000008587: Genome
VirusID_SARS-CoV-2_P12_1-16-2023_580	Human adenovirus C	1.69332284756465	1	1355.37	NNIVSQVYLHGDK	0.970125	Human adenovirus C serotype 2	1	UP000330927: Genome
VirusID_SARS-CoV-2_P13_1-16-2023_581	Severe acute respiratory syndrome coronavirus	3.01817884981905	8	7750.35666666667	AYNVTQAFGR; DQVILLNK; IGMEVTPSGTWLTYTGAIK; MAGNGGDAALALLLLDR; NPANNAAIVLQLPQGTTLPK; SFIEDLLFNK; VAGDSGFAAYSR; WYFYYLGTGPEAGLPYGANK	0.999597; 0.994349; 0.99999; 0.978877; 0.997796; 0.97176; 0.999222; 0.999946	Severe acute respiratory syndrome coronavirus 2	7	UP000503207: Genome
VirusID_SARS-CoV-2_P13_1-16-2023_581	Salivirus A	1.89920306018443	1	464.973	VDDGELSLISVPDGPEHK	0.979805	NA	NA	UP000126165: Genome
VirusID_SARS-CoV-2_P13_1-16-2023_581	Human immunodeficiency virus 1	1.82827188956223	3	1525.767	PNNTNIESELEMK; SFDYIWK; TLQQVXEQLR	0.953821; 0.956562; 0.97648	NA	NA	UP000100023: Genome
VirusID_SARS-CoV-2_P13_1-16-2023_581	Human hepatitis A virus	1.75709629843912	1	15938	DILNILK	0.998927	NA	NA	UP000141835: Genome; UP000007901: Genome; UP000173248: Genome; UP000132838: Genome; UP000101082: Genome; UP000109380: Genome; UP000120248: Genome
VirusID_SARS-CoV-2_P13_1-16-2023_581	Hepatitis C virus	1.69159474968268	1	4931.31	AIPLEYIK	0.965249	NA	NA	UP000007416: Genome
VirusID_SARS-CoV-2_P13_1-16-2023_581	Pichinde mammarevirus	1.51261780238951	1	3900.17	LFDFNQNAIK	0.98069	NA	NA	UP000139415: Genome
VirusID_SARS-CoV-2_P13_1-16-2023_581	Human adenovirus D	1.48476887365083	1	6346.7	LTLILTK	0.975638	Human adenovirus D serotype 15	1	UP000170926: Genome
VirusID_SARS-CoV-2_P13_1-16-2023_581	Human herpesvirus 6B	1.33748631053528	1	690.146	QDEIVIININENVNSK	0.980785	NA	NA	UP000142685: Genome
VirusID_SARS-CoV-2_P14_1-16-2023_582	Severe acute respiratory syndrome coronavirus	3.14701685565843	8	8837.40333333333	AYNVTQAFGR; DQVILLNK; IGMEVTPSGTWLTYTGAIK; LNTDHSSSSDNIALLVQ; LQSLQTYVTQQLIR; NPANNAAIVLQLPQGTTLPK; VAGDSGFAAYSR; WYFYYLGTGPEAGLPYGANK	0.999972; 0.951367; 0.999094; 0.969916; 0.996417; 0.999617; 0.999036; 0.954005	Severe acute respiratory syndrome coronavirus 2	7	UP000503207: Genome
VirusID_SARS-CoV-2_P14_1-16-2023_582	Human immunodeficiency virus 1	2.16722024174672	5	15275.7466666667	ADLLETK; EWHLGHGISIEWR; IIEFIQR; LSDLLSIAAR; TLNLIVK	0.990764; 0.963411; 0.969978; 0.986935; 0.992682	NA	NA	UP000134824: Genome
VirusID_SARS-CoV-2_P14_1-16-2023_582	Human hepatitis A virus	1.88593430427849	1	32737.1	DILNILK	0.983465	NA	NA	UP000120248: Genome; UP000007901: Genome; UP000173248: Genome; UP000141835: Genome; UP000101082: Genome; UP000109380: Genome; UP000132838: Genome
VirusID_SARS-CoV-2_P14_1-16-2023_582	Dengue virus	1.69985882431621	1	1277.73	VIGLYGNGVVTK	0.984385	Dengue virus type 4	1	UP000000275: Genome
VirusID_SARS-CoV-2_P14_1-16-2023_582	Rotavirus A	1.57988350723946	1	1826.02	VIDNDTAFETGIDGTFYAYR	0.9887	NA	NA	UP000008655: Genome
VirusID_SARS-CoV-2_P15_1-16-2023_583	Severe acute respiratory syndrome coronavirus	2.78138237471657	3	5170.70333333333	AYNVTQAFGR; IGMEVTPSGTWLTYTGAIK; NPANNAAIVLQLPQGTTLPK	0.995039; 0.99915; 0.999751	Severe acute respiratory syndrome coronavirus 2	3	UP000503207: Genome
VirusID_SARS-CoV-2_P15_1-16-2023_583	Human immunodeficiency virus 1	2.16956254609945	4	52785.1333333333	ADLLETK; AWNNTLR; IVELLER; TLNLIVK	0.959346; 0.95091; 0.964694; 0.9874	NA	NA	UP000134824: Genome
VirusID_SARS-CoV-2_P15_1-16-2023_583	Human hepatitis A virus	1.88827660863122	1	51168.2	DILNILK	0.990598	NA	NA	UP000173248: Genome; UP000109380: Genome; UP000132838: Genome; UP000120248: Genome; UP000007901: Genome; UP000101082: Genome; UP000141835: Genome
VirusID_SARS-CoV-2_P15_1-16-2023_583	Rosavirus A	1.87338505322988	1	15566	IASVLLK	0.95095	NA	NA	UP000029743: Genome
VirusID_SARS-CoV-2_P15_1-16-2023_583	La Crosse orthobunyavirus	1.85898723252924	1	957.28	LSIPIEIVIVR	0.973349	NA	NA	UP000008768: Genome; UP000121242: Genome
VirusID_SARS-CoV-2_P15_1-16-2023_583	Sapporo virus	1.8315489841823	1	1735.19	SYIETIIGTHR	0.952925	NA	NA	UP000113838: Genome
VirusID_SARS-CoV-2_P15_1-16-2023_583	Hepatitis C virus	1.82277505987479	1	17110	AIPLEYIK	0.960148	NA	NA	UP000007416: Genome
VirusID_SARS-CoV-2_P16_1-16-2023_584	Severe acute respiratory syndrome coronavirus	2.93386148612051	5	8815.46666666667	AYNVTQAFGR; IGMEVTPSGTWLTYTGAIK; NPANNAAIVLQLPQGTTLPK; SFIEDLLFNK; VAGDSGFAAYSR	0.999826; 0.999633; 0.998847; 0.979468; 0.99445	Severe acute respiratory syndrome coronavirus 2	4	UP000503207: Genome
VirusID_SARS-CoV-2_P16_1-16-2023_584	Hepatitis B virus	2.59504292956713	1	3103.06	QWNFTTFHQTLQDPR	0.953923	NA	NA	UP000157361: Genome
VirusID_SARS-CoV-2_P16_1-16-2023_584	Human immunodeficiency virus 1	2.19710292089509	5	45715.9666666667	ADLLETK; IGPGQAFYATGAITGDIR; IIEFIQR; IVELLER; TLNLIVK	0.997368; 0.956519; 0.967866; 0.983168; 0.999065	NA	NA	UP000134824: Genome
VirusID_SARS-CoV-2_P16_1-16-2023_584	Human hepatitis A virus	1.91581698342687	1	31342.5	DILNILK	0.993132	NA	NA	UP000007901: Genome; UP000120248: Genome; UP000173248: Genome; UP000141835: Genome; UP000101082: Genome; UP000109380: Genome; UP000132838: Genome
VirusID_SARS-CoV-2_P16_1-16-2023_584	Dengue virus	1.72321063630563	1	9200.8	LGYILEEIDK	0.9522	Dengue virus type 4	1	UP000000274: Genome; UP000137425: Genome; UP000115480: Genome; UP000156481: Genome; UP000108177: Genome
VirusID_SARS-CoV-2_P17_1-16-2023_585	Severe acute respiratory syndrome coronavirus	3.07946634810209	7	9809.93666666667	AYNVTQAFGR; DQVILLNK; IGMEVTPSGTWLTYTGAIK; LNTDHSSSSDNIALLVQ; NPANNAAIVLQLPQGTTLPK; SFIEDLLFNK; WYFYYLGTGPEAGLPYGANK	0.999514; 0.9865; 0.999679; 0.965332; 0.990016; 0.956609; 0.985813	Severe acute respiratory syndrome coronavirus 2	6	UP000503207: Genome
VirusID_SARS-CoV-2_P17_1-16-2023_585	Alphapapillomavirus 7	2.45810120157874	1	1873.13	VYLPPPSVAK	0.971715	Human papillomavirus 59	1	UP000159133: Genome; UP000149637: Genome; UP000167467: Genome
VirusID_SARS-CoV-2_P17_1-16-2023_585	Human immunodeficiency virus 1	2.16661652382099	8	57604.4	ADLLETK; AWNNTLR; IVELLER; LDVVPITDDGNSSK; LFNETLFSK; LIDLISVTAR; SFDYIWK; TLNLIVK	0.982957; 0.964558; 0.981022; 0.980003; 0.970728; 0.966434; 0.976252; 0.998929	NA	NA	UP000134824: Genome
VirusID_SARS-CoV-2_P17_1-16-2023_585	Human hepatitis A virus	1.88533058635276	1	41130.3	DILNILK	0.994936	NA	NA	UP000132838: Genome; UP000141835: Genome; UP000101082: Genome; UP000109380: Genome; UP000007901: Genome; UP000173248: Genome; UP000120248: Genome
VirusID_SARS-CoV-2_P17_1-16-2023_585	Hepatitis C virus	1.81982903759633	1	12409.4	AIPLEYIK	0.992227	NA	NA	UP000007416: Genome
VirusID_SARS-CoV-2_P18_1-16-2023_586	Severe acute respiratory syndrome coronavirus	2.7669264583056	3	6471.688	AYNVTQAFGR; NPANNAAIVLQLPQGTTLPK; SFIEDLLFNK	0.999912; 0.999466; 0.976492	Severe acute respiratory syndrome coronavirus 2	2	UP000503207: Genome
VirusID_SARS-CoV-2_P18_1-16-2023_586	Human immunodeficiency virus 1	2.45293148547725	7	33365.99	ADLLETK; AIELLQSIGR; IGITLQR; IVELLER; SFDYIWK; TLNLIVK; VLAVGQYLK	0.993947; 0.986946; 0.967683; 0.984294; 0.997898; 0.999014; 0.996058	NA	NA	UP000099510: Genome
VirusID_SARS-CoV-2_P18_1-16-2023_586	Hepatitis C virus	1.9844104025195	1	14153.6	AIPLEYIK	0.959396	NA	NA	UP000007416: Genome
VirusID_SARS-CoV-2_P19_1-16-2023_587	Severe acute respiratory syndrome coronavirus	2.52908960330511	2	3269.763	AYNVTQAFGR; NPANNAAIVLQLPQGTTLPK	0.993711; 0.999912	Severe acute respiratory syndrome coronavirus 2	2	UP000503207: Genome
VirusID_SARS-CoV-2_P19_1-16-2023_587	Human immunodeficiency virus 1	2.09336103374367	7	52285.3	ADLLETK; AIELLQSIGR; AWNNTLR; IIEFIQR; IVELLER; NIIVQLK; TLNLIVK	0.992638; 0.992597; 0.985581; 0.994681; 0.974759; 0.9583; 0.995763	NA	NA	UP000134824: Genome
VirusID_SARS-CoV-2_P19_1-16-2023_587	Human hepatitis A virus	1.81207509627545	1	37103.3	DILNILK	0.983086	NA	NA	UP000173248: Genome; UP000132838: Genome; UP000120248: Genome; UP000007901: Genome; UP000141835: Genome; UP000109380: Genome; UP000101082: Genome
VirusID_SARS-CoV-2_P19_1-16-2023_587	Hepatitis C virus	1.74657354751902	1	10585.8	AIPLEYIK	0.972879	NA	NA	UP000007416: Genome
VirusID_SARS-CoV-2_P1_1-16-2023_569	Severe acute respiratory syndrome coronavirus	3.33694447303524	27	24722.9666666667	ADETQALPQR; ADSNGTITVEELK; ALTGIAVEQDK; AYNVTQAFGR; DQVILLNK; EITVATSR; FASVYAWNR; FNGIGVTQNVLYENQK; FQTLLALHR; GPEQTQGNFGDQELIR; GQGVPINTNSSPDDQIGYYR; IGMEVTPSGTWLTYTGAIK; IQDSLSSTASALGK; LIANQFNSAIGK; LNTDHSSSSDNIALLVQ; LQDVVNQNAQALNTLVK; LQSLQTYVTQQLIR; MAGNGGDAALALLLLDR; NPANNAAIVLQLPQGTTLPK; PLLESELVIGAVILR; QQTVTLLPAADLDDFSK; SFIEDLLFNK; SMWSFNPETNILLNVPLHGTILTR; VAGDSGFAAYSR; VTLADAGFIK; V…	0.999827; 0.978102; 0.965018; 0.999923; 0.999959; 0.986251; 0.997528; 0.999878; 0.995271; 0.99975; 0.999313; 0.999989; 0.99155; 0.977984; 0.999951; 0.979108; 0.999919; 0.999957; 0.995784; 0.997632; 0.994176; 0.999971; 0.956212; 0.999989; 0.999775; 0.999875; 0.999997	Severe acute respiratory syndrome coronavirus 2	22	UP000503207: Genome
VirusID_SARS-CoV-2_P1_1-16-2023_569	Hepatitis B virus	2.57215718420958	1	1768.11	DLVVSYVNGHMGLK	0.992434	NA	NA	UP000128406: Genome
VirusID_SARS-CoV-2_P1_1-16-2023_569	Alphapapillomavirus 11	2.21997466609822	1	1843.34	GQPLGIGTSGNPFMNK	0.97298	NA	NA	UP000097738: Genome
VirusID_SARS-CoV-2_P1_1-16-2023_569	Human immunodeficiency virus 1	1.99812591648186	4	3490.05666666667	ADLLETK; QVYSLFYVEDVVPIK; SFDYIWK; TLNLIVK	0.99231; 0.9531; 0.964123; 0.982411	Human immunodeficiency virus type 1 group N	1	UP000134824: Genome
VirusID_SARS-CoV-2_P1_1-16-2023_569	Cowpox virus	1.97924057232149	1	3669.64	QYIVAQDR	0.967144	NA	NA	UP000136830: Genome
VirusID_SARS-CoV-2_P1_1-16-2023_569	Rosavirus A	1.70194842361229	1	7134.28	IASVLLK	0.951746	NA	NA	UP000029743: Genome
VirusID_SARS-CoV-2_P1_1-16-2023_569	Hepatitis C virus	1.6513384302572	1	3949.92	AIPLEYIK	0.985356	NA	NA	UP000007416: Genome
VirusID_SARS-CoV-2_P1_1-16-2023_569	Lassa virus	1.48997042802223	1	505.623	ESFAIHLEYIGSMNQQTK	0.979687	NA	NA	UP000115596: Genome; UP000144089: Genome; UP000101286: Genome
VirusID_SARS-CoV-2_P1_1-16-2023_569	Human adenovirus D	1.44451255422535	1	4985.36	LTLILTK	0.96344	Human adenovirus D serotype 15	1	UP000170926: Genome
VirusID_SARS-CoV-2_P1_1-16-2023_569	Orf virus	0.975560088583119	1	1074.84	LPLVADAADPALDNELK	0.955506	NA	NA	UP000103309: Genome
VirusID_SARS-CoV-2_P20_1-16-2023_588	Severe acute respiratory syndrome coronavirus	2.82572489480363	3	3852.51333333333	AYNVTQAFGR; IGMEVTPSGTWLTYTGAIK; NPANNAAIVLQLPQGTTLPK	0.999784; 0.996234; 0.989025	Severe acute respiratory syndrome coronavirus 2	3	UP000503207: Genome
VirusID_SARS-CoV-2_P20_1-16-2023_588	Vaccinia virus	2.72098954428362	1	7091.18	LNAFLESGDAIAR	0.952814	NA	NA	UP000136916: Genome
VirusID_SARS-CoV-2_P20_1-16-2023_588	Hepatitis B virus	2.54489828522794	1	1940.68	ELVVNYVNHTVGLK	0.96063	NA	NA	UP000149573: Genome; UP000122496: Genome
VirusID_SARS-CoV-2_P20_1-16-2023_588	Human immunodeficiency virus 1	2.21390506618652	7	18339.91	ADLLETK; AIELLQSIGR; EIDNYTVEIYK; IIDFLQR; LGLWTLGQR; SFDYIWK; TLNLIVK	0.996506; 0.995038; 0.952888; 0.981546; 0.963586; 0.990196; 0.998428	NA	NA	UP000134824: Genome
VirusID_SARS-CoV-2_P20_1-16-2023_588	Enterovirus B	2.12675489046762	1	8833.48	LSNIGQAMEFSAGK	0.978321	Echovirus 30	1	UP000002678: Genome
VirusID_SARS-CoV-2_P20_1-16-2023_588	Human hepatitis A virus	1.93261912871829	1	12426.3	DILNILK	0.99175	NA	NA	UP000101082: Genome; UP000132838: Genome; UP000173248: Genome; UP000120248: Genome; UP000007901: Genome; UP000141835: Genome; UP000109380: Genome
VirusID_SARS-CoV-2_P20_1-16-2023_588	Human cytomegalovirus	0.971142847602794	1	3139.71	AFVGALPSLGYHFGFVR	0.96339	NA	NA	UP000126214: Genome
VirusID_SARS-CoV-2_P21_1-16-2023_589	Severe acute respiratory syndrome coronavirus	2.70055077733917	3	2294.63466666667	AYNVTQAFGR; IGMEVTPSGTWLTYTGAIK; NPANNAAIVLQLPQGTTLPK	0.995454; 0.999827; 0.999556	Severe acute respiratory syndrome coronavirus 2	3	UP000503207: Genome
VirusID_SARS-CoV-2_P21_1-16-2023_589	Human immunodeficiency virus 1	2.08873094872206	5	19662.28	ADLLETK; IVELLER; LDVVPITDDGNSSK; LFNETLFSK; TLNLIVK	0.988531; 0.961198; 0.996227; 0.985835; 0.991457	NA	NA	UP000134824: Genome
VirusID_SARS-CoV-2_P21_1-16-2023_589	Human hepatitis A virus	1.80744501125383	1	32289.7	DILNILK	0.981517	NA	NA	UP000132838: Genome; UP000101082: Genome; UP000007901: Genome; UP000173248: Genome; UP000141835: Genome; UP000120248: Genome; UP000109380: Genome
VirusID_SARS-CoV-2_P22_1-16-2023_590	Severe acute respiratory syndrome coronavirus	2.85307248448604	4	8347.47333333333	AYNVTQAFGR; DQVILLNK; IGMEVTPSGTWLTYTGAIK; NPANNAAIVLQLPQGTTLPK	0.998025; 0.965905; 0.999962; 0.999165	Severe acute respiratory syndrome coronavirus 2	4	UP000503207: Genome
VirusID_SARS-CoV-2_P22_1-16-2023_590	Hepatitis B virus	2.56540645038004	1	4632.47	DLVVSYVNSHMGLK	0.984412	NA	NA	UP000151895: Genome
VirusID_SARS-CoV-2_P22_1-16-2023_590	Hepatitis E virus	2.44730713830205	1	5630.88	PFTTIQQYSK	0.968685	NA	NA	UP000098557: Genome
VirusID_SARS-CoV-2_P22_1-16-2023_590	Human immunodeficiency virus 1	2.11631391926063	5	21112.9333333333	ADLLETK; IVELLER; LGLWTLGQR; SFDYIWK; TLNLIVK	0.996114; 0.986592; 0.968966; 0.989479; 0.998546	NA	NA	UP000134824: Genome
VirusID_SARS-CoV-2_P22_1-16-2023_590	Human adenovirus D	1.90620357291551	1	997.276	VLAIVNALAENK	0.978727	NA	NA	UP000099345: Genome
VirusID_SARS-CoV-2_P22_1-16-2023_590	Human hepatitis A virus	1.8350279817924	1	31443.6	DILNILK	0.986908	NA	NA	UP000120248: Genome; UP000109380: Genome; UP000007901: Genome; UP000132838: Genome; UP000141835: Genome; UP000173248: Genome; UP000101082: Genome
VirusID_SARS-CoV-2_P22_1-16-2023_590	Rosavirus A	1.82013642639106	1	16728	IASVLLK	0.959937	NA	NA	UP000029743: Genome
VirusID_SARS-CoV-2_P22_1-16-2023_590	Hepatitis C virus	1.76952643303597	1	11138.8	AIPLEYIK	0.980579	NA	NA	UP000007416: Genome
VirusID_SARS-CoV-2_P23_1-16-2023_591	Severe acute respiratory syndrome coronavirus	2.84671915496213	3	4164.64333333333	AYNVTQAFGR; IGMEVTPSGTWLTYTGAIK; NPANNAAIVLQLPQGTTLPK	0.999604; 0.999373; 0.999374	Severe acute respiratory syndrome coronavirus 2	3	UP000503207: Genome
VirusID_SARS-CoV-2_P23_1-16-2023_591	Human immunodeficiency virus 1	2.23489932634501	9	70588.1666666667	ADLLETK; AIELLQSIGR; AWNNTLR; DLLDLDK; IIEFIQR; IVELLER; LGLWTLGQR; QTEPAAEGVGAASQDLGK; TLNLIVK	0.991501; 0.993229; 0.974468; 0.9595; 0.97394; 0.989861; 0.970588; 0.972604; 0.994757	NA	NA	UP000134824: Genome
VirusID_SARS-CoV-2_P23_1-16-2023_591	Rosavirus A	1.93872183347544	1	21786.2	IASVLLK	0.99752	NA	NA	UP000029743: Genome
VirusID_SARS-CoV-2_P23_1-16-2023_591	Hepatitis C virus	1.88811184012036	1	15265	AIPLEYIK	0.968621	NA	NA	UP000007416: Genome
VirusID_SARS-CoV-2_P23_1-16-2023_591	Human adenovirus C	1.75139127296395	1	1062.2	NNIVSQVYLHGDK	0.979507	Human adenovirus C serotype 2	1	UP000330927: Genome
VirusID_SARS-CoV-2_P23_1-16-2023_591	Vesiculovirus india	1.6867147157999	1	3960.77	ATPAVLADR	0.96194	NA	NA	UP000007623: Genome
VirusID_SARS-CoV-2_P23_1-16-2023_591	Human adenovirus D	1.68128596408851	1	27565.1	LTLILTK	0.962628	Human adenovirus D serotype 15	1	UP000170926: Genome
VirusID_SARS-CoV-2_P24_1-16-2023_592	Severe acute respiratory syndrome coronavirus	2.66367081784363	3	2809.66333333333	AYNVTQAFGR; IGMEVTPSGTWLTYTGAIK; NPANNAAIVLQLPQGTTLPK	0.999354; 0.994757; 0.974788	Severe acute respiratory syndrome coronavirus 2	3	UP000503207: Genome
VirusID_SARS-CoV-2_P24_1-16-2023_592	Human immunodeficiency virus 1	2.05185098922651	7	15337.8333333333	ADLLETK; IIEFIQR; IVELLER; LDVVPITDDGNSSK; NSAISLFNATAIVVAEGTDR; SFDYIWK; TLNLIVK	0.989663; 0.978156; 0.981677; 0.98434; 0.989996; 0.991891; 0.985403	NA	NA	UP000134824: Genome
VirusID_SARS-CoV-2_P24_1-16-2023_592	Human coronavirus NL63	2.02382226562627	1	459.168	FSIALPPELSVVEFEDR	0.964088	NA	NA	UP000008573: Genome
VirusID_SARS-CoV-2_P24_1-16-2023_592	Human hepatitis A virus	1.77056505175829	1	19100.7	DILNILK	0.955143	NA	NA	UP000101082: Genome; UP000007901: Genome; UP000141835: Genome; UP000109380: Genome; UP000132838: Genome; UP000120248: Genome; UP000173248: Genome
VirusID_SARS-CoV-2_P24_1-16-2023_592	Human adenovirus D	1.49823762697001	1	12141.5	LTLILTK	0.970149	Human adenovirus D serotype 15	1	UP000170926: Genome
VirusID_SARS-CoV-2_P25_1-16-2023_593	Severe acute respiratory syndrome coronavirus	2.61715434608946	2	3553.095	AYNVTQAFGR; NPANNAAIVLQLPQGTTLPK	0.999212; 0.983975	Severe acute respiratory syndrome coronavirus 2	2	UP000503207: Genome
VirusID_SARS-CoV-2_P25_1-16-2023_593	Human immunodeficiency virus 1	2.18142577652803	4	19387.59	ADLLETK; IIDLGLR; SFDYIWK; TLNLIVK	0.993305; 0.95478; 0.963642; 0.994081	NA	NA	UP000134824: Genome
VirusID_SARS-CoV-2_P25_1-16-2023_593	Human herpesvirus 8	1.19415685333295	1	1147.81	DPAQSFATHEYGK	0.985062	NA	NA	UP000097197: Genome
VirusID_SARS-CoV-2_P26_1-16-2023_594	Severe acute respiratory syndrome coronavirus	2.83009694820204	3	3133.99033333333	AYNVTQAFGR; IGMEVTPSGTWLTYTGAIK; NPANNAAIVLQLPQGTTLPK	0.996058; 0.981032; 0.998594	Severe acute respiratory syndrome coronavirus 2	3	UP000503207: Genome
VirusID_SARS-CoV-2_P26_1-16-2023_594	Vaccinia virus	2.72536159768203	1	9226.9	LNAFLESGDAIAR	0.984501	NA	NA	UP000136916: Genome
VirusID_SARS-CoV-2_P26_1-16-2023_594	Human immunodeficiency virus 1	2.21827711958493	8	43393.8666666667	ADLLETK; AIELLQSIGR; DGGINTTNETTEIFR; IIEFIQR; IVELLER; LSDLLSIAAR; TLNLIVK; TQVEYAHFYK	0.974105; 0.984904; 0.964757; 0.994978; 0.970845; 0.979972; 0.99689; 0.971142	NA	NA	UP000134824: Genome
VirusID_SARS-CoV-2_P26_1-16-2023_594	Human hepatitis A virus	1.9369911821167	1	33313.2	DILNILK	0.993204	NA	NA	UP000109380: Genome; UP000120248: Genome; UP000132838: Genome; UP000173248: Genome; UP000101082: Genome; UP000007901: Genome; UP000141835: Genome
VirusID_SARS-CoV-2_P26_1-16-2023_594	Hepatitis C virus	1.87148963336027	1	18564.9	AIPLEYIK	0.998194	NA	NA	UP000007416: Genome
VirusID_SARS-CoV-2_P26_1-16-2023_594	Ilheus virus	1.81841118987685	1	3745.39	AGEIIGLYGNGLVLASGAYVSAITQGER	0.954913	NA	NA	UP000155480: Genome
VirusID_SARS-CoV-2_P26_1-16-2023_594	Junin mammarevirus	1.81841118987685	1	4195.43	MELASGLGNLK	0.959781	NA	NA	UP000127886: Genome
VirusID_SARS-CoV-2_P26_1-16-2023_594	Pichinde mammarevirus	1.6925126860671	1	8764.2	LLQLSSDLK	0.989365	NA	NA	UP000139415: Genome
VirusID_SARS-CoV-2_P26_1-16-2023_594	Human adenovirus A	1.67283254640585	1	7697.37	SILISPSNNTGWGLGSTR	0.963486	Human adenovirus A serotype 18	1	UP000139114: Genome
VirusID_SARS-CoV-2_P26_1-16-2023_594	Human adenovirus D	1.66466375732842	1	22813.9	LTLILTK	0.980636	Human adenovirus D serotype 15	1	UP000170926: Genome
VirusID_SARS-CoV-2_P26_1-16-2023_594	Tapox virus	1.35561578964859	1	6720.59	AVDIFIK	0.96048	NA	NA	UP000136581: Genome
VirusID_SARS-CoV-2_P26_1-16-2023_594	Human herpesvirus 1	1.32126128030517	1	6440.67	LFGVGWLER	0.95931	NA	NA	UP000268234: Chromosome i
VirusID_SARS-CoV-2_P26_1-16-2023_594	Cercopithecine herpesvirus 16	1.28602890385177	1	2297.54	ELADLNAVYYNGAR	0.950846	NA	NA	UP000164290: Genome
VirusID_SARS-CoV-2_P27_1-16-2023_595	Human immunodeficiency virus 1	2.06565521200167	8	34734.2866666667	ADLLETK; AIELLQSIGR; AWNNTLR; LGDLFNR; MYSPVNILDIR; SFDYIWK; TLNLIVK; YDLMPIENK	0.977737; 0.983753; 0.982927; 0.988363; 0.979496; 0.961034; 0.991222; 0.951137	NA	NA	UP000134824: Genome
VirusID_SARS-CoV-2_P27_1-16-2023_595	Human hepatitis A virus	1.78436927453344	1	16598.1	DILNILK	0.985673	NA	NA	UP000101082: Genome; UP000007901: Genome; UP000109380: Genome; UP000120248: Genome; UP000132838: Genome; UP000173248: Genome; UP000141835: Genome
VirusID_SARS-CoV-2_P27_1-16-2023_595	Parechovirus A	1.74573987217731	1	3113.84	IEIFLSLR	0.955015	Human parechovirus 2	1	UP000000670: Genome
VirusID_SARS-CoV-2_P27_1-16-2023_595	Hepatitis C virus	1.71886772577701	1	5208.78	AIPLEYIK	0.961549	NA	NA	UP000007416: Genome
VirusID_SARS-CoV-2_P27_1-16-2023_595	Human adenovirus D	1.50402387772931	1	772.622	PDQDGDVESEWDK	0.963312	Human adenovirus D serotype 17	1	UP000169737: Genome
VirusID_SARS-CoV-2_P27_1-16-2023_595	Epstein-Barr virus	1.03133876456238	1	2865.67	LALATLDPK	0.972767	NA	NA	UP000103620: Genome
VirusID_SARS-CoV-2_P28_1-16-2023_596	Severe acute respiratory syndrome coronavirus	2.34525310285215	1	3551.35	AYNVTQAFGR	0.986851	Severe acute respiratory syndrome coronavirus 2	1	UP000503207: Genome
VirusID_SARS-CoV-2_P28_1-16-2023_596	Human immunodeficiency virus 1	2.21055452895469	5	16292.4333333333	ADLLETK; AIELLQSIGR; LSDLLSIAAR; TLNLIVK; VLAEAMSHAQQVNIMMQR	0.97555; 0.983868; 0.988394; 0.994642; 0.989574	NA	NA	UP000134824: Genome
VirusID_SARS-CoV-2_P28_1-16-2023_596	Hepatitis C virus	1.86376704273004	1	14507.2	AIPLEYIK	0.959776	NA	NA	UP000007416: Genome
VirusID_SARS-CoV-2_P28_1-16-2023_596	Human cytomegalovirus	0.99044644091464	1	1087.02	ENWSALELLPK	0.960789	NA	NA	UP000149703: Genome
VirusID_SARS-CoV-2_P29_1-16-2023_597	Hepatitis B virus	2.54809842635737	1	1770.11	NSVVNYVNTNMGLK	0.957377	NA	NA	UP000138833: Genome
VirusID_SARS-CoV-2_P29_1-16-2023_597	Severe acute respiratory syndrome coronavirus	2.39131232249708	1	2475.68	IGMEVTPSGTWLTYTGAIK	0.997189	Severe acute respiratory syndrome coronavirus 2	1	UP000503207: Genome
VirusID_SARS-CoV-2_P29_1-16-2023_597	Human immunodeficiency virus 1	2.25661374859962	9	29175.7333333333	ADLLETK; AIELLQSIGR; EIDNYTGTIYSLIEK; IIDFLQR; IIEFIQR; IIGNITEEVR; LANFLGK; TLNLIVK; VWLHGLGQHIYETYGDTWEGVEAMLR	0.990651; 0.970648; 0.979745; 0.987744; 0.970887; 0.955253; 0.961316; 0.9977; 0.990266	NA	NA	UP000134824: Genome
VirusID_SARS-CoV-2_P29_1-16-2023_597	Human hepatitis A virus	1.9753278111314	1	44380	DILNILK	0.958523	NA	NA	UP000101082: Genome; UP000109380: Genome; UP000141835: Genome; UP000120248: Genome; UP000173248: Genome; UP000132838: Genome; UP000007901: Genome
VirusID_SARS-CoV-2_P29_1-16-2023_597	Hepatitis C virus	1.90982626237496	1	19414.6	AIPLEYIK	0.976225	NA	NA	UP000007416: Genome
VirusID_SARS-CoV-2_P29_1-16-2023_597	Hendra virus	1.83064501632734	1	275.227	NIGLVHSDMESGIDK	0.950822	NA	NA	UP000008771: Genome
VirusID_SARS-CoV-2_P2_1-16-2023_570	Severe acute respiratory syndrome coronavirus	3.32847772321516	24	17451.2433333333	ADETQALPQR; ADSNGTITVEELK; AYNVTQAFGR; DQVILLNK; FNGIGVTQNVLYENQK; FQTLLALHR; GPEQTQGNFGDQELIR; GQGVPINTNSSPDDQIGYYR; GWIFGTTLDSK; IGMEVTPSGTWLTYTGAIK; LIANQFNSAIGK; LNTDHSSSSDNIALLVQ; LQDVVNQNAQALNTLVK; LQSLQTYVTQQLIR; MAGNGGDAALALLLLDR; NPANNAAIVLQLPQGTTLPK; PLLESELVIGAVILR; QQTVTLLPAADLDDFSK; SFIEDLLFNK; SMWSFNPETNILLNVPLHGTILTR; VAGDSGFAAYSR; VTLADAGFIK; VYSTGSNVFQTR; WYFYYLGTGPEAGLPYGANK	0.997659; 0.95564; 0.999331; 0.998297; 0.973266; 0.998944; 0.996486; 0.999038; 0.985191; 0.999395; 0.992238; 0.999285; 0.978116; 0.999419; 0.99883; 0.99781; 0.99478; 0.996654; 0.999427; 0.952313; 0.999413; 0.990476; 0.995202; 0.999417	Severe acute respiratory syndrome coronavirus 2	20	UP000503207: Genome
VirusID_SARS-CoV-2_P2_1-16-2023_570	Human immunodeficiency virus 1	2.01768789026202	7	7450.45666666667	ADLLETK; LVDNYTDTIYLEIQR; LVPVNPLEVEEATK; PEPSAPPAEEITSPPK; SFDYIWK; TLNLIVK; WIILELNK	0.985464; 0.975522; 0.972475; 0.952985; 0.990646; 0.997117; 0.975517	NA	NA	UP000134824: Genome
VirusID_SARS-CoV-2_P2_1-16-2023_570	Human hepatitis A virus	1.7364019527938	1	20382.9	DILNILK	0.95809	NA	NA	UP000007901: Genome; UP000120248: Genome; UP000173248: Genome; UP000141835: Genome; UP000101082: Genome; UP000132838: Genome; UP000109380: Genome
VirusID_SARS-CoV-2_P2_1-16-2023_570	Cardiovirus B	1.67967432834487	1	1872.79	LFLQGWDK	0.970124	NA	NA	UP000326767: Genome
VirusID_SARS-CoV-2_P2_1-16-2023_570	Hepatitis C virus	1.67090040403737	1	7004.54	AIPLEYIK	0.982817	NA	NA	UP000007416: Genome
VirusID_SARS-CoV-2_P2_1-16-2023_570	Dengue virus	1.55032647283152	1	304.862	SVALTPHSGMGLETR	0.95248	Dengue virus type 4	1	UP000000275: Genome
VirusID_SARS-CoV-2_P2_1-16-2023_570	Mammalian orthorubulavirus 5	1.45605655598967	1	628.725	WPTLALAAFSGELTK	0.956131	NA	NA	UP000007232: Genome
VirusID_SARS-CoV-2_P30_1-17-2023_598	Severe acute respiratory syndrome coronavirus	2.4053928026006	1	3242.86	AYNVTQAFGR	0.990127	Severe acute respiratory syndrome coronavirus 2	1	UP000503207: Genome
VirusID_SARS-CoV-2_P30_1-17-2023_598	Human immunodeficiency virus 1	2.27069422870315	6	31812.4	ADLLETK; AIELLQSIGR; IVELLER; LVPVNPLEVEEATK; SFDYIWK; TLNLIVK	0.986674; 0.973732; 0.957592; 0.950874; 0.965422; 0.991374	NA	NA	UP000134824: Genome
VirusID_SARS-CoV-2_P30_1-17-2023_598	Human hepatitis A virus	1.98940829123492	1	40804.4	DILNILK	0.970134	NA	NA	UP000101082: Genome; UP000132838: Genome; UP000109380: Genome; UP000141835: Genome; UP000007901: Genome; UP000120248: Genome; UP000173248: Genome
VirusID_SARS-CoV-2_P30_1-17-2023_598	Rosavirus A	1.97451673583358	1	25296	IASVLLK	0.961697	NA	NA	UP000029743: Genome
VirusID_SARS-CoV-2_P30_1-17-2023_598	Hepatitis C virus	1.92390674247849	1	16584.9	AIPLEYIK	0.965079	NA	NA	UP000007416: Genome
VirusID_SARS-CoV-2_P30_1-17-2023_598	Aroa virus	1.82010302152253	1	2074.87	EALVEFQEPHATK	0.964975	NA	NA	UP000120303: Genome
VirusID_SARS-CoV-2_P30_1-17-2023_598	Human adenovirus C	1.78718617532208	1	801.669	NNIVSQVYLHGDK	0.996195	Human adenovirus C serotype 2	1	UP000330927: Genome
VirusID_SARS-CoV-2_P31_1-17-2023_599	Vaccinia virus	2.78416323384502	1	12940.8	LNAFLESGDAIAR	0.985988	NA	NA	UP000136916: Genome
VirusID_SARS-CoV-2_P31_1-17-2023_599	Human immunodeficiency virus 1	2.27707875574792	6	19283	ADLLETK; AIELLQSIGR; AIIVQLK; IIDFLQR; LVPVNPLEVEEATK; TLNLIVK	0.990764; 0.997754; 0.969066; 0.987567; 0.989875; 0.996403	NA	NA	UP000134824: Genome
VirusID_SARS-CoV-2_P31_1-17-2023_599	Human hepatitis A virus	1.99579281827969	1	8353.56	DILNILK	0.98079	NA	NA	UP000173248: Genome; UP000109380: Genome; UP000141835: Genome; UP000007901: Genome; UP000132838: Genome; UP000101082: Genome; UP000120248: Genome
VirusID_SARS-CoV-2_P31_1-17-2023_599	Hepatitis C virus	1.93029126952326	1	15393.2	AIPLEYIK	0.973202	NA	NA	UP000007416: Genome
VirusID_SARS-CoV-2_P31_1-17-2023_599	Dengue virus	1.80643962855618	1	4469.44	QWFLDLPLPWTAGADTSEVHWNHK	0.970952	Dengue virus type 4	1	UP000007201: Genome
VirusID_SARS-CoV-2_P31_1-17-2023_599	Human respiratory syncytial virus	1.66547344651372	1	439.03	ISNSELENNYNK	0.956793	NA	NA	UP000173951: Genome
VirusID_SARS-CoV-2_P32_1-17-2023_600	Severe acute respiratory syndrome coronavirus	2.69912441138238	2	3393.275	AYNVTQAFGR; IGMEVTPSGTWLTYTGAIK	0.991571; 0.977081	Severe acute respiratory syndrome coronavirus 2	2	UP000503207: Genome
VirusID_SARS-CoV-2_P32_1-17-2023_600	Human immunodeficiency virus 1	2.26339584182094	9	43227.1666666667	ADLLETK; AIELLQSIGR; IVELLER; LDIVPINANR; LFNSLNNK; LSDLLSIAAR; TLNLIVK; TSVTIGPGQVFYK; VLEVLQR	0.986099; 0.985627; 0.981023; 0.980361; 0.970185; 0.983665; 0.997041; 0.964278; 0.963157	NA	NA	UP000134824: Genome
VirusID_SARS-CoV-2_P32_1-17-2023_600	Monkeypox virus	2.09053355289546	1	1504.01	LINYSSDVQHIHFGFR	0.953489	NA	NA	UP000138604: Genome; UP000150530: Genome; UP000158033: Genome; UP000166832: Genome
VirusID_SARS-CoV-2_P32_1-17-2023_600	Human hepatitis A virus	1.98210990435272	1	41885.1	DILNILK	0.990186	NA	NA	UP000101082: Genome; UP000173248: Genome; UP000007901: Genome; UP000120248: Genome; UP000132838: Genome; UP000141835: Genome; UP000109380: Genome
VirusID_SARS-CoV-2_P32_1-17-2023_600	Sapporo virus	1.92538227990379	1	2222.35	SYIETIIGTHR	0.977294	NA	NA	UP000113838: Genome
VirusID_SARS-CoV-2_P32_1-17-2023_600	Hepatitis C virus	1.91660835559629	1	22476.7	AIPLEYIK	0.958703	NA	NA	UP000007416: Genome
VirusID_SARS-CoV-2_P32_1-17-2023_600	Human adenovirus D	1.70978247956444	1	27804.3	LTLILTK	0.985566	Human adenovirus D serotype 15	1	UP000170926: Genome
VirusID_SARS-CoV-2_P33_1-17-2023_601	Human immunodeficiency virus 1	2.3760945376317	10	77970.3333333333	ADLLETK; AIELLQSIGR; AWNNTLR; IIEFIQR; IVELLER; PEPTAPPAENWGMGEER; TLNLIVK; VEEANAGENNSLLAPISLHGMEDPEK; VLAVGQYLK; VLEVLQR	0.993843; 0.965788; 0.988594; 0.951616; 0.97439; 0.965684; 0.997362; 0.955751; 0.980753; 0.983347	NA	NA	UP000134824: Genome
VirusID_SARS-CoV-2_P33_1-17-2023_601	Hepatitis C virus	2.02930705140704	1	24750.3	AIPLEYIK	0.96583	NA	NA	UP000007416: Genome
VirusID_SARS-CoV-2_P34_1-17-2023_602	Human immunodeficiency virus 1	2.20362332886043	2	17287.925	ADLLETK; TLNLIVK	0.994274; 0.99944	NA	NA	UP000134824: Genome
VirusID_SARS-CoV-2_P34_1-17-2023_602	Human hepatitis A virus	1.9223373913922	1	28121.1	DILNILK	0.966829	NA	NA	UP000173248: Genome; UP000007901: Genome; UP000132838: Genome; UP000120248: Genome; UP000141835: Genome; UP000101082: Genome; UP000109380: Genome
VirusID_SARS-CoV-2_P34_1-17-2023_602	Dengue virus	1.72973104427096	1	7966.64	LGYILEEIDK	0.987601	Dengue virus type 4	1	UP000115480: Genome; UP000137425: Genome; UP000000274: Genome; UP000108177: Genome; UP000156481: Genome
VirusID_SARS-CoV-2_P35_1-17-2023_603	Hepatitis B virus	2.5644761001413	1	6699.48	VGAGAFGLGFTPPHGGR	0.976728	NA	NA	UP000160451: Genome
VirusID_SARS-CoV-2_P35_1-17-2023_603	Human immunodeficiency virus 1	2.21229358202994	6	29357.1666666667	ADLLETK; AIELLQSIGR; IIDFLQR; IIEFIQR; LSDLLSIAAR; TLNLIVK	0.984225; 0.98465; 0.986553; 0.957015; 0.983825; 0.997585	NA	NA	UP000134824: Genome
VirusID_SARS-CoV-2_P35_1-17-2023_603	Hepatitis C virus	1.86550609580528	1	18550.2	AIPLEYIK	0.972823	NA	NA	UP000007416: Genome
VirusID_SARS-CoV-2_P35_1-17-2023_603	Human adenovirus C	1.72878552864887	1	897.633	NNIVSQVYLHGDK	0.987808	Human adenovirus C serotype 2	1	UP000330927: Genome
VirusID_SARS-CoV-2_P35_1-17-2023_603	Human adenovirus D	1.65868021977343	1	26686.3	LTLILTK	0.981712	Human adenovirus D serotype 15	1	UP000170926: Genome
VirusID_SARS-CoV-2_P35_1-17-2023_603	Human herpesvirus 2	1.13959446351023	1	5426.5	GTHEELYYGPVSPADPESPR	0.958717	NA	NA	UP000270953: Chromosome i
VirusID_SARS-CoV-2_P35_1-17-2023_603	Human herpesvirus 7	1.11809428791886	1	1856.8	IDYHSTFFLPENEVNR	0.95113	NA	NA	UP000009246: Genome
VirusID_SARS-CoV-2_P36_1-17-2023_604	Dobrava-Belgrade orthohantavirus	2.26625327383049	1	5641.97	ATLEELQK	0.961825	NA	NA	UP000150906: Genome
VirusID_SARS-CoV-2_P36_1-17-2023_604	Human immunodeficiency virus 1	2.20410536708164	5	16017.38	ADLLETK; AIELLQSIGR; LSDLLSIAAR; SFDYIWK; TLNLIVK	0.995128; 0.979318; 0.975625; 0.961543; 0.993761	NA	NA	UP000134824: Genome
VirusID_SARS-CoV-2_P36_1-17-2023_604	Human hepatitis A virus	1.92281942961342	1	17312	DILNILK	0.976277	NA	NA	UP000173248: Genome; UP000120248: Genome; UP000132838: Genome; UP000101082: Genome; UP000141835: Genome; UP000007901: Genome; UP000109380: Genome
VirusID_SARS-CoV-2_P37_1-17-2023_605	Human immunodeficiency virus 1	2.12591177789358	8	24585.4	ADLLETK; IIEFIQR; IVELLER; LSDLLSIAAR; NFPIVQNLQGQMVHQXISPR; PEPSAPPAEEITSPPK; SFDYIWK; TLNLIVK	0.991123; 0.988723; 0.953811; 0.979632; 0.975785; 0.975228; 0.983653; 0.99384	NA	NA	UP000134824: Genome
VirusID_SARS-CoV-2_P37_1-17-2023_605	Human hepatitis A virus	1.84462584042535	1	18786.3	DILNILK	0.988336	NA	NA	UP000101082: Genome; UP000007901: Genome; UP000109380: Genome; UP000141835: Genome; UP000132838: Genome; UP000173248: Genome; UP000120248: Genome
VirusID_SARS-CoV-2_P37_1-17-2023_605	Rosavirus A	1.82973428502401	1	23333	IASVLLK	0.995101	NA	NA	UP000029743: Genome
VirusID_SARS-CoV-2_P37_1-17-2023_605	Hepatitis C virus	1.77912429166892	1	11921.3	AIPLEYIK	0.991978	NA	NA	UP000007416: Genome
VirusID_SARS-CoV-2_P37_1-17-2023_605	Human herpesvirus 1	1.22889593861383	1	2381.53	LFGVGWLER	0.952513	NA	NA	UP000268234: Chromosome i
VirusID_SARS-CoV-2_P38_1-17-2023_606	Human immunodeficiency virus 1	2.16549182420117	12	66228.2333333333	ADLLETK; AIELLQSIGR; AIIVQLK; AWNNTLR; IIEFIQR; IVELLER; LGDLFNR; LIDLISVTAR; LSDLLSIAAR; SAISLLDTIAIGVAEGTDR; TLNLIVK; VIEIGQSIGR	0.988112; 0.991561; 0.983561; 0.992667; 0.988056; 0.96751; 0.979336; 0.962974; 0.996282; 0.978157; 0.997067; 0.987255	NA	NA	UP000134824: Genome
VirusID_SARS-CoV-2_P38_1-17-2023_606	Enterovirus A	1.91561435098457	1	2342.97	SYFASMQGEIQWVK	0.975111	Humanenterovirus 71	1	UP000155030: Genome; UP000119060: Genome
VirusID_SARS-CoV-2_P38_1-17-2023_606	Human hepatitis A virus	1.88420588673294	1	39885.6	DILNILK	0.97429	NA	NA	UP000120248: Genome; UP000101082: Genome; UP000109380: Genome; UP000141835: Genome; UP000007901: Genome; UP000173248: Genome; UP000132838: Genome
VirusID_SARS-CoV-2_P38_1-17-2023_606	Lassa virus	1.65733633574154	1	1958.56	TELSNHMIEDFDR	0.952832	NA	NA	UP000106409: Genome
VirusID_SARS-CoV-2_P38_1-17-2023_606	Human adenovirus D	1.61187846194466	1	23111.4	LTLILTK	0.976904	Human adenovirus D serotype 15	1	UP000170926: Genome
VirusID_SARS-CoV-2_P39_1-17-2023_607	Human immunodeficiency virus 1	2.19460771046999	10	35137.7333333333	ADLLETK; AIELLQSIGR; DFLSVAVR; IIEFIQR; IVELLER; LFNETLFSK; LGDLFNR; LGEQLGIGTIIFNK; LSDLLSIAAR; TLNLIVK	0.993046; 0.992288; 0.957225; 0.990609; 0.982527; 0.996549; 0.972543; 0.95862; 0.967867; 0.999318	NA	NA	UP000134824: Genome
VirusID_SARS-CoV-2_P39_1-17-2023_607	Rosavirus A	1.89843021760042	1	26531.3	IASVLLK	0.957199	NA	NA	UP000029743: Genome
VirusID_SARS-CoV-2_P39_1-17-2023_607	Hepatitis C virus	1.84782022424534	1	16956.2	AIPLEYIK	0.995086	NA	NA	UP000007416: Genome
VirusID_SARS-CoV-2_P39_1-17-2023_607	Human cytomegalovirus	0.974499622429939	1	1353.39	ENWSALELLPK	0.959824	NA	NA	UP000149703: Genome
VirusID_SARS-CoV-2_P3_1-16-2023_571	Severe acute respiratory syndrome coronavirus	3.30643973496881	27	45739.6	ADETQALPQR; AYNVTQAFGR; DQVILLNK; FASVYAWNR; FNGIGVTQNVLYENQK; FQTLLALHR; GFYAEGSR; GPEQTQGNFGDQELIR; GQGVPINTNSSPDDQIGYYR; GWIFGTTLDSK; IGMEVTPSGTWLTYTGAIK; IQDSLSSTASALGK; LIANQFNSAIGK; LNTDHSSSSDNIALLVQ; LQDVVNQNAQALNTLVK; LQSLQTYVTQQLIR; MAGNGGDAALALLLLDR; NPANNAAIVLQLPQGTTLPK; PLLESELVIGAVILR; QQTVTLLPAADLDDFSK; SFIEDLLFNK; SMWSFNPETNILLNVPLHGTILTR; VAGDSGFAAYSR; VGGNYNYLYR; VTLADAGFIK; VYST…	0.999996; 0.999841; 0.999975; 0.998236; 0.999515; 0.999536; 0.981908; 0.999812; 0.998951; 0.998082; 0.999945; 0.983013; 0.969573; 0.999973; 0.991155; 0.999963; 0.999959; 0.999428; 0.955108; 0.999443; 0.999995; 0.976612; 0.999999; 0.992651; 0.998863; 0.99297; 0.999999	Severe acute respiratory syndrome coronavirus 2	22	UP000503207: Genome
VirusID_SARS-CoV-2_P3_1-16-2023_571	Human immunodeficiency virus 1	1.99564990201567	4	7654.03	ADLLETK; IIEFIQR; SFDYIWK; TLNLIVK	0.964803; 0.963348; 0.991746; 0.993649	NA	NA	UP000134824: Genome
VirusID_SARS-CoV-2_P3_1-16-2023_571	Human hepatitis A virus	1.71436396454745	1	21313	DILNILK	0.974184	NA	NA	UP000007901: Genome; UP000132838: Genome; UP000101082: Genome; UP000120248: Genome; UP000173248: Genome; UP000141835: Genome; UP000109380: Genome
VirusID_SARS-CoV-2_P3_1-16-2023_571	Hepatitis C virus	1.64886241579102	1	4986.19	AIPLEYIK	0.99486	NA	NA	UP000007416: Genome
VirusID_SARS-CoV-2_P3_1-16-2023_571	Human adenovirus F	1.41333396888347	1	1685.65	GAPNPSQWTNQNK	0.978042	Human adenovirus F serotype 40	1	UP000113928: Genome
VirusID_SARS-CoV-2_P3_1-16-2023_571	Marburg marburgvirus	1.3588278044285	1	2424.28	VPIDQVFGTNPPEK	0.983017	NA	NA	UP000141488: Genome
VirusID_SARS-CoV-2_P40_1-17-2023_608	Human immunodeficiency virus 1	2.16485044401164	5	17798.4	ADLLETK; AIELLQSIGR; AIYAPPIEGPIR; TLNLIVK; VSQNYPIVQDVQGQMVHQAISPR	0.976069; 0.974008; 0.984526; 0.991958; 0.967994	NA	NA	UP000134824: Genome
VirusID_SARS-CoV-2_P40_1-17-2023_608	Hepatitis C virus	1.81806295778698	1	20095.1	AIPLEYIK	0.987343	NA	NA	UP000007416: Genome
VirusID_SARS-CoV-2_P40_1-17-2023_608	Vesiculovirus isfahan	1.63621936984221	1	2290.04	WSVNYNLVPQDHPFHEHIR	0.952071	NA	NA	UP000204017: Genome
VirusID_SARS-CoV-2_P41_1-17-2023_609	Vaccinia virus	2.64645979369245	1	9612.49	LNAFLESGDAIAR	0.966743	NA	NA	UP000136916: Genome
VirusID_SARS-CoV-2_P41_1-17-2023_609	Human immunodeficiency virus 1	2.13937531559535	10	25436.1333333333	ADLLETK; AIELLQSIGR; IGITVQR; IGPGQTFYATGDITGNIR; IVELLER; LGLWTLGQR; LIDLISVTAR; LSDLLSIAAR; SFDYIWK; TLNLIVK	0.995284; 0.994511; 0.959196; 0.974683; 0.995208; 0.955015; 0.950295; 0.984567; 0.959015; 0.998258	NA	NA	UP000134824: Genome
VirusID_SARS-CoV-2_P41_1-17-2023_609	Human hepatitis A virus	1.85808937812712	1	17759.7	DILNILK	0.979943	NA	NA	UP000141835: Genome; UP000132838: Genome; UP000173248: Genome; UP000101082: Genome; UP000007901: Genome; UP000109380: Genome; UP000120248: Genome
VirusID_SARS-CoV-2_P41_1-17-2023_609	Hepatitis C virus	1.79258782937069	1	10842.7	AIPLEYIK	0.983511	NA	NA	UP000007416: Genome
VirusID_SARS-CoV-2_P41_1-17-2023_609	Molluscum contagiosum virus	1.07825806962546	1	1518.57	SESFVASVR	0.973491	NA	NA	UP000515502: Genome
VirusID_SARS-CoV-2_P42_1-17-2023_610	Human immunodeficiency virus 1	2.2393463893083	7	24654.3333333333	ADLLETK; AIELLQSIGR; IIEFIQR; LDIVPINNNDNNSSEYR; QNALFYALDIVPLNNNSSEYR; SFDYIWK; TLNLIVK	0.969462; 0.978497; 0.982263; 0.982964; 0.96902; 0.995739; 0.992859	NA	NA	UP000134824: Genome
VirusID_SARS-CoV-2_P42_1-17-2023_610	Human hepatitis A virus	1.95806045184008	1	28642.4	DILNILK	0.973967	NA	NA	UP000120248: Genome; UP000173248: Genome; UP000007901: Genome; UP000101082: Genome; UP000132838: Genome; UP000109380: Genome; UP000141835: Genome
VirusID_SARS-CoV-2_P42_1-17-2023_610	Hepatitis C virus	1.89255890308365	1	14526.2	AIPLEYIK	0.978197	NA	NA	UP000007416: Genome
VirusID_SARS-CoV-2_P43_1-17-2023_611	Betapapillomavirus 3	2.41460786270062	1	2183.95	FALVDMNIYNPEK	0.976918	Human papillomavirus type 49	1	UP000009124: Genome
VirusID_SARS-CoV-2_P43_1-17-2023_611	Human immunodeficiency virus 1	2.05746192505771	4	7454.19333333333	EQGGLEGLIYSR; IIDFLQR; IIELMYR; QLLSGIVHQQSNLLK	0.952171; 0.950462; 0.955801; 0.957804	NA	NA	UP000109670: Genome
VirusID_SARS-CoV-2_P43_1-17-2023_611	Sapporo virus	1.92276335116025	1	4106.3	DPGVLPHAFVDAR	0.959732	NA	NA	UP000170889: Genome
VirusID_SARS-CoV-2_P43_1-17-2023_611	Aroa virus	1.77320213964362	1	1413.05	EALVEFQEPHATK	0.994139	NA	NA	UP000120303: Genome
VirusID_SARS-CoV-2_P43_1-17-2023_611	Human immunodeficiency virus 2	1.76641615030033	1	1433.95	AMFVHYTK	0.98639	NA	NA	UP000007428: Genome
VirusID_SARS-CoV-2_P43_1-17-2023_611	Human adenovirus D	1.67017998456773	1	1704.75	LTLILTK	0.964991	Human adenovirus D serotype 15	1	UP000170926: Genome
VirusID_SARS-CoV-2_P43_1-17-2023_611	Epstein-Barr virus	1.18947689938494	1	3325.43	LALATLDPK	0.988773	NA	NA	UP000103620: Genome
VirusID_SARS-CoV-2_P43_1-17-2023_611	Molluscum contagiosum virus	1.16267610085435	1	412.761	LDSEHVLVYNPSTMAK	0.965302	NA	NA	UP000515502: Genome
VirusID_SARS-CoV-2_P44_1-17-2023_612	Human immunodeficiency virus 1	2.16329103665611	7	33717.1333333333	ADLLETK; AIELLQSIGR; IVELLER; LDIAHINNGSQYR; LSDLLSIAAR; TLNLIVK; TSITEIFR	0.9683; 0.987931; 0.973221; 0.970146; 0.973902; 0.979551; 0.971708	NA	NA	UP000134824: Genome
VirusID_SARS-CoV-2_P44_1-17-2023_612	Human hepatitis A virus	1.88200509918789	1	44334.9	DILNILK	0.963137	NA	NA	UP000007901: Genome; UP000132838: Genome; UP000109380: Genome; UP000173248: Genome; UP000120248: Genome; UP000101082: Genome; UP000141835: Genome
VirusID_SARS-CoV-2_P44_1-17-2023_612	Hepatitis C virus	1.81650355043146	1	15147.3	AIPLEYIK	0.967773	NA	NA	UP000007416: Genome
VirusID_SARS-CoV-2_P44_1-17-2023_612	Influenza B virus	1.79947021113268	1	7300.1	GNSAPLIIR	0.998976	NA	NA	UP000137758: Genome
VirusID_SARS-CoV-2_P44_1-17-2023_612	West Nile virus	1.78711977274625	1	1513.55	YEVAIFVHGPTTVESHGDYSTQIGATQAGR	0.970058	NA	NA	UP000155117: Genome
VirusID_SARS-CoV-2_P45_1-17-2023_613	Human immunodeficiency virus 1	2.15675480806855	6	21881.3833333333	ADLLETK; AIELLQSIGR; IVELLER; LGLWTLGQR; LIDLISVTAR; TLNLIVK	0.986972; 0.96541; 0.984252; 0.985513; 0.990237; 0.998437	NA	NA	UP000134824: Genome
VirusID_SARS-CoV-2_P45_1-17-2023_613	Human hepatitis A virus	1.87546887060033	1	23353.7	DILNILK	0.998616	NA	NA	UP000101082: Genome; UP000141835: Genome; UP000173248: Genome; UP000132838: Genome; UP000109380: Genome; UP000120248: Genome; UP000007901: Genome
VirusID_SARS-CoV-2_P45_1-17-2023_613	Rosavirus A	1.86057731519898	1	28431.1	IASVLLK	0.97758	NA	NA	UP000029743: Genome
VirusID_SARS-CoV-2_P45_1-17-2023_613	Hepatitis C virus	1.8099673218439	1	10927	AIPLEYIK	0.98519	NA	NA	UP000007416: Genome
VirusID_SARS-CoV-2_P45_1-17-2023_613	Vesiculovirus india	1.60857019752344	1	3498.33	DAILLGLR	0.958675	NA	NA	UP000007623: Genome
VirusID_SARS-CoV-2_P46_1-17-2023_614	Human immunodeficiency virus 1	2.21135630361055	5	56513.8	ADLLETK; AWNNTLR; IIEFIQR; IVELLER; TLNLIVK	0.993184; 0.953867; 0.960527; 0.977116; 0.999298	NA	NA	UP000134824: Genome
VirusID_SARS-CoV-2_P46_1-17-2023_614	Eastern equine encephalitis virus	2.16559881304987	1	1172.77	VVVYGHDVYNYDFPEYGTGK	0.951979	NA	NA	UP000152295: Genome
VirusID_SARS-CoV-2_P46_1-17-2023_614	Rosavirus A	1.91517881074098	1	11474.3	IASVLLK	0.979749	NA	NA	UP000029743: Genome
VirusID_SARS-CoV-2_P46_1-17-2023_614	Hepatitis C virus	1.86456881738589	1	8261.07	AIPLEYIK	0.976979	NA	NA	UP000007416: Genome
VirusID_SARS-CoV-2_P46_1-17-2023_614	Human adenovirus D	1.65774294135404	1	27024.3	LTLILTK	0.98305	Human adenovirus D serotype 15	1	UP000170926: Genome
VirusID_SARS-CoV-2_P47_1-17-2023_615	Human immunodeficiency virus 1	2.23603042492965	4	15404.3866666667	ADLLETK; GYSPISFQTR; MYSPVNILDIR; TLNLIVK	0.989017; 0.96636; 0.972759; 0.998731	NA	NA	UP000134824: Genome
VirusID_SARS-CoV-2_P47_1-17-2023_615	Rosavirus A	1.93985293206008	1	20658.3	IASVLLK	0.990356	NA	NA	UP000029743: Genome
VirusID_SARS-CoV-2_P47_1-17-2023_615	Hepatitis C virus	1.889242938705	1	11468.4	AIPLEYIK	0.994496	NA	NA	UP000007416: Genome
VirusID_SARS-CoV-2_P47_1-17-2023_615	Zika virus	1.76213814034019	1	871.418	ENSGGGVEVLGLQR	0.964484	NA	NA	UP000117134: Genome; UP000169790: Genome
VirusID_SARS-CoV-2_P47_1-17-2023_615	Human adenovirus D	1.68241706267315	1	28143.9	LTLILTK	0.982539	Human adenovirus D serotype 15	1	UP000170926: Genome
VirusID_SARS-CoV-2_P47_1-17-2023_615	Measles virus	1.67175899449109	1	1644.58	SGYLILDLHQNIFVK	0.971525	NA	NA	UP000133043: Genome; UP000141942: Genome; UP000116098: Genome; UP000115521: Genome; UP000132095: Genome
VirusID_SARS-CoV-2_P48_1-17-2023_616	Human immunodeficiency virus 1	2.28397993281599	4	8928.62333333333	ADLLETK; LDIVQLNENDSSSYR; SFDYIWK; TLNLIVK	0.992787; 0.972542; 0.986645; 0.99734	NA	NA	UP000134824: Genome
VirusID_SARS-CoV-2_P48_1-17-2023_616	Human hepatitis A virus	2.00269399534776	1	3087.17	DILNILK	0.95878	NA	NA	UP000120248: Genome; UP000101082: Genome; UP000007901: Genome; UP000132838: Genome; UP000141835: Genome; UP000173248: Genome; UP000109380: Genome
VirusID_SARS-CoV-2_P48_1-17-2023_616	Influenza B virus	1.92015910729255	1	6921.95	GNSAPLIIR	0.973024	NA	NA	UP000137758: Genome
VirusID_SARS-CoV-2_P48_1-17-2023_616	Dengue virus	1.81008764822652	1	7443.06	LGYILEEIDK	0.969794	Dengue virus type 4	1	UP000000274: Genome; UP000156481: Genome; UP000108177: Genome; UP000137425: Genome; UP000115480: Genome
VirusID_SARS-CoV-2_P48_1-17-2023_616	Human adenovirus A	1.73853535963691	1	3414.34	SILISPSNNTGWGLGSTR	0.968475	Human adenovirus A serotype 18	1	UP000139114: Genome
VirusID_SARS-CoV-2_P48_1-17-2023_616	Rotavirus C	1.68921918022952	1	2222.35	SYYSEMNVK	0.95166	NA	NA	UP000007664: Genome
VirusID_SARS-CoV-2_P49_1-20-2023_685	Human immunodeficiency virus 1	2.22397690324366	10	24748.0166666667	ADLLETK; GGLDGLAYSR; IGITVQR; IGPGQAFYATNVIGDIR; IVELLER; QGYSPLSFQTLIPNPGGLDR; QYALFTNIDVIPIDK; TLNLIVK; TQWDYTLEQVAK; VLAEAMSHVTSATVLMQK	0.99389; 0.973644; 0.968769; 0.958995; 0.972654; 0.955216; 0.989348; 0.997429; 0.955997; 0.958568	NA	NA	UP000134824: Genome
VirusID_SARS-CoV-2_P49_1-20-2023_685	Human hepatitis A virus	1.94269096577544	1	19115.9	DILNILK	0.993194	NA	NA	UP000007901: Genome; UP000101082: Genome; UP000141835: Genome; UP000132838: Genome; UP000120248: Genome; UP000173248: Genome; UP000109380: Genome
VirusID_SARS-CoV-2_P49_1-20-2023_685	Hepatitis C virus	1.87718941701901	2	9075.165	AIPLEYIK; DLAVAVEPVVFSAMETK	0.98088; 0.982293	Hepatitis C virus genotype 1b	1	UP000007416: Genome; UP000008094: Genome
VirusID_SARS-CoV-2_P49_1-20-2023_685	Hepatitis C virus	1.87718941701901	2	9075.165	AIPLEYIK; DLAVAVEPVVFSAMETK	0.98088; 0.982293	Hepatitis C virus genotype 1b	1	UP000007416: Genome; UP000008094: Genome
VirusID_SARS-CoV-2_P49_1-20-2023_685	Rabies virus	1.86858924525709	1	892.303	SSVIPLMHPLADPSTVFK	0.962115	NA	NA	UP000008617: Genome
VirusID_SARS-CoV-2_P49_1-20-2023_685	Human adenovirus C	1.7404688498626	1	1119.99	NNIVSQVYLHGDK	0.957864	Human adenovirus C serotype 2	1	UP000330927: Genome
VirusID_SARS-CoV-2_P49_1-20-2023_685	Vesiculovirus india	1.67579229269856	1	3402.96	TSESTSILQPWER	0.974867	NA	NA	UP000007623: Genome; UP000007625: Genome
VirusID_SARS-CoV-2_P49_1-20-2023_685	Tapox virus	1.36131557330733	1	3792.13	GAFPDILVR	0.976437	NA	NA	UP000136581: Genome
VirusID_SARS-CoV-2_P4_1-16-2023_572	Severe acute respiratory syndrome coronavirus	3.38380696196512	25	35380	ADETQALPQR; AYNVTQAFGR; DGIIWVATEGALNTPK; DQVILLNK; FNGIGVTQNVLYENQK; FQTLLALHR; GFYAEGSR; GPEQTQGNFGDQELIR; GQGVPINTNSSPDDQIGYYR; GWIFGTTLDSK; IGMEVTPSGTWLTYTGAIK; LIANQFNSAIGK; LNTDHSSSSDNIALLVQ; LQDVVNQNAQALNTLVK; LQSLQTYVTQQLIR; MAGNGGDAALALLLLDR; NPANNAAIVLQLPQGTTLPK; PLLESELVIGAVILR; PQGLPNNTASWFTALTQHGK; QQTVTLLPAADLDDFSK; SFIEDLLFNK; VAGDSGFAAYSR; VTLADAGFIK; VYSTGSNVFQTR; WYFYYLGTGPEAGLP…	0.999828; 0.999864; 0.999501; 0.999985; 0.999333; 0.997607; 0.976149; 0.999563; 0.997904; 0.994155; 0.999946; 0.999256; 0.999883; 0.997241; 0.99996; 0.99998; 0.999991; 0.997663; 0.95564; 0.999829; 0.99999; 0.999948; 0.977451; 0.999856; 1	Severe acute respiratory syndrome coronavirus 2	19	UP000503207: Genome
VirusID_SARS-CoV-2_P4_1-16-2023_572	Human immunodeficiency virus 1	2.04498840541174	7	24169.5333333333	DFLSVAVR; IIEFIQR; IIELMYR; IVELLER; LEPTAPPAESFSFGEETNPSQK; SFDYIWK; TLNLIVK	0.967432; 0.958217; 0.959015; 0.977118; 0.967215; 0.988314; 0.991626	NA	NA	UP000134824: Genome
VirusID_SARS-CoV-2_P4_1-16-2023_572	Hepatitis C virus	1.69820091918708	1	9658.8	AIPLEYIK	0.97145	NA	NA	UP000007416: Genome
VirusID_SARS-CoV-2_P4_1-16-2023_572	Chapare mammarevirus	1.59099094953921	1	1121.42	DGSGGFIYLK	0.979519	NA	NA	UP000008449: Genome
VirusID_SARS-CoV-2_P4_1-16-2023_572	Lagos bat virus	1.58425756688025	1	280.651	ESLLIISPSIVEMDVYGR	0.958959	NA	NA	UP000141792: Genome; UP000139985: Genome
VirusID_SARS-CoV-2_P4_1-16-2023_572	Marburg marburgvirus	1.41039918925686	1	2044.04	ILEQFHLQK	0.992118	NA	NA	UP000109618: Genome
VirusID_SARS-CoV-2_P4_1-16-2023_572	Human herpesvirus 8	1.05771948221666	1	375.052	DPAQSFATHEYGK	0.991699	NA	NA	UP000097197: Genome
VirusID_SARS-CoV-2_P50_1-20-2023_686	Hepatitis B virus	2.52300827700226	1	293.193	AWNSPQFHQGLLIPR	0.985541	NA	NA	UP000142811: Genome
VirusID_SARS-CoV-2_P50_1-20-2023_686	Human immunodeficiency virus 1	2.23152359924451	7	39402.4	ADLLETK; AIELLQSIGR; IIEFIQR; IVELLER; IVELLGLR; LDIVPIDNSSEYR; TLNLIVK	0.994054; 0.977923; 0.984105; 0.972904; 0.957735; 0.974952; 0.998533	NA	NA	UP000134824: Genome
VirusID_SARS-CoV-2_P50_1-20-2023_686	Human hepatitis A virus	1.95023766177628	1	23058.7	DILNILK	0.956123	NA	NA	UP000007901: Genome; UP000101082: Genome; UP000173248: Genome; UP000141835: Genome; UP000120248: Genome; UP000132838: Genome; UP000109380: Genome
VirusID_SARS-CoV-2_P50_1-20-2023_686	Hepatitis C virus	1.88473611301985	1	15508.9	AIPLEYIK	0.963705	NA	NA	UP000007416: Genome
VirusID_SARS-CoV-2_P50_1-20-2023_686	Vesiculovirus india	1.6833389886994	1	3788.6	TSESTSILQPWER	0.962759	NA	NA	UP000007623: Genome; UP000007625: Genome
VirusID_SARS-CoV-2_P50_1-20-2023_686	Human cytomegalovirus	0.988761380660785	1	1715.77	AFVGALPSLGYHFGFVR	0.977475	NA	NA	UP000126214: Genome
VirusID_SARS-CoV-2_P5_1-16-2023_573	Severe acute respiratory syndrome coronavirus	3.13423355267042	12	10320.31	AYNVTQAFGR; DQVILLNK; IGMEVTPSGTWLTYTGAIK; LNTDHSSSSDNIALLVQ; LQSLQTYVTQQLIR; MAGNGGDAALALLLLDR; NPANNAAIVLQLPQGTTLPK; PLLESELVIGAVILR; SFIEDLLFNK; VAGDSGFAAYSR; VTLADAGFIK; WYFYYLGTGPEAGLPYGANK	0.999984; 0.963704; 0.999977; 0.999883; 0.999857; 0.994282; 0.999803; 0.992894; 0.994689; 0.999908; 0.999193; 0.997714	Severe acute respiratory syndrome coronavirus 2	10	UP000503207: Genome
VirusID_SARS-CoV-2_P5_1-16-2023_573	Human immunodeficiency virus 1	2.04529246933363	3	7201.45	ADLLETK; LGDIIGDIR; TLNLIVK	0.962919; 0.96431; 0.995902	NA	NA	UP000134824: Genome
VirusID_SARS-CoV-2_P5_1-16-2023_573	Salivirus A	1.92765297146683	1	385.964	FPVPFPAPQHWK	0.972383	NA	NA	UP000029742: Genome
VirusID_SARS-CoV-2_P5_1-16-2023_573	West Nile virus	1.68990481134706	1	2391.74	SAMLSLIDGK	0.963128	NA	NA	UP000161639: Genome
VirusID_SARS-CoV-2_P5_1-16-2023_573	Vesiculovirus isfahan	1.51666139516421	1	722.616	DAIHWFVEPSSNLAK	0.953975	NA	NA	UP000204017: Genome
VirusID_SARS-CoV-2_P5_1-16-2023_573	Human respiratory syncytial virus	1.43368716009944	1	272.411	PQSQFIVDLGAHLEK	0.950577	NA	NA	UP000174524: Genome
VirusID_SARS-CoV-2_P5_1-16-2023_573	Human metapneumovirus	1.4062489117525	1	1356.4	QVTEVYDLVR	0.962764	NA	NA	UP000001398: Genome
VirusID_SARS-CoV-2_P5_1-16-2023_573	Human herpesvirus 6A	1.21706235460667	1	1041.02	NLHLHFILEQR	0.954782	NA	NA	UP000009295: Genome
VirusID_SARS-CoV-2_P5_1-16-2023_573	Human herpesvirus 2	0.970963726080422	1	1833.04	GSPEAAPGADVAPGAR	0.95694	NA	NA	UP000125805: Genome
VirusID_SARS-CoV-2_P6_1-16-2023_574	Severe acute respiratory syndrome coronavirus	3.25850362943623	11	17230.22	AYNVTQAFGR; DQVILLNK; GQGVPINTNSSPDDQIGYYR; IGMEVTPSGTWLTYTGAIK; LNTDHSSSSDNIALLVQ; LQSLQTYVTQQLIR; MAGNGGDAALALLLLDR; NPANNAAIVLQLPQGTTLPK; SFIEDLLFNK; VAGDSGFAAYSR; WYFYYLGTGPEAGLPYGANK	0.999967; 0.993888; 0.98869; 0.999956; 0.999961; 0.999532; 0.999311; 0.999918; 0.999754; 0.999917; 0.999335	Severe acute respiratory syndrome coronavirus 2	9	UP000503207: Genome
VirusID_SARS-CoV-2_P6_1-16-2023_574	Human immunodeficiency virus 1	2.16956254609945	8	43924.1	ADLLETK; HFNTTIIFK; IGITVQR; IIEFIQR; IVELLER; TEDIIGNIR; TLNLIVK; TYWGLHTGEQAWHLGNGTSIEWR	0.998472; 0.959941; 0.958506; 0.996034; 0.981793; 0.971203; 0.999539; 0.957106	NA	NA	UP000134824: Genome
VirusID_SARS-CoV-2_P6_1-16-2023_574	Human hepatitis A virus	1.88827660863122	1	55366.3	DILNILK	0.967994	NA	NA	UP000141835: Genome; UP000120248: Genome; UP000132838: Genome; UP000101082: Genome; UP000173248: Genome; UP000109380: Genome; UP000007901: Genome
VirusID_SARS-CoV-2_P6_1-16-2023_574	Sapporo virus	1.8315489841823	1	1595.96	SYIETIIGTHR	0.997639	NA	NA	UP000113838: Genome
VirusID_SARS-CoV-2_P6_1-16-2023_574	Hepatitis C virus	1.82277505987479	1	19381.2	AIPLEYIK	0.976041	NA	NA	UP000007416: Genome
VirusID_SARS-CoV-2_P6_1-16-2023_574	Human adenovirus C	1.68605449271839	1	1957.07	NNIVSQVYLHGDK	0.960375	Human adenovirus C serotype 2	1	UP000330927: Genome
VirusID_SARS-CoV-2_P6_1-16-2023_574	Rotavirus A	1.60793121182709	1	6997.78	AGINLLNNEK	0.958862	NA	NA	UP000137796: Genome
VirusID_SARS-CoV-2_P6_1-16-2023_574	Marburg marburgvirus	1.53497332994457	1	1760.66	ILEQFHLQK	0.951544	NA	NA	UP000109618: Genome
VirusID_SARS-CoV-2_P7_1-16-2023_575	Severe acute respiratory syndrome coronavirus	3.06178952537616	10	9115.12	AYNVTQAFGR; IGMEVTPSGTWLTYTGAIK; LIANQFNSAIGK; LNTDHSSSSDNIALLVQ; LQSLQTYVTQQLIR; MAGNGGDAALALLLLDR; NPANNAAIVLQLPQGTTLPK; QQTVTLLPAADLDDFSK; SFIEDLLFNK; VAGDSGFAAYSR	0.999902; 0.999869; 0.952101; 0.994034; 0.979744; 0.999941; 0.997957; 0.967379; 0.997147; 0.99974	Severe acute respiratory syndrome coronavirus 2	8	UP000503207: Genome
VirusID_SARS-CoV-2_P7_1-16-2023_575	Human immunodeficiency virus 1	2.08199291146444	6	23882.89	ADLLETK; IVELLER; SFDYIWK; TEDIIGNIR; TLNLIVK; VMGIQMNWQHLLR	0.986893; 0.987375; 0.95517; 0.968778; 0.99547; 0.963298	NA	NA	UP000134824: Genome
VirusID_SARS-CoV-2_P7_1-16-2023_575	Human hepatitis A virus	1.80070697399622	1	24893.8	DILNILK	0.967702	NA	NA	UP000173248: Genome; UP000141835: Genome; UP000109380: Genome; UP000132838: Genome; UP000120248: Genome; UP000101082: Genome; UP000007901: Genome
VirusID_SARS-CoV-2_P7_1-16-2023_575	Usutu virus	1.79072275308962	1	3117.02	FANALHFLNSMSK	0.956871	NA	NA	UP000138451: Genome
VirusID_SARS-CoV-2_P7_1-16-2023_575	Rosavirus A	1.78581541859487	1	17531.6	IASVLLK	0.98081	NA	NA	UP000029743: Genome
VirusID_SARS-CoV-2_P7_1-16-2023_575	Hepatitis C virus	1.73520542523979	1	9556.78	AIPLEYIK	0.985598	NA	NA	UP000007416: Genome
VirusID_SARS-CoV-2_P8_1-16-2023_576	Severe acute respiratory syndrome coronavirus	3.00886918615429	8	7669.37	AYNVTQAFGR; IGMEVTPSGTWLTYTGAIK; LNTDHSSSSDNIALLVQ; LQSLQTYVTQQLIR; NPANNAAIVLQLPQGTTLPK; SFIEDLLFNK; VAGDSGFAAYSR; WYFYYLGTGPEAGLPYGANK	0.999691; 0.999914; 0.999031; 0.999646; 0.990402; 0.996967; 0.999837; 0.96462	Severe acute respiratory syndrome coronavirus 2	6	UP000503207: Genome
VirusID_SARS-CoV-2_P8_1-16-2023_576	Human immunodeficiency virus 1	2.09601936187319	11	53395.8333333333	ADLLETK; AIIVQLK; AWNNTLR; IIEFIQR; IVELLER; LDVVPITDDGNSSK; MSYQQLWK; PEPSAPPAEEITSPPK; SFDYIWK; TLNLIVK; VLAVGQYLK	0.991764; 0.985948; 0.985586; 0.980765; 0.984994; 0.990763; 0.968489; 0.960735; 0.987325; 0.999135; 0.996865	NA	NA	UP000134824: Genome
VirusID_SARS-CoV-2_P8_1-16-2023_576	Human hepatitis A virus	1.81473342440497	1	40302.9	DILNILK	0.983905	NA	NA	UP000007901: Genome; UP000132838: Genome; UP000109380: Genome; UP000141835: Genome; UP000101082: Genome; UP000173248: Genome; UP000120248: Genome
VirusID_SARS-CoV-2_P8_1-16-2023_576	Rosavirus A	1.79984186900362	1	21316.2	IASVLLK	0.98705	NA	NA	UP000029743: Genome
VirusID_SARS-CoV-2_P8_1-16-2023_576	Hepatitis C virus	1.75800579995604	2	7741.65	AIPLEYIK; DLAVAVEPVVFSQMETK	0.996036; 0.964462	NA	NA	UP000008855: Genome
VirusID_SARS-CoV-2_P8_1-16-2023_576	Human adenovirus D	1.54240599961668	1	16854.1	LTLILTK	0.97821	Human adenovirus D serotype 15	1	UP000170926: Genome
VirusID_SARS-CoV-2_P9_1-16-2023_577	Severe acute respiratory syndrome coronavirus	3.20925849132372	5	10718.8766666667	AYNVTQAFGR; NPANNAAIVLQLPQGTTLPK; SFIEDLLFNK; VAGDSGFAAYSR; WYFYYLGTGPEAGLPYGANK	0.999975; 0.999523; 0.962525; 0.983322; 0.991406	Severe acute respiratory syndrome coronavirus 2	4	UP000503207: Genome
VirusID_SARS-CoV-2_P9_1-16-2023_577	Human immunodeficiency virus 1	2.4724999260983	3	35419.7666666667	ADLLETK; LGDLFNR; TLNLIVK	0.998402; 0.952234; 0.998618	NA	NA	UP000134824: Genome
VirusID_SARS-CoV-2_P9_1-16-2023_577	Human hepatitis A virus	2.19121398863008	1	35527.2	DILNILK	0.978488	NA	NA	UP000141835: Genome; UP000132838: Genome; UP000120248: Genome; UP000173248: Genome; UP000007901: Genome; UP000101082: Genome; UP000109380: Genome
VirusID_SARS-CoV-2_P9_1-16-2023_577	Sapporo virus	2.17146993043432	1	2435.78	SYLETIIGTHR	0.964055	NA	NA	UP000170889: Genome
VirusID_SARS-CoV-2_P9_1-16-2023_577	Hepatitis C virus	2.12571243987365	1	23991.7	AIPLEYIK	0.992009	NA	NA	UP000007416: Genome
