# Supplementary material for: vPro-MS enables identification of human-pathogenic viruses from patient samples by untargeted proteomics
Source: Nat Commun. 2025 Jul 31;16:7041. doi: 10.1038/s41467-025-62469-4 (PMC12314097; doi:10.1038/s41467-025-62469-4)
Supplement: Supplementary file 12 — Source data [file 41467_2025_62469_MOESM12_ESM.zip › Source data/Source data Table 1/Results_VirusID_FDR1__MinPep1_MinCscore0.95_MinvPro2.txt]

Run	Species	VirID.Score	No.Peptide.Sequences	Virus.Quantity.Top3	Peptide.Sequences	CScores	Subspecies	No.Peptide.Sequences.Subspecies	Proteomes
VirusID_SARS-CoV-2_D1_1-20-2023_692	Severe acute respiratory syndrome coronavirus	3.15238646415948	10	18959.7	AYNVTQAFGR; DQVILLNK; LIANQFNSAIGK; LNTDHSSSSDNIALLVQ; LQSLQTYVTQQLIR; NPANNAAIVLQLPQGTTLPK; SFIEDLLFNK; VAGDSGFAAYSR; VTLADAGFIK; WYFYYLGTGPEAGLPYGANK	0.997855; 0.999623; 0.999193; 0.999976; 0.999789; 0.999744; 0.999566; 0.999972; 0.999726; 0.999929	Severe acute respiratory syndrome coronavirus 2	8	UP000503207: Genome
VirusID_SARS-CoV-2_D2_1-20-2023_693	Severe acute respiratory syndrome coronavirus	3.24079915935023	6	16726.52	AYNVTQAFGR; IGMEVTPSGTWLTYTGAIK; LQSLQTYVTQQLIR; NPANNAAIVLQLPQGTTLPK; VAGDSGFAAYSR; VTLADAGFIK	0.999915; 0.998292; 0.997279; 0.99932; 0.99757; 0.996765	Severe acute respiratory syndrome coronavirus 2	5	UP000503207: Genome
VirusID_SARS-CoV-2_D2_1-20-2023_693	Human immunodeficiency virus 1	2.25416312090821	1	4961.7	LDIVPIDNDNTSYTLK	0.966831	NA	NA	UP000173752: Genome
VirusID_SARS-CoV-2_D2_1-20-2023_693	Influenza A virus	2.05688256278259	1	1145.22	QEQQSDVSVDNSHFVNIELE	0.956244	NA	NA	UP000106120: Genome
VirusID_SARS-CoV-2_D3_1-20-2023_694	Severe acute respiratory syndrome coronavirus	2.54472533992192	1	5974.67	AYNVTQAFGR	0.981071	Severe acute respiratory syndrome coronavirus 2	1	UP000503207: Genome
VirusID_SARS-CoV-2_D3_1-20-2023_694	Human immunodeficiency virus 1	2.14942542741609	1	3758.03	PWLHGLGQHIYETYGDTGEGVR	0.97028	NA	NA	UP000096050: Genome
VirusID_SARS-CoV-2_D4_1-20-2023_695	Hepatitis B virus	2.47245473745624	1	996.77	VGVGAFGPGFIPLR	0.951762	NA	NA	UP000124249: Genome
VirusID_SARS-CoV-2_D4_1-20-2023_695	Human immunodeficiency virus 1	2.35023885918341	1	2519.32	IVELLGLR	0.98737	NA	NA	UP000163602: Genome
VirusID_SARS-CoV-2_N1_1-21-2023_704	Human immunodeficiency virus 1	2.01898062810697	2	1058.459	IGPGQTFYTTEIIGDIR; SLFNTVAVLYYVHK	0.986738; 0.95994	NA	NA	UP000144920: Genome; UP000163915: Genome
VirusID_SARS-CoV-2_N2_1-21-2023_705	NA	NA	NA	NA	NA	NA	NA	NA	NA
VirusID_SARS-CoV-2_N3_1-21-2023_706	Dobrava-Belgrade orthohantavirus	2.40260919551728	1	4260.82	ATLEELQK	0.969151	NA	NA	UP000150906: Genome
VirusID_SARS-CoV-2_N3_1-21-2023_706	Human immunodeficiency virus 1	2.09604671125334	2	7884.955	IIDFLQR; SFDYIWK	0.985851; 0.981012	NA	NA	UP000135297: Genome; UP000155133: Genome
VirusID_SARS-CoV-2_N4_1-21-2023_707	NA	NA	NA	NA	NA	NA	NA	NA	NA
VirusID_SARS-CoV-2_N5_1-21-2023_708	Human immunodeficiency virus 1	2.28919556083219	4	1900.08433333333	AQLQEIENFK; AVGLLGHSSLK; IGITLQR; LVPVDPDEVEEATEGER	0.952628; 0.972534; 0.978801; 0.96989	NA	NA	UP000099510: Genome
VirusID_SARS-CoV-2_N6_1-21-2023_709	Human immunodeficiency virus 1	2.11118293293773	6	16831.5966666667	AWNNTLR; IGPGQTFYATGDITGDIR; IIDFLQR; QSVYALFYK; TDIVQMENTNNR; TSVHIGPGQEFYK	0.959177; 0.960797; 0.994642; 0.961633; 0.981236; 0.979993	NA	NA	UP000139495: Genome
VirusID_SARS-CoV-2_N7_1-21-2023_710	Human immunodeficiency virus 1	2.05620969494453	4	17397.0833333333	AWNNTLR; IIDFLQR; LNQLGIAPTK; SFDYIWK	0.958938; 0.98768; 0.964635; 0.981069	NA	NA	UP000139495: Genome
VirusID_SARS-CoV-2_N8_1-21-2023_711	NA	NA	NA	NA	NA	NA	NA	NA	NA
VirusID_SARS-CoV-2_O1_1-20-2023_687	Severe acute respiratory syndrome coronavirus	2.99630154749996	4	7967.36333333333	AYNVTQAFGR; IGMEVTPSGTWLTYTGAIK; NPANNAAIVLQLPQGTTLPK; VAGDSGFAAYSR	0.999965; 0.991925; 0.984765; 0.999787	Severe acute respiratory syndrome coronavirus 2	4	UP000503207: Genome
VirusID_SARS-CoV-2_O1_1-20-2023_687	Salivirus A	2.14190348440774	1	3292.99	FPVPFPAPQHWK	0.963489	NA	NA	UP000029742: Genome
VirusID_SARS-CoV-2_O1_1-20-2023_687	Human immunodeficiency virus 1	2.06765745603563	2	2361.285	EHALFYALDVVPIEGDNTSYR; SFDYIWK	0.955046; 0.989382	NA	NA	UP000109900: Genome
VirusID_SARS-CoV-2_O2_1-20-2023_688	Severe acute respiratory syndrome coronavirus	3.35481749343935	21	31842.9	ADETQALPQR; AYNVTQAFGR; DGIIWVATEGALNTPK; DQVILLNK; FNGIGVTQNVLYENQK; FQTLLALHR; GFYAEGSR; GPEQTQGNFGDQELIR; GQGVPINTNSSPDDQIGYYR; GWIFGTTLDSK; IGMEVTPSGTWLTYTGAIK; IQDSLSSTASALGK; LNTDHSSSSDNIALLVQ; LQSLQTYVTQQLIR; MAGNGGDAALALLLLDR; NPANNAAIVLQLPQGTTLPK; QQTVTLLPAADLDDFSK; SFIEDLLFNK; VAGDSGFAAYSR; VTLADAGFIK; WYFYYLGTGPEAGLPYGANK	0.999851; 0.999682; 0.991495; 0.999396; 0.981604; 0.995605; 0.980058; 0.997588; 0.996742; 0.960237; 0.999986; 0.975469; 0.999716; 0.998738; 0.999972; 0.997536; 0.99995; 0.999367; 0.99996; 0.973527; 0.999998	Severe acute respiratory syndrome coronavirus 2	17	UP000503207: Genome
VirusID_SARS-CoV-2_O3_1-20-2023_689	Severe acute respiratory syndrome coronavirus	2.81347673547479	3	3470.58666666667	AYNVTQAFGR; IGMEVTPSGTWLTYTGAIK; NPANNAAIVLQLPQGTTLPK	0.995024; 0.996261; 0.998011	Severe acute respiratory syndrome coronavirus 2	3	UP000503207: Genome
VirusID_SARS-CoV-2_O3_1-20-2023_689	Human immunodeficiency virus 1	2.32339050359076	3	3944.27666666667	IGITLQR; IIEGLQR; LNWASQIYPGVK	0.975947; 0.962021; 0.975575	NA	NA	UP000099510: Genome
VirusID_SARS-CoV-2_O4_1-20-2023_690	Severe acute respiratory syndrome coronavirus	2.49448957161291	1	5163.38	AYNVTQAFGR	0.977766	Severe acute respiratory syndrome coronavirus 2	1	UP000503207: Genome
VirusID_SARS-CoV-2_O4_1-20-2023_690	Human immunodeficiency virus 1	2.11537642020036	1	20322.8	IIDFLQR	0.997117	NA	NA	UP000155133: Genome; UP000135297: Genome
VirusID_SARS-CoV-2_P10_1-16-2023_578	Severe acute respiratory syndrome coronavirus	3.00448824542536	5	6809.4	AYNVTQAFGR; DQVILLNK; IGMEVTPSGTWLTYTGAIK; NPANNAAIVLQLPQGTTLPK; VAGDSGFAAYSR	0.999736; 0.974431; 0.99743; 0.99943; 0.994458	Severe acute respiratory syndrome coronavirus 2	5	UP000503207: Genome
VirusID_SARS-CoV-2_P10_1-16-2023_578	Alphapapillomavirus 4	2.33267048713296	1	808.435	IFLTVVDTTR	0.957231	NA	NA	UP000009114: Genome; UP000007667: Genome
VirusID_SARS-CoV-2_P10_1-16-2023_578	Chikungunya virus	2.30551824108935	1	1330.03	DNFNVYK	0.97015	NA	NA	UP000147969: Genome; UP000119644: Genome; UP000168362: Genome; UP000098069: Genome; UP000150072: Genome; UP000161250: Genome; UP000173582: Genome; UP000136794: Genome; UP000101825: Genome; UP000136537: Genome; UP000166299: Genome; UP000141714: Genome; UP000167188: Genome; UP000154748: Genome
VirusID_SARS-CoV-2_P10_1-16-2023_578	Human immunodeficiency virus 1	2.17081966719189	5	35970.2	ADLLETK; EIDNYTGTIYSLIEK; IIEFIQR; IVELLER; TLNLIVK	0.995668; 0.969293; 0.991867; 0.978661; 0.998752	NA	NA	UP000134824: Genome
VirusID_SARS-CoV-2_P10_1-16-2023_578	Monkeypox virus	2.03164049146898	1	4529.74	YITENYR	0.952387	NA	NA	UP000515962: Contig_spades genomic sequence
VirusID_SARS-CoV-2_P11_1-16-2023_579	Severe acute respiratory syndrome coronavirus	3.35370522974201	14	19827.89	ADETQALPQR; AYNVTQAFGR; DQVILLNK; FQTLLALHR; GQGVPINTNSSPDDQIGYYR; IGMEVTPSGTWLTYTGAIK; LNTDHSSSSDNIALLVQ; LQSLQTYVTQQLIR; MAGNGGDAALALLLLDR; NPANNAAIVLQLPQGTTLPK; QQTVTLLPAADLDDFSK; SFIEDLLFNK; VAGDSGFAAYSR; WYFYYLGTGPEAGLPYGANK	0.986593; 0.998604; 0.990199; 0.985299; 0.960957; 0.999841; 0.995937; 0.965756; 0.999672; 0.999893; 0.961803; 0.994584; 0.999303; 0.998211	Severe acute respiratory syndrome coronavirus 2	12	UP000503207: Genome
VirusID_SARS-CoV-2_P11_1-16-2023_579	Vaccinia virus	2.68469844878344	1	10824.5	LNAFLESGDAIAR	0.960881	NA	NA	UP000136916: Genome
VirusID_SARS-CoV-2_P11_1-16-2023_579	Mamastrovirus-1	2.46909864844408	1	3160.14	DATGSTQFGPVQALGAQYSMWK	0.964609	NA	NA	UP000167984: Genome
VirusID_SARS-CoV-2_P11_1-16-2023_579	Human immunodeficiency virus 1	2.17761397068633	3	11897.7766666667	ADLLETK; AQNPGIVIYQYMDELYVGSDLEIGR; TLNLIVK	0.970711; 0.972373; 0.993712	NA	NA	UP000134824: Genome
VirusID_SARS-CoV-2_P12_1-16-2023_580	Severe acute respiratory syndrome coronavirus	3.08968072522681	7	8661.13333333333	AYNVTQAFGR; DQVILLNK; IGMEVTPSGTWLTYTGAIK; LNTDHSSSSDNIALLVQ; NPANNAAIVLQLPQGTTLPK; SFIEDLLFNK; VAGDSGFAAYSR	0.999721; 0.96111; 0.999779; 0.994604; 0.999747; 0.994954; 0.997773	Severe acute respiratory syndrome coronavirus 2	6	UP000503207: Genome
VirusID_SARS-CoV-2_P12_1-16-2023_580	Alphapapillomavirus 2	2.41507006675024	1	1291.22	AGVAGDTIPETLYIK	0.963649	Human papillomavirus 28	1	UP000009158: Genome
VirusID_SARS-CoV-2_P12_1-16-2023_580	Human immunodeficiency virus 1	2.3529221600014	3	12263.5	ADLLETK; TLNLIVK; VLAEAMSQVNNTNIMMQR	0.983442; 0.996144; 0.953393	NA	NA	UP000099749: Genome
VirusID_SARS-CoV-2_P12_1-16-2023_580	Primate T-lymphotropic virus 1	2.01049947917919	1	4212.24	NNWAIIGR	0.97799	NA	NA	UP000110593: Genome; UP000001061: Genome
VirusID_SARS-CoV-2_P13_1-16-2023_581	Severe acute respiratory syndrome coronavirus	3.01817884981905	8	7750.35666666667	AYNVTQAFGR; DQVILLNK; IGMEVTPSGTWLTYTGAIK; MAGNGGDAALALLLLDR; NPANNAAIVLQLPQGTTLPK; SFIEDLLFNK; VAGDSGFAAYSR; WYFYYLGTGPEAGLPYGANK	0.999597; 0.994349; 0.99999; 0.978877; 0.997796; 0.97176; 0.999222; 0.999946	Severe acute respiratory syndrome coronavirus 2	7	UP000503207: Genome
VirusID_SARS-CoV-2_P14_1-16-2023_582	Severe acute respiratory syndrome coronavirus	3.14701685565843	8	8837.40333333333	AYNVTQAFGR; DQVILLNK; IGMEVTPSGTWLTYTGAIK; LNTDHSSSSDNIALLVQ; LQSLQTYVTQQLIR; NPANNAAIVLQLPQGTTLPK; VAGDSGFAAYSR; WYFYYLGTGPEAGLPYGANK	0.999972; 0.951367; 0.999094; 0.969916; 0.996417; 0.999617; 0.999036; 0.954005	Severe acute respiratory syndrome coronavirus 2	7	UP000503207: Genome
VirusID_SARS-CoV-2_P14_1-16-2023_582	Human immunodeficiency virus 1	2.16722024174672	5	15275.7466666667	ADLLETK; EWHLGHGISIEWR; IIEFIQR; LSDLLSIAAR; TLNLIVK	0.990764; 0.963411; 0.969978; 0.986935; 0.992682	NA	NA	UP000134824: Genome
VirusID_SARS-CoV-2_P15_1-16-2023_583	Severe acute respiratory syndrome coronavirus	2.78138237471657	3	5170.70333333333	AYNVTQAFGR; IGMEVTPSGTWLTYTGAIK; NPANNAAIVLQLPQGTTLPK	0.995039; 0.99915; 0.999751	Severe acute respiratory syndrome coronavirus 2	3	UP000503207: Genome
VirusID_SARS-CoV-2_P15_1-16-2023_583	Human immunodeficiency virus 1	2.16956254609945	4	52785.1333333333	ADLLETK; AWNNTLR; IVELLER; TLNLIVK	0.959346; 0.95091; 0.964694; 0.9874	NA	NA	UP000134824: Genome
VirusID_SARS-CoV-2_P16_1-16-2023_584	Severe acute respiratory syndrome coronavirus	2.93386148612051	5	8815.46666666667	AYNVTQAFGR; IGMEVTPSGTWLTYTGAIK; NPANNAAIVLQLPQGTTLPK; SFIEDLLFNK; VAGDSGFAAYSR	0.999826; 0.999633; 0.998847; 0.979468; 0.99445	Severe acute respiratory syndrome coronavirus 2	4	UP000503207: Genome
VirusID_SARS-CoV-2_P16_1-16-2023_584	Hepatitis B virus	2.59504292956713	1	3103.06	QWNFTTFHQTLQDPR	0.953923	NA	NA	UP000157361: Genome
VirusID_SARS-CoV-2_P16_1-16-2023_584	Human immunodeficiency virus 1	2.19710292089509	5	45715.9666666667	ADLLETK; IGPGQAFYATGAITGDIR; IIEFIQR; IVELLER; TLNLIVK	0.997368; 0.956519; 0.967866; 0.983168; 0.999065	NA	NA	UP000134824: Genome
VirusID_SARS-CoV-2_P17_1-16-2023_585	Severe acute respiratory syndrome coronavirus	3.07946634810209	7	9809.93666666667	AYNVTQAFGR; DQVILLNK; IGMEVTPSGTWLTYTGAIK; LNTDHSSSSDNIALLVQ; NPANNAAIVLQLPQGTTLPK; SFIEDLLFNK; WYFYYLGTGPEAGLPYGANK	0.999514; 0.9865; 0.999679; 0.965332; 0.990016; 0.956609; 0.985813	Severe acute respiratory syndrome coronavirus 2	6	UP000503207: Genome
VirusID_SARS-CoV-2_P17_1-16-2023_585	Alphapapillomavirus 7	2.45810120157874	1	1873.13	VYLPPPSVAK	0.971715	Human papillomavirus 59	1	UP000159133: Genome; UP000149637: Genome; UP000167467: Genome
VirusID_SARS-CoV-2_P17_1-16-2023_585	Human immunodeficiency virus 1	2.16661652382099	8	57604.4	ADLLETK; AWNNTLR; IVELLER; LDVVPITDDGNSSK; LFNETLFSK; LIDLISVTAR; SFDYIWK; TLNLIVK	0.982957; 0.964558; 0.981022; 0.980003; 0.970728; 0.966434; 0.976252; 0.998929	NA	NA	UP000134824: Genome
VirusID_SARS-CoV-2_P18_1-16-2023_586	Severe acute respiratory syndrome coronavirus	2.7669264583056	3	6471.688	AYNVTQAFGR; NPANNAAIVLQLPQGTTLPK; SFIEDLLFNK	0.999912; 0.999466; 0.976492	Severe acute respiratory syndrome coronavirus 2	2	UP000503207: Genome
VirusID_SARS-CoV-2_P18_1-16-2023_586	Human immunodeficiency virus 1	2.45293148547725	7	33365.99	ADLLETK; AIELLQSIGR; IGITLQR; IVELLER; SFDYIWK; TLNLIVK; VLAVGQYLK	0.993947; 0.986946; 0.967683; 0.984294; 0.997898; 0.999014; 0.996058	NA	NA	UP000099510: Genome
VirusID_SARS-CoV-2_P19_1-16-2023_587	Severe acute respiratory syndrome coronavirus	2.52908960330511	2	3269.763	AYNVTQAFGR; NPANNAAIVLQLPQGTTLPK	0.993711; 0.999912	Severe acute respiratory syndrome coronavirus 2	2	UP000503207: Genome
VirusID_SARS-CoV-2_P19_1-16-2023_587	Human immunodeficiency virus 1	2.09336103374367	7	52285.3	ADLLETK; AIELLQSIGR; AWNNTLR; IIEFIQR; IVELLER; NIIVQLK; TLNLIVK	0.992638; 0.992597; 0.985581; 0.994681; 0.974759; 0.9583; 0.995763	NA	NA	UP000134824: Genome
VirusID_SARS-CoV-2_P1_1-16-2023_569	Severe acute respiratory syndrome coronavirus	3.33694447303524	27	24722.9666666667	ADETQALPQR; ADSNGTITVEELK; ALTGIAVEQDK; AYNVTQAFGR; DQVILLNK; EITVATSR; FASVYAWNR; FNGIGVTQNVLYENQK; FQTLLALHR; GPEQTQGNFGDQELIR; GQGVPINTNSSPDDQIGYYR; IGMEVTPSGTWLTYTGAIK; IQDSLSSTASALGK; LIANQFNSAIGK; LNTDHSSSSDNIALLVQ; LQDVVNQNAQALNTLVK; LQSLQTYVTQQLIR; MAGNGGDAALALLLLDR; NPANNAAIVLQLPQGTTLPK; PLLESELVIGAVILR; QQTVTLLPAADLDDFSK; SFIEDLLFNK; SMWSFNPETNILLNVPLHGTILTR; VAGDSGFAAYSR; VTLADAGFIK; V…	0.999827; 0.978102; 0.965018; 0.999923; 0.999959; 0.986251; 0.997528; 0.999878; 0.995271; 0.99975; 0.999313; 0.999989; 0.99155; 0.977984; 0.999951; 0.979108; 0.999919; 0.999957; 0.995784; 0.997632; 0.994176; 0.999971; 0.956212; 0.999989; 0.999775; 0.999875; 0.999997	Severe acute respiratory syndrome coronavirus 2	22	UP000503207: Genome
VirusID_SARS-CoV-2_P1_1-16-2023_569	Hepatitis B virus	2.57215718420958	1	1768.11	DLVVSYVNGHMGLK	0.992434	NA	NA	UP000128406: Genome
VirusID_SARS-CoV-2_P1_1-16-2023_569	Alphapapillomavirus 11	2.21997466609822	1	1843.34	GQPLGIGTSGNPFMNK	0.97298	NA	NA	UP000097738: Genome
VirusID_SARS-CoV-2_P20_1-16-2023_588	Severe acute respiratory syndrome coronavirus	2.82572489480363	3	3852.51333333333	AYNVTQAFGR; IGMEVTPSGTWLTYTGAIK; NPANNAAIVLQLPQGTTLPK	0.999784; 0.996234; 0.989025	Severe acute respiratory syndrome coronavirus 2	3	UP000503207: Genome
VirusID_SARS-CoV-2_P20_1-16-2023_588	Vaccinia virus	2.72098954428362	1	7091.18	LNAFLESGDAIAR	0.952814	NA	NA	UP000136916: Genome
VirusID_SARS-CoV-2_P20_1-16-2023_588	Hepatitis B virus	2.54489828522794	1	1940.68	ELVVNYVNHTVGLK	0.96063	NA	NA	UP000149573: Genome; UP000122496: Genome
VirusID_SARS-CoV-2_P20_1-16-2023_588	Human immunodeficiency virus 1	2.21390506618652	7	18339.91	ADLLETK; AIELLQSIGR; EIDNYTVEIYK; IIDFLQR; LGLWTLGQR; SFDYIWK; TLNLIVK	0.996506; 0.995038; 0.952888; 0.981546; 0.963586; 0.990196; 0.998428	NA	NA	UP000134824: Genome
VirusID_SARS-CoV-2_P20_1-16-2023_588	Enterovirus B	2.12675489046762	1	8833.48	LSNIGQAMEFSAGK	0.978321	Echovirus 30	1	UP000002678: Genome
VirusID_SARS-CoV-2_P21_1-16-2023_589	Severe acute respiratory syndrome coronavirus	2.70055077733917	3	2294.63466666667	AYNVTQAFGR; IGMEVTPSGTWLTYTGAIK; NPANNAAIVLQLPQGTTLPK	0.995454; 0.999827; 0.999556	Severe acute respiratory syndrome coronavirus 2	3	UP000503207: Genome
VirusID_SARS-CoV-2_P21_1-16-2023_589	Human immunodeficiency virus 1	2.08873094872206	5	19662.28	ADLLETK; IVELLER; LDVVPITDDGNSSK; LFNETLFSK; TLNLIVK	0.988531; 0.961198; 0.996227; 0.985835; 0.991457	NA	NA	UP000134824: Genome
VirusID_SARS-CoV-2_P22_1-16-2023_590	Severe acute respiratory syndrome coronavirus	2.85307248448604	4	8347.47333333333	AYNVTQAFGR; DQVILLNK; IGMEVTPSGTWLTYTGAIK; NPANNAAIVLQLPQGTTLPK	0.998025; 0.965905; 0.999962; 0.999165	Severe acute respiratory syndrome coronavirus 2	4	UP000503207: Genome
VirusID_SARS-CoV-2_P22_1-16-2023_590	Hepatitis B virus	2.56540645038004	1	4632.47	DLVVSYVNSHMGLK	0.984412	NA	NA	UP000151895: Genome
VirusID_SARS-CoV-2_P22_1-16-2023_590	Hepatitis E virus	2.44730713830205	1	5630.88	PFTTIQQYSK	0.968685	NA	NA	UP000098557: Genome
VirusID_SARS-CoV-2_P22_1-16-2023_590	Human immunodeficiency virus 1	2.11631391926063	5	21112.9333333333	ADLLETK; IVELLER; LGLWTLGQR; SFDYIWK; TLNLIVK	0.996114; 0.986592; 0.968966; 0.989479; 0.998546	NA	NA	UP000134824: Genome
VirusID_SARS-CoV-2_P23_1-16-2023_591	Severe acute respiratory syndrome coronavirus	2.84671915496213	3	4164.64333333333	AYNVTQAFGR; IGMEVTPSGTWLTYTGAIK; NPANNAAIVLQLPQGTTLPK	0.999604; 0.999373; 0.999374	Severe acute respiratory syndrome coronavirus 2	3	UP000503207: Genome
VirusID_SARS-CoV-2_P23_1-16-2023_591	Human immunodeficiency virus 1	2.23489932634501	9	70588.1666666667	ADLLETK; AIELLQSIGR; AWNNTLR; DLLDLDK; IIEFIQR; IVELLER; LGLWTLGQR; QTEPAAEGVGAASQDLGK; TLNLIVK	0.991501; 0.993229; 0.974468; 0.9595; 0.97394; 0.989861; 0.970588; 0.972604; 0.994757	NA	NA	UP000134824: Genome
VirusID_SARS-CoV-2_P24_1-16-2023_592	Severe acute respiratory syndrome coronavirus	2.66367081784363	3	2809.66333333333	AYNVTQAFGR; IGMEVTPSGTWLTYTGAIK; NPANNAAIVLQLPQGTTLPK	0.999354; 0.994757; 0.974788	Severe acute respiratory syndrome coronavirus 2	3	UP000503207: Genome
VirusID_SARS-CoV-2_P24_1-16-2023_592	Human immunodeficiency virus 1	2.05185098922651	7	15337.8333333333	ADLLETK; IIEFIQR; IVELLER; LDVVPITDDGNSSK; NSAISLFNATAIVVAEGTDR; SFDYIWK; TLNLIVK	0.989663; 0.978156; 0.981677; 0.98434; 0.989996; 0.991891; 0.985403	NA	NA	UP000134824: Genome
VirusID_SARS-CoV-2_P24_1-16-2023_592	Human coronavirus NL63	2.02382226562627	1	459.168	FSIALPPELSVVEFEDR	0.964088	NA	NA	UP000008573: Genome
VirusID_SARS-CoV-2_P25_1-16-2023_593	Severe acute respiratory syndrome coronavirus	2.61715434608946	2	3553.095	AYNVTQAFGR; NPANNAAIVLQLPQGTTLPK	0.999212; 0.983975	Severe acute respiratory syndrome coronavirus 2	2	UP000503207: Genome
VirusID_SARS-CoV-2_P25_1-16-2023_593	Human immunodeficiency virus 1	2.18142577652803	4	19387.59	ADLLETK; IIDLGLR; SFDYIWK; TLNLIVK	0.993305; 0.95478; 0.963642; 0.994081	NA	NA	UP000134824: Genome
VirusID_SARS-CoV-2_P26_1-16-2023_594	Severe acute respiratory syndrome coronavirus	2.83009694820204	3	3133.99033333333	AYNVTQAFGR; IGMEVTPSGTWLTYTGAIK; NPANNAAIVLQLPQGTTLPK	0.996058; 0.981032; 0.998594	Severe acute respiratory syndrome coronavirus 2	3	UP000503207: Genome
VirusID_SARS-CoV-2_P26_1-16-2023_594	Vaccinia virus	2.72536159768203	1	9226.9	LNAFLESGDAIAR	0.984501	NA	NA	UP000136916: Genome
VirusID_SARS-CoV-2_P26_1-16-2023_594	Human immunodeficiency virus 1	2.21827711958493	8	43393.8666666667	ADLLETK; AIELLQSIGR; DGGINTTNETTEIFR; IIEFIQR; IVELLER; LSDLLSIAAR; TLNLIVK; TQVEYAHFYK	0.974105; 0.984904; 0.964757; 0.994978; 0.970845; 0.979972; 0.99689; 0.971142	NA	NA	UP000134824: Genome
VirusID_SARS-CoV-2_P27_1-16-2023_595	Human immunodeficiency virus 1	2.06565521200167	8	34734.2866666667	ADLLETK; AIELLQSIGR; AWNNTLR; LGDLFNR; MYSPVNILDIR; SFDYIWK; TLNLIVK; YDLMPIENK	0.977737; 0.983753; 0.982927; 0.988363; 0.979496; 0.961034; 0.991222; 0.951137	NA	NA	UP000134824: Genome
VirusID_SARS-CoV-2_P28_1-16-2023_596	Severe acute respiratory syndrome coronavirus	2.34525310285215	1	3551.35	AYNVTQAFGR	0.986851	Severe acute respiratory syndrome coronavirus 2	1	UP000503207: Genome
VirusID_SARS-CoV-2_P28_1-16-2023_596	Human immunodeficiency virus 1	2.21055452895469	5	16292.4333333333	ADLLETK; AIELLQSIGR; LSDLLSIAAR; TLNLIVK; VLAEAMSHAQQVNIMMQR	0.97555; 0.983868; 0.988394; 0.994642; 0.989574	NA	NA	UP000134824: Genome
VirusID_SARS-CoV-2_P29_1-16-2023_597	Hepatitis B virus	2.54809842635737	1	1770.11	NSVVNYVNTNMGLK	0.957377	NA	NA	UP000138833: Genome
VirusID_SARS-CoV-2_P29_1-16-2023_597	Severe acute respiratory syndrome coronavirus	2.39131232249708	1	2475.68	IGMEVTPSGTWLTYTGAIK	0.997189	Severe acute respiratory syndrome coronavirus 2	1	UP000503207: Genome
VirusID_SARS-CoV-2_P29_1-16-2023_597	Human immunodeficiency virus 1	2.25661374859962	9	29175.7333333333	ADLLETK; AIELLQSIGR; EIDNYTGTIYSLIEK; IIDFLQR; IIEFIQR; IIGNITEEVR; LANFLGK; TLNLIVK; VWLHGLGQHIYETYGDTWEGVEAMLR	0.990651; 0.970648; 0.979745; 0.987744; 0.970887; 0.955253; 0.961316; 0.9977; 0.990266	NA	NA	UP000134824: Genome
VirusID_SARS-CoV-2_P2_1-16-2023_570	Severe acute respiratory syndrome coronavirus	3.32847772321516	24	17451.2433333333	ADETQALPQR; ADSNGTITVEELK; AYNVTQAFGR; DQVILLNK; FNGIGVTQNVLYENQK; FQTLLALHR; GPEQTQGNFGDQELIR; GQGVPINTNSSPDDQIGYYR; GWIFGTTLDSK; IGMEVTPSGTWLTYTGAIK; LIANQFNSAIGK; LNTDHSSSSDNIALLVQ; LQDVVNQNAQALNTLVK; LQSLQTYVTQQLIR; MAGNGGDAALALLLLDR; NPANNAAIVLQLPQGTTLPK; PLLESELVIGAVILR; QQTVTLLPAADLDDFSK; SFIEDLLFNK; SMWSFNPETNILLNVPLHGTILTR; VAGDSGFAAYSR; VTLADAGFIK; VYSTGSNVFQTR; WYFYYLGTGPEAGLPYGANK	0.997659; 0.95564; 0.999331; 0.998297; 0.973266; 0.998944; 0.996486; 0.999038; 0.985191; 0.999395; 0.992238; 0.999285; 0.978116; 0.999419; 0.99883; 0.99781; 0.99478; 0.996654; 0.999427; 0.952313; 0.999413; 0.990476; 0.995202; 0.999417	Severe acute respiratory syndrome coronavirus 2	20	UP000503207: Genome
VirusID_SARS-CoV-2_P2_1-16-2023_570	Human immunodeficiency virus 1	2.01768789026202	7	7450.45666666667	ADLLETK; LVDNYTDTIYLEIQR; LVPVNPLEVEEATK; PEPSAPPAEEITSPPK; SFDYIWK; TLNLIVK; WIILELNK	0.985464; 0.975522; 0.972475; 0.952985; 0.990646; 0.997117; 0.975517	NA	NA	UP000134824: Genome
VirusID_SARS-CoV-2_P30_1-17-2023_598	Severe acute respiratory syndrome coronavirus	2.4053928026006	1	3242.86	AYNVTQAFGR	0.990127	Severe acute respiratory syndrome coronavirus 2	1	UP000503207: Genome
VirusID_SARS-CoV-2_P30_1-17-2023_598	Human immunodeficiency virus 1	2.27069422870315	6	31812.4	ADLLETK; AIELLQSIGR; IVELLER; LVPVNPLEVEEATK; SFDYIWK; TLNLIVK	0.986674; 0.973732; 0.957592; 0.950874; 0.965422; 0.991374	NA	NA	UP000134824: Genome
VirusID_SARS-CoV-2_P31_1-17-2023_599	Vaccinia virus	2.78416323384502	1	12940.8	LNAFLESGDAIAR	0.985988	NA	NA	UP000136916: Genome
VirusID_SARS-CoV-2_P31_1-17-2023_599	Human immunodeficiency virus 1	2.27707875574792	6	19283	ADLLETK; AIELLQSIGR; AIIVQLK; IIDFLQR; LVPVNPLEVEEATK; TLNLIVK	0.990764; 0.997754; 0.969066; 0.987567; 0.989875; 0.996403	NA	NA	UP000134824: Genome
VirusID_SARS-CoV-2_P32_1-17-2023_600	Severe acute respiratory syndrome coronavirus	2.69912441138238	2	3393.275	AYNVTQAFGR; IGMEVTPSGTWLTYTGAIK	0.991571; 0.977081	Severe acute respiratory syndrome coronavirus 2	2	UP000503207: Genome
VirusID_SARS-CoV-2_P32_1-17-2023_600	Human immunodeficiency virus 1	2.26339584182094	9	43227.1666666667	ADLLETK; AIELLQSIGR; IVELLER; LDIVPINANR; LFNSLNNK; LSDLLSIAAR; TLNLIVK; TSVTIGPGQVFYK; VLEVLQR	0.986099; 0.985627; 0.981023; 0.980361; 0.970185; 0.983665; 0.997041; 0.964278; 0.963157	NA	NA	UP000134824: Genome
VirusID_SARS-CoV-2_P32_1-17-2023_600	Monkeypox virus	2.09053355289546	1	1504.01	LINYSSDVQHIHFGFR	0.953489	NA	NA	UP000138604: Genome; UP000150530: Genome; UP000158033: Genome; UP000166832: Genome
VirusID_SARS-CoV-2_P33_1-17-2023_601	Human immunodeficiency virus 1	2.3760945376317	10	77970.3333333333	ADLLETK; AIELLQSIGR; AWNNTLR; IIEFIQR; IVELLER; PEPTAPPAENWGMGEER; TLNLIVK; VEEANAGENNSLLAPISLHGMEDPEK; VLAVGQYLK; VLEVLQR	0.993843; 0.965788; 0.988594; 0.951616; 0.97439; 0.965684; 0.997362; 0.955751; 0.980753; 0.983347	NA	NA	UP000134824: Genome
VirusID_SARS-CoV-2_P33_1-17-2023_601	Hepatitis C virus	2.02930705140704	1	24750.3	AIPLEYIK	0.96583	NA	NA	UP000007416: Genome
VirusID_SARS-CoV-2_P34_1-17-2023_602	Human immunodeficiency virus 1	2.20362332886043	2	17287.925	ADLLETK; TLNLIVK	0.994274; 0.99944	NA	NA	UP000134824: Genome
VirusID_SARS-CoV-2_P35_1-17-2023_603	Hepatitis B virus	2.5644761001413	1	6699.48	VGAGAFGLGFTPPHGGR	0.976728	NA	NA	UP000160451: Genome
VirusID_SARS-CoV-2_P35_1-17-2023_603	Human immunodeficiency virus 1	2.21229358202994	6	29357.1666666667	ADLLETK; AIELLQSIGR; IIDFLQR; IIEFIQR; LSDLLSIAAR; TLNLIVK	0.984225; 0.98465; 0.986553; 0.957015; 0.983825; 0.997585	NA	NA	UP000134824: Genome
VirusID_SARS-CoV-2_P36_1-17-2023_604	Dobrava-Belgrade orthohantavirus	2.26625327383049	1	5641.97	ATLEELQK	0.961825	NA	NA	UP000150906: Genome
VirusID_SARS-CoV-2_P36_1-17-2023_604	Human immunodeficiency virus 1	2.20410536708164	5	16017.38	ADLLETK; AIELLQSIGR; LSDLLSIAAR; SFDYIWK; TLNLIVK	0.995128; 0.979318; 0.975625; 0.961543; 0.993761	NA	NA	UP000134824: Genome
VirusID_SARS-CoV-2_P37_1-17-2023_605	Human immunodeficiency virus 1	2.12591177789358	8	24585.4	ADLLETK; IIEFIQR; IVELLER; LSDLLSIAAR; NFPIVQNLQGQMVHQXISPR; PEPSAPPAEEITSPPK; SFDYIWK; TLNLIVK	0.991123; 0.988723; 0.953811; 0.979632; 0.975785; 0.975228; 0.983653; 0.99384	NA	NA	UP000134824: Genome
VirusID_SARS-CoV-2_P38_1-17-2023_606	Human immunodeficiency virus 1	2.16549182420117	12	66228.2333333333	ADLLETK; AIELLQSIGR; AIIVQLK; AWNNTLR; IIEFIQR; IVELLER; LGDLFNR; LIDLISVTAR; LSDLLSIAAR; SAISLLDTIAIGVAEGTDR; TLNLIVK; VIEIGQSIGR	0.988112; 0.991561; 0.983561; 0.992667; 0.988056; 0.96751; 0.979336; 0.962974; 0.996282; 0.978157; 0.997067; 0.987255	NA	NA	UP000134824: Genome
VirusID_SARS-CoV-2_P39_1-17-2023_607	Human immunodeficiency virus 1	2.19460771046999	10	35137.7333333333	ADLLETK; AIELLQSIGR; DFLSVAVR; IIEFIQR; IVELLER; LFNETLFSK; LGDLFNR; LGEQLGIGTIIFNK; LSDLLSIAAR; TLNLIVK	0.993046; 0.992288; 0.957225; 0.990609; 0.982527; 0.996549; 0.972543; 0.95862; 0.967867; 0.999318	NA	NA	UP000134824: Genome
VirusID_SARS-CoV-2_P3_1-16-2023_571	Severe acute respiratory syndrome coronavirus	3.30643973496881	27	45739.6	ADETQALPQR; AYNVTQAFGR; DQVILLNK; FASVYAWNR; FNGIGVTQNVLYENQK; FQTLLALHR; GFYAEGSR; GPEQTQGNFGDQELIR; GQGVPINTNSSPDDQIGYYR; GWIFGTTLDSK; IGMEVTPSGTWLTYTGAIK; IQDSLSSTASALGK; LIANQFNSAIGK; LNTDHSSSSDNIALLVQ; LQDVVNQNAQALNTLVK; LQSLQTYVTQQLIR; MAGNGGDAALALLLLDR; NPANNAAIVLQLPQGTTLPK; PLLESELVIGAVILR; QQTVTLLPAADLDDFSK; SFIEDLLFNK; SMWSFNPETNILLNVPLHGTILTR; VAGDSGFAAYSR; VGGNYNYLYR; VTLADAGFIK; VYST…	0.999996; 0.999841; 0.999975; 0.998236; 0.999515; 0.999536; 0.981908; 0.999812; 0.998951; 0.998082; 0.999945; 0.983013; 0.969573; 0.999973; 0.991155; 0.999963; 0.999959; 0.999428; 0.955108; 0.999443; 0.999995; 0.976612; 0.999999; 0.992651; 0.998863; 0.99297; 0.999999	Severe acute respiratory syndrome coronavirus 2	22	UP000503207: Genome
VirusID_SARS-CoV-2_P40_1-17-2023_608	Human immunodeficiency virus 1	2.16485044401164	5	17798.4	ADLLETK; AIELLQSIGR; AIYAPPIEGPIR; TLNLIVK; VSQNYPIVQDVQGQMVHQAISPR	0.976069; 0.974008; 0.984526; 0.991958; 0.967994	NA	NA	UP000134824: Genome
VirusID_SARS-CoV-2_P41_1-17-2023_609	Vaccinia virus	2.64645979369245	1	9612.49	LNAFLESGDAIAR	0.966743	NA	NA	UP000136916: Genome
VirusID_SARS-CoV-2_P41_1-17-2023_609	Human immunodeficiency virus 1	2.13937531559535	10	25436.1333333333	ADLLETK; AIELLQSIGR; IGITVQR; IGPGQTFYATGDITGNIR; IVELLER; LGLWTLGQR; LIDLISVTAR; LSDLLSIAAR; SFDYIWK; TLNLIVK	0.995284; 0.994511; 0.959196; 0.974683; 0.995208; 0.955015; 0.950295; 0.984567; 0.959015; 0.998258	NA	NA	UP000134824: Genome
VirusID_SARS-CoV-2_P42_1-17-2023_610	Human immunodeficiency virus 1	2.2393463893083	7	24654.3333333333	ADLLETK; AIELLQSIGR; IIEFIQR; LDIVPINNNDNNSSEYR; QNALFYALDIVPLNNNSSEYR; SFDYIWK; TLNLIVK	0.969462; 0.978497; 0.982263; 0.982964; 0.96902; 0.995739; 0.992859	NA	NA	UP000134824: Genome
VirusID_SARS-CoV-2_P43_1-17-2023_611	Betapapillomavirus 3	2.41460786270062	1	2183.95	FALVDMNIYNPEK	0.976918	Human papillomavirus type 49	1	UP000009124: Genome
VirusID_SARS-CoV-2_P43_1-17-2023_611	Human immunodeficiency virus 1	2.05746192505771	4	7454.19333333333	EQGGLEGLIYSR; IIDFLQR; IIELMYR; QLLSGIVHQQSNLLK	0.952171; 0.950462; 0.955801; 0.957804	NA	NA	UP000109670: Genome
VirusID_SARS-CoV-2_P44_1-17-2023_612	Human immunodeficiency virus 1	2.16329103665611	7	33717.1333333333	ADLLETK; AIELLQSIGR; IVELLER; LDIAHINNGSQYR; LSDLLSIAAR; TLNLIVK; TSITEIFR	0.9683; 0.987931; 0.973221; 0.970146; 0.973902; 0.979551; 0.971708	NA	NA	UP000134824: Genome
VirusID_SARS-CoV-2_P45_1-17-2023_613	Human immunodeficiency virus 1	2.15675480806855	6	21881.3833333333	ADLLETK; AIELLQSIGR; IVELLER; LGLWTLGQR; LIDLISVTAR; TLNLIVK	0.986972; 0.96541; 0.984252; 0.985513; 0.990237; 0.998437	NA	NA	UP000134824: Genome
VirusID_SARS-CoV-2_P46_1-17-2023_614	Human immunodeficiency virus 1	2.21135630361055	5	56513.8	ADLLETK; AWNNTLR; IIEFIQR; IVELLER; TLNLIVK	0.993184; 0.953867; 0.960527; 0.977116; 0.999298	NA	NA	UP000134824: Genome
VirusID_SARS-CoV-2_P46_1-17-2023_614	Eastern equine encephalitis virus	2.16559881304987	1	1172.77	VVVYGHDVYNYDFPEYGTGK	0.951979	NA	NA	UP000152295: Genome
VirusID_SARS-CoV-2_P47_1-17-2023_615	Human immunodeficiency virus 1	2.23603042492965	4	15404.3866666667	ADLLETK; GYSPISFQTR; MYSPVNILDIR; TLNLIVK	0.989017; 0.96636; 0.972759; 0.998731	NA	NA	UP000134824: Genome
VirusID_SARS-CoV-2_P48_1-17-2023_616	Human immunodeficiency virus 1	2.28397993281599	4	8928.62333333333	ADLLETK; LDIVQLNENDSSSYR; SFDYIWK; TLNLIVK	0.992787; 0.972542; 0.986645; 0.99734	NA	NA	UP000134824: Genome
VirusID_SARS-CoV-2_P48_1-17-2023_616	Human hepatitis A virus	2.00269399534776	1	3087.17	DILNILK	0.95878	NA	NA	UP000120248: Genome; UP000101082: Genome; UP000007901: Genome; UP000132838: Genome; UP000141835: Genome; UP000173248: Genome; UP000109380: Genome
VirusID_SARS-CoV-2_P49_1-20-2023_685	Human immunodeficiency virus 1	2.22397690324366	10	24748.0166666667	ADLLETK; GGLDGLAYSR; IGITVQR; IGPGQAFYATNVIGDIR; IVELLER; QGYSPLSFQTLIPNPGGLDR; QYALFTNIDVIPIDK; TLNLIVK; TQWDYTLEQVAK; VLAEAMSHVTSATVLMQK	0.99389; 0.973644; 0.968769; 0.958995; 0.972654; 0.955216; 0.989348; 0.997429; 0.955997; 0.958568	NA	NA	UP000134824: Genome
VirusID_SARS-CoV-2_P4_1-16-2023_572	Severe acute respiratory syndrome coronavirus	3.38380696196512	25	35380	ADETQALPQR; AYNVTQAFGR; DGIIWVATEGALNTPK; DQVILLNK; FNGIGVTQNVLYENQK; FQTLLALHR; GFYAEGSR; GPEQTQGNFGDQELIR; GQGVPINTNSSPDDQIGYYR; GWIFGTTLDSK; IGMEVTPSGTWLTYTGAIK; LIANQFNSAIGK; LNTDHSSSSDNIALLVQ; LQDVVNQNAQALNTLVK; LQSLQTYVTQQLIR; MAGNGGDAALALLLLDR; NPANNAAIVLQLPQGTTLPK; PLLESELVIGAVILR; PQGLPNNTASWFTALTQHGK; QQTVTLLPAADLDDFSK; SFIEDLLFNK; VAGDSGFAAYSR; VTLADAGFIK; VYSTGSNVFQTR; WYFYYLGTGPEAGLP…	0.999828; 0.999864; 0.999501; 0.999985; 0.999333; 0.997607; 0.976149; 0.999563; 0.997904; 0.994155; 0.999946; 0.999256; 0.999883; 0.997241; 0.99996; 0.99998; 0.999991; 0.997663; 0.95564; 0.999829; 0.99999; 0.999948; 0.977451; 0.999856; 1	Severe acute respiratory syndrome coronavirus 2	19	UP000503207: Genome
VirusID_SARS-CoV-2_P4_1-16-2023_572	Human immunodeficiency virus 1	2.04498840541174	7	24169.5333333333	DFLSVAVR; IIEFIQR; IIELMYR; IVELLER; LEPTAPPAESFSFGEETNPSQK; SFDYIWK; TLNLIVK	0.967432; 0.958217; 0.959015; 0.977118; 0.967215; 0.988314; 0.991626	NA	NA	UP000134824: Genome
VirusID_SARS-CoV-2_P50_1-20-2023_686	Hepatitis B virus	2.52300827700226	1	293.193	AWNSPQFHQGLLIPR	0.985541	NA	NA	UP000142811: Genome
VirusID_SARS-CoV-2_P50_1-20-2023_686	Human immunodeficiency virus 1	2.23152359924451	7	39402.4	ADLLETK; AIELLQSIGR; IIEFIQR; IVELLER; IVELLGLR; LDIVPIDNSSEYR; TLNLIVK	0.994054; 0.977923; 0.984105; 0.972904; 0.957735; 0.974952; 0.998533	NA	NA	UP000134824: Genome
VirusID_SARS-CoV-2_P5_1-16-2023_573	Severe acute respiratory syndrome coronavirus	3.13423355267042	12	10320.31	AYNVTQAFGR; DQVILLNK; IGMEVTPSGTWLTYTGAIK; LNTDHSSSSDNIALLVQ; LQSLQTYVTQQLIR; MAGNGGDAALALLLLDR; NPANNAAIVLQLPQGTTLPK; PLLESELVIGAVILR; SFIEDLLFNK; VAGDSGFAAYSR; VTLADAGFIK; WYFYYLGTGPEAGLPYGANK	0.999984; 0.963704; 0.999977; 0.999883; 0.999857; 0.994282; 0.999803; 0.992894; 0.994689; 0.999908; 0.999193; 0.997714	Severe acute respiratory syndrome coronavirus 2	10	UP000503207: Genome
VirusID_SARS-CoV-2_P5_1-16-2023_573	Human immunodeficiency virus 1	2.04529246933363	3	7201.45	ADLLETK; LGDIIGDIR; TLNLIVK	0.962919; 0.96431; 0.995902	NA	NA	UP000134824: Genome
VirusID_SARS-CoV-2_P6_1-16-2023_574	Severe acute respiratory syndrome coronavirus	3.25850362943623	11	17230.22	AYNVTQAFGR; DQVILLNK; GQGVPINTNSSPDDQIGYYR; IGMEVTPSGTWLTYTGAIK; LNTDHSSSSDNIALLVQ; LQSLQTYVTQQLIR; MAGNGGDAALALLLLDR; NPANNAAIVLQLPQGTTLPK; SFIEDLLFNK; VAGDSGFAAYSR; WYFYYLGTGPEAGLPYGANK	0.999967; 0.993888; 0.98869; 0.999956; 0.999961; 0.999532; 0.999311; 0.999918; 0.999754; 0.999917; 0.999335	Severe acute respiratory syndrome coronavirus 2	9	UP000503207: Genome
VirusID_SARS-CoV-2_P6_1-16-2023_574	Human immunodeficiency virus 1	2.16956254609945	8	43924.1	ADLLETK; HFNTTIIFK; IGITVQR; IIEFIQR; IVELLER; TEDIIGNIR; TLNLIVK; TYWGLHTGEQAWHLGNGTSIEWR	0.998472; 0.959941; 0.958506; 0.996034; 0.981793; 0.971203; 0.999539; 0.957106	NA	NA	UP000134824: Genome
VirusID_SARS-CoV-2_P7_1-16-2023_575	Severe acute respiratory syndrome coronavirus	3.06178952537616	10	9115.12	AYNVTQAFGR; IGMEVTPSGTWLTYTGAIK; LIANQFNSAIGK; LNTDHSSSSDNIALLVQ; LQSLQTYVTQQLIR; MAGNGGDAALALLLLDR; NPANNAAIVLQLPQGTTLPK; QQTVTLLPAADLDDFSK; SFIEDLLFNK; VAGDSGFAAYSR	0.999902; 0.999869; 0.952101; 0.994034; 0.979744; 0.999941; 0.997957; 0.967379; 0.997147; 0.99974	Severe acute respiratory syndrome coronavirus 2	8	UP000503207: Genome
VirusID_SARS-CoV-2_P7_1-16-2023_575	Human immunodeficiency virus 1	2.08199291146444	6	23882.89	ADLLETK; IVELLER; SFDYIWK; TEDIIGNIR; TLNLIVK; VMGIQMNWQHLLR	0.986893; 0.987375; 0.95517; 0.968778; 0.99547; 0.963298	NA	NA	UP000134824: Genome
VirusID_SARS-CoV-2_P8_1-16-2023_576	Severe acute respiratory syndrome coronavirus	3.00886918615429	8	7669.37	AYNVTQAFGR; IGMEVTPSGTWLTYTGAIK; LNTDHSSSSDNIALLVQ; LQSLQTYVTQQLIR; NPANNAAIVLQLPQGTTLPK; SFIEDLLFNK; VAGDSGFAAYSR; WYFYYLGTGPEAGLPYGANK	0.999691; 0.999914; 0.999031; 0.999646; 0.990402; 0.996967; 0.999837; 0.96462	Severe acute respiratory syndrome coronavirus 2	6	UP000503207: Genome
VirusID_SARS-CoV-2_P8_1-16-2023_576	Human immunodeficiency virus 1	2.09601936187319	11	53395.8333333333	ADLLETK; AIIVQLK; AWNNTLR; IIEFIQR; IVELLER; LDVVPITDDGNSSK; MSYQQLWK; PEPSAPPAEEITSPPK; SFDYIWK; TLNLIVK; VLAVGQYLK	0.991764; 0.985948; 0.985586; 0.980765; 0.984994; 0.990763; 0.968489; 0.960735; 0.987325; 0.999135; 0.996865	NA	NA	UP000134824: Genome
VirusID_SARS-CoV-2_P9_1-16-2023_577	Severe acute respiratory syndrome coronavirus	3.20925849132372	5	10718.8766666667	AYNVTQAFGR; NPANNAAIVLQLPQGTTLPK; SFIEDLLFNK; VAGDSGFAAYSR; WYFYYLGTGPEAGLPYGANK	0.999975; 0.999523; 0.962525; 0.983322; 0.991406	Severe acute respiratory syndrome coronavirus 2	4	UP000503207: Genome
VirusID_SARS-CoV-2_P9_1-16-2023_577	Human immunodeficiency virus 1	2.4724999260983	3	35419.7666666667	ADLLETK; LGDLFNR; TLNLIVK	0.998402; 0.952234; 0.998618	NA	NA	UP000134824: Genome
VirusID_SARS-CoV-2_P9_1-16-2023_577	Human hepatitis A virus	2.19121398863008	1	35527.2	DILNILK	0.978488	NA	NA	UP000141835: Genome; UP000132838: Genome; UP000120248: Genome; UP000173248: Genome; UP000007901: Genome; UP000101082: Genome; UP000109380: Genome
VirusID_SARS-CoV-2_P9_1-16-2023_577	Sapporo virus	2.17146993043432	1	2435.78	SYLETIIGTHR	0.964055	NA	NA	UP000170889: Genome
VirusID_SARS-CoV-2_P9_1-16-2023_577	Hepatitis C virus	2.12571243987365	1	23991.7	AIPLEYIK	0.992009	NA	NA	UP000007416: Genome
