# Supplementary material for: vPro-MS enables identification of human-pathogenic viruses from patient samples by untargeted proteomics
Source: Nat Commun. 2025 Jul 31;16:7041. doi: 10.1038/s41467-025-62469-4 (PMC12314097; doi:10.1038/s41467-025-62469-4)
Supplement: Supplementary file 12 — Source data [file 41467_2025_62469_MOESM12_ESM.zip › Source data/Source data Table 1/Results_VirusID_FDR1__MinPep1_MinCscore0_MinvPro2.txt]

Run	Species	VirID.Score	No.Peptide.Sequences	Virus.Quantity.Top3	Peptide.Sequences	CScores	Subspecies	No.Peptide.Sequences.Subspecies	Proteomes
VirusID_SARS-CoV-2_D1_1-20-2023_692	Severe acute respiratory syndrome coronavirus	3.22356401034433	13	20259.1533333333	ADSNGTITVEELK; AYNVTQAFGR; DQVILLNK; EITVATSR; LIANQFNSAIGK; LNTDHSSSSDNIALLVQ; LQSLQTYVTQQLIR; NPANNAAIVLQLPQGTTLPK; SFIEDLLFNK; TQLPPAYTNSFTR; VAGDSGFAAYSR; VTLADAGFIK; WYFYYLGTGPEAGLPYGANK	0.912398; 0.997855; 0.999623; 0.921821; 0.999193; 0.999976; 0.999789; 0.999744; 0.999566; 0.893085; 0.999972; 0.999726; 0.999929	Severe acute respiratory syndrome coronavirus 2	10	UP000503207: Genome
VirusID_SARS-CoV-2_D1_1-20-2023_692	La Crosse orthobunyavirus	2.16689010529456	1	1543.06	IDVHNVEDIEQYK	0.936077	NA	NA	UP000099353: Genome; UP000127734: Genome
VirusID_SARS-CoV-2_D1_1-20-2023_692	Human immunodeficiency virus 1	2.09079993622407	7	9249.99333333333	AILGEVGSPR; IIDFLQR; IIEIVQGIFR; LDIEPLDNSSK; LDVVPISDGNNSSNSMYR; LFNSTWEGNETIR; SFDYIWK	0.918997; 0.899887; 0.921386; 0.933079; 0.907578; 0.925495; 0.910773	NA	NA	UP000246467: Chromosome
VirusID_SARS-CoV-2_D2_1-20-2023_693	Severe acute respiratory syndrome coronavirus	3.17172081289675	6	16726.52	AYNVTQAFGR; IGMEVTPSGTWLTYTGAIK; LQSLQTYVTQQLIR; NPANNAAIVLQLPQGTTLPK; VAGDSGFAAYSR; VTLADAGFIK	0.999915; 0.998292; 0.997279; 0.99932; 0.99757; 0.996765	Severe acute respiratory syndrome coronavirus 2	5	UP000503207: Genome
VirusID_SARS-CoV-2_D2_1-20-2023_693	Influenza A virus	2.28883421199309	2	2007.32	EPALIIWGIHHSGSTAEQTR; QEQQSDVSVDNSHFVNIELE	0.943057; 0.956244	NA	NA	UP000106120: Genome
VirusID_SARS-CoV-2_D2_1-20-2023_693	Human immunodeficiency virus 1	2.28199478746279	7	27756.9266666667	AWNNTLR; EQHPPAISLK; LDIVPIDNDNTSYTLK; PVVSTQLLLNDSLAEK; QGYSPLSFQIHTPDPR; QGYSPLSFQTHIPSPGDLDR; SIHIGPGQAFYATGDIIGK	0.880851; 0.921619; 0.966831; 0.922655; 0.942138; 0.913918; 0.869577	NA	NA	UP000139495: Genome
VirusID_SARS-CoV-2_D2_1-20-2023_693	Parechovirus A	2.11969181289274	1	1869.05	GFNEVSTAFR	0.942418	NA	NA	UP000008274: Genome
VirusID_SARS-CoV-2_D2_1-20-2023_693	Hepatitis C virus	2.05879098376146	1	514.111	VQLLDSHYDQVLK	0.937397	Hepatitis C virus genotype 2k	1	UP000008102: Genome
VirusID_SARS-CoV-2_D3_1-20-2023_694	Severe acute respiratory syndrome coronavirus	2.45907631652578	1	5974.67	AYNVTQAFGR	0.981071	Severe acute respiratory syndrome coronavirus 2	1	UP000503207: Genome
VirusID_SARS-CoV-2_D3_1-20-2023_694	Human immunodeficiency virus 1	2.17141028241978	10	41910.7566666667	AFFGTEIIGNIR; AFYANDITGDIR; AWNNTLR; DGGAINNTANETFR; EDSNELYPFASLK; ELLALDNWK; GYSPISFQTR; IIDLFQR; PWLHGLGQHIYETYGDTGEGVR; TSINIGPGQAFYR	0.916503; 0.846434; 0.858451; 0.855657; 0.927184; 0.872974; 0.896358; 0.942587; 0.97028; 0.860451	NA	NA	UP000139495: Genome; UP000163197: Genome
VirusID_SARS-CoV-2_D3_1-20-2023_694	Human immunodeficiency virus 1	2.17141028241978	10	41910.7566666667	AFFGTEIIGNIR; AFYANDITGDIR; AWNNTLR; DGGAINNTANETFR; EDSNELYPFASLK; ELLALDNWK; GYSPISFQTR; IIDLFQR; PWLHGLGQHIYETYGDTGEGVR; TSINIGPGQAFYR	0.916503; 0.846434; 0.858451; 0.855657; 0.927184; 0.872974; 0.896358; 0.942587; 0.97028; 0.860451	NA	NA	UP000139495: Genome; UP000163197: Genome
VirusID_SARS-CoV-2_D3_1-20-2023_694	Human immunodeficiency virus 2	2.1202577599724	1	8218.56	QPNPVPVGNIYR	0.901048	NA	NA	UP000259872: Genome
VirusID_SARS-CoV-2_D3_1-20-2023_694	Enterovirus A	2.02820024975876	1	5916.65	AFGTGFTDAVSR	0.883199	Humanenterovirus 71	1	UP000007709: Genome
VirusID_SARS-CoV-2_D3_1-20-2023_694	Parechovirus A	2.00910730784973	1	3641.53	GFNEVSTAFR	0.898582	NA	NA	UP000008274: Genome
VirusID_SARS-CoV-2_D4_1-20-2023_695	Hepatitis B virus	2.3896974507676	1	996.77	VGVGAFGPGFIPLR	0.951762	NA	NA	UP000124249: Genome
VirusID_SARS-CoV-2_D4_1-20-2023_695	Human immunodeficiency virus 1	2.26748157249477	9	32111.9933333333	AWNNTLR; DFLLVAVR; GVHIGPGQAFYAR; IIEIVYR; IVELLGLR; NAIIGDIR; PEPTAPPAELLK; PGLLETTEGGK; QTPAAAAEGVGAVSQDLDK	0.839159; 0.935982; 0.875277; 0.858681; 0.98737; 0.845019; 0.899973; 0.887654; 0.899883	NA	NA	UP000163602: Genome
VirusID_SARS-CoV-2_D4_1-20-2023_695	Cosavirus A	2.08327242321691	1	722.541	SSVVLSDLHYQHTLVANLAR	0.909294	NA	NA	UP000029753: Genome
VirusID_SARS-CoV-2_D4_1-20-2023_695	Usutu virus	2.04727476994539	1	2363.56	TFLELLR	0.888452	NA	NA	UP000138451: Genome
VirusID_SARS-CoV-2_N1_1-21-2023_704	Hepatitis delta virus	2.9461481675659	1	1714.63	TGEGIDIR	0.928459	NA	NA	UP000126899: Genome
VirusID_SARS-CoV-2_N1_1-21-2023_704	Hepatitis B virus	2.89499564511852	1	559.12	TTNAPILSTLPEATVVR	0.904805	NA	NA	UP000113192: Genome
VirusID_SARS-CoV-2_N1_1-21-2023_704	Gammapapillomavirus 3	2.22598886415995	1	923.086	EYTFWNVNLTEK	0.881959	Human papillomavirus type 50	1	UP000168289: Genome
VirusID_SARS-CoV-2_N1_1-21-2023_704	Hepatitis C virus	2.14166797845991	2	1593.65	AIPLEYIK; HVGPSEGAAQWMNR	0.960015; 0.857682	Hepatitis C virus genotype 6g	1	UP000008097: Genome
VirusID_SARS-CoV-2_N1_1-21-2023_704	Human immunodeficiency virus 1	2.12496228495706	9	3303.57	DAFDLSHFLK; EINNYTYTIYK; IGPGQTFYTTEIIGDIR; ISSEIHIPLGDAK; IVELLGLR; LDVVPITEDEK; QGTYNTQIDPDLADR; SFDYIWK; SLFNTVAVLYYVHK	0.91919; 0.925239; 0.986738; 0.887953; 0.910618; 0.940271; 0.89134; 0.937262; 0.95994	NA	NA	UP000163602: Genome
VirusID_SARS-CoV-2_N2_1-21-2023_705	Hepatitis B virus	2.46214722629907	1	2083.88	EAVVSYVNVNMGIK	0.91424	NA	NA	UP000152653: Genome
VirusID_SARS-CoV-2_N2_1-21-2023_705	Hepatitis E virus	2.42996254292767	1	2111.76	VQALSAAAADSV	0.883014	NA	NA	UP000101360: Genome
VirusID_SARS-CoV-2_N2_1-21-2023_705	Alphapapillomavirus 8	2.14472681444692	1	1521.3	FWDVNLTER	0.895211	Human papillomavirus 40	1	UP000144847: Genome; UP000009121: Genome
VirusID_SARS-CoV-2_N2_1-21-2023_705	Human immunodeficiency virus 1	2.070940600286	20	29369.4433333333	AWNNTLR; DAELVVTTYWGLHTGER; DGGINVSETNETFR; EIVTQLGTYFK; GILLILR; GYALFYR; IGILTQR; IGPGQTFYATNAIIGNIR; ILFLDGIEK; LDIVPINNNDNNSSEYR; LDVVPITEDEK; LFNDTYLNK; LSDFILIAAR; LWVTVYYGVPGWK; QGYSPLSFQIHTPSPEGLDR; SFDYIWK; SLYNAIVVLYQVHQR; VLAEAMSQANHGTTVMMQR; VLAEAMSQATGSAAAAMMQR; VWLHGLGQHIYETYGDTWEGVEAMLR	0.95186; 0.896513; 0.883419; 0.878681; 0.970817; 0.898001; 0.862627; 0.930001; 0.882858; 0.969268; 0.907505; 0.868317; 0.873799; 0.895874; 0.869872; 0.962045; 0.875938; 0.942068; 0.896273; 0.980169	NA	NA	UP000125657: Genome
VirusID_SARS-CoV-2_N3_1-21-2023_706	Hepatitis B virus	2.71023255304942	1	1219.72	NLVVNYVNTNMGLK	0.863025	NA	NA	UP000119092: Genome
VirusID_SARS-CoV-2_N3_1-21-2023_706	Dobrava-Belgrade orthohantavirus	2.32328792867885	1	4260.82	ATLEELQK	0.969151	NA	NA	UP000150906: Genome
VirusID_SARS-CoV-2_N3_1-21-2023_706	Human immunodeficiency virus 1	2.20678235960741	10	12471.5666666667	EISDYTETIYR; IGPGQTFYATGDIIR; IHIGPGR; IIDFLQR; LDIVEIK; LDIVPMGSDNSSYR; LGDLFNR; QGYSPLFFQTPTHQQR; SFDYIWK; TSVHIGPGQEFYK	0.881675; 0.949274; 0.90547; 0.985851; 0.933792; 0.882795; 0.947977; 0.881719; 0.981012; 0.947892	NA	NA	UP000144298: Genome; UP000132191: Genome
VirusID_SARS-CoV-2_N3_1-21-2023_706	Human immunodeficiency virus 1	2.20678235960741	10	12471.5666666667	EISDYTETIYR; IGPGQTFYATGDIIR; IHIGPGR; IIDFLQR; LDIVEIK; LDIVPMGSDNSSYR; LGDLFNR; QGYSPLFFQTPTHQQR; SFDYIWK; TSVHIGPGQEFYK	0.881675; 0.949274; 0.90547; 0.985851; 0.933792; 0.882795; 0.947977; 0.881719; 0.981012; 0.947892	NA	NA	UP000144298: Genome; UP000132191: Genome
VirusID_SARS-CoV-2_N3_1-21-2023_706	Rhinovirus A	2.03353894342455	1	7685.5	PAVITAGPSDMYVHVGNLIYR	0.884153	Human rhinovirus 23	1	UP000136434: Genome
VirusID_SARS-CoV-2_N4_1-21-2023_707	Hepatitis B virus	2.50983467793804	1	5444.05	QWDSTTFHQTLLDPR	0.903805	NA	NA	UP000105234: Genome
VirusID_SARS-CoV-2_N4_1-21-2023_707	Epstein-Barr virus	2.23683340587431	1	1846.59	PNVEVWPVDPPPPVNFNK	0.889591	NA	NA	UP000103223: Genome
VirusID_SARS-CoV-2_N4_1-21-2023_707	Getah virus	2.2225929667597	1	588.638	SVTEHFNVYK	0.860466	NA	NA	UP000169189: Genome; UP000141516: Genome
VirusID_SARS-CoV-2_N4_1-21-2023_707	Betapapillomavirus 1	2.19544072071608	1	1391.99	MSVWLPASGK	0.885697	Human papillomavirus 24	1	UP000158064: Genome
VirusID_SARS-CoV-2_N5_1-21-2023_708	Alphapapillomavirus 5	2.38980053922365	1	4739.49	VTNPDFISR	0.912771	Human papillomavirus 82	1	UP000142144: Genome; UP000157674: Genome; UP000174931: Genome; UP000154905: Genome; UP000113194: Genome; UP000146972: Genome; UP000120482: Genome; UP000129065: Genome; UP000148644: Genome
VirusID_SARS-CoV-2_N5_1-21-2023_708	Torque teno virus	2.24637839692134	1	1358.57	SNHDLDLMR	0.888856	NA	NA	UP000007551: Genome
VirusID_SARS-CoV-2_N5_1-21-2023_708	Human immunodeficiency virus 1	2.22004945819899	12	5220.21333333333	AQLQEIENFK; AVGLLGHSSLK; DQEPLTSLK; EPYPLASLR; GGLDGLIYSQR; IGITLQR; IVGHLGR; LVPVDPDEVEEATEGER; SFDYIWK; SSGGDLEIR; TYWGLHTGEQDWHLGQGVSIEWR; VSQNYPIVQDVQGQMVHQAISPR	0.952628; 0.972534; 0.900118; 0.918675; 0.94588; 0.978801; 0.922485; 0.96989; 0.946202; 0.866387; 0.912198; 0.865397	NA	NA	UP000099510: Genome
VirusID_SARS-CoV-2_N6_1-21-2023_709	Human immunodeficiency virus 1	2.12290136807607	15	17357.9933333333	AWNNTLR; DGGANNNMNETFR; IGPGQTFYATGDITGDIR; IIDFLQR; ILFLDGIEK; INPLGVAPTNAK; IVELLGLR; LGDLFNR; LLGNLALYWSQELK; LVTGFLPLTWDDLR; MYSPVNILDIR; QSVYALFYK; SALYYYK; TDIVQMENTNNR; TSVHIGPGQEFYK	0.959177; 0.888443; 0.960797; 0.994642; 0.940593; 0.876371; 0.918298; 0.919396; 0.860384; 0.90001; 0.941583; 0.961633; 0.90799; 0.981236; 0.979993	NA	NA	UP000163602: Genome
VirusID_SARS-CoV-2_N6_1-21-2023_709	Puumala virus	2.12290136807607	1	1231.81	IPFHLQLSK	0.90825	NA	NA	UP000008481: Genome
VirusID_SARS-CoV-2_N6_1-21-2023_709	SFTS phlebovirus	2.09898921067066	1	529.456	QVIHEEIGENGEGNQDDVR	0.857237	NA	NA	UP000117954: Genome; UP000201130: Genome
VirusID_SARS-CoV-2_N7_1-21-2023_710	Hepatitis E virus	2.37935559809197	1	501.745	VAISTYTTR	0.866355	Hepatitis E virus genotype 2	1	UP000007245: Genome
VirusID_SARS-CoV-2_N7_1-21-2023_710	Human immunodeficiency virus 1	2.31720769134313	19	19012.7066666667	AWNNTLR; DLIAEIR; FEETTPVLK; GLYPPLTSLK; IGPGQAFYATNAITGDLR; IIDFLQR; IIDFVLR; IIGAIQR; IIGIIQR; LDIVPLNENSNNSNEYR; LIYTLLEK; LNQLGIAPTK; LVPVDPDEVEEATEGER; SFDYIWK; SFIMIVGGLIGLR; SSFVGWPNVR; TIIFNQSAGGDPEIER; TSVTIGPGQVFYR; VLAEAMSQVNNTNIMMQR	0.958938; 0.872324; 0.874773; 0.886739; 0.920288; 0.98768; 0.909649; 0.937801; 0.884523; 0.930278; 0.93535; 0.964635; 0.927889; 0.981069; 0.934016; 0.859347; 0.897003; 0.863074; 0.903741	NA	NA	UP000099749: Genome
VirusID_SARS-CoV-2_N8_1-21-2023_711	Hepatitis B virus	2.58829553432788	1	98.5907	GLYFPAGGSSSGTVNPAPNIAFHTSSIFTR	0.861571	NA	NA	UP000096132: Genome
VirusID_SARS-CoV-2_N8_1-21-2023_711	Human immunodeficiency virus 1	2.07055642869995	10	2935.1	AQLQEIENFK; GEWNETLEEVGK; IGILTQR; IGPGQSFYATK; IIEFVLR; IIEVAHR; ILAVEGYLK; LDIVPINNNGNESSGEYR; NIIVQFDK; SVGLVHGFLSLAWDDLR	0.94123; 0.866836; 0.93172; 0.884159; 0.912028; 0.865005; 0.901863; 0.883695; 0.90317; 0.87794	NA	NA	UP000102509: Genome
VirusID_SARS-CoV-2_O1_1-20-2023_687	Severe acute respiratory syndrome coronavirus	2.92480979883248	4	7967.36333333333	AYNVTQAFGR; IGMEVTPSGTWLTYTGAIK; NPANNAAIVLQLPQGTTLPK; VAGDSGFAAYSR	0.999965; 0.991925; 0.984765; 0.999787	Severe acute respiratory syndrome coronavirus 2	4	UP000503207: Genome
VirusID_SARS-CoV-2_O1_1-20-2023_687	Enterovirus B	2.18805123360706	1	868.688	FLLAYSPPGAGAPTK	0.871409	Coxsackievirus B3	1	UP000007530: Genome
VirusID_SARS-CoV-2_O1_1-20-2023_687	Simian foamy virus type 1	2.16916588944668	1	4289.79	PLLPGQAVVTAMQHR	0.894449	NA	NA	UP000142129: Genome
VirusID_SARS-CoV-2_O1_1-20-2023_687	Human immunodeficiency virus 1	2.16002251000681	13	6863.46333333333	DANSTITVGGANSEVFR; DGGNANHASETETFR; DWHLGHGVSIEWWQK; EHALFYALDVVPIEGDNTSYR; EIDNYTGLIYNLLEESQIQQDQNEK; IGPGQTFYATGDITGDIR; LDLEPINK; QGYSPLSFQIHTPSPEGLDR; QNPDIVIYQYMDDLYVGSDLEIEQHR; SFDYIWK; TIELLGR; TYWGLHTGEQAWHLGNGTSIEWR; VSQNYPIVQDVQGQMVHQAISPR	0.895677; 0.934846; 0.892992; 0.955046; 0.869214; 0.870835; 0.868342; 0.934026; 0.857943; 0.989382; 0.938659; 0.875509; 0.86775	NA	NA	UP000151961: Genome
VirusID_SARS-CoV-2_O1_1-20-2023_687	Salivirus A	2.07041173574026	1	3292.99	FPVPFPAPQHWK	0.963489	NA	NA	UP000029742: Genome
VirusID_SARS-CoV-2_O1_1-20-2023_687	Tick-borne encephalitis virus	2.03508377339851	1	1356.37	GTSGSPILNSQGVVVGLYGNGLK	0.853653	Tick-borne encephalitis virus Far Eastern subtype	1	UP000007401: Genome
VirusID_SARS-CoV-2_O2_1-20-2023_688	Severe acute respiratory syndrome coronavirus	3.27650364397397	23	31842.9	ADETQALPQR; AYNVTQAFGR; DGIIWVATEGALNTPK; DQVILLNK; FASVYAWNR; FNGIGVTQNVLYENQK; FQTLLALHR; GFYAEGSR; GPEQTQGNFGDQELIR; GQGVPINTNSSPDDQIGYYR; GWIFGTTLDSK; IGMEVTPSGTWLTYTGAIK; IQDSLSSTASALGK; LNTDHSSSSDNIALLVQ; LQSLQTYVTQQLIR; MAGNGGDAALALLLLDR; MASGGGETALALLLLDR; NPANNAAIVLQLPQGTTLPK; QQTVTLLPAADLDDFSK; SFIEDLLFNK; VAGDSGFAAYSR; VTLADAGFIK; WYFYYLGTGPEAGLPYGANK	0.999851; 0.999682; 0.991495; 0.999396; 0.867963; 0.981604; 0.995605; 0.980058; 0.997588; 0.996742; 0.960237; 0.999986; 0.975469; 0.999716; 0.998738; 0.999972; 0.892215; 0.997536; 0.99995; 0.999367; 0.99996; 0.973527; 0.999998	Severe acute respiratory syndrome coronavirus	1	UP000503207: Genome
VirusID_SARS-CoV-2_O2_1-20-2023_688	Severe acute respiratory syndrome coronavirus	3.27650364397397	23	31842.9	ADETQALPQR; AYNVTQAFGR; DGIIWVATEGALNTPK; DQVILLNK; FASVYAWNR; FNGIGVTQNVLYENQK; FQTLLALHR; GFYAEGSR; GPEQTQGNFGDQELIR; GQGVPINTNSSPDDQIGYYR; GWIFGTTLDSK; IGMEVTPSGTWLTYTGAIK; IQDSLSSTASALGK; LNTDHSSSSDNIALLVQ; LQSLQTYVTQQLIR; MAGNGGDAALALLLLDR; MASGGGETALALLLLDR; NPANNAAIVLQLPQGTTLPK; QQTVTLLPAADLDDFSK; SFIEDLLFNK; VAGDSGFAAYSR; VTLADAGFIK; WYFYYLGTGPEAGLPYGANK	0.999851; 0.999682; 0.991495; 0.999396; 0.867963; 0.981604; 0.995605; 0.980058; 0.997588; 0.996742; 0.960237; 0.999986; 0.975469; 0.999716; 0.998738; 0.999972; 0.892215; 0.997536; 0.99995; 0.999367; 0.99996; 0.973527; 0.999998	Severe acute respiratory syndrome coronavirus 2	18	UP000503207: Genome
VirusID_SARS-CoV-2_O2_1-20-2023_688	Hepatitis B virus	2.53494619586678	1	1102.03	DIVPIDPYK	0.887858	NA	NA	UP000124993: Genome
VirusID_SARS-CoV-2_O2_1-20-2023_688	BK polyomavirus	2.41844062679534	1	3241.53	YPEGTVTPK	0.943162	NA	NA	UP000096052: Genome; UP000173864: Genome; UP000169213: Genome; UP000128469: Genome; UP000145237: Genome; UP000114290: Genome; UP000110529: Genome
VirusID_SARS-CoV-2_O3_1-20-2023_689	Severe acute respiratory syndrome coronavirus	2.87564308855184	4	3531.48	AYNVTQAFGR; IGMEVTPSGTWLTYTGAIK; NPANNAAIVLQLPQGTTLPK; VAGDSGFAAYSR	0.995024; 0.996261; 0.998011; 0.94007	Severe acute respiratory syndrome coronavirus 2	4	UP000503207: Genome
VirusID_SARS-CoV-2_O3_1-20-2023_689	Human immunodeficiency virus 1	2.26061812005951	10	20063.0033333333	AHFPNSTIK; EVLQWQFDSR; IGITLQR; IIDFLQR; IIEGLQR; LNWASQIYPGVK; LVPVDPDEVEEATEGEDK; PEPTAPPAELFGMGEEIASPLK; QGYSPLSFQTLTPHPK; YLGNLVQYWGSELK	0.913684; 0.946542; 0.975947; 0.945792; 0.962021; 0.975575; 0.889047; 0.89656; 0.942972; 0.914699	NA	NA	UP000099510: Genome
VirusID_SARS-CoV-2_O4_1-20-2023_690	Severe acute respiratory syndrome coronavirus	2.72581159852726	2	3165.44	AYNVTQAFGR; NPANNAAIVLQLPQGTTLPK	0.977766; 0.93175	Severe acute respiratory syndrome coronavirus 2	2	UP000503207: Genome
VirusID_SARS-CoV-2_O4_1-20-2023_690	Alphapapillomavirus 3	2.62107624800724	1	1446.09	LSFWTVDLR	0.871143	Human papillomavirus type 61	1	UP000171682: Genome; UP000162053: Genome; UP000166621: Genome; UP000116136: Genome; UP000125267: Genome; UP000007670: Genome; UP000102538: Genome; UP000141498: Genome
VirusID_SARS-CoV-2_O4_1-20-2023_690	Norwalk virus	2.62107624800724	1	1167.45	YQQDLALQR	0.865571	NA	NA	UP000007226: Genome
VirusID_SARS-CoV-2_O4_1-20-2023_690	Human immunodeficiency virus 1	2.13711556875727	11	37013.9333333333	AWNNTLR; EYFPNSAEIK; GGLDGIIYSDK; IIDFLQR; NLFLFSYHHLR; QGYSPLSFQIPTHHHQR; QVLEQLQPSLQTGSEELR; SFDYIWK; SLFNTIAVLYYVQQK; TFNFLGTLVQYGGR; TSVTIGPGQVFYK	0.948161; 0.909814; 0.920262; 0.997117; 0.88447; 0.896756; 0.92304; 0.906407; 0.899069; 0.930885; 0.906718	NA	NA	UP000139495: Genome
VirusID_SARS-CoV-2_O4_1-20-2023_690	Rhinovirus B	2.01387661702687	1	7875.94	TLILDAYK	0.890734	NA	NA	UP000118299: Genome; UP000007679: Genome
VirusID_SARS-CoV-2_P10_1-16-2023_578	Severe acute respiratory syndrome coronavirus	3.01089083755689	6	6809.4	AYNVTQAFGR; DQVILLNK; IGMEVTPSGTWLTYTGAIK; NPANNAAIVLQLPQGTTLPK; PLLESELVIGAVILR; VAGDSGFAAYSR	0.999736; 0.974431; 0.99743; 0.99943; 0.913985; 0.994458	Severe acute respiratory syndrome coronavirus 2	6	UP000503207: Genome
VirusID_SARS-CoV-2_P10_1-16-2023_578	Alphapapillomavirus 11	2.28885552915217	1	1512.42	AGTVGDAIPDDLMIK	0.878985	Human papillomavirus type 34	1	UP000107352: Genome; UP000132751: Genome; UP000103702: Genome; UP000009171: Genome; UP000153192: Genome; UP000164225: Genome; UP000125982: Genome; UP000099991: Genome
VirusID_SARS-CoV-2_P10_1-16-2023_578	Alphapapillomavirus 4	2.25989183321686	1	808.435	IFLTVVDTTR	0.957231	NA	NA	UP000007667: Genome; UP000009114: Genome
VirusID_SARS-CoV-2_P10_1-16-2023_578	Chikungunya virus	2.23273958717324	1	1330.03	DNFNVYK	0.97015	NA	NA	UP000150072: Genome; UP000101825: Genome; UP000168362: Genome; UP000136537: Genome; UP000154748: Genome; UP000166299: Genome; UP000167188: Genome; UP000098069: Genome; UP000141714: Genome; UP000136794: Genome; UP000147969: Genome; UP000161250: Genome; UP000119644: Genome; UP000173582: Genome
VirusID_SARS-CoV-2_P10_1-16-2023_578	Ross River virus	2.23273958717324	1	1944.54	SVIEHFNVYK	0.882454	NA	NA	UP000006579: Genome
VirusID_SARS-CoV-2_P10_1-16-2023_578	Human immunodeficiency virus 1	2.09804101327579	10	41344.8333333333	ADLLETK; EIDNYTGTIYSLIEK; IIEFIQR; IIELMYR; IVELLER; LDLVQINEK; LGDLFNR; LVPVNPLEVEEATK; NSTNDTFR; TLNLIVK	0.995668; 0.969293; 0.991867; 0.892008; 0.978661; 0.906948; 0.864681; 0.887084; 0.901965; 0.998752	NA	NA	UP000134824: Genome
VirusID_SARS-CoV-2_P10_1-16-2023_578	Enterovirus B	2.02697765745034	1	1420.68	GWLVPEINSTLQVEK	0.919368	Echovirus 9	1	UP000136461: Genome
VirusID_SARS-CoV-2_P11_1-16-2023_579	Severe acute respiratory syndrome coronavirus	3.26840027986541	14	19827.89	ADETQALPQR; AYNVTQAFGR; DQVILLNK; FQTLLALHR; GQGVPINTNSSPDDQIGYYR; IGMEVTPSGTWLTYTGAIK; LNTDHSSSSDNIALLVQ; LQSLQTYVTQQLIR; MAGNGGDAALALLLLDR; NPANNAAIVLQLPQGTTLPK; QQTVTLLPAADLDDFSK; SFIEDLLFNK; VAGDSGFAAYSR; WYFYYLGTGPEAGLPYGANK	0.986593; 0.998604; 0.990199; 0.985299; 0.960957; 0.999841; 0.995937; 0.965756; 0.999672; 0.934883; 0.961803; 0.994584; 0.999303; 0.998211	Severe acute respiratory syndrome coronavirus 2	12	UP000503207: Genome
VirusID_SARS-CoV-2_P11_1-16-2023_579	Betapolyomavirus secuhominis	2.96737028420142	1	796.837	TPNVQSGEFIER	0.881487	NA	NA	UP000108433: Genome
VirusID_SARS-CoV-2_P11_1-16-2023_579	Vaccinia virus	2.59939349890683	1	10824.5	LNAFLESGDAIAR	0.960881	NA	NA	UP000136916: Genome
VirusID_SARS-CoV-2_P11_1-16-2023_579	Mamastrovirus-1	2.38379369856747	1	3160.14	DATGSTQFGPVQALGAQYSMWK	0.964609	NA	NA	UP000167984: Genome
VirusID_SARS-CoV-2_P11_1-16-2023_579	Betapapillomavirus 2	2.20145349023479	1	3654.16	QFLDVVR	0.848192	NA	NA	UP000008232: Genome
VirusID_SARS-CoV-2_P11_1-16-2023_579	Human immunodeficiency virus 1	2.14346154325711	23	35545.6666666667	ADLLETK; AFYATTDIIGDIR; AQNPGIVIYQYMDELYVGSDLEIGR; DGGISNATNETFR; EAFDLGFFLK; EISNYTYTIYNLLEQSQNQQEK; EPHTEWTLALLEDLK; EXHPEFYK; GVLTQVAEK; IEPLEVAPTK; IIEFIQR; IIELMYR; IVELLER; IVQLLGQR; LDIVPINANR; LDVVPITDDGNSSK; LNDTNITMTTAYK; LSDLLSIAAR; LVPVNPLEVEEATK; SIHLGPGQTFYATGDIIGDIR; SLYNTVATLYCVHEDIEVR; TLEILGQSLNR; TLNLIVK	0.970711; 0.904121; 0.972373; 0.866526; 0.873344; 0.905685; 0.841791; 0.939253; 0.866338; 0.876685; 0.929949; 0.863011; 0.844012; 0.849754; 0.849268; 0.927058; 0.888704; 0.941785; 0.844423; 0.841096; 0.884434; 0.920704; 0.993712	NA	NA	UP000144757: Genome
VirusID_SARS-CoV-2_P12_1-16-2023_580	Severe acute respiratory syndrome coronavirus	3.02170572714702	8	8661.13333333333	AYNVTQAFGR; DQVILLNK; FQTLLALHR; IGMEVTPSGTWLTYTGAIK; LNTDHSSSSDNIALLVQ; NPANNAAIVLQLPQGTTLPK; SFIEDLLFNK; VAGDSGFAAYSR	0.999721; 0.96111; 0.941862; 0.999779; 0.994604; 0.999747; 0.994954; 0.997773	Severe acute respiratory syndrome coronavirus 2	7	UP000503207: Genome
VirusID_SARS-CoV-2_P12_1-16-2023_580	Hepatitis B virus	2.85897842964932	1	2368.82	ELVVSYVNANMGLK	0.913533	NA	NA	UP000122780: Genome
VirusID_SARS-CoV-2_P12_1-16-2023_580	Alphapapillomavirus 2	2.34709506867045	1	1291.22	AGVAGDTIPETLYIK	0.963649	Human papillomavirus 28	1	UP000009158: Genome
VirusID_SARS-CoV-2_P12_1-16-2023_580	Human immunodeficiency virus 1	2.28494716192161	10	38840.7333333333	ADLLETK; IVELLER; LVPVNPLEVEEATK; MQSTYALFYK; PENETFR; SIHLGPGSAVYATGEIIGDIR; TAEITGDIR; TIIVQLNESVEIK; TLNLIVK; VLAEAMSQVNNTNIMMQR	0.983442; 0.923708; 0.910261; 0.909011; 0.901857; 0.937418; 0.916369; 0.913764; 0.996144; 0.953393	NA	NA	UP000099749: Genome
VirusID_SARS-CoV-2_P12_1-16-2023_580	Human adenovirus B	2.03779254704048	1	3533.99	EGEDLYPTMQLMVPK	0.943339	NA	NA	UP000663049: Genome
VirusID_SARS-CoV-2_P13_1-16-2023_581	Severe acute respiratory syndrome coronavirus	3.0546874554544	11	7750.35666666667	ADSNGTITVEELK; AYNVTQAFGR; DQVILLNK; GPEQTQGNFGDQELIR; IGMEVTPSGTWLTYTGAIK; LQSLQTYVTQQLIR; MAGNGGDAALALLLLDR; NPANNAAIVLQLPQGTTLPK; SFIEDLLFNK; VAGDSGFAAYSR; WYFYYLGTGPEAGLPYGANK	0.876253; 0.999597; 0.994349; 0.864657; 0.99999; 0.872962; 0.978877; 0.997796; 0.97176; 0.999222; 0.999946	Severe acute respiratory syndrome coronavirus 2	9	UP000503207: Genome
VirusID_SARS-CoV-2_P13_1-16-2023_581	Hepatitis B virus	2.7738608458787	2	939.976	DLLDTAFALHR; QWNXTTFHQALLDPR	0.888528; 0.848759	NA	NA	UP000103244: Genome
VirusID_SARS-CoV-2_P13_1-16-2023_581	Alphapapillomavirus 10	2.20398553792214	1	1522.52	FLLQTGVQSR	0.901012	Human papillomavirus 13	1	UP000128981: Genome; UP000009107: Genome
VirusID_SARS-CoV-2_P13_1-16-2023_581	Primate erythroparvovirus 1	2.11380890757305	1	1950.15	AVYQQFVEFYEK	0.891517	NA	NA	UP000006624: Genome; UP000008027: Genome
VirusID_SARS-CoV-2_P14_1-16-2023_582	Severe acute respiratory syndrome coronavirus	3.07322560704554	8	8837.40333333333	AYNVTQAFGR; DQVILLNK; IGMEVTPSGTWLTYTGAIK; LNTDHSSSSDNIALLVQ; LQSLQTYVTQQLIR; NPANNAAIVLQLPQGTTLPK; VAGDSGFAAYSR; WYFYYLGTGPEAGLPYGANK	0.999972; 0.951367; 0.999094; 0.969916; 0.996417; 0.999617; 0.999036; 0.954005	Severe acute respiratory syndrome coronavirus 2	7	UP000503207: Genome
VirusID_SARS-CoV-2_P14_1-16-2023_582	Hepatitis B virus	2.63269815460234	1	907.176	DSHPQAVQWTSTTFHQALLDPR	0.87949	NA	NA	UP000135039: Genome
VirusID_SARS-CoV-2_P14_1-16-2023_582	BK polyomavirus	2.5161925855309	1	3195.1	YPEGTVTPK	0.887165	NA	NA	UP000145237: Genome; UP000128469: Genome; UP000169213: Genome; UP000110529: Genome; UP000173864: Genome; UP000114290: Genome; UP000096052: Genome
VirusID_SARS-CoV-2_P14_1-16-2023_582	Gammapapillomavirus 3	2.12339221651127	1	2372.19	FEGNTIADWLLK	0.89235	Human papillomavirus type 50	1	UP000168289: Genome
VirusID_SARS-CoV-2_P14_1-16-2023_582	Human immunodeficiency virus 1	2.09342899313383	15	17622.2333333333	ADLLETK; DTNTNISSWEDMK; EWHLGHGISIEWR; GVLTQVAEK; IIEFIQR; IVITAYWGLHTGER; LSDLLSIAAR; LTDFISVTAR; QAXLGHIVIHR; QILGQLQSALPTGSEELK; TIILWIYR; TLNLIVK; TSITEIFR; VLAEAMSQAQQXNIMIQR; YPGNLLQYWSQELK	0.990764; 0.896105; 0.963411; 0.897552; 0.969978; 0.854042; 0.986935; 0.936501; 0.914474; 0.901797; 0.93845; 0.992682; 0.889879; 0.870457; 0.927582	NA	NA	UP000134824: Genome
VirusID_SARS-CoV-2_P14_1-16-2023_582	Bhanja bandavirus	2.0142477470862	1	757.235	PLSFFLESQGQHPK	0.887589	NA	NA	UP000166838: Genome
VirusID_SARS-CoV-2_P15_1-16-2023_583	Severe acute respiratory syndrome coronavirus	2.83086773779649	5	5170.70333333333	AYNVTQAFGR; IGMEVTPSGTWLTYTGAIK; LQSLQTYVTQQLIR; NPANNAAIVLQLPQGTTLPK; VAGDSGFAAYSR	0.995039; 0.99915; 0.915198; 0.999751; 0.867243	Severe acute respiratory syndrome coronavirus 2	4	UP000503207: Genome
VirusID_SARS-CoV-2_P15_1-16-2023_583	Human immunodeficiency virus 1	2.13453782962668	15	60841.9666666667	ADLLETK; ALHPEYYK; AWNNTLR; DFILTAAR; DLLLLAAR; IIEFIQR; IIELMYR; IVELLER; LIDLISVTAR; QILEQLQPALQTGSEGFR; TAVQMAVFIHNYK; TLNLIVK; VFYSTEDIK; VLAEAMSHVTNSATIMMQK; VSQNYPIVQDVQGQMVHQAISPR	0.959346; 0.885168; 0.95091; 0.885793; 0.882259; 0.948748; 0.901251; 0.964694; 0.862024; 0.882481; 0.880268; 0.9874; 0.869686; 0.886899; 0.85541	NA	NA	UP000100672: Genome; UP000164906: Genome; UP000130090: Genome
VirusID_SARS-CoV-2_P15_1-16-2023_583	Venezuelan equine encephalitis virus	2.03975151024847	1	3450.24	GWEFVWGNHPPK	0.888796	NA	NA	UP000143596: Genome; UP000125491: Genome; UP000008658: Genome; UP000180662: Genome; UP000110878: Genome; UP000173580: Genome; UP000166022: Genome
VirusID_SARS-CoV-2_P16_1-16-2023_584	Severe acute respiratory syndrome coronavirus	2.86362354766588	6	8815.46666666667	AYNVTQAFGR; IGMEVTPSGTWLTYTGAIK; LQSLQTYVTQQLIR; NPANNAAIVLQLPQGTTLPK; SFIEDLLFNK; VAGDSGFAAYSR	0.999826; 0.999633; 0.905337; 0.998847; 0.979468; 0.99445	Severe acute respiratory syndrome coronavirus 2	4	UP000503207: Genome
VirusID_SARS-CoV-2_P16_1-16-2023_584	Hepatitis B virus	2.63394946053757	2	2410.055	MQWNSTAFHQTLQDPR; QWNFTTFHQTLQDPR	0.93277; 0.953923	NA	NA	UP000171162: Genome; UP000159522: Genome
VirusID_SARS-CoV-2_P16_1-16-2023_584	Human immunodeficiency virus 1	2.12686498244046	12	55050.0333333333	ADLLETK; GHLPPAISLK; IGPGIGLGSTLHATK; IGPGQAFYATGAITGDIR; IIEFIQR; IIELMYR; IVELLER; NWHLGHGVSIEWIWR; QNVHAFFYR; SFDYIWK; TLNLIVK; VIEVVQGVFR	0.997368; 0.872044; 0.918614; 0.956519; 0.967866; 0.944464; 0.983168; 0.90939; 0.89347; 0.943963; 0.999065; 0.887082	NA	NA	UP000134824: Genome
VirusID_SARS-CoV-2_P17_1-16-2023_585	Severe acute respiratory syndrome coronavirus	3.07424627609795	8	9809.93666666667	AYNVTQAFGR; DQVILLNK; IGMEVTPSGTWLTYTGAIK; LNTDHSSSSDNIALLVQ; NPANNAAIVLQLPQGTTLPK; SFIEDLLFNK; VAGDSGFAAYSR; WYFYYLGTGPEAGLPYGANK	0.999514; 0.9865; 0.999679; 0.965332; 0.990016; 0.956609; 0.938645; 0.985813	Severe acute respiratory syndrome coronavirus 2	7	UP000503207: Genome
VirusID_SARS-CoV-2_P17_1-16-2023_585	Hepatitis B virus	2.51721325458331	1	2030.98	MQWNSSTFHQALLDPK	0.860687	NA	NA	UP000105212: Genome
VirusID_SARS-CoV-2_P17_1-16-2023_585	Alphapapillomavirus 7	2.38593433994399	1	1873.13	VYLPPPSVAK	0.971715	Human papillomavirus 59	1	UP000159133: Genome; UP000149637: Genome; UP000167467: Genome
VirusID_SARS-CoV-2_P17_1-16-2023_585	Mayaro virus	2.15659756893508	1	3366.51	GELYNQDFPR	0.949807	NA	NA	UP000007774: Genome
VirusID_SARS-CoV-2_P17_1-16-2023_585	Human immunodeficiency virus 1	2.09444966218624	20	57604.4	ADLLETK; AFYTNGQIIGNIR; AIYAPPIEGLITCK; AWNNTLR; IGPGQTFYATGGIIGDTR; IQWNTTLEQVK; IVELLER; LDVVPITDDGNSSK; LFNETLFSK; LIDLISVTAR; LSDLLSIAAR; MVITTYWGLHTGEK; PMVSTQLLLNGSLSEGEIMIR; SFDYIWK; SGTPSAATGVGAVSQDLDK; TAVQMAVFVHNFK; TIVFNQSSGGDPEIVR; TLNLIVK; VGLWTLGQK; VSQNYPIVQDVQGQMVHQAISPR	0.982957; 0.897296; 0.871985; 0.964558; 0.908943; 0.870602; 0.981022; 0.980003; 0.970728; 0.966434; 0.947724; 0.911764; 0.865797; 0.976252; 0.891826; 0.884781; 0.870869; 0.998929; 0.866395; 0.885433	NA	NA	UP000134824: Genome
VirusID_SARS-CoV-2_P17_1-16-2023_585	Hepatitis C virus	2.03165883232678	3	5859.27666666667	AIPLEYIK; MALYDVVSK; PLHAFEQGWGPLTYANISGPSNDK	0.992227; 0.859772; 0.928425	Hepatitis C virus genotype 6k	1	UP000002674: Genome
VirusID_SARS-CoV-2_P18_1-16-2023_586	Severe acute respiratory syndrome coronavirus	2.87879885365013	4	6773.26666666667	AYNVTQAFGR; NPANNAAIVLQLPQGTTLPK; SFIEDLLFNK; WYFYYLGTGPEAGLPYGANK	0.999912; 0.999466; 0.976492; 0.881302	Severe acute respiratory syndrome coronavirus 2	3	UP000503207: Genome
VirusID_SARS-CoV-2_P18_1-16-2023_586	Betapolyomavirus quartihominis	2.66491903370505	1	10047.8	IPTQGIK	0.924921	NA	NA	UP000148617: Genome; UP000096057: Genome; UP000114161: Genome; UP000118542: Genome; UP000153939: Genome; UP000119623: Genome
VirusID_SARS-CoV-2_P18_1-16-2023_586	Human immunodeficiency virus 1	2.3887126217661	10	33365.99	ADLLETK; AIELLQSIGR; IGITLQR; IVELLER; LSDLLSIAAR; SFDYIWK; TIIAHLK; TLNLIVK; TLYQVATQLR; VLAVGQYLK	0.993947; 0.986946; 0.967683; 0.984294; 0.890233; 0.997898; 0.884572; 0.999014; 0.880601; 0.996058	NA	NA	UP000099510: Genome
VirusID_SARS-CoV-2_P18_1-16-2023_586	Colorado tick fever coltivirus	2.17982884931411	1	3095.47	VLTLVADR	0.885935	NA	NA	UP000001675: Genome
VirusID_SARS-CoV-2_P19_1-16-2023_587	Severe acute respiratory syndrome coronavirus	2.63673197604716	3	2982.57866666667	AYNVTQAFGR; IGMEVTPSGTWLTYTGAIK; NPANNAAIVLQLPQGTTLPK	0.993711; 0.941449; 0.999912	Severe acute respiratory syndrome coronavirus 2	3	UP000503207: Genome
VirusID_SARS-CoV-2_P19_1-16-2023_587	Hepatitis B virus	2.37709466554141	1	1453.27	ELVVSYGNVNMGLK	0.915542	NA	NA	UP000136587: Genome
VirusID_SARS-CoV-2_P19_1-16-2023_587	Betapapillomavirus 1	2.14664574416313	1	1575.9	MAVWQSATGK	0.86196	Human papillomavirus type 8	1	UP000009103: Genome
VirusID_SARS-CoV-2_P19_1-16-2023_587	Human immunodeficiency virus 1	2.11583179674891	18	52285.3	ADLLETK; AIELLQSIGR; AWNNTLR; HHYVSINPK; IIEFIQR; IVELLER; IYTLLEK; LGDLFNR; LSDLLSIAAR; LVITTYWGLLPGEK; LVVTTYWGLHTGDR; NELDLLELDK; NIIVQLK; PEPSAPPAEEITSPPK; SIHIGPGGAFYTTGQVIGNIR; TIIAHLK; TLNLIVK; VSFEPIPIPAGFAILK	0.992638; 0.992597; 0.985581; 0.908288; 0.994681; 0.974759; 0.866669; 0.947061; 0.940787; 0.87592; 0.935302; 0.902563; 0.9583; 0.889851; 0.867668; 0.941294; 0.995763; 0.874369	NA	NA	UP000149860: Genome
VirusID_SARS-CoV-2_P1_1-16-2023_569	Severe acute respiratory syndrome coronavirus	3.27923230442257	31	24722.9666666667	ADETQALPQR; ADSNGTITVEELK; ALTGIAVEQDK; AYNVTQAFGR; DQVILLNK; EITVATSR; FASVYAWNR; FNGIGVTQNVLYENQK; FQTLLALHR; GIYQTSNFR; GPEQTQGNFGDQELIR; GQGVPINTNSSPDDQIGYYR; GWIFGTTLDSK; IGMEVTPSGTWLTYTGAIK; IQDSLSSTASALGK; LIANQFNSAIGK; LNTDHSSSSDNIALLVQ; LQDVVNQNAQALNTLVK; LQSLQTYVTQQLIR; MAGNGGDAALALLLLDR; NPANNAAIVLQLPQGTTLPK; PLLESELVIGAVILR; QQTVTLLPAADLDDFSK; SFIEDLLFNK; SMWSFNPETNILLNVPLHGTILTR; SYL…	0.999827; 0.978102; 0.965018; 0.999923; 0.999959; 0.986251; 0.997528; 0.999878; 0.995271; 0.910336; 0.99975; 0.999313; 0.925723; 0.999989; 0.99155; 0.977984; 0.999951; 0.979108; 0.999919; 0.999957; 0.995784; 0.997632; 0.994176; 0.999971; 0.956212; 0.87376; 0.999989; 0.874673; 0.999775; 0.999875; 0.999997	Severe acute respiratory syndrome coronavirus 2	25	UP000503207: Genome
VirusID_SARS-CoV-2_P1_1-16-2023_569	Hepatitis B virus	2.51444501559691	1	1768.11	DLVVSYVNGHMGLK	0.992434	NA	NA	UP000128406: Genome
VirusID_SARS-CoV-2_P1_1-16-2023_569	Mamastrovirus-1	2.23189842562694	1	2740.74	DATGSTQFGPVQALGAQYSMWK	0.880387	NA	NA	UP000167984: Genome
VirusID_SARS-CoV-2_P1_1-16-2023_569	Alphapapillomavirus 11	2.16226249748554	1	1843.34	GQPLGIGTSGNPFMNK	0.97298	NA	NA	UP000097738: Genome
VirusID_SARS-CoV-2_P1_1-16-2023_569	Enterovirus A	2.01384266502772	1	6692.85	LEPSVFHQVFEGVK	0.941901	Coxsackievirus A9	1	UP000000288: Genome
VirusID_SARS-CoV-2_P20_1-16-2023_588	Severe acute respiratory syndrome coronavirus	2.87935664919659	4	3870.65766666667	AYNVTQAFGR; IGMEVTPSGTWLTYTGAIK; NPANNAAIVLQLPQGTTLPK; VAGDSGFAAYSR	0.999784; 0.996234; 0.989025; 0.9125	Severe acute respiratory syndrome coronavirus 2	4	UP000503207: Genome
VirusID_SARS-CoV-2_P20_1-16-2023_588	Vaccinia virus	2.64968256206828	1	7091.18	LNAFLESGDAIAR	0.952814	NA	NA	UP000136916: Genome
VirusID_SARS-CoV-2_P20_1-16-2023_588	Hepatitis B virus	2.4735913030126	1	1940.68	ELVVNYVNHTVGLK	0.96063	NA	NA	UP000122496: Genome; UP000149573: Genome
VirusID_SARS-CoV-2_P20_1-16-2023_588	Hepatitis E virus	2.4735913030126	1	8375.99	PFTTIQQYSK	0.876837	NA	NA	UP000098557: Genome
VirusID_SARS-CoV-2_P20_1-16-2023_588	Human immunodeficiency virus 1	2.20474599072002	17	57612.8	ADLLETK; AIELLQSIGR; EAFDLGFFLK; EIDNYTVEIYK; EIIGDIR; EISNYTEIIYGLIEESQNQQEK; HHYVSINPK; IIDFLQR; IIDLGLR; IIEFIQR; IVELLER; LGLWTLGQR; NYPILWR; QLLTGIVQQQR; SFDYIWK; TLNLIVK; VIEIGQSIGR	0.996506; 0.995038; 0.929802; 0.952888; 0.888636; 0.885238; 0.892686; 0.981546; 0.929108; 0.930842; 0.946457; 0.963586; 0.913322; 0.870708; 0.990196; 0.998428; 0.943387	NA	NA	UP000130466: Genome
VirusID_SARS-CoV-2_P20_1-16-2023_588	Enterovirus B	2.05544790825227	1	8833.48	LSNIGQAMEFSAGK	0.978321	Echovirus 30	1	UP000002678: Genome
VirusID_SARS-CoV-2_P21_1-16-2023_589	Severe acute respiratory syndrome coronavirus	2.62564300388155	3	2294.63466666667	AYNVTQAFGR; IGMEVTPSGTWLTYTGAIK; NPANNAAIVLQLPQGTTLPK	0.995454; 0.999827; 0.999556	Severe acute respiratory syndrome coronavirus 2	3	UP000503207: Genome
VirusID_SARS-CoV-2_P21_1-16-2023_589	BK polyomavirus	2.4365867676615	1	2232.56	YPDGTITPK	0.884101	NA	NA	UP000008475: Genome; UP000126925: Genome; UP000146872: Genome; UP000099963: Genome; UP000159029: Genome; UP000149624: Genome; UP000166263: Genome; UP000165041: Genome; UP000278580: Chromosome i; UP000127497: Genome; UP000171846: Genome; UP000117849: Genome; UP000122556: Genome; UP000008990: Genome; UP000127196: Genome; UP000169797: Genome; UP000104659: Genome; UP000105016: Genome; UP000105564: Ge…
VirusID_SARS-CoV-2_P21_1-16-2023_589	Gammapapillomavirus 3	2.04378639864187	1	2007.8	GGPLGVGSTGHPLFNK	0.864496	Human papillomavirus type 50	1	UP000168289: Genome
VirusID_SARS-CoV-2_P21_1-16-2023_589	Human immunodeficiency virus 1	2.01382317526443	15	25096.0333333333	ADLLETK; IIEFIQR; IIEGLQR; IIELMYR; IVELLER; LDVVPITDDGNSSK; LFNETLFSK; LVPVNPLEVEEATK; MQVHALFYR; NSAISLFNATAIVVAEGTDR; TIIEGGEEIK; TLNLIVK; TSITEIFR; VFYSTEDIK; VSSSVYIPVGMAR	0.988531; 0.891858; 0.933723; 0.924881; 0.961198; 0.996227; 0.985835; 0.847113; 0.915534; 0.860589; 0.882756; 0.991457; 0.854079; 0.905313; 0.922385	NA	NA	UP000134824: Genome
VirusID_SARS-CoV-2_P22_1-16-2023_590	Severe acute respiratory syndrome coronavirus	2.870317936226	6	8347.47333333333	AYNVTQAFGR; DQVILLNK; IGMEVTPSGTWLTYTGAIK; LQSLQTYVTQQLIR; NPANNAAIVLQLPQGTTLPK; WYFYYLGTGPEAGLPYGANK	0.998025; 0.965905; 0.999962; 0.868103; 0.999165; 0.866189	Severe acute respiratory syndrome coronavirus 2	5	UP000503207: Genome
VirusID_SARS-CoV-2_P22_1-16-2023_590	Hepatitis B virus	2.48574188911194	1	4632.47	DLVVSYVNSHMGLK	0.984412	NA	NA	UP000151895: Genome
VirusID_SARS-CoV-2_P22_1-16-2023_590	Hepatitis E virus	2.36764257703395	1	5630.88	PFTTIQQYSK	0.968685	NA	NA	UP000098557: Genome
VirusID_SARS-CoV-2_P22_1-16-2023_590	Alphapapillomavirus 7	2.32813403575028	1	819.111	VYLPPPSVAK	0.949758	Human papillomavirus 59	1	UP000167467: Genome; UP000149637: Genome; UP000159133: Genome
VirusID_SARS-CoV-2_P22_1-16-2023_590	Dobrava-Belgrade orthohantavirus	2.09879726474137	1	3996.24	ATLEELQK	0.856429	NA	NA	UP000150906: Genome
VirusID_SARS-CoV-2_P22_1-16-2023_590	Human immunodeficiency virus 1	2.03664935799252	11	21112.9333333333	ADLLETK; ILQQLMFIHYR; IVELLER; IYELLMK; LDVVPITDDGNSSK; LGLWTLGQR; LVITTYWGLTTGEQPWHLGHGVSIEWR; MNYQHLWR; SFDYIWK; SLFNTVAVLYYVHK; TLNLIVK	0.996114; 0.879884; 0.986592; 0.936481; 0.908457; 0.968966; 0.911215; 0.941831; 0.989479; 0.843057; 0.998546	NA	NA	UP000134824: Genome
VirusID_SARS-CoV-2_P23_1-16-2023_591	Severe acute respiratory syndrome coronavirus	2.77574994491679	3	4164.64333333333	AYNVTQAFGR; IGMEVTPSGTWLTYTGAIK; NPANNAAIVLQLPQGTTLPK	0.999604; 0.999373; 0.999374	Severe acute respiratory syndrome coronavirus 2	3	UP000503207: Genome
VirusID_SARS-CoV-2_P23_1-16-2023_591	Cowpox virus	2.49492333534109	1	3396.52	SINGSQPVSLNYVLR	0.933133	NA	NA	UP000276188: Genome
VirusID_SARS-CoV-2_P23_1-16-2023_591	Nupapillomavirus 1	2.21508263874705	1	8675.54	LSIAFDPK	0.856638	NA	NA	UP000006367: Genome
VirusID_SARS-CoV-2_P23_1-16-2023_591	Human immunodeficiency virus 1	2.16393011629967	21	70588.1666666667	ADLLETK; AIELLQSIGR; AWNNTLR; DLLDLDK; EPYPLASLR; GVGIGPGQTFYAADR; HHYVSINPK; IIEFIQR; IIELMYR; IVELLER; LANFLGK; LGLWTLGQR; LIDLISVTAR; NILVQFDTPVK; PEPSAPPAENLGMGEEMTPSLK; PFNLTVEQMK; PTVSTQLILNGTISEGK; QTEPAAEGVGAASQDLGK; TEDIIGNIR; TLNLIVK; VIEIGQSIGR	0.991501; 0.993229; 0.974468; 0.9595; 0.902658; 0.938402; 0.873529; 0.97394; 0.921226; 0.989861; 0.882695; 0.970588; 0.925679; 0.926747; 0.869214; 0.90763; 0.856014; 0.972604; 0.901336; 0.994757; 0.902174	NA	NA	UP000134824: Genome
VirusID_SARS-CoV-2_P23_1-16-2023_591	Colorado tick fever coltivirus	2.07677994058077	1	3044.67	LYETIEQK	0.930735	NA	NA	UP000001675: Genome
VirusID_SARS-CoV-2_P24_1-16-2023_592	Torque teno virus 1	2.72966045130177	1	2192.87	TISILPDEK	0.939269	NA	NA	UP000008778: Genome
VirusID_SARS-CoV-2_P24_1-16-2023_592	Severe acute respiratory syndrome coronavirus	2.59135775313549	3	2809.66333333333	AYNVTQAFGR; IGMEVTPSGTWLTYTGAIK; NPANNAAIVLQLPQGTTLPK	0.999354; 0.994757; 0.974788	Severe acute respiratory syndrome coronavirus 2	3	UP000503207: Genome
VirusID_SARS-CoV-2_P24_1-16-2023_592	Human immunodeficiency virus 1	2.42863045563779	22	15337.8333333333	ADLLETK; AIIVQLK; DWHLGHR; IGILTQR; IIEFIQR; IVELLER; IYELLMK; LDIVQMGGGNSSEYR; LDVVPITDDGNSSK; LIDLISVTAR; LSDLLSIAAR; LVPVNPLEVEEATK; MWVTVYYGVPVWK; MYSPVSIFDISQGPK; NSAISLFNATAIVVAEGTDR; QVLSGILQQQNNLLR; SFDYIWK; TAWNDTLK; TLNLIVK; TYWGLHTGEQAWHLGNGTSIEWR; VIEIGQSIGR; VSQNYPIVQNAQGQMVHQHLSPR	0.989663; 0.908196; 0.885119; 0.934997; 0.978156; 0.981677; 0.901799; 0.864029; 0.98434; 0.848777; 0.876692; 0.886426; 0.887062; 0.870219; 0.989996; 0.880245; 0.991891; 0.87598; 0.985403; 0.879347; 0.856747; 0.888742	NA	NA	UP000114439: Genome
VirusID_SARS-CoV-2_P24_1-16-2023_592	Hepatitis B virus	2.37747793319041	1	319.243	PTNAPILSTLPETAVVR	0.889173	NA	NA	UP000147231: Genome
VirusID_SARS-CoV-2_P25_1-16-2023_593	Severe acute respiratory syndrome coronavirus	2.71234076001982	3	3008.84666666667	AYNVTQAFGR; IGMEVTPSGTWLTYTGAIK; NPANNAAIVLQLPQGTTLPK	0.999212; 0.907936; 0.983975	Severe acute respiratory syndrome coronavirus 2	3	UP000503207: Genome
VirusID_SARS-CoV-2_P25_1-16-2023_593	Alphapapillomavirus 3	2.43151415044413	1	893.174	LSFWTVDLR	0.903886	Human papillomavirus type 61	1	UP000166621: Genome; UP000171682: Genome; UP000162053: Genome; UP000007670: Genome; UP000116136: Genome; UP000102538: Genome; UP000141498: Genome; UP000125267: Genome
VirusID_SARS-CoV-2_P25_1-16-2023_593	Human immunodeficiency virus 1	2.11524418822341	20	72222.1333333333	ADLLETK; AIELLQSIGR; AWNNTLR; DGETLTSLK; DLILITAR; FYATGDIIGDIR; IIDFVLR; IIDLGLR; IIEFIQR; IVELLER; LDIVPINNNGNESSGEYR; LDVVQIDGSNSTDNTSYR; MVITTYWGLHTGEK; PAVQTGTEELR; QGYSPMSFQTHR; QILEQLQSTLK; SFDYIWK; TLNLIVK; VSQNYPIVQDVQGQMVHQAISPR; VVQIEPLGVAPTEAR	0.993305; 0.865528; 0.923217; 0.875596; 0.897369; 0.947597; 0.908227; 0.95478; 0.940668; 0.909917; 0.895115; 0.848787; 0.906449; 0.874808; 0.880955; 0.93528; 0.963642; 0.994081; 0.938869; 0.899295	NA	NA	UP000116746: Genome
VirusID_SARS-CoV-2_P25_1-16-2023_593	Human coronavirus 229E	2.06353736514953	1	1974.42	QNFQAISSSIQAIYDR	0.859079	NA	NA	UP000137891: Genome
VirusID_SARS-CoV-2_P25_1-16-2023_593	Human adenovirus B	2.02945757557726	1	2684.67	EGEDLYPTMQLMVPK	0.895022	NA	NA	UP000663049: Genome
VirusID_SARS-CoV-2_P26_1-16-2023_594	Severe acute respiratory syndrome coronavirus	2.76353214376936	3	3133.99033333333	AYNVTQAFGR; IGMEVTPSGTWLTYTGAIK; NPANNAAIVLQLPQGTTLPK	0.996058; 0.981032; 0.998594	Severe acute respiratory syndrome coronavirus 2	3	UP000503207: Genome
VirusID_SARS-CoV-2_P26_1-16-2023_594	Vaccinia virus	2.65879679324934	1	9226.9	LNAFLESGDAIAR	0.984501	NA	NA	UP000136916: Genome
VirusID_SARS-CoV-2_P26_1-16-2023_594	Human immunodeficiency virus 1	2.15171231515224	16	47765.8333333333	ADLLETK; AIELLQSIGR; AISLLDTTAIVVAEGTDR; DGGINTTNETTEIFR; IIEFIQR; IIELMYR; IVELLER; LGDLFNR; LSDLLSIAAR; LSDLLSIVAR; NLILIVAR; NYTGEIYTLIEQSQNQQEK; QIIGDIR; TLNLIVK; TQVEYAHFYK; VLAVGQYLK	0.974105; 0.984904; 0.884705; 0.964757; 0.994978; 0.911611; 0.970845; 0.922298; 0.979972; 0.876481; 0.882503; 0.909527; 0.909704; 0.99689; 0.971142; 0.884244	NA	NA	UP000134824: Genome
VirusID_SARS-CoV-2_P26_1-16-2023_594	Hepatitis B virus	2.07253106910461	1	1524.73	STLGLSAMSTTDLEAYFK	0.933961	NA	NA	UP000180673: Genome
VirusID_SARS-CoV-2_P27_1-16-2023_595	Hepatitis B virus	2.39935273056374	1	546.652	DTHPQAMQWNFTTFHQTLQDPR	0.879279	NA	NA	UP000125271: Genome
VirusID_SARS-CoV-2_P27_1-16-2023_595	Alphapapillomavirus 11	2.17750398094739	1	1470.31	AGTAGDTIPDELMIK	0.949182	Human papillomavirus type 34	1	UP000121884: Genome; UP000166304: Genome; UP000168069: Genome; UP000118423: Genome; UP000097988: Genome; UP000135236: Genome; UP000174322: Genome
VirusID_SARS-CoV-2_P27_1-16-2023_595	Human immunodeficiency virus 1	2.0014127218917	18	38773.7666666667	AAVDLSHFFK; ADLLETK; AIELLQSIGR; AWNNTLR; HHYVSINPK; IGILHQR; IVELLER; LGDLFNR; LNWTNSTTNDPHGIGNLTDEVK; LSDLLSIAAR; MYSPVNILDIR; PEPTAPPAESVGMR; QWLHGLGQHIYNTYGDTWEGVEAFIR; QYASFYNLDIVPIDK; SFDYIWK; TLNLIVK; VLAEAMSHVQHTNIMMQR; YDLMPIENK	0.871834; 0.977737; 0.983753; 0.982927; 0.871942; 0.930852; 0.902843; 0.988363; 0.882128; 0.905711; 0.979496; 0.898769; 0.913266; 0.867474; 0.961034; 0.991222; 0.930048; 0.951137	NA	NA	UP000134824: Genome
VirusID_SARS-CoV-2_P28_1-16-2023_596	Severe acute respiratory syndrome coronavirus	2.25104831569136	1	3551.35	AYNVTQAFGR	0.986851	Severe acute respiratory syndrome coronavirus 2	1	UP000503207: Genome
VirusID_SARS-CoV-2_P28_1-16-2023_596	Human immunodeficiency virus 1	2.12610957908306	22	48097.4666666667	ADLLETK; AELVITTYWGLHTGER; AIELLQSIGR; AILGHIVIHR; AWNNTLR; IIEFIQR; IIELMYR; IYNLIEK; LDIVPINANR; LDVVPIDDNSNNSNIYR; LGDLFNR; LGLWTLGQR; LIDLISVTAR; LSDLLSIAAR; LVPVNPLEVEEATK; SFDYIWK; TDIVQMENTNNR; TIIAHLK; TLNLIVK; VLAEAMSHAQQVNIMMQR; VNDYALFYK; YDIISIENNSTEYR	0.97555; 0.871325; 0.983868; 0.833308; 0.890455; 0.855684; 0.900429; 0.85634; 0.869266; 0.929557; 0.853787; 0.872456; 0.945947; 0.988394; 0.870417; 0.929143; 0.91718; 0.916306; 0.994642; 0.989574; 0.852788; 0.904287	NA	NA	UP000181176: Genome
VirusID_SARS-CoV-2_P28_1-16-2023_596	Human coronavirus 229E	2.07936617554073	1	1881.07	QNFQAISSSIQAIYDR	0.912332	NA	NA	UP000137891: Genome
VirusID_SARS-CoV-2_P29_1-16-2023_597	Hepatitis B virus	2.5354432270026	2	4274.69	NSVVNYVNTNMGLK; VGAGAFGLGFTPPHGGR	0.957377; 0.898282	NA	NA	UP000160451: Genome
VirusID_SARS-CoV-2_P29_1-16-2023_597	Human immunodeficiency virus 1	2.38931519132436	21	44202.1333333333	ADLLETK; AIELLQSIGR; DFLSVAVR; EIDNYTGTIYSLIEK; EIDNYTLQIYDLIEQSQNQQEK; ELHPEYFQN; IGITVQR; IIDFLQR; IIEFIQR; IIGIVLR; IIGNITEEVR; IVELLER; LANFLGK; LDIVPLDDEK; LGLWTLGQR; LSDLLSIAAR; NDMVDQMHEDIISLR; PWLHGLGQYVYETYGDTWTGVETMVR; TLNLIVK; VLEVLQR; VWLHGLGQHIYETYGDTWEGVEAMLR	0.990651; 0.970648; 0.926433; 0.979745; 0.9106; 0.917013; 0.882141; 0.987744; 0.970887; 0.936846; 0.955253; 0.886703; 0.961316; 0.8924; 0.909358; 0.945082; 0.878021; 0.874329; 0.9977; 0.937907; 0.990266	NA	NA	UP000180877: Genome
VirusID_SARS-CoV-2_P29_1-16-2023_597	Severe acute respiratory syndrome coronavirus	2.3179592827887	1	2475.68	IGMEVTPSGTWLTYTGAIK	0.997189	Severe acute respiratory syndrome coronavirus 2	1	UP000503207: Genome
VirusID_SARS-CoV-2_P29_1-16-2023_597	Enterovirus B	2.09611053317234	1	6079.53	LSNIGQAMEFSAGK	0.878495	Echovirus 30	1	UP000002678: Genome
VirusID_SARS-CoV-2_P29_1-16-2023_597	Human immunodeficiency virus 2	2.05114338765582	1	3184.99	LAENLLESK	0.901169	NA	NA	UP000247018: Genome
VirusID_SARS-CoV-2_P2_1-16-2023_570	Severe acute respiratory syndrome coronavirus	3.27587822134665	26	17451.2433333333	ADETQALPQR; ADSNGTITVEELK; AYNVTQAFGR; DQVILLNK; FASVYAWNR; FNGIGVTQNVLYENQK; FQTLLALHR; GPEQTQGNFGDQELIR; GQGVPINTNSSPDDQIGYYR; GWIFGTTLDSK; IGMEVTPSGTWLTYTGAIK; IQDSLSSTASALGK; LIANQFNSAIGK; LNTDHSSSSDNIALLVQ; LQDVVNQNAQALNTLVK; LQSLQTYVTQQLIR; MAGNGGDAALALLLLDR; NPANNAAIVLQLPQGTTLPK; PLLESELVIGAVILR; QQTVTLLPAADLDDFSK; SFIEDLLFNK; SMWSFNPETNILLNVPLHGTILTR; VAGDSGFAAYSR; VTLADAGFIK; VYSTGSNVFQT…	0.997659; 0.95564; 0.999331; 0.998297; 0.914641; 0.973266; 0.998944; 0.996486; 0.999038; 0.985191; 0.999395; 0.908452; 0.992238; 0.999285; 0.978116; 0.999419; 0.99883; 0.99781; 0.99478; 0.996654; 0.999427; 0.952313; 0.999413; 0.990476; 0.995202; 0.999417	Severe acute respiratory syndrome coronavirus 2	22	UP000503207: Genome
VirusID_SARS-CoV-2_P2_1-16-2023_570	Primate bocaparvovirus 1	2.50435754986202	1	2415.34	ALLYQMPFFLLENSDHQVLR	0.945355	NA	NA	UP000114321: Genome; UP000140113: Genome; UP000128269: Genome
VirusID_SARS-CoV-2_P2_1-16-2023_570	Hepatitis B virus	2.41418091951293	1	2531.99	DLVVSYVNSHMGLK	0.946782	NA	NA	UP000151895: Genome
VirusID_SARS-CoV-2_P2_1-16-2023_570	Alphapapillomavirus 5	2.22036089349681	1	567.84	LGSVGEDIPTDYYIK	0.884446	Human papillomavirus 51	1	UP000113757: Genome; UP000122168: Genome; UP000110163: Genome; UP000152010: Genome; UP000107061: Genome
VirusID_SARS-CoV-2_P2_1-16-2023_570	Snowshoe hare orthobunyavirus	2.01624091084089	1	1655.51	AIVDYIAYMK	0.917264	NA	NA	UP000150053: Genome
VirusID_SARS-CoV-2_P30_1-17-2023_598	Human immunodeficiency virus 1	2.85152516938552	19	37845.0666666667	ADLLETK; AIELLQSIGR; DLILIVGR; GGEHLTALK; IGILTQR; IIEFIQR; ISSEVHIPLGDAR; IVELLER; IVITAYWGLHTGER; LGDLFNR; LGLWTLGQR; LVPVNPLEVEEATK; QGYSPLSFQIHFPSSR; QLEIHFK; QLLSGMVQQQR; QYASFYNLDIVPIDK; SFDYIWK; SLYNTIAVLYYVHQR; TLNLIVK	0.986674; 0.973732; 0.939776; 0.946653; 0.891337; 0.867384; 0.874104; 0.957592; 0.931072; 0.925903; 0.867937; 0.950874; 0.883989; 0.919977; 0.923454; 0.873201; 0.965422; 0.90539; 0.991374	NA	NA	UP000145462: Genome
VirusID_SARS-CoV-2_P30_1-17-2023_598	Severe acute respiratory syndrome coronavirus	2.33301122950763	1	3242.86	AYNVTQAFGR	0.990127	Severe acute respiratory syndrome coronavirus 2	1	UP000503207: Genome
VirusID_SARS-CoV-2_P30_1-17-2023_598	Epstein-Barr virus	2.32004625234326	1	2272.07	EANVTEDLASMLNR	0.928183	NA	NA	UP000141277: Genome
VirusID_SARS-CoV-2_P31_1-17-2023_599	Vaccinia virus	2.71079541048418	1	12940.8	LNAFLESGDAIAR	0.985988	NA	NA	UP000136916: Genome
VirusID_SARS-CoV-2_P31_1-17-2023_599	Human immunodeficiency virus 1	2.20371093238708	13	33004.3333333333	ADLLETK; AIELLQSIGR; AIIVQLK; EQGGLDGLVWSR; GYSPISFQTR; IIDFLQR; IIEIIQNTGR; IIEVAQSIGR; IVELLER; LVPVNPLEVEEATK; PEPTAPPAESVGMR; TIIAHLK; TLNLIVK	0.990764; 0.997754; 0.969066; 0.887702; 0.86666; 0.987567; 0.942857; 0.907578; 0.945101; 0.989875; 0.861068; 0.90726; 0.996403	NA	NA	UP000134824: Genome
VirusID_SARS-CoV-2_P32_1-17-2023_600	Severe acute respiratory syndrome coronavirus	2.62819668322231	2	3393.275	AYNVTQAFGR; IGMEVTPSGTWLTYTGAIK	0.991571; 0.977081	Severe acute respiratory syndrome coronavirus 2	2	UP000503207: Genome
VirusID_SARS-CoV-2_P32_1-17-2023_600	Dobrava-Belgrade orthohantavirus	2.25461602040972	1	4851.83	ATLEELQK	0.903179	NA	NA	UP000150906: Genome
VirusID_SARS-CoV-2_P32_1-17-2023_600	Human immunodeficiency virus 1	2.19246811366087	15	43227.1666666667	ADLLETK; AIELLQSIGR; EIDNYTTTIYDLLEK; IVELLER; LDIVPINANR; LDVVQIDGNNSQYR; LFNSLNNK; LGDLFNR; LIDLISVTAR; LSDLLSIAAR; LVPVNPLEVEEATK; TLNLIVK; TSVTIGPGQVFYK; VLAVGQYLK; VLEVLQR	0.986099; 0.985627; 0.891073; 0.981023; 0.980361; 0.878094; 0.970185; 0.904857; 0.943456; 0.983665; 0.896797; 0.997041; 0.964278; 0.913689; 0.963157	NA	NA	UP000134824: Genome
VirusID_SARS-CoV-2_P32_1-17-2023_600	Monkeypox virus	2.01960582473539	1	1504.01	LINYSSDVQHIHFGFR	0.953489	NA	NA	UP000158033: Genome; UP000138604: Genome; UP000150530: Genome; UP000166832: Genome
VirusID_SARS-CoV-2_P33_1-17-2023_601	Vaccinia virus	2.83192515959075	1	15220.3	LNAFLESGDAIAR	0.935912	NA	NA	UP000136916: Genome
VirusID_SARS-CoV-2_P33_1-17-2023_601	Human immunodeficiency virus 1	2.32484068149364	13	77970.3333333333	ADLLETK; AIELLQSIGR; AWNNTLR; DGGNITNTPEIFR; IIEFIQR; IIELMYR; IVELLER; PEPTAPPAENWGMGEER; SFDYIWK; TLNLIVK; VEEANAGENNSLLAPISLHGMEDPEK; VLAVGQYLK; VLEVLQR	0.993843; 0.965788; 0.988594; 0.919773; 0.951616; 0.932822; 0.97439; 0.965684; 0.937665; 0.997362; 0.955751; 0.980753; 0.983347	NA	NA	UP000134824: Genome
VirusID_SARS-CoV-2_P33_1-17-2023_601	Rosavirus A	2.02866318862407	1	23266.9	IASVLLK	0.903982	NA	NA	UP000029743: Genome
VirusID_SARS-CoV-2_P34_1-17-2023_602	Vaccinia virus	2.62902274453293	1	8636.3	LNAFLESGDAIAR	0.910166	NA	NA	UP000136916: Genome
VirusID_SARS-CoV-2_P34_1-17-2023_602	Human immunodeficiency virus 1	2.12193826643582	12	19967.3666666667	ADLLETK; AIELLQSIGR; FDSXLAYHHVAR; IIEFIQR; IIEIVYR; LGDLFNR; LIDLISVTAR; LSDLLSIAAR; LVDTIAIVVAGWTDR; SMALTVQAR; SPSMNGH; TLNLIVK	0.994274; 0.90749; 0.927399; 0.932858; 0.885524; 0.851883; 0.8947; 0.886219; 0.858706; 0.848827; 0.849518; 0.99944	Human immunodeficiency virus type 1 group O	1	UP000134824: Genome
VirusID_SARS-CoV-2_P35_1-17-2023_603	Hepatitis B virus	2.49227614465663	1	6699.48	VGAGAFGLGFTPPHGGR	0.976728	NA	NA	UP000160451: Genome
VirusID_SARS-CoV-2_P35_1-17-2023_603	Human immunodeficiency virus 1	2.14009362654527	17	66226.1	ADLLETK; AIELLQSIGR; AWNNTLR; AYDTEAHNVWATR; IIDFLQR; IIEFIQR; ILQQLLFGHFR; IVELLER; LANFLGK; LDLELINK; LENVTEEFNIWK; LGDLFNR; LIDLISVTAR; LSDLLSIAAR; LVSGFLALTWDDLR; PEGIEEGGGGR; TLNLIVK	0.984225; 0.98465; 0.93464; 0.910777; 0.986553; 0.957015; 0.884498; 0.923523; 0.904689; 0.90632; 0.923226; 0.941501; 0.910682; 0.983825; 0.874853; 0.886329; 0.997585	NA	NA	UP000134824: Genome
VirusID_SARS-CoV-2_P36_1-17-2023_604	Hepatitis B virus	2.50928738763852	1	228.84	ANSXNPDWDXNPHK	0.920614	NA	NA	UP000152803: Genome
VirusID_SARS-CoV-2_P36_1-17-2023_604	Hepatitis E virus	2.46582169385742	1	4462.01	PFTTIQQYSK	0.915475	NA	NA	UP000098557: Genome
VirusID_SARS-CoV-2_P36_1-17-2023_604	Ross River virus	2.26952704871346	1	2330.04	SVIEHFNVYK	0.928935	NA	NA	UP000006579: Genome
VirusID_SARS-CoV-2_P36_1-17-2023_604	Human immunodeficiency virus 1	2.25656207154909	17	16617.1333333333	ADLLETK; AIELLQSIGR; DGGNITNTPEIFR; GIYPPLTSLK; IEPLGLAPTEAK; IGILTQR; IILGLNK; LANFLGK; LDVVPITDDGNSSK; LGDLFNK; LIDLISVTAR; LSDLLSIAAR; LVPVNPLEVEEATK; MQVHALFYR; SFDYIWK; TLNLIVK; TVYATGAIIGDIR	0.995128; 0.979318; 0.897744; 0.937814; 0.893918; 0.922186; 0.92986; 0.898342; 0.890847; 0.927491; 0.949041; 0.975625; 0.89003; 0.925787; 0.961543; 0.993761; 0.886588	NA	NA	UP000131398: Genome
VirusID_SARS-CoV-2_P36_1-17-2023_604	Dobrava-Belgrade orthohantavirus	2.19697638156485	1	5641.97	ATLEELQK	0.961825	NA	NA	UP000150906: Genome
VirusID_SARS-CoV-2_P36_1-17-2023_604	Tick-borne encephalitis virus	2.16479169819344	1	416.486	MMEGEGVIEAADAHNPR	0.916077	NA	NA	UP000007402: Genome
VirusID_SARS-CoV-2_P37_1-17-2023_605	Hepatitis B virus	2.44778843049947	1	2537.79	DLLDTTAALYR	0.916081	NA	NA	UP000152787: Genome
VirusID_SARS-CoV-2_P37_1-17-2023_605	Human immunodeficiency virus 1	2.04984842182743	21	40314.3	ADLLETK; EIANYTNLIHHLIEESQNQQEK; EISNYTNQIYEILTESQNQR; EMILENVTENFNMWK; IIEFIQR; IIELMYR; IVELLER; IVTLLGR; LDVVPMDEVPMDK; LSDLLSIAAR; NFPIVQNLQGQMVHQXISPR; PEPSAPPAEEITSPPK; PWLHGLGQYVYETYGDTWTGVETMVR; QGYSPLSFQILSHQQR; SAINLLNTTAIAVAEGTDR; SFDYIWK; TEPTAPPAESFGFGEEK; TIIVQLSESVK; TLNLIVK; VLAEAMSQAGAAAAIMMQK; VWLHGLGQHIYETYGDTWEGVEAMLR	0.991123; 0.921391; 0.921099; 0.878369; 0.988723; 0.92913; 0.953811; 0.918746; 0.8668; 0.979632; 0.975785; 0.975228; 0.930978; 0.90213; 0.8559; 0.983653; 0.864244; 0.906833; 0.99384; 0.91499; 0.945882	NA	NA	UP000134824: Genome
VirusID_SARS-CoV-2_P38_1-17-2023_606	Cowpox virus	2.55391791113579	1	1092.18	MTQQLSPINIETK	0.919649	NA	NA	UP000137384: Genome
VirusID_SARS-CoV-2_P38_1-17-2023_606	Human immunodeficiency virus 1	2.28091663907206	22	66228.2333333333	ADLLETK; AIELLQSIGR; AIIVQLK; AIYAPPIQGIIR; AWNNTLR; IIEFIQR; IVELLER; LDIIPLK; LDIVPLSNSSNNSNGLYR; LDVVPINDSDSSDSSEYR; LGDLFNR; LIDLISVTAR; LSDLLSIAAR; PEPSAPPAEEITSPPK; QTSPTAAAEGVGAVSQDLDK; SAISLLDTIAIGVAEGTDR; SFDYIWK; TLNLIVK; TVNSTEGLK; VGSLQYLAR; VIEIGQSIGR; VLAEAMSQVNNTNIMMQR	0.988112; 0.991561; 0.983561; 0.914295; 0.992667; 0.988056; 0.96751; 0.905309; 0.88722; 0.879962; 0.979336; 0.962974; 0.996282; 0.933475; 0.944764; 0.978157; 0.944968; 0.997067; 0.885381; 0.91334; 0.987255; 0.895631	NA	NA	UP000099749: Genome
VirusID_SARS-CoV-2_P39_1-17-2023_607	Human immunodeficiency virus 1	2.14351238848129	18	63261.3	ADLLETK; AIELLQSIGR; AIIVQLK; DFLSVAVR; IGNITDEVNIGDMK; IIEFIQR; IIELMYR; IVEGLQR; IVELLER; LFNETLFSK; LGDLFNR; LGEQLGIGTIIFNK; LIDLISVTAR; LSDLLSIAAR; NLVLIAAR; TLEILGQSLNR; TLNLIVK; VLEVLQR	0.993046; 0.992288; 0.899495; 0.957225; 0.942035; 0.990609; 0.919889; 0.884389; 0.982527; 0.996549; 0.972543; 0.95862; 0.94731; 0.967867; 0.909365; 0.902799; 0.999318; 0.904169	NA	NA	UP000134824: Genome
VirusID_SARS-CoV-2_P3_1-16-2023_571	Severe acute respiratory syndrome coronavirus	3.29774785140408	31	45739.6	ADETQALPQR; AYNVTQAFGR; DGIIWVATEGALNTPK; DQVILLNK; EITVATSR; FASVYAWNR; FNGIGVTQNVLYENQK; FQTLLALHR; GFYAEGSR; GPEQTQGNFGDQELIR; GQGVPINTNSSPDDQIGYYR; GWIFGTTLDSK; IGMEVTPSGTWLTYTGAIK; IQDSLSSTASALGK; LIANQFNSAIGK; LNTDHSSSSDNIALLVQ; LQDVVNQNAQALNTLVK; LQSLQTYVTQQLIR; MAGNGGDAALALLLLDR; NPANNAAIVLQLPQGTTLPK; PLLESELVIGAVILR; QQTVTLLPAADLDDFSK; SFIEDLLFNK; SMWSFNPETNILLNVPLHGTILTR; SYLTPGDSSSGWTA…	0.999996; 0.999841; 0.898635; 0.999975; 0.912668; 0.998236; 0.999515; 0.999536; 0.981908; 0.999812; 0.998951; 0.998082; 0.999945; 0.983013; 0.969573; 0.999973; 0.991155; 0.999963; 0.999959; 0.999428; 0.955108; 0.999443; 0.999995; 0.976612; 0.94382; 0.999999; 0.992651; 0.937747; 0.998863; 0.99297; 0.999999	Severe acute respiratory syndrome coronavirus 2	25	UP000503207: Genome
VirusID_SARS-CoV-2_P3_1-16-2023_571	Hepatitis delta virus	2.50663162385607	1	4890.68	MEVDFGTGK	0.862203	NA	NA	UP000147812: Genome
VirusID_SARS-CoV-2_P3_1-16-2023_571	Primate bocaparvovirus 1	2.47186951759686	1	2688.98	ALLYQMPFFLLENSDHQVLR	0.939411	NA	NA	UP000128269: Genome; UP000114321: Genome; UP000140113: Genome
VirusID_SARS-CoV-2_P3_1-16-2023_571	Human immunodeficiency virus 1	2.00602927328688	15	9272.48666666667	ADLLETK; ETINEEAAEWDK; FDSSLAFHHK; GGLGGIIYSNK; IGILTQR; IIEFIQR; IIELMYR; ILFLDGIEK; ILQLLGR; LDIVQIEK; LVVTTYWGLNTGEQDWHLGHGVSIEWR; PEPSAPPAEEITSPPK; SFDYIWK; TLNLIVK; VLAEAMATAQQELR	0.964803; 0.875774; 0.867937; 0.925789; 0.945875; 0.963348; 0.901628; 0.889945; 0.942141; 0.892674; 0.866696; 0.872346; 0.991746; 0.993649; 0.908344	NA	NA	UP000141037: Genome
VirusID_SARS-CoV-2_P40_1-17-2023_608	Hepatitis delta virus	2.69713533667105	1	3003.83	MEGVPESPFTR	0.934512	Hepatitis delta virus genotype II	1	UP000008113: Genome
VirusID_SARS-CoV-2_P40_1-17-2023_608	Vaccinia virus	2.59239998615104	1	13502.4	LNAFLESGDAIAR	0.855679	NA	NA	UP000136916: Genome
VirusID_SARS-CoV-2_P40_1-17-2023_608	Human immunodeficiency virus 1	2.13107299861461	16	36882.3666666667	ADLLETK; AIELLQSIGR; AIYAPPIEGPIR; DLILIVGR; IIEFIQR; IVELLER; IYELLMK; LDIVSLNNSSSEYR; LEPTAPPAEIWGMGK; LGDLFNR; LVPVSPEEVEEANK; MLQHLLFAHFR; QILEQLHPALQTGSEELR; TIIVQLSESVK; TLNLIVK; VSQNYPIVQDVQGQMVHQAISPR	0.976069; 0.974008; 0.984526; 0.883593; 0.938526; 0.93953; 0.939683; 0.864533; 0.877385; 0.884675; 0.881553; 0.884257; 0.86; 0.892946; 0.991958; 0.967994	NA	NA	UP000155639: Genome; UP000158454: Genome; UP000129392: Genome; UP000114523: Genome
VirusID_SARS-CoV-2_P41_1-17-2023_609	Vaccinia virus	2.57971271567329	1	9612.49	LNAFLESGDAIAR	0.966743	NA	NA	UP000136916: Genome
VirusID_SARS-CoV-2_P41_1-17-2023_609	Dobrava-Belgrade orthohantavirus	2.13477614432503	1	4313.11	ATLEELQK	0.876279	NA	NA	UP000150906: Genome
VirusID_SARS-CoV-2_P41_1-17-2023_609	Gammapapillomavirus 3	2.10259146095363	1	1737.39	EYTFWNVNLTEK	0.881979	Human papillomavirus type 50	1	UP000168289: Genome
VirusID_SARS-CoV-2_P41_1-17-2023_609	Human immunodeficiency virus 1	2.07262823757619	20	39926.4333333333	ADLLETK; AIELLQSIGR; GLWVTVYYGVPVWR; IGITVQR; IGPGQTFYASGAIIGDIR; IGPGQTFYATGDITGNIR; IIEFIQR; IIELMYR; IVELLER; LDIVPINANR; LDVVPITDDGNSSK; LGLWTLGQR; LIDLISVTAR; LSDLLSIAAR; MQSTYALFYK; SFDYIWK; TLNLIVK; VLEVLQR; VVEIEPIGVAPTEAR; YLGNLLLYWR	0.995284; 0.994511; 0.896935; 0.959196; 0.904002; 0.974683; 0.948716; 0.887361; 0.995208; 0.93168; 0.917314; 0.955015; 0.950295; 0.984567; 0.939536; 0.959015; 0.998258; 0.886617; 0.922651; 0.932167	NA	NA	UP000134824: Genome
VirusID_SARS-CoV-2_P42_1-17-2023_610	Human immunodeficiency virus 1	2.16026818530718	17	37112.8	ADLLETK; AIELLQSIGR; DLILIVGR; IIEFIQR; IIEGLQR; IVELLER; LDIVPINNNDNNSSEYR; LDLVPIDNNTEYR; LGLWTLGQR; LIDLISVTAR; LVPVNPLEVEEATK; PEPTAPPAESLGFGEEITPSQK; QLLSGVVQQQSNLLR; QNALFYALDIVPLNNNSSEYR; SFDYIWK; TLNLIVK; VLEVLQR	0.969462; 0.978497; 0.858903; 0.982263; 0.942112; 0.906627; 0.982964; 0.893846; 0.941125; 0.930073; 0.922657; 0.86502; 0.908615; 0.96902; 0.995739; 0.992859; 0.899922	NA	NA	UP000134824: Genome
VirusID_SARS-CoV-2_P43_1-17-2023_611	Hepatitis B virus	2.5975139875603	1	682.589	GLYFPAGGSSSGTVNPAPNIASHILSISSR	0.938426	NA	NA	UP000173046: Genome
VirusID_SARS-CoV-2_P43_1-17-2023_611	Betapapillomavirus 3	2.33923597231727	1	2183.95	FALVDMNIYNPEK	0.976918	Human papillomavirus type 49	1	UP000009124: Genome
VirusID_SARS-CoV-2_P43_1-17-2023_611	Human immunodeficiency virus 1	2.27015505317397	16	8378.84333333333	ADLLETK; AIYAPPIEGLITCK; DFIYIVVR; DLLDLDK; EQGGLEGLIYSR; HFNTTIIFK; IGITLQR; IGVIQQR; IIDFLQR; IIELMYR; LSDLLSIAAR; LSDLLSIATR; NNIVEQMHEDIISLK; QLLSGIVHQQSNLLK; SLFNTIAVLYYVQQK; WNDTLQEIGK	0.946665; 0.893108; 0.892642; 0.922496; 0.952171; 0.935602; 0.926541; 0.881391; 0.950462; 0.955801; 0.925544; 0.946809; 0.930615; 0.957804; 0.88795; 0.875541	NA	NA	UP000099510: Genome
VirusID_SARS-CoV-2_P44_1-17-2023_612	Human immunodeficiency virus 1	2.39288205334333	17	34746.7666666667	ADLLETK; AIELLQSIGR; AILFCASDAK; GAVDLSHFLK; IEVTTYWGLHTGER; IIEFIQR; IIEGLQR; IVELLER; LDIAHINNGSQYR; LDVVPITDDGNSSK; LLGESQIQQEQNEEDLLALDK; LSDLLSIAAR; SDIVPIDTISYR; SLLHPMSLHGMDDPEK; TAVQMAVFVHNFK; TLNLIVK; TSITEIFR	0.9683; 0.987931; 0.849763; 0.9068; 0.85046; 0.903211; 0.880803; 0.973221; 0.970146; 0.901518; 0.932431; 0.973902; 0.8914; 0.881115; 0.877114; 0.979551; 0.971708	NA	NA	UP000164337: Genome
VirusID_SARS-CoV-2_P44_1-17-2023_612	Tick-borne encephalitis virus	2.11205544376764	1	739.057	SSVTELNLALAEGEANLTVVVDK	0.84863	Tick-borne encephalitis virus European subtype	1	UP000007402: Genome
VirusID_SARS-CoV-2_P44_1-17-2023_612	Eastern equine encephalitis virus	2.03633472982952	1	5512.98	AYAQLLDAAVK	0.895912	NA	NA	UP000150511: Genome
VirusID_SARS-CoV-2_P45_1-17-2023_613	Epstein-Barr virus	2.26674260076514	1	2180.15	LPHWTPTLHTFQVPQNYTK	0.860354	NA	NA	UP000103223: Genome
VirusID_SARS-CoV-2_P45_1-17-2023_613	Human immunodeficiency virus 1	2.09065134170946	22	21881.3833333333	ADLLETK; AFFATGHITGDIR; AIELLQSIGR; AIYAPPIEGLITCK; DGETLTSLK; FALNPGLSMTYK; FGPGQAFYAK; HHYVSINPK; IGPGQAFYATGEVIGDIR; IVELLER; LDIVPINANR; LGDLFNR; LGEQLGIGTIIFNK; LGLWTLGQR; LIDLISVTAR; LVPVDPDQVEEANEGER; PVASTQLLLNGSLAETEVMIR; QGYSPLSFQTPFHQQR; TEGLYPPLASLK; TLNLIVK; VSSSVYIPVGMAR; YTAFTIPSTNNETPGIR	0.986972; 0.861712; 0.96541; 0.869003; 0.878543; 0.939457; 0.87919; 0.945528; 0.881393; 0.984252; 0.946334; 0.897913; 0.929279; 0.985513; 0.990237; 0.903862; 0.928874; 0.88771; 0.945004; 0.998437; 0.939968; 0.8701	NA	NA	UP000134824: Genome
VirusID_SARS-CoV-2_P46_1-17-2023_614	Human immunodeficiency virus 1	2.14784329640621	14	66714.5666666667	ADLLETK; AIELLQSIGR; AWNNTLR; IIEFIQR; IIELMYR; ILAVENYLR; IVELLER; LFNETLFSK; LIDLISVTAR; LVPLEPEEIEEATK; LVVSTYWGLHTGER; PALQTGTEELK; QGYSPLSFQIPSPNPEGPDR; TLNLIVK	0.993184; 0.94751; 0.953867; 0.960527; 0.937695; 0.92344; 0.977116; 0.915823; 0.88068; 0.897138; 0.889119; 0.878824; 0.891015; 0.999298	NA	NA	UP000134824: Genome
VirusID_SARS-CoV-2_P46_1-17-2023_614	Eastern equine encephalitis virus	2.10208580584554	1	1172.77	VVVYGHDVYNYDFPEYGTGK	0.951979	NA	NA	UP000152295: Genome
VirusID_SARS-CoV-2_P47_1-17-2023_615	Chikungunya virus	2.29556892694385	1	875.454	PAAGTVHVPYSQAPSGFK	0.891427	NA	NA	UP000157054: Genome; UP000096590: Genome; UP000102123: Genome; UP000095792: Genome; UP000127757: Genome; UP000126290: Genome; UP000148073: Genome; UP000129356: Genome
VirusID_SARS-CoV-2_P47_1-17-2023_615	Human immunodeficiency virus 1	2.17383533021076	16	30025.4	ADLLETK; AFYAGDIVGNIR; AIELLQSIGR; AIIVQLK; GYSPISFQTR; IIDFLQR; IIELMYR; IVELLER; LDIVPINNNDNNSSEYR; LVSAGIR; MYSPVNILDIR; SFDYIWK; SFNITTTIR; TDNTSTNVTSYR; TIIVQFTXPVK; TLNLIVK	0.989017; 0.918493; 0.888354; 0.904711; 0.96636; 0.914016; 0.924105; 0.937511; 0.901292; 0.881224; 0.972759; 0.93246; 0.921697; 0.886629; 0.935995; 0.998731	NA	NA	UP000134824: Genome
VirusID_SARS-CoV-2_P47_1-17-2023_615	Human immunodeficiency virus 2	2.04171800897534	1	2946.94	LAENLLESK	0.895127	NA	NA	UP000247018: Genome
VirusID_SARS-CoV-2_P48_1-17-2023_616	Hepatitis B virus	2.6059653059093	1	1828.42	QGISITFHQTLQDPR	0.86813	NA	NA	UP000170644: Genome
VirusID_SARS-CoV-2_P48_1-17-2023_616	Alphapapillomavirus 9	2.481026569301	1	1733.28	FSADLDQFPLGPK	0.87102	Human papillomavirus 58	1	UP000171915: Genome
VirusID_SARS-CoV-2_P48_1-17-2023_616	Human immunodeficiency virus 1	2.20802529723726	17	20932.3233333333	ADLLETK; AIELLQSIGR; DGETLTSLK; DGGNITNTPEIFR; IIEGLQR; IVELLER; LDIVQLNENDSSSYR; LSDLLSIAAR; LVTGFLPLTWDDLR; NYALFNK; NYQHIWK; PEPSAPPAEEITSPPK; SFDYIWK; TIIVQLNATVK; TLNLIVK; VFYSTEDIK; YSTQIDPEQADK	0.992787; 0.88493; 0.864039; 0.938849; 0.877703; 0.877379; 0.972542; 0.859495; 0.885604; 0.916045; 0.918027; 0.868636; 0.986645; 0.898056; 0.99734; 0.863604; 0.944745	NA	NA	UP000134824: Genome
VirusID_SARS-CoV-2_P49_1-20-2023_685	Gammapapillomavirus 2	2.24180491645711	1	1377.1	MALWSAVPGK	0.949218	Human papillomavirus type 48	1	UP000112710: Genome
VirusID_SARS-CoV-2_P49_1-20-2023_685	Human immunodeficiency virus 1	2.15679412674876	22	24761.4033333333	ADLLETK; AIELLQSIGR; AIYAPPIEGPIR; ALTEVVTFTQEAELELAENR; DLILIVGR; EPYPLASLR; GGLDGLAYSR; HSIVGWSMIR; IGITVQR; IGPGQAFYATNVIGDIR; IVELLER; IVGTLGHR; LGDLFNR; LGLWTLGQR; NYSTQIDPDLADK; QGYSPLSFQTLIPNPGGLDR; QYALFTNIDVIPIDK; TLEILGQSLNR; TLNLIVK; TQWDYTLEQVAK; VIEIGQSIGR; VLAEAMSHVTSATVLMQK	0.99389; 0.927219; 0.870427; 0.878586; 0.890679; 0.900433; 0.973644; 0.910384; 0.968769; 0.958995; 0.972654; 0.911081; 0.901755; 0.880005; 0.86201; 0.955216; 0.989348; 0.867047; 0.997429; 0.955997; 0.886812; 0.958568	Human immunodeficiency virus type 1 group N	1	UP000134824: Genome
VirusID_SARS-CoV-2_P49_1-20-2023_685	Rabies virus	2.10243646442616	2	2201.1365	LLEDPTTLNIK; SSVIPLMHPLADPSTVFK	0.90792; 0.962115	NA	NA	UP000008617: Genome
VirusID_SARS-CoV-2_P4_1-16-2023_572	Severe acute respiratory syndrome coronavirus	3.315672022581	26	35380	ADETQALPQR; AYNVTQAFGR; DGIIWVATEGALNTPK; DQVILLNK; FNGIGVTQNVLYENQK; FQTLLALHR; GFYAEGSR; GPEQTQGNFGDQELIR; GQGVPINTNSSPDDQIGYYR; GWIFGTTLDSK; IGMEVTPSGTWLTYTGAIK; IQDSLSSTASALGK; LIANQFNSAIGK; LNTDHSSSSDNIALLVQ; LQDVVNQNAQALNTLVK; LQSLQTYVTQQLIR; MAGNGGDAALALLLLDR; NPANNAAIVLQLPQGTTLPK; PLLESELVIGAVILR; PQGLPNNTASWFTALTQHGK; QQTVTLLPAADLDDFSK; SFIEDLLFNK; VAGDSGFAAYSR; VTLADAGFIK; VYSTGSNVFQTR;…	0.999828; 0.999864; 0.999501; 0.999985; 0.999333; 0.997607; 0.976149; 0.999563; 0.997904; 0.994155; 0.999946; 0.944954; 0.999256; 0.999883; 0.997241; 0.99996; 0.99998; 0.999991; 0.997663; 0.95564; 0.999829; 0.99999; 0.999948; 0.977451; 0.999856; 1	Severe acute respiratory syndrome coronavirus 2	20	UP000503207: Genome
VirusID_SARS-CoV-2_P4_1-16-2023_572	Hepatitis delta virus	2.78496793978871	1	814.292	EEILEQWVAGR	0.854015	NA	NA	UP000115134: Genome; UP000123073: Genome; UP000133186: Genome
VirusID_SARS-CoV-2_P4_1-16-2023_572	Vaccinia virus	2.48393794412473	1	5537.73	LNAFLESGDAIAR	0.926753	NA	NA	UP000136916: Genome
VirusID_SARS-CoV-2_P4_1-16-2023_572	Cowpox virus	2.39961705842469	2	11471.235	ISILVNDDIR; SINGSQPVSLNYVLR	0.86752; 0.919469	NA	NA	UP000277503: Genome; UP000271295: Genome
VirusID_SARS-CoV-2_P4_1-16-2023_572	Hepatitis B virus	2.37479347469966	1	592.472	DLVVSYVNTHMGIK	0.915868	NA	NA	UP000168126: Genome
VirusID_SARS-CoV-2_P4_1-16-2023_572	Human immunodeficiency virus 1	2.09858706276071	15	25154.6666666667	ADLLETK; DFLSVAVR; ETINEEAAEWDK; IIEFIQR; IIELMYR; IILGLNK; IVELLER; LEPTAPPAESFSFGEETNPSQK; LFNSTWYGNGTR; LGDLFNR; LSDLLSIAAR; NSAVSLLDAAAIR; SFDYIWK; SLWIFSYHR; TLNLIVK	0.933294; 0.967432; 0.89944; 0.958217; 0.959015; 0.879415; 0.977118; 0.967215; 0.862825; 0.916892; 0.877093; 0.885622; 0.988314; 0.916694; 0.991626	NA	NA	UP000131398: Genome
VirusID_SARS-CoV-2_P4_1-16-2023_572	Norwalk virus	2.06186425573597	1	2525.94	NNFVQAPGGEFTVSPR	0.868058	NA	NA	UP000007767: Genome
VirusID_SARS-CoV-2_P50_1-20-2023_686	Alphapapillomavirus 5	2.45761883076065	1	6822.63	VTNPDFISR	0.934765	Human papillomavirus 82	1	UP000146972: Genome; UP000174931: Genome; UP000154905: Genome; UP000120482: Genome; UP000142144: Genome; UP000129065: Genome; UP000113194: Genome; UP000157674: Genome; UP000148644: Genome
VirusID_SARS-CoV-2_P50_1-20-2023_686	Hepatitis B virus	2.45761883076065	1	293.193	AWNSPQFHQGLLIPR	0.985541	NA	NA	UP000142811: Genome
VirusID_SARS-CoV-2_P50_1-20-2023_686	Human immunodeficiency virus 1	2.1661341530029	15	53195.8333333333	ADLLETK; AIELLQSIGR; APVLSGGELDR; IIEFIQR; IIELMYR; IIGIVLR; IVELLER; IVELLGLR; LDIVPIDNSSEYR; LGLWTLGQR; QLLSGIVQQQNNPLR; TLNLIVK; VGSLQYLALAALVPPK; VGSLQYLALTALVNPK; VYAIFSTLDIVHMGGNGSEYR	0.994054; 0.977923; 0.939172; 0.984105; 0.885068; 0.928656; 0.972904; 0.957735; 0.974952; 0.930116; 0.924939; 0.998533; 0.933248; 0.898395; 0.917674	NA	NA	UP000134824: Genome
VirusID_SARS-CoV-2_P50_1-20-2023_686	Rotavirus B	2.10753943773705	2	1077.192	FNLSDLLDGR; LGVQGLTGDVVSVETK	0.88229; 0.885685	NA	NA	UP000114294: Genome; UP000203852: Genome
VirusID_SARS-CoV-2_P50_1-20-2023_686	Human immunodeficiency virus 2	2.03401683176748	1	4181.51	LAENLLESK	0.892938	NA	NA	UP000247018: Genome
VirusID_SARS-CoV-2_P50_1-20-2023_686	Monkeypox virus	2.02695497727999	1	3690.79	YITENYR	0.888911	NA	NA	UP000515962: Contig_spades genomic sequence
VirusID_SARS-CoV-2_P5_1-16-2023_573	Severe acute respiratory syndrome coronavirus	3.12220445981339	15	10320.31	ADETQALPQR; AYNVTQAFGR; DQVILLNK; FQTLLALHR; IGMEVTPSGTWLTYTGAIK; LIANQFNSAIGK; LNTDHSSSSDNIALLVQ; LQSLQTYVTQQLIR; MAGNGGDAALALLLLDR; NPANNAAIVLQLPQGTTLPK; PLLESELVIGAVILR; SFIEDLLFNK; VAGDSGFAAYSR; VTLADAGFIK; WYFYYLGTGPEAGLPYGANK	0.945375; 0.999984; 0.963704; 0.91705; 0.999977; 0.884617; 0.999883; 0.999857; 0.994282; 0.999803; 0.992894; 0.994689; 0.999908; 0.999193; 0.997714	Severe acute respiratory syndrome coronavirus 2	13	UP000503207: Genome
VirusID_SARS-CoV-2_P5_1-16-2023_573	Hepatitis E virus	2.31849910495736	1	4417.61	PFTTIQQYSK	0.876497	NA	NA	UP000098557: Genome
VirusID_SARS-CoV-2_P5_1-16-2023_573	Human immunodeficiency virus 1	2.13556842137137	19	12685.9	ADLLETK; DWHLGHGISIEWR; GGLEGIIYSQQR; GPDGPEGIEEEGGGR; IIEFIQR; LDVVPIDNDSTSYR; LGDIIGDIR; LVPVNPLEVEEATK; LVSGFLSLAWEDLR; PNNTNIESELEMK; QNVHAFFYR; SFDYIWK; SLFNTVAPLYGGHQK; TLNLIVK; TNTTSTNITSYR; TSITEIFR; VLAEAMSQTNNVIMMQR; VLAEAMSQVQHSNIMMQQGK; WVFDSHLALK	0.962919; 0.921361; 0.880711; 0.912714; 0.913107; 0.892691; 0.96431; 0.943227; 0.94302; 0.902572; 0.874997; 0.93925; 0.913441; 0.995902; 0.943229; 0.932376; 0.925212; 0.912497; 0.892308	NA	NA	UP000109021: Genome
VirusID_SARS-CoV-2_P6_1-16-2023_574	Severe acute respiratory syndrome coronavirus	3.19814924064809	14	17230.22	AYNVTQAFGR; DQVILLNK; FQTLLALHR; GQGVPINTNSSPDDQIGYYR; IGMEVTPSGTWLTYTGAIK; LNTDHSSSSDNIALLVQ; LQDVVNQNAQALNTLVK; LQSLQTYVTQQLIR; MAGNGGDAALALLLLDR; NPANNAAIVLQLPQGTTLPK; SFIEDLLFNK; VAGDSGFAAYSR; VYSTGSNVFQTR; WYFYYLGTGPEAGLPYGANK	0.999967; 0.993888; 0.93654; 0.98869; 0.999956; 0.999961; 0.893839; 0.999532; 0.999311; 0.999918; 0.999754; 0.999917; 0.945923; 0.999335	Severe acute respiratory syndrome coronavirus 2	11	UP000503207: Genome
VirusID_SARS-CoV-2_P6_1-16-2023_574	BK polyomavirus	2.53197174970838	1	2871.38	YPDGTITPK	0.948122	NA	NA	UP000170658: Genome; UP000121694: Genome; UP000156848: Genome; UP000143808: Genome; UP000149237: Genome; UP000159029: Genome; UP000130375: Genome; UP000127497: Genome; UP000163257: Genome; UP000127196: Genome; UP000169797: Genome; UP000129965: Genome; UP000136538: Genome; UP000171846: Genome; UP000278580: Chromosome i; UP000104659: Genome; UP000126925: Genome; UP000137750: Genome; UP000117849: Ge…
VirusID_SARS-CoV-2_P6_1-16-2023_574	Hepatitis E virus	2.44020137635273	1	5329.31	PFTTIQQYSK	0.932977	NA	NA	UP000098557: Genome
VirusID_SARS-CoV-2_P6_1-16-2023_574	Human immunodeficiency virus 1	2.3000226731877	23	47604.7	ADLLETK; AIYAPPIEGPIR; DGGLNSSNINETFR; DQYLYPSLK; GTPIGPGQAFYAR; HFNTTIIFK; IGILTQR; IGITVQR; IIDLGLR; IIEFIQR; IIELMYR; IVAQLEK; IVELLER; LDIVEINNSTYR; LDIVPLNENDGTEYR; LLSGIVQQQNNLLR; LSDLLSIAAR; TEDIIGNIR; TLNLIVK; TSITEIFR; TYWGLHTGEQAWHLGNGTSIEWR; VAGWSEIR; VSQNYPIVQDVQGQMVHQAISPR	0.998472; 0.914663; 0.876489; 0.923989; 0.889515; 0.959941; 0.948045; 0.958506; 0.884152; 0.996034; 0.876617; 0.879851; 0.981793; 0.867074; 0.880884; 0.917657; 0.900773; 0.971203; 0.999539; 0.922609; 0.957106; 0.866698; 0.87299	NA	NA	UP000166932: Genome
VirusID_SARS-CoV-2_P6_1-16-2023_574	Puumala virus	2.06345066675063	1	2003.76	NFETLVQK	0.938755	NA	NA	UP000110237: Genome; UP000008482: Genome
VirusID_SARS-CoV-2_P7_1-16-2023_575	Severe acute respiratory syndrome coronavirus	2.99116542427393	11	9115.12	AYNVTQAFGR; IGMEVTPSGTWLTYTGAIK; LIANQFNSAIGK; LNTDHSSSSDNIALLVQ; LQSLQTYVTQQLIR; MAGNGGDAALALLLLDR; NPANNAAIVLQLPQGTTLPK; QQTVTLLPAADLDDFSK; SFIEDLLFNK; VAGDSGFAAYSR; VTLADAGFIK	0.999902; 0.999869; 0.952101; 0.994034; 0.979744; 0.999941; 0.997957; 0.967379; 0.997147; 0.99974; 0.929105	Severe acute respiratory syndrome coronavirus 2	9	UP000503207: Genome
VirusID_SARS-CoV-2_P7_1-16-2023_575	Alphapapillomavirus 7	2.20218332623861	1	1380.5	FSLDLNQYPLGR	0.908904	Human papillomavirus type 18	1	UP000171888: Genome
VirusID_SARS-CoV-2_P7_1-16-2023_575	Tick-borne encephalitis virus	2.04133203373966	1	2753.1	SDLVFSGQGGR	0.923774	NA	NA	UP000007402: Genome
VirusID_SARS-CoV-2_P7_1-16-2023_575	Human immunodeficiency virus 1	2.01136881036222	23	28642.95	ADLLETK; AQNPGIVIYQYMDELYVGSDLEIGR; EGVHIGPGQAFYK; IIELMYR; IVELLER; LDIVPLTGNSHEYR; LDVVPITDDGNSSK; LSDLLSIAAR; LVPVNPLEVEEATK; LVSGFLPIVWDDLR; NVSSTGNGTYNGTYNEIK; PDVVPIDNDNTSYR; QGYSXLSFQSR; SFDYIWK; SLFGNDPQSR; TEDIIGNIR; TIIVQFTXPVK; TLGQVVAQLR; TLNLIVK; TYWGLHTGEQAWHLGNGTSIEWR; VLAEAMSQATTPTVLMQK; VMGIQMNWQHLLR; VVQIEPLGLAPTGAK	0.986893; 0.916423; 0.942602; 0.907731; 0.987375; 0.883401; 0.881253; 0.904839; 0.880364; 0.945591; 0.919519; 0.885722; 0.905409; 0.95517; 0.904952; 0.968778; 0.916491; 0.869082; 0.99547; 0.918334; 0.915466; 0.963298; 0.924128	NA	NA	UP000134824: Genome
VirusID_SARS-CoV-2_P8_1-16-2023_576	Severe acute respiratory syndrome coronavirus	2.95075333387676	8	7669.37	AYNVTQAFGR; IGMEVTPSGTWLTYTGAIK; LNTDHSSSSDNIALLVQ; LQSLQTYVTQQLIR; NPANNAAIVLQLPQGTTLPK; SFIEDLLFNK; VAGDSGFAAYSR; WYFYYLGTGPEAGLPYGANK	0.999691; 0.999914; 0.999031; 0.999646; 0.990402; 0.996967; 0.999837; 0.96462	Severe acute respiratory syndrome coronavirus 2	6	UP000503207: Genome
VirusID_SARS-CoV-2_P8_1-16-2023_576	Alphapapillomavirus 3	2.24395799202878	1	1978.39	VLSTDTYVTR	0.945842	Human papillomavirus 62	1	UP000156168: Genome; UP000102297: Genome
VirusID_SARS-CoV-2_P8_1-16-2023_576	Human immunodeficiency virus 1	2.03790350959566	16	53395.8333333333	ADLLETK; AIIVQLK; AWNNTLR; IIEFIQR; IVELLER; LDVVPITDDGNSSK; LVPVDPQEVEEQTK; LVPVEPEAVER; MSYQQLWK; PEPSAPPAEEITSPPK; QILEQLQPALQTGSEGFR; SFDYIWK; TLNLIVK; TYWGLHTGEQAWHLGNGTSIEWR; VIEIGQSIGR; VLAVGQYLK	0.991764; 0.985948; 0.985586; 0.980765; 0.984994; 0.990763; 0.908395; 0.881749; 0.968489; 0.960735; 0.942254; 0.987325; 0.999135; 0.949154; 0.90428; 0.996865	NA	NA	UP000134824: Genome
VirusID_SARS-CoV-2_P9_1-16-2023_577	Betapolyomavirus secuhominis	3.27176889891745	1	23841.5	LFVESLAR	0.913116	NA	NA	UP000125778: Genome; UP000108433: Genome
VirusID_SARS-CoV-2_P9_1-16-2023_577	Severe acute respiratory syndrome coronavirus	3.13346620075117	5	10718.8766666667	AYNVTQAFGR; NPANNAAIVLQLPQGTTLPK; SFIEDLLFNK; VAGDSGFAAYSR; WYFYYLGTGPEAGLPYGANK	0.999975; 0.999523; 0.962525; 0.983322; 0.991406	Severe acute respiratory syndrome coronavirus 2	4	UP000503207: Genome
VirusID_SARS-CoV-2_P9_1-16-2023_577	Alphapapillomavirus 9	2.72770085456718	1	3614	SNEATVYLPPVSVSK	0.865624	Human papillomavirus 35	1	UP000162093: Genome; UP000142420: Genome; UP000140354: Genome; UP000113298: Genome; UP000109864: Genome; UP000171704: Genome; UP000154117: Genome; UP000128021: Genome; UP000106295: Genome; UP000107704: Genome; UP000007711: Genome; UP000157768: Genome; UP000141340: Genome; UP000127305: Genome; UP000150477: Genome; UP000100167: Genome; UP000159163: Genome; UP000142259: Genome; UP000120273: Genome
VirusID_SARS-CoV-2_P9_1-16-2023_577	Human immunodeficiency virus 1	2.39670763552575	9	70079.3666666667	ADLLETK; IGPGQAFYATGDIIGK; IVELLER; LGDLFNR; LTDFISVTAR; QGYSPLSFQTHPPAPR; QTPTAAEGVGAVSQDLAK; TLNLIVK; TSITEIFR	0.998402; 0.905661; 0.913733; 0.952234; 0.932761; 0.859463; 0.868863; 0.998618; 0.923385	NA	NA	UP000134824: Genome
VirusID_SARS-CoV-2_P9_1-16-2023_577	Enterovirus B	2.30955745980685	1	8910.31	LSNIGQAMEFSAGK	0.899129	Echovirus 30	1	UP000002678: Genome
VirusID_SARS-CoV-2_P9_1-16-2023_577	Rift valley fever virus	2.26459031429033	1	12117.7	ATVEALINR	0.866084	NA	NA	UP000142198: Genome
VirusID_SARS-CoV-2_P9_1-16-2023_577	Human hepatitis A virus	2.11542169805753	1	35527.2	DILNILK	0.978488	NA	NA	UP000007901: Genome; UP000101082: Genome; UP000120248: Genome; UP000132838: Genome; UP000109380: Genome; UP000141835: Genome; UP000173248: Genome
VirusID_SARS-CoV-2_P9_1-16-2023_577	Sapporo virus	2.09567763986177	1	2435.78	SYLETIIGTHR	0.964055	NA	NA	UP000170889: Genome
VirusID_SARS-CoV-2_P9_1-16-2023_577	Hepatitis C virus	2.0499201493011	1	23991.7	AIPLEYIK	0.992009	NA	NA	UP000007416: Genome
