# Supplementary material for: vPro-MS enables identification of human-pathogenic viruses from patient samples by untargeted proteomics
Source: Nat Commun. 2025 Jul 31;16:7041. doi: 10.1038/s41467-025-62469-4 (PMC12314097; doi:10.1038/s41467-025-62469-4)
Supplement: Supplementary file 12 — Source data [file 41467_2025_62469_MOESM12_ESM.zip › Source data/Source data Table 1/Results_VirusID_FDR1__MinPep2_MinCscore0_MinvPro2.txt]

Run	Species	VirID.Score	No.Peptide.Sequences	Virus.Quantity.Top3	Peptide.Sequences	CScores	Subspecies	No.Peptide.Sequences.Subspecies	Proteomes
VirusID_SARS-CoV-2_D1_1-20-2023_692	Severe acute respiratory syndrome coronavirus	3.22356401034433	13	20259.1533333333	ADSNGTITVEELK; AYNVTQAFGR; DQVILLNK; EITVATSR; LIANQFNSAIGK; LNTDHSSSSDNIALLVQ; LQSLQTYVTQQLIR; NPANNAAIVLQLPQGTTLPK; SFIEDLLFNK; TQLPPAYTNSFTR; VAGDSGFAAYSR; VTLADAGFIK; WYFYYLGTGPEAGLPYGANK	0.912398; 0.997855; 0.999623; 0.921821; 0.999193; 0.999976; 0.999789; 0.999744; 0.999566; 0.893085; 0.999972; 0.999726; 0.999929	Severe acute respiratory syndrome coronavirus 2	10	UP000503207: Genome
VirusID_SARS-CoV-2_D2_1-20-2023_693	Severe acute respiratory syndrome coronavirus	3.17172081289675	6	16726.52	AYNVTQAFGR; IGMEVTPSGTWLTYTGAIK; LQSLQTYVTQQLIR; NPANNAAIVLQLPQGTTLPK; VAGDSGFAAYSR; VTLADAGFIK	0.999915; 0.998292; 0.997279; 0.99932; 0.99757; 0.996765	Severe acute respiratory syndrome coronavirus 2	5	UP000503207: Genome
VirusID_SARS-CoV-2_D2_1-20-2023_693	Influenza A virus	2.28883421199309	2	2007.32	EPALIIWGIHHSGSTAEQTR; QEQQSDVSVDNSHFVNIELE	0.943057; 0.956244	NA	NA	UP000106120: Genome
VirusID_SARS-CoV-2_D3_1-20-2023_694	NA	NA	NA	NA	NA	NA	NA	NA	NA
VirusID_SARS-CoV-2_D4_1-20-2023_695	NA	NA	NA	NA	NA	NA	NA	NA	NA
VirusID_SARS-CoV-2_N1_1-21-2023_704	Hepatitis C virus	2.14166797845991	2	1593.65	AIPLEYIK; HVGPSEGAAQWMNR	0.960015; 0.857682	NA	NA	UP000008097: Genome
VirusID_SARS-CoV-2_N2_1-21-2023_705	NA	NA	NA	NA	NA	NA	NA	NA	NA
VirusID_SARS-CoV-2_N3_1-21-2023_706	NA	NA	NA	NA	NA	NA	NA	NA	NA
VirusID_SARS-CoV-2_N4_1-21-2023_707	NA	NA	NA	NA	NA	NA	NA	NA	NA
VirusID_SARS-CoV-2_N5_1-21-2023_708	Human immunodeficiency virus 1	2.1130391182866	12	5220.21333333333	AQLQEIENFK; AVGLLGHSSLK; DQEPLTSLK; EPYPLASLR; GGLDGLIYSQR; IGITLQR; IVGHLGR; LVPVDPDEVEEATEGER; SFDYIWK; SSGGDLEIR; TYWGLHTGEQDWHLGQGVSIEWR; VSQNYPIVQDVQGQMVHQAISPR	0.952628; 0.972534; 0.900118; 0.918675; 0.94588; 0.978801; 0.922485; 0.96989; 0.946202; 0.866387; 0.912198; 0.865397	NA	NA	UP000130984: Genome
VirusID_SARS-CoV-2_N6_1-21-2023_709	NA	NA	NA	NA	NA	NA	NA	NA	NA
VirusID_SARS-CoV-2_N7_1-21-2023_710	Human immunodeficiency virus 1	2.17107965566489	19	19012.7066666667	AWNNTLR; DLIAEIR; FEETTPVLK; GLYPPLTSLK; IGPGQAFYATNAITGDLR; IIDFLQR; IIDFVLR; IIGAIQR; IIGIIQR; LDIVPLNENSNNSNEYR; LIYTLLEK; LNQLGIAPTK; LVPVDPDEVEEATEGER; SFDYIWK; SFIMIVGGLIGLR; SSFVGWPNVR; TIIFNQSAGGDPEIER; TSVTIGPGQVFYR; VLAEAMSQVNNTNIMMQR	0.958938; 0.872324; 0.874773; 0.886739; 0.920288; 0.98768; 0.909649; 0.937801; 0.884523; 0.930278; 0.93535; 0.964635; 0.927889; 0.981069; 0.934016; 0.859347; 0.897003; 0.863074; 0.903741	NA	NA	UP000109007: Genome
VirusID_SARS-CoV-2_N8_1-21-2023_711	NA	NA	NA	NA	NA	NA	NA	NA	NA
VirusID_SARS-CoV-2_O1_1-20-2023_687	Severe acute respiratory syndrome coronavirus	2.92480979883248	4	7967.36333333333	AYNVTQAFGR; IGMEVTPSGTWLTYTGAIK; NPANNAAIVLQLPQGTTLPK; VAGDSGFAAYSR	0.999965; 0.991925; 0.984765; 0.999787	Severe acute respiratory syndrome coronavirus 2	4	UP000503207: Genome
VirusID_SARS-CoV-2_O2_1-20-2023_688	Severe acute respiratory syndrome coronavirus	3.27650364397397	23	31842.9	ADETQALPQR; AYNVTQAFGR; DGIIWVATEGALNTPK; DQVILLNK; FASVYAWNR; FNGIGVTQNVLYENQK; FQTLLALHR; GFYAEGSR; GPEQTQGNFGDQELIR; GQGVPINTNSSPDDQIGYYR; GWIFGTTLDSK; IGMEVTPSGTWLTYTGAIK; IQDSLSSTASALGK; LNTDHSSSSDNIALLVQ; LQSLQTYVTQQLIR; MAGNGGDAALALLLLDR; MASGGGETALALLLLDR; NPANNAAIVLQLPQGTTLPK; QQTVTLLPAADLDDFSK; SFIEDLLFNK; VAGDSGFAAYSR; VTLADAGFIK; WYFYYLGTGPEAGLPYGANK	0.999851; 0.999682; 0.991495; 0.999396; 0.867963; 0.981604; 0.995605; 0.980058; 0.997588; 0.996742; 0.960237; 0.999986; 0.975469; 0.999716; 0.998738; 0.999972; 0.892215; 0.997536; 0.99995; 0.999367; 0.99996; 0.973527; 0.999998	Severe acute respiratory syndrome coronavirus 2	18	UP000503207: Genome
VirusID_SARS-CoV-2_O3_1-20-2023_689	Severe acute respiratory syndrome coronavirus	2.87564308855184	4	3531.48	AYNVTQAFGR; IGMEVTPSGTWLTYTGAIK; NPANNAAIVLQLPQGTTLPK; VAGDSGFAAYSR	0.995024; 0.996261; 0.998011; 0.94007	Severe acute respiratory syndrome coronavirus 2	4	UP000503207: Genome
VirusID_SARS-CoV-2_O4_1-20-2023_690	Severe acute respiratory syndrome coronavirus	2.72581159852726	2	3165.44	AYNVTQAFGR; NPANNAAIVLQLPQGTTLPK	0.977766; 0.93175	Severe acute respiratory syndrome coronavirus 2	2	UP000503207: Genome
VirusID_SARS-CoV-2_P10_1-16-2023_578	Severe acute respiratory syndrome coronavirus	3.01089083755689	6	6809.4	AYNVTQAFGR; DQVILLNK; IGMEVTPSGTWLTYTGAIK; NPANNAAIVLQLPQGTTLPK; PLLESELVIGAVILR; VAGDSGFAAYSR	0.999736; 0.974431; 0.99743; 0.99943; 0.913985; 0.994458	Severe acute respiratory syndrome coronavirus 2	6	UP000503207: Genome
VirusID_SARS-CoV-2_P11_1-16-2023_579	Severe acute respiratory syndrome coronavirus	3.26840027986541	14	19827.89	ADETQALPQR; AYNVTQAFGR; DQVILLNK; FQTLLALHR; GQGVPINTNSSPDDQIGYYR; IGMEVTPSGTWLTYTGAIK; LNTDHSSSSDNIALLVQ; LQSLQTYVTQQLIR; MAGNGGDAALALLLLDR; NPANNAAIVLQLPQGTTLPK; QQTVTLLPAADLDDFSK; SFIEDLLFNK; VAGDSGFAAYSR; WYFYYLGTGPEAGLPYGANK	0.986593; 0.998604; 0.990199; 0.985299; 0.960957; 0.999841; 0.995937; 0.965756; 0.999672; 0.934883; 0.961803; 0.994584; 0.999303; 0.998211	Severe acute respiratory syndrome coronavirus 2	12	UP000503207: Genome
VirusID_SARS-CoV-2_P11_1-16-2023_579	Human immunodeficiency virus 1	2.14346154325711	23	35545.6666666667	ADLLETK; AFYATTDIIGDIR; AQNPGIVIYQYMDELYVGSDLEIGR; DGGISNATNETFR; EAFDLGFFLK; EISNYTYTIYNLLEQSQNQQEK; EPHTEWTLALLEDLK; EXHPEFYK; GVLTQVAEK; IEPLEVAPTK; IIEFIQR; IIELMYR; IVELLER; IVQLLGQR; LDIVPINANR; LDVVPITDDGNSSK; LNDTNITMTTAYK; LSDLLSIAAR; LVPVNPLEVEEATK; SIHLGPGQTFYATGDIIGDIR; SLYNTVATLYCVHEDIEVR; TLEILGQSLNR; TLNLIVK	0.970711; 0.904121; 0.972373; 0.866526; 0.873344; 0.905685; 0.841791; 0.939253; 0.866338; 0.876685; 0.929949; 0.863011; 0.844012; 0.849754; 0.849268; 0.927058; 0.888704; 0.941785; 0.844423; 0.841096; 0.884434; 0.920704; 0.993712	NA	NA	UP000144757: Genome
VirusID_SARS-CoV-2_P12_1-16-2023_580	Severe acute respiratory syndrome coronavirus	3.02170572714702	8	8661.13333333333	AYNVTQAFGR; DQVILLNK; FQTLLALHR; IGMEVTPSGTWLTYTGAIK; LNTDHSSSSDNIALLVQ; NPANNAAIVLQLPQGTTLPK; SFIEDLLFNK; VAGDSGFAAYSR	0.999721; 0.96111; 0.941862; 0.999779; 0.994604; 0.999747; 0.994954; 0.997773	Severe acute respiratory syndrome coronavirus 2	7	UP000503207: Genome
VirusID_SARS-CoV-2_P13_1-16-2023_581	Severe acute respiratory syndrome coronavirus	3.0546874554544	11	7750.35666666667	ADSNGTITVEELK; AYNVTQAFGR; DQVILLNK; GPEQTQGNFGDQELIR; IGMEVTPSGTWLTYTGAIK; LQSLQTYVTQQLIR; MAGNGGDAALALLLLDR; NPANNAAIVLQLPQGTTLPK; SFIEDLLFNK; VAGDSGFAAYSR; WYFYYLGTGPEAGLPYGANK	0.876253; 0.999597; 0.994349; 0.864657; 0.99999; 0.872962; 0.978877; 0.997796; 0.97176; 0.999222; 0.999946	Severe acute respiratory syndrome coronavirus 2	9	UP000503207: Genome
VirusID_SARS-CoV-2_P14_1-16-2023_582	Severe acute respiratory syndrome coronavirus	3.07322560704554	8	8837.40333333333	AYNVTQAFGR; DQVILLNK; IGMEVTPSGTWLTYTGAIK; LNTDHSSSSDNIALLVQ; LQSLQTYVTQQLIR; NPANNAAIVLQLPQGTTLPK; VAGDSGFAAYSR; WYFYYLGTGPEAGLPYGANK	0.999972; 0.951367; 0.999094; 0.969916; 0.996417; 0.999617; 0.999036; 0.954005	Severe acute respiratory syndrome coronavirus 2	7	UP000503207: Genome
VirusID_SARS-CoV-2_P15_1-16-2023_583	Severe acute respiratory syndrome coronavirus	2.83086773779649	5	5170.70333333333	AYNVTQAFGR; IGMEVTPSGTWLTYTGAIK; LQSLQTYVTQQLIR; NPANNAAIVLQLPQGTTLPK; VAGDSGFAAYSR	0.995039; 0.99915; 0.915198; 0.999751; 0.867243	Severe acute respiratory syndrome coronavirus 2	4	UP000503207: Genome
VirusID_SARS-CoV-2_P16_1-16-2023_584	Severe acute respiratory syndrome coronavirus	2.86362354766588	6	8815.46666666667	AYNVTQAFGR; IGMEVTPSGTWLTYTGAIK; LQSLQTYVTQQLIR; NPANNAAIVLQLPQGTTLPK; SFIEDLLFNK; VAGDSGFAAYSR	0.999826; 0.999633; 0.905337; 0.998847; 0.979468; 0.99445	Severe acute respiratory syndrome coronavirus 2	4	UP000503207: Genome
VirusID_SARS-CoV-2_P17_1-16-2023_585	Severe acute respiratory syndrome coronavirus	3.07424627609795	8	9809.93666666667	AYNVTQAFGR; DQVILLNK; IGMEVTPSGTWLTYTGAIK; LNTDHSSSSDNIALLVQ; NPANNAAIVLQLPQGTTLPK; SFIEDLLFNK; VAGDSGFAAYSR; WYFYYLGTGPEAGLPYGANK	0.999514; 0.9865; 0.999679; 0.965332; 0.990016; 0.956609; 0.938645; 0.985813	Severe acute respiratory syndrome coronavirus 2	7	UP000503207: Genome
VirusID_SARS-CoV-2_P17_1-16-2023_585	Hepatitis C virus	2.03165883232678	3	5859.27666666667	AIPLEYIK; MALYDVVSK; PLHAFEQGWGPLTYANISGPSNDK	0.992227; 0.859772; 0.928425	NA	NA	UP000002674: Genome
VirusID_SARS-CoV-2_P18_1-16-2023_586	Severe acute respiratory syndrome coronavirus	2.87879885365013	4	6773.26666666667	AYNVTQAFGR; NPANNAAIVLQLPQGTTLPK; SFIEDLLFNK; WYFYYLGTGPEAGLPYGANK	0.999912; 0.999466; 0.976492; 0.881302	Severe acute respiratory syndrome coronavirus 2	3	UP000503207: Genome
VirusID_SARS-CoV-2_P19_1-16-2023_587	Severe acute respiratory syndrome coronavirus	2.63673197604716	3	2982.57866666667	AYNVTQAFGR; IGMEVTPSGTWLTYTGAIK; NPANNAAIVLQLPQGTTLPK	0.993711; 0.941449; 0.999912	Severe acute respiratory syndrome coronavirus 2	3	UP000503207: Genome
VirusID_SARS-CoV-2_P19_1-16-2023_587	Human immunodeficiency virus 1	2.11583179674891	18	52285.3	ADLLETK; AIELLQSIGR; AWNNTLR; HHYVSINPK; IIEFIQR; IVELLER; IYTLLEK; LGDLFNR; LSDLLSIAAR; LVITTYWGLLPGEK; LVVTTYWGLHTGDR; NELDLLELDK; NIIVQLK; PEPSAPPAEEITSPPK; SIHIGPGGAFYTTGQVIGNIR; TIIAHLK; TLNLIVK; VSFEPIPIPAGFAILK	0.992638; 0.992597; 0.985581; 0.908288; 0.994681; 0.974759; 0.866669; 0.947061; 0.940787; 0.87592; 0.935302; 0.902563; 0.9583; 0.889851; 0.867668; 0.941294; 0.995763; 0.874369	NA	NA	UP000149860: Genome
VirusID_SARS-CoV-2_P1_1-16-2023_569	Severe acute respiratory syndrome coronavirus	3.27923230442257	31	24722.9666666667	ADETQALPQR; ADSNGTITVEELK; ALTGIAVEQDK; AYNVTQAFGR; DQVILLNK; EITVATSR; FASVYAWNR; FNGIGVTQNVLYENQK; FQTLLALHR; GIYQTSNFR; GPEQTQGNFGDQELIR; GQGVPINTNSSPDDQIGYYR; GWIFGTTLDSK; IGMEVTPSGTWLTYTGAIK; IQDSLSSTASALGK; LIANQFNSAIGK; LNTDHSSSSDNIALLVQ; LQDVVNQNAQALNTLVK; LQSLQTYVTQQLIR; MAGNGGDAALALLLLDR; NPANNAAIVLQLPQGTTLPK; PLLESELVIGAVILR; QQTVTLLPAADLDDFSK; SFIEDLLFNK; SMWSFNPETNILLNVPLHGTILTR; SYL…	0.999827; 0.978102; 0.965018; 0.999923; 0.999959; 0.986251; 0.997528; 0.999878; 0.995271; 0.910336; 0.99975; 0.999313; 0.925723; 0.999989; 0.99155; 0.977984; 0.999951; 0.979108; 0.999919; 0.999957; 0.995784; 0.997632; 0.994176; 0.999971; 0.956212; 0.87376; 0.999989; 0.874673; 0.999775; 0.999875; 0.999997	Severe acute respiratory syndrome coronavirus 2	25	UP000503207: Genome
VirusID_SARS-CoV-2_P20_1-16-2023_588	Severe acute respiratory syndrome coronavirus	2.87935664919659	4	3870.65766666667	AYNVTQAFGR; IGMEVTPSGTWLTYTGAIK; NPANNAAIVLQLPQGTTLPK; VAGDSGFAAYSR	0.999784; 0.996234; 0.989025; 0.9125	Severe acute respiratory syndrome coronavirus 2	4	UP000503207: Genome
VirusID_SARS-CoV-2_P21_1-16-2023_589	Severe acute respiratory syndrome coronavirus	2.62564300388155	3	2294.63466666667	AYNVTQAFGR; IGMEVTPSGTWLTYTGAIK; NPANNAAIVLQLPQGTTLPK	0.995454; 0.999827; 0.999556	Severe acute respiratory syndrome coronavirus 2	3	UP000503207: Genome
VirusID_SARS-CoV-2_P22_1-16-2023_590	Severe acute respiratory syndrome coronavirus	2.870317936226	6	8347.47333333333	AYNVTQAFGR; DQVILLNK; IGMEVTPSGTWLTYTGAIK; LQSLQTYVTQQLIR; NPANNAAIVLQLPQGTTLPK; WYFYYLGTGPEAGLPYGANK	0.998025; 0.965905; 0.999962; 0.868103; 0.999165; 0.866189	Severe acute respiratory syndrome coronavirus 2	5	UP000503207: Genome
VirusID_SARS-CoV-2_P23_1-16-2023_591	Severe acute respiratory syndrome coronavirus	2.77574994491679	3	4164.64333333333	AYNVTQAFGR; IGMEVTPSGTWLTYTGAIK; NPANNAAIVLQLPQGTTLPK	0.999604; 0.999373; 0.999374	Severe acute respiratory syndrome coronavirus 2	3	UP000503207: Genome
VirusID_SARS-CoV-2_P24_1-16-2023_592	Severe acute respiratory syndrome coronavirus	2.59135775313549	3	2809.66333333333	AYNVTQAFGR; IGMEVTPSGTWLTYTGAIK; NPANNAAIVLQLPQGTTLPK	0.999354; 0.994757; 0.974788	Severe acute respiratory syndrome coronavirus 2	3	UP000503207: Genome
VirusID_SARS-CoV-2_P25_1-16-2023_593	Severe acute respiratory syndrome coronavirus	2.71234076001982	3	3008.84666666667	AYNVTQAFGR; IGMEVTPSGTWLTYTGAIK; NPANNAAIVLQLPQGTTLPK	0.999212; 0.907936; 0.983975	Severe acute respiratory syndrome coronavirus 2	3	UP000503207: Genome
VirusID_SARS-CoV-2_P25_1-16-2023_593	Human immunodeficiency virus 1	2.11524418822341	20	72222.1333333333	ADLLETK; AIELLQSIGR; AWNNTLR; DGETLTSLK; DLILITAR; FYATGDIIGDIR; IIDFVLR; IIDLGLR; IIEFIQR; IVELLER; LDIVPINNNGNESSGEYR; LDVVQIDGSNSTDNTSYR; MVITTYWGLHTGEK; PAVQTGTEELR; QGYSPMSFQTHR; QILEQLQSTLK; SFDYIWK; TLNLIVK; VSQNYPIVQDVQGQMVHQAISPR; VVQIEPLGVAPTEAR	0.993305; 0.865528; 0.923217; 0.875596; 0.897369; 0.947597; 0.908227; 0.95478; 0.940668; 0.909917; 0.895115; 0.848787; 0.906449; 0.874808; 0.880955; 0.93528; 0.963642; 0.994081; 0.938869; 0.899295	NA	NA	UP000116746: Genome
VirusID_SARS-CoV-2_P26_1-16-2023_594	Severe acute respiratory syndrome coronavirus	2.76353214376936	3	3133.99033333333	AYNVTQAFGR; IGMEVTPSGTWLTYTGAIK; NPANNAAIVLQLPQGTTLPK	0.996058; 0.981032; 0.998594	Severe acute respiratory syndrome coronavirus 2	3	UP000503207: Genome
VirusID_SARS-CoV-2_P27_1-16-2023_595	NA	NA	NA	NA	NA	NA	NA	NA	NA
VirusID_SARS-CoV-2_P28_1-16-2023_596	Human immunodeficiency virus 1	2.12610957908306	22	48097.4666666667	ADLLETK; AELVITTYWGLHTGER; AIELLQSIGR; AILGHIVIHR; AWNNTLR; IIEFIQR; IIELMYR; IYNLIEK; LDIVPINANR; LDVVPIDDNSNNSNIYR; LGDLFNR; LGLWTLGQR; LIDLISVTAR; LSDLLSIAAR; LVPVNPLEVEEATK; SFDYIWK; TDIVQMENTNNR; TIIAHLK; TLNLIVK; VLAEAMSHAQQVNIMMQR; VNDYALFYK; YDIISIENNSTEYR	0.97555; 0.871325; 0.983868; 0.833308; 0.890455; 0.855684; 0.900429; 0.85634; 0.869266; 0.929557; 0.853787; 0.872456; 0.945947; 0.988394; 0.870417; 0.929143; 0.91718; 0.916306; 0.994642; 0.989574; 0.852788; 0.904287	NA	NA	UP000181176: Genome
VirusID_SARS-CoV-2_P29_1-16-2023_597	NA	NA	NA	NA	NA	NA	NA	NA	NA
VirusID_SARS-CoV-2_P2_1-16-2023_570	Severe acute respiratory syndrome coronavirus	3.27587822134665	26	17451.2433333333	ADETQALPQR; ADSNGTITVEELK; AYNVTQAFGR; DQVILLNK; FASVYAWNR; FNGIGVTQNVLYENQK; FQTLLALHR; GPEQTQGNFGDQELIR; GQGVPINTNSSPDDQIGYYR; GWIFGTTLDSK; IGMEVTPSGTWLTYTGAIK; IQDSLSSTASALGK; LIANQFNSAIGK; LNTDHSSSSDNIALLVQ; LQDVVNQNAQALNTLVK; LQSLQTYVTQQLIR; MAGNGGDAALALLLLDR; NPANNAAIVLQLPQGTTLPK; PLLESELVIGAVILR; QQTVTLLPAADLDDFSK; SFIEDLLFNK; SMWSFNPETNILLNVPLHGTILTR; VAGDSGFAAYSR; VTLADAGFIK; VYSTGSNVFQT…	0.997659; 0.95564; 0.999331; 0.998297; 0.914641; 0.973266; 0.998944; 0.996486; 0.999038; 0.985191; 0.999395; 0.908452; 0.992238; 0.999285; 0.978116; 0.999419; 0.99883; 0.99781; 0.99478; 0.996654; 0.999427; 0.952313; 0.999413; 0.990476; 0.995202; 0.999417	Severe acute respiratory syndrome coronavirus 2	22	UP000503207: Genome
VirusID_SARS-CoV-2_P30_1-17-2023_598	NA	NA	NA	NA	NA	NA	NA	NA	NA
VirusID_SARS-CoV-2_P31_1-17-2023_599	NA	NA	NA	NA	NA	NA	NA	NA	NA
VirusID_SARS-CoV-2_P32_1-17-2023_600	Severe acute respiratory syndrome coronavirus	2.62819668322231	2	3393.275	AYNVTQAFGR; IGMEVTPSGTWLTYTGAIK	0.991571; 0.977081	Severe acute respiratory syndrome coronavirus 2	2	UP000503207: Genome
VirusID_SARS-CoV-2_P33_1-17-2023_601	NA	NA	NA	NA	NA	NA	NA	NA	NA
VirusID_SARS-CoV-2_P34_1-17-2023_602	NA	NA	NA	NA	NA	NA	NA	NA	NA
VirusID_SARS-CoV-2_P35_1-17-2023_603	NA	NA	NA	NA	NA	NA	NA	NA	NA
VirusID_SARS-CoV-2_P36_1-17-2023_604	NA	NA	NA	NA	NA	NA	NA	NA	NA
VirusID_SARS-CoV-2_P37_1-17-2023_605	NA	NA	NA	NA	NA	NA	NA	NA	NA
VirusID_SARS-CoV-2_P38_1-17-2023_606	NA	NA	NA	NA	NA	NA	NA	NA	NA
VirusID_SARS-CoV-2_P39_1-17-2023_607	NA	NA	NA	NA	NA	NA	NA	NA	NA
VirusID_SARS-CoV-2_P3_1-16-2023_571	Severe acute respiratory syndrome coronavirus	3.29774785140408	31	45739.6	ADETQALPQR; AYNVTQAFGR; DGIIWVATEGALNTPK; DQVILLNK; EITVATSR; FASVYAWNR; FNGIGVTQNVLYENQK; FQTLLALHR; GFYAEGSR; GPEQTQGNFGDQELIR; GQGVPINTNSSPDDQIGYYR; GWIFGTTLDSK; IGMEVTPSGTWLTYTGAIK; IQDSLSSTASALGK; LIANQFNSAIGK; LNTDHSSSSDNIALLVQ; LQDVVNQNAQALNTLVK; LQSLQTYVTQQLIR; MAGNGGDAALALLLLDR; NPANNAAIVLQLPQGTTLPK; PLLESELVIGAVILR; QQTVTLLPAADLDDFSK; SFIEDLLFNK; SMWSFNPETNILLNVPLHGTILTR; SYLTPGDSSSGWTA…	0.999996; 0.999841; 0.898635; 0.999975; 0.912668; 0.998236; 0.999515; 0.999536; 0.981908; 0.999812; 0.998951; 0.998082; 0.999945; 0.983013; 0.969573; 0.999973; 0.991155; 0.999963; 0.999959; 0.999428; 0.955108; 0.999443; 0.999995; 0.976612; 0.94382; 0.999999; 0.992651; 0.937747; 0.998863; 0.99297; 0.999999	Severe acute respiratory syndrome coronavirus 2	25	UP000503207: Genome
VirusID_SARS-CoV-2_P40_1-17-2023_608	Human immunodeficiency virus 1	2.13107299861461	16	36882.3666666667	ADLLETK; AIELLQSIGR; AIYAPPIEGPIR; DLILIVGR; IIEFIQR; IVELLER; IYELLMK; LDIVSLNNSSSEYR; LEPTAPPAEIWGMGK; LGDLFNR; LVPVSPEEVEEANK; MLQHLLFAHFR; QILEQLHPALQTGSEELR; TIIVQLSESVK; TLNLIVK; VSQNYPIVQDVQGQMVHQAISPR	0.976069; 0.974008; 0.984526; 0.883593; 0.938526; 0.93953; 0.939683; 0.864533; 0.877385; 0.884675; 0.881553; 0.884257; 0.86; 0.892946; 0.991958; 0.967994	NA	NA	UP000155639: Genome; UP000158454: Genome; UP000129392: Genome; UP000114523: Genome
VirusID_SARS-CoV-2_P41_1-17-2023_609	NA	NA	NA	NA	NA	NA	NA	NA	NA
VirusID_SARS-CoV-2_P42_1-17-2023_610	NA	NA	NA	NA	NA	NA	NA	NA	NA
VirusID_SARS-CoV-2_P43_1-17-2023_611	NA	NA	NA	NA	NA	NA	NA	NA	NA
VirusID_SARS-CoV-2_P44_1-17-2023_612	Human immunodeficiency virus 1	2.14424012713904	17	34746.7666666667	ADLLETK; AIELLQSIGR; AILFCASDAK; GAVDLSHFLK; IEVTTYWGLHTGER; IIEFIQR; IIEGLQR; IVELLER; LDIAHINNGSQYR; LDVVPITDDGNSSK; LLGESQIQQEQNEEDLLALDK; LSDLLSIAAR; SDIVPIDTISYR; SLLHPMSLHGMDDPEK; TAVQMAVFVHNFK; TLNLIVK; TSITEIFR	0.9683; 0.987931; 0.849763; 0.9068; 0.85046; 0.903211; 0.880803; 0.973221; 0.970146; 0.901518; 0.932431; 0.973902; 0.8914; 0.881115; 0.877114; 0.979551; 0.971708	NA	NA	UP000258430: Chromosome
VirusID_SARS-CoV-2_P45_1-17-2023_613	NA	NA	NA	NA	NA	NA	NA	NA	NA
VirusID_SARS-CoV-2_P46_1-17-2023_614	NA	NA	NA	NA	NA	NA	NA	NA	NA
VirusID_SARS-CoV-2_P47_1-17-2023_615	NA	NA	NA	NA	NA	NA	NA	NA	NA
VirusID_SARS-CoV-2_P48_1-17-2023_616	NA	NA	NA	NA	NA	NA	NA	NA	NA
VirusID_SARS-CoV-2_P49_1-20-2023_685	Rabies virus	2.10243646442616	2	2201.1365	LLEDPTTLNIK; SSVIPLMHPLADPSTVFK	0.90792; 0.962115	NA	NA	UP000008617: Genome
VirusID_SARS-CoV-2_P4_1-16-2023_572	Severe acute respiratory syndrome coronavirus	3.315672022581	26	35380	ADETQALPQR; AYNVTQAFGR; DGIIWVATEGALNTPK; DQVILLNK; FNGIGVTQNVLYENQK; FQTLLALHR; GFYAEGSR; GPEQTQGNFGDQELIR; GQGVPINTNSSPDDQIGYYR; GWIFGTTLDSK; IGMEVTPSGTWLTYTGAIK; IQDSLSSTASALGK; LIANQFNSAIGK; LNTDHSSSSDNIALLVQ; LQDVVNQNAQALNTLVK; LQSLQTYVTQQLIR; MAGNGGDAALALLLLDR; NPANNAAIVLQLPQGTTLPK; PLLESELVIGAVILR; PQGLPNNTASWFTALTQHGK; QQTVTLLPAADLDDFSK; SFIEDLLFNK; VAGDSGFAAYSR; VTLADAGFIK; VYSTGSNVFQTR;…	0.999828; 0.999864; 0.999501; 0.999985; 0.999333; 0.997607; 0.976149; 0.999563; 0.997904; 0.994155; 0.999946; 0.944954; 0.999256; 0.999883; 0.997241; 0.99996; 0.99998; 0.999991; 0.997663; 0.95564; 0.999829; 0.99999; 0.999948; 0.977451; 0.999856; 1	Severe acute respiratory syndrome coronavirus 2	20	UP000503207: Genome
VirusID_SARS-CoV-2_P50_1-20-2023_686	Rotavirus B	2.10753943773705	2	1077.192	FNLSDLLDGR; LGVQGLTGDVVSVETK	0.88229; 0.885685	NA	NA	UP000114294: Genome; UP000203852: Genome
VirusID_SARS-CoV-2_P5_1-16-2023_573	Severe acute respiratory syndrome coronavirus	3.12220445981339	15	10320.31	ADETQALPQR; AYNVTQAFGR; DQVILLNK; FQTLLALHR; IGMEVTPSGTWLTYTGAIK; LIANQFNSAIGK; LNTDHSSSSDNIALLVQ; LQSLQTYVTQQLIR; MAGNGGDAALALLLLDR; NPANNAAIVLQLPQGTTLPK; PLLESELVIGAVILR; SFIEDLLFNK; VAGDSGFAAYSR; VTLADAGFIK; WYFYYLGTGPEAGLPYGANK	0.945375; 0.999984; 0.963704; 0.91705; 0.999977; 0.884617; 0.999883; 0.999857; 0.994282; 0.999803; 0.992894; 0.994689; 0.999908; 0.999193; 0.997714	Severe acute respiratory syndrome coronavirus 2	13	UP000503207: Genome
VirusID_SARS-CoV-2_P6_1-16-2023_574	Severe acute respiratory syndrome coronavirus	3.19814924064809	14	17230.22	AYNVTQAFGR; DQVILLNK; FQTLLALHR; GQGVPINTNSSPDDQIGYYR; IGMEVTPSGTWLTYTGAIK; LNTDHSSSSDNIALLVQ; LQDVVNQNAQALNTLVK; LQSLQTYVTQQLIR; MAGNGGDAALALLLLDR; NPANNAAIVLQLPQGTTLPK; SFIEDLLFNK; VAGDSGFAAYSR; VYSTGSNVFQTR; WYFYYLGTGPEAGLPYGANK	0.999967; 0.993888; 0.93654; 0.98869; 0.999956; 0.999961; 0.893839; 0.999532; 0.999311; 0.999918; 0.999754; 0.999917; 0.945923; 0.999335	Severe acute respiratory syndrome coronavirus 2	11	UP000503207: Genome
VirusID_SARS-CoV-2_P7_1-16-2023_575	Severe acute respiratory syndrome coronavirus	2.99116542427393	11	9115.12	AYNVTQAFGR; IGMEVTPSGTWLTYTGAIK; LIANQFNSAIGK; LNTDHSSSSDNIALLVQ; LQSLQTYVTQQLIR; MAGNGGDAALALLLLDR; NPANNAAIVLQLPQGTTLPK; QQTVTLLPAADLDDFSK; SFIEDLLFNK; VAGDSGFAAYSR; VTLADAGFIK	0.999902; 0.999869; 0.952101; 0.994034; 0.979744; 0.999941; 0.997957; 0.967379; 0.997147; 0.99974; 0.929105	Severe acute respiratory syndrome coronavirus 2	9	UP000503207: Genome
VirusID_SARS-CoV-2_P8_1-16-2023_576	Severe acute respiratory syndrome coronavirus	2.95075333387676	8	7669.37	AYNVTQAFGR; IGMEVTPSGTWLTYTGAIK; LNTDHSSSSDNIALLVQ; LQSLQTYVTQQLIR; NPANNAAIVLQLPQGTTLPK; SFIEDLLFNK; VAGDSGFAAYSR; WYFYYLGTGPEAGLPYGANK	0.999691; 0.999914; 0.999031; 0.999646; 0.990402; 0.996967; 0.999837; 0.96462	Severe acute respiratory syndrome coronavirus 2	6	UP000503207: Genome
VirusID_SARS-CoV-2_P9_1-16-2023_577	Severe acute respiratory syndrome coronavirus	3.13346620075117	5	10718.8766666667	AYNVTQAFGR; NPANNAAIVLQLPQGTTLPK; SFIEDLLFNK; VAGDSGFAAYSR; WYFYYLGTGPEAGLPYGANK	0.999975; 0.999523; 0.962525; 0.983322; 0.991406	Severe acute respiratory syndrome coronavirus 2	4	UP000503207: Genome
