# Supplementary material for: vPro-MS enables identification of human-pathogenic viruses from patient samples by untargeted proteomics
Source: Nat Commun. 2025 Jul 31;16:7041. doi: 10.1038/s41467-025-62469-4 (PMC12314097; doi:10.1038/s41467-025-62469-4)
Supplement: Supplementary file 12 — Source data [file 41467_2025_62469_MOESM12_ESM.zip › Source data/Source data Table 1/Results_VirusID_FDR1__MinPep5_MinCscore0.95_MinvPro0.txt]

Run	Species	No.Peptide.Sequences	Peptide.Sequences	Subspecies	No.Peptide.Sequences.Subspecies
VirusID_SARS-CoV-2_D1_1-20-2023_692	Severe acute respiratory syndrome coronavirus	10	AYNVTQAFGR; DQVILLNK; LIANQFNSAIGK; LNTDHSSSSDNIALLVQ; LQSLQTYVTQQLIR; NPANNAAIVLQLPQGTTLPK; SFIEDLLFNK; VAGDSGFAAYSR; VTLADAGFIK; WYFYYLGTGPEAGLPYGANK	Severe acute respiratory syndrome coronavirus 2	8
VirusID_SARS-CoV-2_D2_1-20-2023_693	Severe acute respiratory syndrome coronavirus	6	AYNVTQAFGR; IGMEVTPSGTWLTYTGAIK; LQSLQTYVTQQLIR; NPANNAAIVLQLPQGTTLPK; VAGDSGFAAYSR; VTLADAGFIK	Severe acute respiratory syndrome coronavirus 2	5
VirusID_SARS-CoV-2_D3_1-20-2023_694	NA	NA	NA	NA	NA
VirusID_SARS-CoV-2_D4_1-20-2023_695	NA	NA	NA	NA	NA
VirusID_SARS-CoV-2_N1_1-21-2023_704	NA	NA	NA	NA	NA
VirusID_SARS-CoV-2_N2_1-21-2023_705	Human immunodeficiency virus 1	5	AWNNTLR; GILLILR; LDIVPINNNDNNSSEYR; SFDYIWK; VWLHGLGQHIYETYGDTWEGVEAMLR	NA	NA
VirusID_SARS-CoV-2_N3_1-21-2023_706	NA	NA	NA	NA	NA
VirusID_SARS-CoV-2_N4_1-21-2023_707	NA	NA	NA	NA	NA
VirusID_SARS-CoV-2_N5_1-21-2023_708	NA	NA	NA	NA	NA
VirusID_SARS-CoV-2_N6_1-21-2023_709	Human immunodeficiency virus 1	6	AWNNTLR; IGPGQTFYATGDITGDIR; IIDFLQR; QSVYALFYK; TDIVQMENTNNR; TSVHIGPGQEFYK	NA	NA
VirusID_SARS-CoV-2_N7_1-21-2023_710	NA	NA	NA	NA	NA
VirusID_SARS-CoV-2_N8_1-21-2023_711	NA	NA	NA	NA	NA
VirusID_SARS-CoV-2_O1_1-20-2023_687	NA	NA	NA	NA	NA
VirusID_SARS-CoV-2_O2_1-20-2023_688	Severe acute respiratory syndrome coronavirus	21	ADETQALPQR; AYNVTQAFGR; DGIIWVATEGALNTPK; DQVILLNK; FNGIGVTQNVLYENQK; FQTLLALHR; GFYAEGSR; GPEQTQGNFGDQELIR; GQGVPINTNSSPDDQIGYYR; GWIFGTTLDSK; IGMEVTPSGTWLTYTGAIK; IQDSLSSTASALGK; LNTDHSSSSDNIALLVQ; LQSLQTYVTQQLIR; MAGNGGDAALALLLLDR; NPANNAAIVLQLPQGTTLPK; QQTVTLLPAADLDDFSK; SFIEDLLFNK; VAGDSGFAAYSR; VTLADAGFIK; WYFYYLGTGPEAGLPYGANK	Severe acute respiratory syndrome coronavirus 2	17
VirusID_SARS-CoV-2_O2_1-20-2023_688	Human immunodeficiency virus 1	5	ATPPTAAATGIGAVSQDLAK; LDLVPIEDGNNNTSYYR; LLDSLAITVAEGTDR; SFDYIWK; TNPTEIFR	NA	NA
VirusID_SARS-CoV-2_O3_1-20-2023_689	NA	NA	NA	NA	NA
VirusID_SARS-CoV-2_O4_1-20-2023_690	NA	NA	NA	NA	NA
VirusID_SARS-CoV-2_P1_1-16-2023_569	Severe acute respiratory syndrome coronavirus	27	ADETQALPQR; ADSNGTITVEELK; ALTGIAVEQDK; AYNVTQAFGR; DQVILLNK; EITVATSR; FASVYAWNR; FNGIGVTQNVLYENQK; FQTLLALHR; GPEQTQGNFGDQELIR; GQGVPINTNSSPDDQIGYYR; IGMEVTPSGTWLTYTGAIK; IQDSLSSTASALGK; LIANQFNSAIGK; LNTDHSSSSDNIALLVQ; LQDVVNQNAQALNTLVK; LQSLQTYVTQQLIR; MAGNGGDAALALLLLDR; NPANNAAIVLQLPQGTTLPK; PLLESELVIGAVILR; QQTVTLLPAADLDDFSK; SFIEDLLFNK; SMWSFNPETNILLNVPLHGTILTR; VAGDSGFAAYSR; VTLADAGFIK; V…	Severe acute respiratory syndrome coronavirus 2	22
VirusID_SARS-CoV-2_P10_1-16-2023_578	Severe acute respiratory syndrome coronavirus	5	AYNVTQAFGR; DQVILLNK; IGMEVTPSGTWLTYTGAIK; NPANNAAIVLQLPQGTTLPK; VAGDSGFAAYSR	Severe acute respiratory syndrome coronavirus 2	5
VirusID_SARS-CoV-2_P10_1-16-2023_578	Human immunodeficiency virus 1	5	ADLLETK; EIDNYTGTIYSLIEK; IIEFIQR; IVELLER; TLNLIVK	NA	NA
VirusID_SARS-CoV-2_P11_1-16-2023_579	Severe acute respiratory syndrome coronavirus	14	ADETQALPQR; AYNVTQAFGR; DQVILLNK; FQTLLALHR; GQGVPINTNSSPDDQIGYYR; IGMEVTPSGTWLTYTGAIK; LNTDHSSSSDNIALLVQ; LQSLQTYVTQQLIR; MAGNGGDAALALLLLDR; NPANNAAIVLQLPQGTTLPK; QQTVTLLPAADLDDFSK; SFIEDLLFNK; VAGDSGFAAYSR; WYFYYLGTGPEAGLPYGANK	Severe acute respiratory syndrome coronavirus 2	12
VirusID_SARS-CoV-2_P12_1-16-2023_580	Severe acute respiratory syndrome coronavirus	7	AYNVTQAFGR; DQVILLNK; IGMEVTPSGTWLTYTGAIK; LNTDHSSSSDNIALLVQ; NPANNAAIVLQLPQGTTLPK; SFIEDLLFNK; VAGDSGFAAYSR	Severe acute respiratory syndrome coronavirus 2	6
VirusID_SARS-CoV-2_P13_1-16-2023_581	Severe acute respiratory syndrome coronavirus	8	AYNVTQAFGR; DQVILLNK; IGMEVTPSGTWLTYTGAIK; MAGNGGDAALALLLLDR; NPANNAAIVLQLPQGTTLPK; SFIEDLLFNK; VAGDSGFAAYSR; WYFYYLGTGPEAGLPYGANK	Severe acute respiratory syndrome coronavirus 2	7
VirusID_SARS-CoV-2_P14_1-16-2023_582	Severe acute respiratory syndrome coronavirus	8	AYNVTQAFGR; DQVILLNK; IGMEVTPSGTWLTYTGAIK; LNTDHSSSSDNIALLVQ; LQSLQTYVTQQLIR; NPANNAAIVLQLPQGTTLPK; VAGDSGFAAYSR; WYFYYLGTGPEAGLPYGANK	Severe acute respiratory syndrome coronavirus 2	7
VirusID_SARS-CoV-2_P14_1-16-2023_582	Human immunodeficiency virus 1	5	ADLLETK; EWHLGHGISIEWR; IIEFIQR; LSDLLSIAAR; TLNLIVK	NA	NA
VirusID_SARS-CoV-2_P15_1-16-2023_583	NA	NA	NA	NA	NA
VirusID_SARS-CoV-2_P16_1-16-2023_584	Severe acute respiratory syndrome coronavirus	5	AYNVTQAFGR; IGMEVTPSGTWLTYTGAIK; NPANNAAIVLQLPQGTTLPK; SFIEDLLFNK; VAGDSGFAAYSR	Severe acute respiratory syndrome coronavirus 2	4
VirusID_SARS-CoV-2_P16_1-16-2023_584	Human immunodeficiency virus 1	5	ADLLETK; IGPGQAFYATGAITGDIR; IIEFIQR; IVELLER; TLNLIVK	NA	NA
VirusID_SARS-CoV-2_P17_1-16-2023_585	Severe acute respiratory syndrome coronavirus	7	AYNVTQAFGR; DQVILLNK; IGMEVTPSGTWLTYTGAIK; LNTDHSSSSDNIALLVQ; NPANNAAIVLQLPQGTTLPK; SFIEDLLFNK; WYFYYLGTGPEAGLPYGANK	Severe acute respiratory syndrome coronavirus 2	6
VirusID_SARS-CoV-2_P17_1-16-2023_585	Human immunodeficiency virus 1	8	ADLLETK; AWNNTLR; IVELLER; LDVVPITDDGNSSK; LFNETLFSK; LIDLISVTAR; SFDYIWK; TLNLIVK	NA	NA
VirusID_SARS-CoV-2_P18_1-16-2023_586	Human immunodeficiency virus 1	7	ADLLETK; AIELLQSIGR; IGITLQR; IVELLER; SFDYIWK; TLNLIVK; VLAVGQYLK	NA	NA
VirusID_SARS-CoV-2_P19_1-16-2023_587	Human immunodeficiency virus 1	7	ADLLETK; AIELLQSIGR; AWNNTLR; IIEFIQR; IVELLER; NIIVQLK; TLNLIVK	NA	NA
VirusID_SARS-CoV-2_P2_1-16-2023_570	Severe acute respiratory syndrome coronavirus	24	ADETQALPQR; ADSNGTITVEELK; AYNVTQAFGR; DQVILLNK; FNGIGVTQNVLYENQK; FQTLLALHR; GPEQTQGNFGDQELIR; GQGVPINTNSSPDDQIGYYR; GWIFGTTLDSK; IGMEVTPSGTWLTYTGAIK; LIANQFNSAIGK; LNTDHSSSSDNIALLVQ; LQDVVNQNAQALNTLVK; LQSLQTYVTQQLIR; MAGNGGDAALALLLLDR; NPANNAAIVLQLPQGTTLPK; PLLESELVIGAVILR; QQTVTLLPAADLDDFSK; SFIEDLLFNK; SMWSFNPETNILLNVPLHGTILTR; VAGDSGFAAYSR; VTLADAGFIK; VYSTGSNVFQTR; WYFYYLGTGPEAGLPYGANK	Severe acute respiratory syndrome coronavirus 2	20
VirusID_SARS-CoV-2_P2_1-16-2023_570	Human immunodeficiency virus 1	7	ADLLETK; LVDNYTDTIYLEIQR; LVPVNPLEVEEATK; PEPSAPPAEEITSPPK; SFDYIWK; TLNLIVK; WIILELNK	NA	NA
VirusID_SARS-CoV-2_P20_1-16-2023_588	Human immunodeficiency virus 1	7	ADLLETK; AIELLQSIGR; EIDNYTVEIYK; IIDFLQR; LGLWTLGQR; SFDYIWK; TLNLIVK	NA	NA
VirusID_SARS-CoV-2_P21_1-16-2023_589	Human immunodeficiency virus 1	5	ADLLETK; IVELLER; LDVVPITDDGNSSK; LFNETLFSK; TLNLIVK	NA	NA
VirusID_SARS-CoV-2_P22_1-16-2023_590	Human immunodeficiency virus 1	5	ADLLETK; IVELLER; LGLWTLGQR; SFDYIWK; TLNLIVK	NA	NA
VirusID_SARS-CoV-2_P23_1-16-2023_591	Human immunodeficiency virus 1	9	ADLLETK; AIELLQSIGR; AWNNTLR; DLLDLDK; IIEFIQR; IVELLER; LGLWTLGQR; QTEPAAEGVGAASQDLGK; TLNLIVK	NA	NA
VirusID_SARS-CoV-2_P24_1-16-2023_592	Human immunodeficiency virus 1	7	ADLLETK; IIEFIQR; IVELLER; LDVVPITDDGNSSK; NSAISLFNATAIVVAEGTDR; SFDYIWK; TLNLIVK	NA	NA
VirusID_SARS-CoV-2_P25_1-16-2023_593	NA	NA	NA	NA	NA
VirusID_SARS-CoV-2_P26_1-16-2023_594	Human immunodeficiency virus 1	8	ADLLETK; AIELLQSIGR; DGGINTTNETTEIFR; IIEFIQR; IVELLER; LSDLLSIAAR; TLNLIVK; TQVEYAHFYK	NA	NA
VirusID_SARS-CoV-2_P27_1-16-2023_595	Human immunodeficiency virus 1	8	ADLLETK; AIELLQSIGR; AWNNTLR; LGDLFNR; MYSPVNILDIR; SFDYIWK; TLNLIVK; YDLMPIENK	NA	NA
VirusID_SARS-CoV-2_P28_1-16-2023_596	Human immunodeficiency virus 1	5	ADLLETK; AIELLQSIGR; LSDLLSIAAR; TLNLIVK; VLAEAMSHAQQVNIMMQR	NA	NA
VirusID_SARS-CoV-2_P29_1-16-2023_597	Human immunodeficiency virus 1	9	ADLLETK; AIELLQSIGR; EIDNYTGTIYSLIEK; IIDFLQR; IIEFIQR; IIGNITEEVR; LANFLGK; TLNLIVK; VWLHGLGQHIYETYGDTWEGVEAMLR	NA	NA
VirusID_SARS-CoV-2_P3_1-16-2023_571	Severe acute respiratory syndrome coronavirus	27	ADETQALPQR; AYNVTQAFGR; DQVILLNK; FASVYAWNR; FNGIGVTQNVLYENQK; FQTLLALHR; GFYAEGSR; GPEQTQGNFGDQELIR; GQGVPINTNSSPDDQIGYYR; GWIFGTTLDSK; IGMEVTPSGTWLTYTGAIK; IQDSLSSTASALGK; LIANQFNSAIGK; LNTDHSSSSDNIALLVQ; LQDVVNQNAQALNTLVK; LQSLQTYVTQQLIR; MAGNGGDAALALLLLDR; NPANNAAIVLQLPQGTTLPK; PLLESELVIGAVILR; QQTVTLLPAADLDDFSK; SFIEDLLFNK; SMWSFNPETNILLNVPLHGTILTR; VAGDSGFAAYSR; VGGNYNYLYR; VTLADAGFIK; VYST…	Severe acute respiratory syndrome coronavirus 2	22
VirusID_SARS-CoV-2_P30_1-17-2023_598	Human immunodeficiency virus 1	6	ADLLETK; AIELLQSIGR; IVELLER; LVPVNPLEVEEATK; SFDYIWK; TLNLIVK	NA	NA
VirusID_SARS-CoV-2_P31_1-17-2023_599	Human immunodeficiency virus 1	6	ADLLETK; AIELLQSIGR; AIIVQLK; IIDFLQR; LVPVNPLEVEEATK; TLNLIVK	NA	NA
VirusID_SARS-CoV-2_P32_1-17-2023_600	Human immunodeficiency virus 1	9	ADLLETK; AIELLQSIGR; IVELLER; LDIVPINANR; LFNSLNNK; LSDLLSIAAR; TLNLIVK; TSVTIGPGQVFYK; VLEVLQR	NA	NA
VirusID_SARS-CoV-2_P33_1-17-2023_601	Human immunodeficiency virus 1	10	ADLLETK; AIELLQSIGR; AWNNTLR; IIEFIQR; IVELLER; PEPTAPPAENWGMGEER; TLNLIVK; VEEANAGENNSLLAPISLHGMEDPEK; VLAVGQYLK; VLEVLQR	NA	NA
VirusID_SARS-CoV-2_P34_1-17-2023_602	NA	NA	NA	NA	NA
VirusID_SARS-CoV-2_P35_1-17-2023_603	Human immunodeficiency virus 1	6	ADLLETK; AIELLQSIGR; IIDFLQR; IIEFIQR; LSDLLSIAAR; TLNLIVK	NA	NA
VirusID_SARS-CoV-2_P36_1-17-2023_604	Human immunodeficiency virus 1	5	ADLLETK; AIELLQSIGR; LSDLLSIAAR; SFDYIWK; TLNLIVK	NA	NA
VirusID_SARS-CoV-2_P37_1-17-2023_605	Human immunodeficiency virus 1	8	ADLLETK; IIEFIQR; IVELLER; LSDLLSIAAR; NFPIVQNLQGQMVHQXISPR; PEPSAPPAEEITSPPK; SFDYIWK; TLNLIVK	NA	NA
VirusID_SARS-CoV-2_P38_1-17-2023_606	Human immunodeficiency virus 1	12	ADLLETK; AIELLQSIGR; AIIVQLK; AWNNTLR; IIEFIQR; IVELLER; LGDLFNR; LIDLISVTAR; LSDLLSIAAR; SAISLLDTIAIGVAEGTDR; TLNLIVK; VIEIGQSIGR	NA	NA
VirusID_SARS-CoV-2_P39_1-17-2023_607	Human immunodeficiency virus 1	10	ADLLETK; AIELLQSIGR; DFLSVAVR; IIEFIQR; IVELLER; LFNETLFSK; LGDLFNR; LGEQLGIGTIIFNK; LSDLLSIAAR; TLNLIVK	NA	NA
VirusID_SARS-CoV-2_P4_1-16-2023_572	Severe acute respiratory syndrome coronavirus	25	ADETQALPQR; AYNVTQAFGR; DGIIWVATEGALNTPK; DQVILLNK; FNGIGVTQNVLYENQK; FQTLLALHR; GFYAEGSR; GPEQTQGNFGDQELIR; GQGVPINTNSSPDDQIGYYR; GWIFGTTLDSK; IGMEVTPSGTWLTYTGAIK; LIANQFNSAIGK; LNTDHSSSSDNIALLVQ; LQDVVNQNAQALNTLVK; LQSLQTYVTQQLIR; MAGNGGDAALALLLLDR; NPANNAAIVLQLPQGTTLPK; PLLESELVIGAVILR; PQGLPNNTASWFTALTQHGK; QQTVTLLPAADLDDFSK; SFIEDLLFNK; VAGDSGFAAYSR; VTLADAGFIK; VYSTGSNVFQTR; WYFYYLGTGPEAGLP…	Severe acute respiratory syndrome coronavirus 2	19
VirusID_SARS-CoV-2_P4_1-16-2023_572	Human immunodeficiency virus 1	7	DFLSVAVR; IIEFIQR; IIELMYR; IVELLER; LEPTAPPAESFSFGEETNPSQK; SFDYIWK; TLNLIVK	NA	NA
VirusID_SARS-CoV-2_P40_1-17-2023_608	Human immunodeficiency virus 1	5	ADLLETK; AIELLQSIGR; AIYAPPIEGPIR; TLNLIVK; VSQNYPIVQDVQGQMVHQAISPR	NA	NA
VirusID_SARS-CoV-2_P41_1-17-2023_609	Human immunodeficiency virus 1	10	ADLLETK; AIELLQSIGR; IGITVQR; IGPGQTFYATGDITGNIR; IVELLER; LGLWTLGQR; LIDLISVTAR; LSDLLSIAAR; SFDYIWK; TLNLIVK	NA	NA
VirusID_SARS-CoV-2_P42_1-17-2023_610	Human immunodeficiency virus 1	7	ADLLETK; AIELLQSIGR; IIEFIQR; LDIVPINNNDNNSSEYR; QNALFYALDIVPLNNNSSEYR; SFDYIWK; TLNLIVK	NA	NA
VirusID_SARS-CoV-2_P43_1-17-2023_611	NA	NA	NA	NA	NA
VirusID_SARS-CoV-2_P44_1-17-2023_612	Human immunodeficiency virus 1	7	ADLLETK; AIELLQSIGR; IVELLER; LDIAHINNGSQYR; LSDLLSIAAR; TLNLIVK; TSITEIFR	NA	NA
VirusID_SARS-CoV-2_P45_1-17-2023_613	Human immunodeficiency virus 1	6	ADLLETK; AIELLQSIGR; IVELLER; LGLWTLGQR; LIDLISVTAR; TLNLIVK	NA	NA
VirusID_SARS-CoV-2_P46_1-17-2023_614	Human immunodeficiency virus 1	5	ADLLETK; AWNNTLR; IIEFIQR; IVELLER; TLNLIVK	NA	NA
VirusID_SARS-CoV-2_P47_1-17-2023_615	NA	NA	NA	NA	NA
VirusID_SARS-CoV-2_P48_1-17-2023_616	NA	NA	NA	NA	NA
VirusID_SARS-CoV-2_P49_1-20-2023_685	Human immunodeficiency virus 1	10	ADLLETK; GGLDGLAYSR; IGITVQR; IGPGQAFYATNVIGDIR; IVELLER; QGYSPLSFQTLIPNPGGLDR; QYALFTNIDVIPIDK; TLNLIVK; TQWDYTLEQVAK; VLAEAMSHVTSATVLMQK	NA	NA
VirusID_SARS-CoV-2_P5_1-16-2023_573	Severe acute respiratory syndrome coronavirus	12	AYNVTQAFGR; DQVILLNK; IGMEVTPSGTWLTYTGAIK; LNTDHSSSSDNIALLVQ; LQSLQTYVTQQLIR; MAGNGGDAALALLLLDR; NPANNAAIVLQLPQGTTLPK; PLLESELVIGAVILR; SFIEDLLFNK; VAGDSGFAAYSR; VTLADAGFIK; WYFYYLGTGPEAGLPYGANK	Severe acute respiratory syndrome coronavirus 2	10
VirusID_SARS-CoV-2_P50_1-20-2023_686	Human immunodeficiency virus 1	7	ADLLETK; AIELLQSIGR; IIEFIQR; IVELLER; IVELLGLR; LDIVPIDNSSEYR; TLNLIVK	NA	NA
VirusID_SARS-CoV-2_P6_1-16-2023_574	Severe acute respiratory syndrome coronavirus	11	AYNVTQAFGR; DQVILLNK; GQGVPINTNSSPDDQIGYYR; IGMEVTPSGTWLTYTGAIK; LNTDHSSSSDNIALLVQ; LQSLQTYVTQQLIR; MAGNGGDAALALLLLDR; NPANNAAIVLQLPQGTTLPK; SFIEDLLFNK; VAGDSGFAAYSR; WYFYYLGTGPEAGLPYGANK	Severe acute respiratory syndrome coronavirus 2	9
VirusID_SARS-CoV-2_P6_1-16-2023_574	Human immunodeficiency virus 1	8	ADLLETK; HFNTTIIFK; IGITVQR; IIEFIQR; IVELLER; TEDIIGNIR; TLNLIVK; TYWGLHTGEQAWHLGNGTSIEWR	NA	NA
VirusID_SARS-CoV-2_P7_1-16-2023_575	Severe acute respiratory syndrome coronavirus	10	AYNVTQAFGR; IGMEVTPSGTWLTYTGAIK; LIANQFNSAIGK; LNTDHSSSSDNIALLVQ; LQSLQTYVTQQLIR; MAGNGGDAALALLLLDR; NPANNAAIVLQLPQGTTLPK; QQTVTLLPAADLDDFSK; SFIEDLLFNK; VAGDSGFAAYSR	Severe acute respiratory syndrome coronavirus 2	8
VirusID_SARS-CoV-2_P7_1-16-2023_575	Human immunodeficiency virus 1	6	ADLLETK; IVELLER; SFDYIWK; TEDIIGNIR; TLNLIVK; VMGIQMNWQHLLR	NA	NA
VirusID_SARS-CoV-2_P8_1-16-2023_576	Severe acute respiratory syndrome coronavirus	8	AYNVTQAFGR; IGMEVTPSGTWLTYTGAIK; LNTDHSSSSDNIALLVQ; LQSLQTYVTQQLIR; NPANNAAIVLQLPQGTTLPK; SFIEDLLFNK; VAGDSGFAAYSR; WYFYYLGTGPEAGLPYGANK	Severe acute respiratory syndrome coronavirus 2	6
VirusID_SARS-CoV-2_P8_1-16-2023_576	Human immunodeficiency virus 1	11	ADLLETK; AIIVQLK; AWNNTLR; IIEFIQR; IVELLER; LDVVPITDDGNSSK; MSYQQLWK; PEPSAPPAEEITSPPK; SFDYIWK; TLNLIVK; VLAVGQYLK	NA	NA
VirusID_SARS-CoV-2_P9_1-16-2023_577	Severe acute respiratory syndrome coronavirus	5	AYNVTQAFGR; NPANNAAIVLQLPQGTTLPK; SFIEDLLFNK; VAGDSGFAAYSR; WYFYYLGTGPEAGLPYGANK	Severe acute respiratory syndrome coronavirus 2	4
