# Supplementary material for: vPro-MS enables identification of human-pathogenic viruses from patient samples by untargeted proteomics
Source: Nat Commun. 2025 Jul 31;16:7041. doi: 10.1038/s41467-025-62469-4 (PMC12314097; doi:10.1038/s41467-025-62469-4)
Supplement: Supplementary file 12 — Source data [file 41467_2025_62469_MOESM12_ESM.zip › Source data/Source data Table 1/Results_VirusID_FDR1__MinPep5_MinCscore0_MinvPro0.txt]

Run	Species	No.Peptide.Sequences	Peptide.Sequences	Subspecies	No.Peptide.Sequences.Subspecies
VirusID_SARS-CoV-2_D1_1-20-2023_692	Severe acute respiratory syndrome coronavirus	13	ADSNGTITVEELK; AYNVTQAFGR; DQVILLNK; EITVATSR; LIANQFNSAIGK; LNTDHSSSSDNIALLVQ; LQSLQTYVTQQLIR; NPANNAAIVLQLPQGTTLPK; SFIEDLLFNK; TQLPPAYTNSFTR; VAGDSGFAAYSR; VTLADAGFIK; WYFYYLGTGPEAGLPYGANK	Severe acute respiratory syndrome coronavirus 2	10
VirusID_SARS-CoV-2_D1_1-20-2023_692	Human immunodeficiency virus 1	7	AILGEVGSPR; IIDFLQR; IIEIVQGIFR; LDIEPLDNSSK; LDVVPISDGNNSSNSMYR; LFNSTWEGNETIR; SFDYIWK	NA	NA
VirusID_SARS-CoV-2_D2_1-20-2023_693	Severe acute respiratory syndrome coronavirus	6	AYNVTQAFGR; IGMEVTPSGTWLTYTGAIK; LQSLQTYVTQQLIR; NPANNAAIVLQLPQGTTLPK; VAGDSGFAAYSR; VTLADAGFIK	Severe acute respiratory syndrome coronavirus 2	5
VirusID_SARS-CoV-2_D2_1-20-2023_693	Human immunodeficiency virus 1	7	AWNNTLR; EQHPPAISLK; LDIVPIDNDNTSYTLK; PVVSTQLLLNDSLAEK; QGYSPLSFQIHTPDPR; QGYSPLSFQTHIPSPGDLDR; SIHIGPGQAFYATGDIIGK	NA	NA
VirusID_SARS-CoV-2_D3_1-20-2023_694	Human immunodeficiency virus 1	10	AFFGTEIIGNIR; AFYANDITGDIR; AWNNTLR; DGGAINNTANETFR; EDSNELYPFASLK; ELLALDNWK; GYSPISFQTR; IIDLFQR; PWLHGLGQHIYETYGDTGEGVR; TSINIGPGQAFYR	NA	NA
VirusID_SARS-CoV-2_D3_1-20-2023_694	Human immunodeficiency virus 1	10	AFFGTEIIGNIR; AFYANDITGDIR; AWNNTLR; DGGAINNTANETFR; EDSNELYPFASLK; ELLALDNWK; GYSPISFQTR; IIDLFQR; PWLHGLGQHIYETYGDTGEGVR; TSINIGPGQAFYR	NA	NA
VirusID_SARS-CoV-2_D4_1-20-2023_695	Human immunodeficiency virus 1	9	AWNNTLR; DFLLVAVR; GVHIGPGQAFYAR; IIEIVYR; IVELLGLR; NAIIGDIR; PEPTAPPAELLK; PGLLETTEGGK; QTPAAAAEGVGAVSQDLDK	NA	NA
VirusID_SARS-CoV-2_N1_1-21-2023_704	Human immunodeficiency virus 1	9	DAFDLSHFLK; EINNYTYTIYK; IGPGQTFYTTEIIGDIR; ISSEIHIPLGDAK; IVELLGLR; LDVVPITEDEK; QGTYNTQIDPDLADR; SFDYIWK; SLFNTVAVLYYVHK	NA	NA
VirusID_SARS-CoV-2_N2_1-21-2023_705	Human immunodeficiency virus 1	20	AWNNTLR; DAELVVTTYWGLHTGER; DGGINVSETNETFR; EIVTQLGTYFK; GILLILR; GYALFYR; IGILTQR; IGPGQTFYATNAIIGNIR; ILFLDGIEK; LDIVPINNNDNNSSEYR; LDVVPITEDEK; LFNDTYLNK; LSDFILIAAR; LWVTVYYGVPGWK; QGYSPLSFQIHTPSPEGLDR; SFDYIWK; SLYNAIVVLYQVHQR; VLAEAMSQANHGTTVMMQR; VLAEAMSQATGSAAAAMMQR; VWLHGLGQHIYETYGDTWEGVEAMLR	NA	NA
VirusID_SARS-CoV-2_N3_1-21-2023_706	Human immunodeficiency virus 1	10	EISDYTETIYR; IGPGQTFYATGDIIR; IHIGPGR; IIDFLQR; LDIVEIK; LDIVPMGSDNSSYR; LGDLFNR; QGYSPLFFQTPTHQQR; SFDYIWK; TSVHIGPGQEFYK	NA	NA
VirusID_SARS-CoV-2_N3_1-21-2023_706	Human immunodeficiency virus 1	10	EISDYTETIYR; IGPGQTFYATGDIIR; IHIGPGR; IIDFLQR; LDIVEIK; LDIVPMGSDNSSYR; LGDLFNR; QGYSPLFFQTPTHQQR; SFDYIWK; TSVHIGPGQEFYK	NA	NA
VirusID_SARS-CoV-2_N4_1-21-2023_707	Human immunodeficiency virus 1	8	DIGNITDEVR; FFSLGGGDMR; GGGAVVIQDNSEIK; IGILTQR; IGPGQSFYATK; LGDLFNR; PGNFLQSSLEPTAPPEESFR; SFDYIWK	NA	NA
VirusID_SARS-CoV-2_N5_1-21-2023_708	Human immunodeficiency virus 1	12	AQLQEIENFK; AVGLLGHSSLK; DQEPLTSLK; EPYPLASLR; GGLDGLIYSQR; IGITLQR; IVGHLGR; LVPVDPDEVEEATEGER; SFDYIWK; SSGGDLEIR; TYWGLHTGEQDWHLGQGVSIEWR; VSQNYPIVQDVQGQMVHQAISPR	NA	NA
VirusID_SARS-CoV-2_N6_1-21-2023_709	Human immunodeficiency virus 1	15	AWNNTLR; DGGANNNMNETFR; IGPGQTFYATGDITGDIR; IIDFLQR; ILFLDGIEK; INPLGVAPTNAK; IVELLGLR; LGDLFNR; LLGNLALYWSQELK; LVTGFLPLTWDDLR; MYSPVNILDIR; QSVYALFYK; SALYYYK; TDIVQMENTNNR; TSVHIGPGQEFYK	NA	NA
VirusID_SARS-CoV-2_N7_1-21-2023_710	Human immunodeficiency virus 1	19	AWNNTLR; DLIAEIR; FEETTPVLK; GLYPPLTSLK; IGPGQAFYATNAITGDLR; IIDFLQR; IIDFVLR; IIGAIQR; IIGIIQR; LDIVPLNENSNNSNEYR; LIYTLLEK; LNQLGIAPTK; LVPVDPDEVEEATEGER; SFDYIWK; SFIMIVGGLIGLR; SSFVGWPNVR; TIIFNQSAGGDPEIER; TSVTIGPGQVFYR; VLAEAMSQVNNTNIMMQR	NA	NA
VirusID_SARS-CoV-2_N8_1-21-2023_711	Human immunodeficiency virus 1	10	AQLQEIENFK; GEWNETLEEVGK; IGILTQR; IGPGQSFYATK; IIEFVLR; IIEVAHR; ILAVEGYLK; LDIVPINNNGNESSGEYR; NIIVQFDK; SVGLVHGFLSLAWDDLR	NA	NA
VirusID_SARS-CoV-2_O1_1-20-2023_687	Human immunodeficiency virus 1	13	DANSTITVGGANSEVFR; DGGNANHASETETFR; DWHLGHGVSIEWWQK; EHALFYALDVVPIEGDNTSYR; EIDNYTGLIYNLLEESQIQQDQNEK; IGPGQTFYATGDITGDIR; LDLEPINK; QGYSPLSFQIHTPSPEGLDR; QNPDIVIYQYMDDLYVGSDLEIEQHR; SFDYIWK; TIELLGR; TYWGLHTGEQAWHLGNGTSIEWR; VSQNYPIVQDVQGQMVHQAISPR	NA	NA
VirusID_SARS-CoV-2_O2_1-20-2023_688	Severe acute respiratory syndrome coronavirus	23	ADETQALPQR; AYNVTQAFGR; DGIIWVATEGALNTPK; DQVILLNK; FASVYAWNR; FNGIGVTQNVLYENQK; FQTLLALHR; GFYAEGSR; GPEQTQGNFGDQELIR; GQGVPINTNSSPDDQIGYYR; GWIFGTTLDSK; IGMEVTPSGTWLTYTGAIK; IQDSLSSTASALGK; LNTDHSSSSDNIALLVQ; LQSLQTYVTQQLIR; MAGNGGDAALALLLLDR; MASGGGETALALLLLDR; NPANNAAIVLQLPQGTTLPK; QQTVTLLPAADLDDFSK; SFIEDLLFNK; VAGDSGFAAYSR; VTLADAGFIK; WYFYYLGTGPEAGLPYGANK	Severe acute respiratory syndrome coronavirus 2	18
VirusID_SARS-CoV-2_O2_1-20-2023_688	Severe acute respiratory syndrome coronavirus	23	ADETQALPQR; AYNVTQAFGR; DGIIWVATEGALNTPK; DQVILLNK; FASVYAWNR; FNGIGVTQNVLYENQK; FQTLLALHR; GFYAEGSR; GPEQTQGNFGDQELIR; GQGVPINTNSSPDDQIGYYR; GWIFGTTLDSK; IGMEVTPSGTWLTYTGAIK; IQDSLSSTASALGK; LNTDHSSSSDNIALLVQ; LQSLQTYVTQQLIR; MAGNGGDAALALLLLDR; MASGGGETALALLLLDR; NPANNAAIVLQLPQGTTLPK; QQTVTLLPAADLDDFSK; SFIEDLLFNK; VAGDSGFAAYSR; VTLADAGFIK; WYFYYLGTGPEAGLPYGANK	Severe acute respiratory syndrome coronavirus	1
VirusID_SARS-CoV-2_O2_1-20-2023_688	Human immunodeficiency virus 1	21	ATPPTAAATGIGAVSQDLAK; EVLMWEFDSALAR; GTQMNWQNLWR; IIDFLQR; IIEGLQR; IYTLLEK; LDLVPIEDGNNNTSYYR; LFNETLFSK; LLDSLAITVAEGTDR; NEQGLLALDK; PQWEDTLGK; QILEQLQPSLQTGSK; SFDYIWK; SLYNTIVVLYYVHQK; TNPTEIFR; TSVHIGPGQEFYK; VLAEAMSQVTNSTAIMVQK; VSQNYPIVQNAQGQMAHQAVSPR; VSSEVHIPLEEDELIITTYWGLHTGER; VSSEVHIPLEGAK; YSTQIDPDQADR	NA	NA
VirusID_SARS-CoV-2_O3_1-20-2023_689	Human immunodeficiency virus 1	10	AHFPNSTIK; EVLQWQFDSR; IGITLQR; IIDFLQR; IIEGLQR; LNWASQIYPGVK; LVPVDPDEVEEATEGEDK; PEPTAPPAELFGMGEEIASPLK; QGYSPLSFQTLTPHPK; YLGNLVQYWGSELK	NA	NA
VirusID_SARS-CoV-2_O4_1-20-2023_690	Human immunodeficiency virus 1	11	AWNNTLR; EYFPNSAEIK; GGLDGIIYSDK; IIDFLQR; NLFLFSYHHLR; QGYSPLSFQIPTHHHQR; QVLEQLQPSLQTGSEELR; SFDYIWK; SLFNTIAVLYYVQQK; TFNFLGTLVQYGGR; TSVTIGPGQVFYK	NA	NA
VirusID_SARS-CoV-2_P1_1-16-2023_569	Severe acute respiratory syndrome coronavirus	31	ADETQALPQR; ADSNGTITVEELK; ALTGIAVEQDK; AYNVTQAFGR; DQVILLNK; EITVATSR; FASVYAWNR; FNGIGVTQNVLYENQK; FQTLLALHR; GIYQTSNFR; GPEQTQGNFGDQELIR; GQGVPINTNSSPDDQIGYYR; GWIFGTTLDSK; IGMEVTPSGTWLTYTGAIK; IQDSLSSTASALGK; LIANQFNSAIGK; LNTDHSSSSDNIALLVQ; LQDVVNQNAQALNTLVK; LQSLQTYVTQQLIR; MAGNGGDAALALLLLDR; NPANNAAIVLQLPQGTTLPK; PLLESELVIGAVILR; QQTVTLLPAADLDDFSK; SFIEDLLFNK; SMWSFNPETNILLNVPLHGTILTR; SYL…	Severe acute respiratory syndrome coronavirus 2	25
VirusID_SARS-CoV-2_P1_1-16-2023_569	Human immunodeficiency virus 1	19	ADLLETK; ALFYSLDIVQPNNSTEYR; DWNNTLAQIVEK; GHLPPAISLK; HLAQEMHPEFYK; IGILTQR; IIEFIQR; IIEGLQR; IVGHLGR; LDIIPIDNTSYR; LDIVPIDGENNER; LDVVPIDEAK; LDVVPITDDGNSSK; QVYSLFYVEDVVPIK; SFDYIWK; SFIMIVGGLIGLR; TLNLIVK; TYWGLHTGEQAWHLGNGTSIEWR; VVQIEPVGVAPTPAK	Human immunodeficiency virus type 1 group N	1
VirusID_SARS-CoV-2_P10_1-16-2023_578	Severe acute respiratory syndrome coronavirus	6	AYNVTQAFGR; DQVILLNK; IGMEVTPSGTWLTYTGAIK; NPANNAAIVLQLPQGTTLPK; PLLESELVIGAVILR; VAGDSGFAAYSR	Severe acute respiratory syndrome coronavirus 2	6
VirusID_SARS-CoV-2_P10_1-16-2023_578	Human immunodeficiency virus 1	10	ADLLETK; EIDNYTGTIYSLIEK; IIEFIQR; IIELMYR; IVELLER; LDLVQINEK; LGDLFNR; LVPVNPLEVEEATK; NSTNDTFR; TLNLIVK	NA	NA
VirusID_SARS-CoV-2_P11_1-16-2023_579	Severe acute respiratory syndrome coronavirus	14	ADETQALPQR; AYNVTQAFGR; DQVILLNK; FQTLLALHR; GQGVPINTNSSPDDQIGYYR; IGMEVTPSGTWLTYTGAIK; LNTDHSSSSDNIALLVQ; LQSLQTYVTQQLIR; MAGNGGDAALALLLLDR; NPANNAAIVLQLPQGTTLPK; QQTVTLLPAADLDDFSK; SFIEDLLFNK; VAGDSGFAAYSR; WYFYYLGTGPEAGLPYGANK	Severe acute respiratory syndrome coronavirus 2	12
VirusID_SARS-CoV-2_P11_1-16-2023_579	Human immunodeficiency virus 1	23	ADLLETK; AFYATTDIIGDIR; AQNPGIVIYQYMDELYVGSDLEIGR; DGGISNATNETFR; EAFDLGFFLK; EISNYTYTIYNLLEQSQNQQEK; EPHTEWTLALLEDLK; EXHPEFYK; GVLTQVAEK; IEPLEVAPTK; IIEFIQR; IIELMYR; IVELLER; IVQLLGQR; LDIVPINANR; LDVVPITDDGNSSK; LNDTNITMTTAYK; LSDLLSIAAR; LVPVNPLEVEEATK; SIHLGPGQTFYATGDIIGDIR; SLYNTVATLYCVHEDIEVR; TLEILGQSLNR; TLNLIVK	NA	NA
VirusID_SARS-CoV-2_P12_1-16-2023_580	Severe acute respiratory syndrome coronavirus	8	AYNVTQAFGR; DQVILLNK; FQTLLALHR; IGMEVTPSGTWLTYTGAIK; LNTDHSSSSDNIALLVQ; NPANNAAIVLQLPQGTTLPK; SFIEDLLFNK; VAGDSGFAAYSR	Severe acute respiratory syndrome coronavirus 2	7
VirusID_SARS-CoV-2_P12_1-16-2023_580	Human immunodeficiency virus 1	10	ADLLETK; IVELLER; LVPVNPLEVEEATK; MQSTYALFYK; PENETFR; SIHLGPGSAVYATGEIIGDIR; TAEITGDIR; TIIVQLNESVEIK; TLNLIVK; VLAEAMSQVNNTNIMMQR	NA	NA
VirusID_SARS-CoV-2_P13_1-16-2023_581	Severe acute respiratory syndrome coronavirus	11	ADSNGTITVEELK; AYNVTQAFGR; DQVILLNK; GPEQTQGNFGDQELIR; IGMEVTPSGTWLTYTGAIK; LQSLQTYVTQQLIR; MAGNGGDAALALLLLDR; NPANNAAIVLQLPQGTTLPK; SFIEDLLFNK; VAGDSGFAAYSR; WYFYYLGTGPEAGLPYGANK	Severe acute respiratory syndrome coronavirus 2	9
VirusID_SARS-CoV-2_P13_1-16-2023_581	Human immunodeficiency virus 1	18	AIYAPPIEGPIR; DGGSNVTDNTTEIFR; DLIAEIR; DNLWVTVYYGVPVWR; EYTTQIDPETADR; GILLILR; IGILTQR; IGPGQTFYATGDITGNIR; IIEFIQR; LSDLLSIAAR; LVPVDPADIEEDNK; PNNTNIESELEMK; QIMGQLQPAIQTGSEELK; SAAIDLSHFLR; SFDYIWK; TIIVQLTTPVR; TLNLIVK; TLQQVXEQLR	NA	NA
VirusID_SARS-CoV-2_P14_1-16-2023_582	Severe acute respiratory syndrome coronavirus	8	AYNVTQAFGR; DQVILLNK; IGMEVTPSGTWLTYTGAIK; LNTDHSSSSDNIALLVQ; LQSLQTYVTQQLIR; NPANNAAIVLQLPQGTTLPK; VAGDSGFAAYSR; WYFYYLGTGPEAGLPYGANK	Severe acute respiratory syndrome coronavirus 2	7
VirusID_SARS-CoV-2_P14_1-16-2023_582	Human immunodeficiency virus 1	15	ADLLETK; DTNTNISSWEDMK; EWHLGHGISIEWR; GVLTQVAEK; IIEFIQR; IVITAYWGLHTGER; LSDLLSIAAR; LTDFISVTAR; QAXLGHIVIHR; QILGQLQSALPTGSEELK; TIILWIYR; TLNLIVK; TSITEIFR; VLAEAMSQAQQXNIMIQR; YPGNLLQYWSQELK	NA	NA
VirusID_SARS-CoV-2_P15_1-16-2023_583	Severe acute respiratory syndrome coronavirus	5	AYNVTQAFGR; IGMEVTPSGTWLTYTGAIK; LQSLQTYVTQQLIR; NPANNAAIVLQLPQGTTLPK; VAGDSGFAAYSR	Severe acute respiratory syndrome coronavirus 2	4
VirusID_SARS-CoV-2_P15_1-16-2023_583	Human immunodeficiency virus 1	15	ADLLETK; ALHPEYYK; AWNNTLR; DFILTAAR; DLLLLAAR; IIEFIQR; IIELMYR; IVELLER; LIDLISVTAR; QILEQLQPALQTGSEGFR; TAVQMAVFIHNYK; TLNLIVK; VFYSTEDIK; VLAEAMSHVTNSATIMMQK; VSQNYPIVQDVQGQMVHQAISPR	NA	NA
VirusID_SARS-CoV-2_P16_1-16-2023_584	Severe acute respiratory syndrome coronavirus	6	AYNVTQAFGR; IGMEVTPSGTWLTYTGAIK; LQSLQTYVTQQLIR; NPANNAAIVLQLPQGTTLPK; SFIEDLLFNK; VAGDSGFAAYSR	Severe acute respiratory syndrome coronavirus 2	4
VirusID_SARS-CoV-2_P16_1-16-2023_584	Human immunodeficiency virus 1	12	ADLLETK; GHLPPAISLK; IGPGIGLGSTLHATK; IGPGQAFYATGAITGDIR; IIEFIQR; IIELMYR; IVELLER; NWHLGHGVSIEWIWR; QNVHAFFYR; SFDYIWK; TLNLIVK; VIEVVQGVFR	NA	NA
VirusID_SARS-CoV-2_P17_1-16-2023_585	Severe acute respiratory syndrome coronavirus	8	AYNVTQAFGR; DQVILLNK; IGMEVTPSGTWLTYTGAIK; LNTDHSSSSDNIALLVQ; NPANNAAIVLQLPQGTTLPK; SFIEDLLFNK; VAGDSGFAAYSR; WYFYYLGTGPEAGLPYGANK	Severe acute respiratory syndrome coronavirus 2	7
VirusID_SARS-CoV-2_P17_1-16-2023_585	Human immunodeficiency virus 1	20	ADLLETK; AFYTNGQIIGNIR; AIYAPPIEGLITCK; AWNNTLR; IGPGQTFYATGGIIGDTR; IQWNTTLEQVK; IVELLER; LDVVPITDDGNSSK; LFNETLFSK; LIDLISVTAR; LSDLLSIAAR; MVITTYWGLHTGEK; PMVSTQLLLNGSLSEGEIMIR; SFDYIWK; SGTPSAATGVGAVSQDLDK; TAVQMAVFVHNFK; TIVFNQSSGGDPEIVR; TLNLIVK; VGLWTLGQK; VSQNYPIVQDVQGQMVHQAISPR	NA	NA
VirusID_SARS-CoV-2_P18_1-16-2023_586	Human immunodeficiency virus 1	10	ADLLETK; AIELLQSIGR; IGITLQR; IVELLER; LSDLLSIAAR; SFDYIWK; TIIAHLK; TLNLIVK; TLYQVATQLR; VLAVGQYLK	NA	NA
VirusID_SARS-CoV-2_P19_1-16-2023_587	Human immunodeficiency virus 1	18	ADLLETK; AIELLQSIGR; AWNNTLR; HHYVSINPK; IIEFIQR; IVELLER; IYTLLEK; LGDLFNR; LSDLLSIAAR; LVITTYWGLLPGEK; LVVTTYWGLHTGDR; NELDLLELDK; NIIVQLK; PEPSAPPAEEITSPPK; SIHIGPGGAFYTTGQVIGNIR; TIIAHLK; TLNLIVK; VSFEPIPIPAGFAILK	NA	NA
VirusID_SARS-CoV-2_P2_1-16-2023_570	Severe acute respiratory syndrome coronavirus	26	ADETQALPQR; ADSNGTITVEELK; AYNVTQAFGR; DQVILLNK; FASVYAWNR; FNGIGVTQNVLYENQK; FQTLLALHR; GPEQTQGNFGDQELIR; GQGVPINTNSSPDDQIGYYR; GWIFGTTLDSK; IGMEVTPSGTWLTYTGAIK; IQDSLSSTASALGK; LIANQFNSAIGK; LNTDHSSSSDNIALLVQ; LQDVVNQNAQALNTLVK; LQSLQTYVTQQLIR; MAGNGGDAALALLLLDR; NPANNAAIVLQLPQGTTLPK; PLLESELVIGAVILR; QQTVTLLPAADLDDFSK; SFIEDLLFNK; SMWSFNPETNILLNVPLHGTILTR; VAGDSGFAAYSR; VTLADAGFIK; VYSTGSNVFQT…	Severe acute respiratory syndrome coronavirus 2	22
VirusID_SARS-CoV-2_P2_1-16-2023_570	Human immunodeficiency virus 1	21	ADLLETK; DLILIVGR; EINNYTHEIYR; ETQTNWLNLWR; IEQIINMWQK; IGILTQR; IGPGQAFYATGDIVGNIR; IIEFIQR; LAFYHVAK; LDIVQINSSEYR; LVDNYTDTIYLEIQR; LVPVNPLEVEEATK; NLTNNAEVIIVQLK; PEPSAPPAEEITSPPK; PNNTNIESELEMK; SFDYIWK; SVELLGHGGWK; TLNLIVK; TSITEIFR; VLAEAMSQANSK; WIILELNK	NA	NA
VirusID_SARS-CoV-2_P20_1-16-2023_588	Human immunodeficiency virus 1	17	ADLLETK; AIELLQSIGR; EAFDLGFFLK; EIDNYTVEIYK; EIIGDIR; EISNYTEIIYGLIEESQNQQEK; HHYVSINPK; IIDFLQR; IIDLGLR; IIEFIQR; IVELLER; LGLWTLGQR; NYPILWR; QLLTGIVQQQR; SFDYIWK; TLNLIVK; VIEIGQSIGR	NA	NA
VirusID_SARS-CoV-2_P21_1-16-2023_589	Human immunodeficiency virus 1	15	ADLLETK; IIEFIQR; IIEGLQR; IIELMYR; IVELLER; LDVVPITDDGNSSK; LFNETLFSK; LVPVNPLEVEEATK; MQVHALFYR; NSAISLFNATAIVVAEGTDR; TIIEGGEEIK; TLNLIVK; TSITEIFR; VFYSTEDIK; VSSSVYIPVGMAR	NA	NA
VirusID_SARS-CoV-2_P22_1-16-2023_590	Severe acute respiratory syndrome coronavirus	6	AYNVTQAFGR; DQVILLNK; IGMEVTPSGTWLTYTGAIK; LQSLQTYVTQQLIR; NPANNAAIVLQLPQGTTLPK; WYFYYLGTGPEAGLPYGANK	Severe acute respiratory syndrome coronavirus 2	5
VirusID_SARS-CoV-2_P22_1-16-2023_590	Human immunodeficiency virus 1	11	ADLLETK; ILQQLMFIHYR; IVELLER; IYELLMK; LDVVPITDDGNSSK; LGLWTLGQR; LVITTYWGLTTGEQPWHLGHGVSIEWR; MNYQHLWR; SFDYIWK; SLFNTVAVLYYVHK; TLNLIVK	NA	NA
VirusID_SARS-CoV-2_P23_1-16-2023_591	Human immunodeficiency virus 1	21	ADLLETK; AIELLQSIGR; AWNNTLR; DLLDLDK; EPYPLASLR; GVGIGPGQTFYAADR; HHYVSINPK; IIEFIQR; IIELMYR; IVELLER; LANFLGK; LGLWTLGQR; LIDLISVTAR; NILVQFDTPVK; PEPSAPPAENLGMGEEMTPSLK; PFNLTVEQMK; PTVSTQLILNGTISEGK; QTEPAAEGVGAASQDLGK; TEDIIGNIR; TLNLIVK; VIEIGQSIGR	NA	NA
VirusID_SARS-CoV-2_P24_1-16-2023_592	Human immunodeficiency virus 1	22	ADLLETK; AIIVQLK; DWHLGHR; IGILTQR; IIEFIQR; IVELLER; IYELLMK; LDIVQMGGGNSSEYR; LDVVPITDDGNSSK; LIDLISVTAR; LSDLLSIAAR; LVPVNPLEVEEATK; MWVTVYYGVPVWK; MYSPVSIFDISQGPK; NSAISLFNATAIVVAEGTDR; QVLSGILQQQNNLLR; SFDYIWK; TAWNDTLK; TLNLIVK; TYWGLHTGEQAWHLGNGTSIEWR; VIEIGQSIGR; VSQNYPIVQNAQGQMVHQHLSPR	NA	NA
VirusID_SARS-CoV-2_P25_1-16-2023_593	Human immunodeficiency virus 1	20	ADLLETK; AIELLQSIGR; AWNNTLR; DGETLTSLK; DLILITAR; FYATGDIIGDIR; IIDFVLR; IIDLGLR; IIEFIQR; IVELLER; LDIVPINNNGNESSGEYR; LDVVQIDGSNSTDNTSYR; MVITTYWGLHTGEK; PAVQTGTEELR; QGYSPMSFQTHR; QILEQLQSTLK; SFDYIWK; TLNLIVK; VSQNYPIVQDVQGQMVHQAISPR; VVQIEPLGVAPTEAR	NA	NA
VirusID_SARS-CoV-2_P26_1-16-2023_594	Human immunodeficiency virus 1	16	ADLLETK; AIELLQSIGR; AISLLDTTAIVVAEGTDR; DGGINTTNETTEIFR; IIEFIQR; IIELMYR; IVELLER; LGDLFNR; LSDLLSIAAR; LSDLLSIVAR; NLILIVAR; NYTGEIYTLIEQSQNQQEK; QIIGDIR; TLNLIVK; TQVEYAHFYK; VLAVGQYLK	NA	NA
VirusID_SARS-CoV-2_P27_1-16-2023_595	Human immunodeficiency virus 1	18	AAVDLSHFFK; ADLLETK; AIELLQSIGR; AWNNTLR; HHYVSINPK; IGILHQR; IVELLER; LGDLFNR; LNWTNSTTNDPHGIGNLTDEVK; LSDLLSIAAR; MYSPVNILDIR; PEPTAPPAESVGMR; QWLHGLGQHIYNTYGDTWEGVEAFIR; QYASFYNLDIVPIDK; SFDYIWK; TLNLIVK; VLAEAMSHVQHTNIMMQR; YDLMPIENK	NA	NA
VirusID_SARS-CoV-2_P28_1-16-2023_596	Human immunodeficiency virus 1	22	ADLLETK; AELVITTYWGLHTGER; AIELLQSIGR; AILGHIVIHR; AWNNTLR; IIEFIQR; IIELMYR; IYNLIEK; LDIVPINANR; LDVVPIDDNSNNSNIYR; LGDLFNR; LGLWTLGQR; LIDLISVTAR; LSDLLSIAAR; LVPVNPLEVEEATK; SFDYIWK; TDIVQMENTNNR; TIIAHLK; TLNLIVK; VLAEAMSHAQQVNIMMQR; VNDYALFYK; YDIISIENNSTEYR	NA	NA
VirusID_SARS-CoV-2_P29_1-16-2023_597	Human immunodeficiency virus 1	21	ADLLETK; AIELLQSIGR; DFLSVAVR; EIDNYTGTIYSLIEK; EIDNYTLQIYDLIEQSQNQQEK; ELHPEYFQN; IGITVQR; IIDFLQR; IIEFIQR; IIGIVLR; IIGNITEEVR; IVELLER; LANFLGK; LDIVPLDDEK; LGLWTLGQR; LSDLLSIAAR; NDMVDQMHEDIISLR; PWLHGLGQYVYETYGDTWTGVETMVR; TLNLIVK; VLEVLQR; VWLHGLGQHIYETYGDTWEGVEAMLR	NA	NA
VirusID_SARS-CoV-2_P3_1-16-2023_571	Severe acute respiratory syndrome coronavirus	31	ADETQALPQR; AYNVTQAFGR; DGIIWVATEGALNTPK; DQVILLNK; EITVATSR; FASVYAWNR; FNGIGVTQNVLYENQK; FQTLLALHR; GFYAEGSR; GPEQTQGNFGDQELIR; GQGVPINTNSSPDDQIGYYR; GWIFGTTLDSK; IGMEVTPSGTWLTYTGAIK; IQDSLSSTASALGK; LIANQFNSAIGK; LNTDHSSSSDNIALLVQ; LQDVVNQNAQALNTLVK; LQSLQTYVTQQLIR; MAGNGGDAALALLLLDR; NPANNAAIVLQLPQGTTLPK; PLLESELVIGAVILR; QQTVTLLPAADLDDFSK; SFIEDLLFNK; SMWSFNPETNILLNVPLHGTILTR; SYLTPGDSSSGWTA…	Severe acute respiratory syndrome coronavirus 2	25
VirusID_SARS-CoV-2_P3_1-16-2023_571	Human immunodeficiency virus 1	15	ADLLETK; ETINEEAAEWDK; FDSSLAFHHK; GGLGGIIYSNK; IGILTQR; IIEFIQR; IIELMYR; ILFLDGIEK; ILQLLGR; LDIVQIEK; LVVTTYWGLNTGEQDWHLGHGVSIEWR; PEPSAPPAEEITSPPK; SFDYIWK; TLNLIVK; VLAEAMATAQQELR	NA	NA
VirusID_SARS-CoV-2_P30_1-17-2023_598	Human immunodeficiency virus 1	19	ADLLETK; AIELLQSIGR; DLILIVGR; GGEHLTALK; IGILTQR; IIEFIQR; ISSEVHIPLGDAR; IVELLER; IVITAYWGLHTGER; LGDLFNR; LGLWTLGQR; LVPVNPLEVEEATK; QGYSPLSFQIHFPSSR; QLEIHFK; QLLSGMVQQQR; QYASFYNLDIVPIDK; SFDYIWK; SLYNTIAVLYYVHQR; TLNLIVK	NA	NA
VirusID_SARS-CoV-2_P31_1-17-2023_599	Human immunodeficiency virus 1	13	ADLLETK; AIELLQSIGR; AIIVQLK; EQGGLDGLVWSR; GYSPISFQTR; IIDFLQR; IIEIIQNTGR; IIEVAQSIGR; IVELLER; LVPVNPLEVEEATK; PEPTAPPAESVGMR; TIIAHLK; TLNLIVK	NA	NA
VirusID_SARS-CoV-2_P32_1-17-2023_600	Human immunodeficiency virus 1	15	ADLLETK; AIELLQSIGR; EIDNYTTTIYDLLEK; IVELLER; LDIVPINANR; LDVVQIDGNNSQYR; LFNSLNNK; LGDLFNR; LIDLISVTAR; LSDLLSIAAR; LVPVNPLEVEEATK; TLNLIVK; TSVTIGPGQVFYK; VLAVGQYLK; VLEVLQR	NA	NA
VirusID_SARS-CoV-2_P33_1-17-2023_601	Human immunodeficiency virus 1	13	ADLLETK; AIELLQSIGR; AWNNTLR; DGGNITNTPEIFR; IIEFIQR; IIELMYR; IVELLER; PEPTAPPAENWGMGEER; SFDYIWK; TLNLIVK; VEEANAGENNSLLAPISLHGMEDPEK; VLAVGQYLK; VLEVLQR	NA	NA
VirusID_SARS-CoV-2_P34_1-17-2023_602	Human immunodeficiency virus 1	12	ADLLETK; AIELLQSIGR; FDSXLAYHHVAR; IIEFIQR; IIEIVYR; LGDLFNR; LIDLISVTAR; LSDLLSIAAR; LVDTIAIVVAGWTDR; SMALTVQAR; SPSMNGH; TLNLIVK	Human immunodeficiency virus type 1 group O	1
VirusID_SARS-CoV-2_P35_1-17-2023_603	Human immunodeficiency virus 1	17	ADLLETK; AIELLQSIGR; AWNNTLR; AYDTEAHNVWATR; IIDFLQR; IIEFIQR; ILQQLLFGHFR; IVELLER; LANFLGK; LDLELINK; LENVTEEFNIWK; LGDLFNR; LIDLISVTAR; LSDLLSIAAR; LVSGFLALTWDDLR; PEGIEEGGGGR; TLNLIVK	NA	NA
VirusID_SARS-CoV-2_P36_1-17-2023_604	Human immunodeficiency virus 1	17	ADLLETK; AIELLQSIGR; DGGNITNTPEIFR; GIYPPLTSLK; IEPLGLAPTEAK; IGILTQR; IILGLNK; LANFLGK; LDVVPITDDGNSSK; LGDLFNK; LIDLISVTAR; LSDLLSIAAR; LVPVNPLEVEEATK; MQVHALFYR; SFDYIWK; TLNLIVK; TVYATGAIIGDIR	NA	NA
VirusID_SARS-CoV-2_P37_1-17-2023_605	Human immunodeficiency virus 1	21	ADLLETK; EIANYTNLIHHLIEESQNQQEK; EISNYTNQIYEILTESQNQR; EMILENVTENFNMWK; IIEFIQR; IIELMYR; IVELLER; IVTLLGR; LDVVPMDEVPMDK; LSDLLSIAAR; NFPIVQNLQGQMVHQXISPR; PEPSAPPAEEITSPPK; PWLHGLGQYVYETYGDTWTGVETMVR; QGYSPLSFQILSHQQR; SAINLLNTTAIAVAEGTDR; SFDYIWK; TEPTAPPAESFGFGEEK; TIIVQLSESVK; TLNLIVK; VLAEAMSQAGAAAAIMMQK; VWLHGLGQHIYETYGDTWEGVEAMLR	NA	NA
VirusID_SARS-CoV-2_P38_1-17-2023_606	Human immunodeficiency virus 1	22	ADLLETK; AIELLQSIGR; AIIVQLK; AIYAPPIQGIIR; AWNNTLR; IIEFIQR; IVELLER; LDIIPLK; LDIVPLSNSSNNSNGLYR; LDVVPINDSDSSDSSEYR; LGDLFNR; LIDLISVTAR; LSDLLSIAAR; PEPSAPPAEEITSPPK; QTSPTAAAEGVGAVSQDLDK; SAISLLDTIAIGVAEGTDR; SFDYIWK; TLNLIVK; TVNSTEGLK; VGSLQYLAR; VIEIGQSIGR; VLAEAMSQVNNTNIMMQR	NA	NA
VirusID_SARS-CoV-2_P39_1-17-2023_607	Human immunodeficiency virus 1	18	ADLLETK; AIELLQSIGR; AIIVQLK; DFLSVAVR; IGNITDEVNIGDMK; IIEFIQR; IIELMYR; IVEGLQR; IVELLER; LFNETLFSK; LGDLFNR; LGEQLGIGTIIFNK; LIDLISVTAR; LSDLLSIAAR; NLVLIAAR; TLEILGQSLNR; TLNLIVK; VLEVLQR	NA	NA
VirusID_SARS-CoV-2_P4_1-16-2023_572	Severe acute respiratory syndrome coronavirus	26	ADETQALPQR; AYNVTQAFGR; DGIIWVATEGALNTPK; DQVILLNK; FNGIGVTQNVLYENQK; FQTLLALHR; GFYAEGSR; GPEQTQGNFGDQELIR; GQGVPINTNSSPDDQIGYYR; GWIFGTTLDSK; IGMEVTPSGTWLTYTGAIK; IQDSLSSTASALGK; LIANQFNSAIGK; LNTDHSSSSDNIALLVQ; LQDVVNQNAQALNTLVK; LQSLQTYVTQQLIR; MAGNGGDAALALLLLDR; NPANNAAIVLQLPQGTTLPK; PLLESELVIGAVILR; PQGLPNNTASWFTALTQHGK; QQTVTLLPAADLDDFSK; SFIEDLLFNK; VAGDSGFAAYSR; VTLADAGFIK; VYSTGSNVFQTR;…	Severe acute respiratory syndrome coronavirus 2	20
VirusID_SARS-CoV-2_P4_1-16-2023_572	Human immunodeficiency virus 1	15	ADLLETK; DFLSVAVR; ETINEEAAEWDK; IIEFIQR; IIELMYR; IILGLNK; IVELLER; LEPTAPPAESFSFGEETNPSQK; LFNSTWYGNGTR; LGDLFNR; LSDLLSIAAR; NSAVSLLDAAAIR; SFDYIWK; SLWIFSYHR; TLNLIVK	NA	NA
VirusID_SARS-CoV-2_P40_1-17-2023_608	Human immunodeficiency virus 1	16	ADLLETK; AIELLQSIGR; AIYAPPIEGPIR; DLILIVGR; IIEFIQR; IVELLER; IYELLMK; LDIVSLNNSSSEYR; LEPTAPPAEIWGMGK; LGDLFNR; LVPVSPEEVEEANK; MLQHLLFAHFR; QILEQLHPALQTGSEELR; TIIVQLSESVK; TLNLIVK; VSQNYPIVQDVQGQMVHQAISPR	NA	NA
VirusID_SARS-CoV-2_P41_1-17-2023_609	Human immunodeficiency virus 1	20	ADLLETK; AIELLQSIGR; GLWVTVYYGVPVWR; IGITVQR; IGPGQTFYASGAIIGDIR; IGPGQTFYATGDITGNIR; IIEFIQR; IIELMYR; IVELLER; LDIVPINANR; LDVVPITDDGNSSK; LGLWTLGQR; LIDLISVTAR; LSDLLSIAAR; MQSTYALFYK; SFDYIWK; TLNLIVK; VLEVLQR; VVEIEPIGVAPTEAR; YLGNLLLYWR	NA	NA
VirusID_SARS-CoV-2_P42_1-17-2023_610	Human immunodeficiency virus 1	17	ADLLETK; AIELLQSIGR; DLILIVGR; IIEFIQR; IIEGLQR; IVELLER; LDIVPINNNDNNSSEYR; LDLVPIDNNTEYR; LGLWTLGQR; LIDLISVTAR; LVPVNPLEVEEATK; PEPTAPPAESLGFGEEITPSQK; QLLSGVVQQQSNLLR; QNALFYALDIVPLNNNSSEYR; SFDYIWK; TLNLIVK; VLEVLQR	NA	NA
VirusID_SARS-CoV-2_P43_1-17-2023_611	Human immunodeficiency virus 1	16	ADLLETK; AIYAPPIEGLITCK; DFIYIVVR; DLLDLDK; EQGGLEGLIYSR; HFNTTIIFK; IGITLQR; IGVIQQR; IIDFLQR; IIELMYR; LSDLLSIAAR; LSDLLSIATR; NNIVEQMHEDIISLK; QLLSGIVHQQSNLLK; SLFNTIAVLYYVQQK; WNDTLQEIGK	NA	NA
VirusID_SARS-CoV-2_P44_1-17-2023_612	Human immunodeficiency virus 1	17	ADLLETK; AIELLQSIGR; AILFCASDAK; GAVDLSHFLK; IEVTTYWGLHTGER; IIEFIQR; IIEGLQR; IVELLER; LDIAHINNGSQYR; LDVVPITDDGNSSK; LLGESQIQQEQNEEDLLALDK; LSDLLSIAAR; SDIVPIDTISYR; SLLHPMSLHGMDDPEK; TAVQMAVFVHNFK; TLNLIVK; TSITEIFR	NA	NA
VirusID_SARS-CoV-2_P45_1-17-2023_613	Human immunodeficiency virus 1	22	ADLLETK; AFFATGHITGDIR; AIELLQSIGR; AIYAPPIEGLITCK; DGETLTSLK; FALNPGLSMTYK; FGPGQAFYAK; HHYVSINPK; IGPGQAFYATGEVIGDIR; IVELLER; LDIVPINANR; LGDLFNR; LGEQLGIGTIIFNK; LGLWTLGQR; LIDLISVTAR; LVPVDPDQVEEANEGER; PVASTQLLLNGSLAETEVMIR; QGYSPLSFQTPFHQQR; TEGLYPPLASLK; TLNLIVK; VSSSVYIPVGMAR; YTAFTIPSTNNETPGIR	NA	NA
VirusID_SARS-CoV-2_P46_1-17-2023_614	Human immunodeficiency virus 1	14	ADLLETK; AIELLQSIGR; AWNNTLR; IIEFIQR; IIELMYR; ILAVENYLR; IVELLER; LFNETLFSK; LIDLISVTAR; LVPLEPEEIEEATK; LVVSTYWGLHTGER; PALQTGTEELK; QGYSPLSFQIPSPNPEGPDR; TLNLIVK	NA	NA
VirusID_SARS-CoV-2_P47_1-17-2023_615	Human immunodeficiency virus 1	16	ADLLETK; AFYAGDIVGNIR; AIELLQSIGR; AIIVQLK; GYSPISFQTR; IIDFLQR; IIELMYR; IVELLER; LDIVPINNNDNNSSEYR; LVSAGIR; MYSPVNILDIR; SFDYIWK; SFNITTTIR; TDNTSTNVTSYR; TIIVQFTXPVK; TLNLIVK	NA	NA
VirusID_SARS-CoV-2_P48_1-17-2023_616	Human immunodeficiency virus 1	17	ADLLETK; AIELLQSIGR; DGETLTSLK; DGGNITNTPEIFR; IIEGLQR; IVELLER; LDIVQLNENDSSSYR; LSDLLSIAAR; LVTGFLPLTWDDLR; NYALFNK; NYQHIWK; PEPSAPPAEEITSPPK; SFDYIWK; TIIVQLNATVK; TLNLIVK; VFYSTEDIK; YSTQIDPEQADK	NA	NA
VirusID_SARS-CoV-2_P49_1-20-2023_685	Human immunodeficiency virus 1	22	ADLLETK; AIELLQSIGR; AIYAPPIEGPIR; ALTEVVTFTQEAELELAENR; DLILIVGR; EPYPLASLR; GGLDGLAYSR; HSIVGWSMIR; IGITVQR; IGPGQAFYATNVIGDIR; IVELLER; IVGTLGHR; LGDLFNR; LGLWTLGQR; NYSTQIDPDLADK; QGYSPLSFQTLIPNPGGLDR; QYALFTNIDVIPIDK; TLEILGQSLNR; TLNLIVK; TQWDYTLEQVAK; VIEIGQSIGR; VLAEAMSHVTSATVLMQK	Human immunodeficiency virus type 1 group N	1
VirusID_SARS-CoV-2_P5_1-16-2023_573	Severe acute respiratory syndrome coronavirus	15	ADETQALPQR; AYNVTQAFGR; DQVILLNK; FQTLLALHR; IGMEVTPSGTWLTYTGAIK; LIANQFNSAIGK; LNTDHSSSSDNIALLVQ; LQSLQTYVTQQLIR; MAGNGGDAALALLLLDR; NPANNAAIVLQLPQGTTLPK; PLLESELVIGAVILR; SFIEDLLFNK; VAGDSGFAAYSR; VTLADAGFIK; WYFYYLGTGPEAGLPYGANK	Severe acute respiratory syndrome coronavirus 2	13
VirusID_SARS-CoV-2_P5_1-16-2023_573	Human immunodeficiency virus 1	19	ADLLETK; DWHLGHGISIEWR; GGLEGIIYSQQR; GPDGPEGIEEEGGGR; IIEFIQR; LDVVPIDNDSTSYR; LGDIIGDIR; LVPVNPLEVEEATK; LVSGFLSLAWEDLR; PNNTNIESELEMK; QNVHAFFYR; SFDYIWK; SLFNTVAPLYGGHQK; TLNLIVK; TNTTSTNITSYR; TSITEIFR; VLAEAMSQTNNVIMMQR; VLAEAMSQVQHSNIMMQQGK; WVFDSHLALK	NA	NA
VirusID_SARS-CoV-2_P50_1-20-2023_686	Human immunodeficiency virus 1	15	ADLLETK; AIELLQSIGR; APVLSGGELDR; IIEFIQR; IIELMYR; IIGIVLR; IVELLER; IVELLGLR; LDIVPIDNSSEYR; LGLWTLGQR; QLLSGIVQQQNNPLR; TLNLIVK; VGSLQYLALAALVPPK; VGSLQYLALTALVNPK; VYAIFSTLDIVHMGGNGSEYR	NA	NA
VirusID_SARS-CoV-2_P6_1-16-2023_574	Severe acute respiratory syndrome coronavirus	14	AYNVTQAFGR; DQVILLNK; FQTLLALHR; GQGVPINTNSSPDDQIGYYR; IGMEVTPSGTWLTYTGAIK; LNTDHSSSSDNIALLVQ; LQDVVNQNAQALNTLVK; LQSLQTYVTQQLIR; MAGNGGDAALALLLLDR; NPANNAAIVLQLPQGTTLPK; SFIEDLLFNK; VAGDSGFAAYSR; VYSTGSNVFQTR; WYFYYLGTGPEAGLPYGANK	Severe acute respiratory syndrome coronavirus 2	11
VirusID_SARS-CoV-2_P6_1-16-2023_574	Human immunodeficiency virus 1	23	ADLLETK; AIYAPPIEGPIR; DGGLNSSNINETFR; DQYLYPSLK; GTPIGPGQAFYAR; HFNTTIIFK; IGILTQR; IGITVQR; IIDLGLR; IIEFIQR; IIELMYR; IVAQLEK; IVELLER; LDIVEINNSTYR; LDIVPLNENDGTEYR; LLSGIVQQQNNLLR; LSDLLSIAAR; TEDIIGNIR; TLNLIVK; TSITEIFR; TYWGLHTGEQAWHLGNGTSIEWR; VAGWSEIR; VSQNYPIVQDVQGQMVHQAISPR	NA	NA
VirusID_SARS-CoV-2_P7_1-16-2023_575	Severe acute respiratory syndrome coronavirus	11	AYNVTQAFGR; IGMEVTPSGTWLTYTGAIK; LIANQFNSAIGK; LNTDHSSSSDNIALLVQ; LQSLQTYVTQQLIR; MAGNGGDAALALLLLDR; NPANNAAIVLQLPQGTTLPK; QQTVTLLPAADLDDFSK; SFIEDLLFNK; VAGDSGFAAYSR; VTLADAGFIK	Severe acute respiratory syndrome coronavirus 2	9
VirusID_SARS-CoV-2_P7_1-16-2023_575	Human immunodeficiency virus 1	23	ADLLETK; AQNPGIVIYQYMDELYVGSDLEIGR; EGVHIGPGQAFYK; IIELMYR; IVELLER; LDIVPLTGNSHEYR; LDVVPITDDGNSSK; LSDLLSIAAR; LVPVNPLEVEEATK; LVSGFLPIVWDDLR; NVSSTGNGTYNGTYNEIK; PDVVPIDNDNTSYR; QGYSXLSFQSR; SFDYIWK; SLFGNDPQSR; TEDIIGNIR; TIIVQFTXPVK; TLGQVVAQLR; TLNLIVK; TYWGLHTGEQAWHLGNGTSIEWR; VLAEAMSQATTPTVLMQK; VMGIQMNWQHLLR; VVQIEPLGLAPTGAK	NA	NA
VirusID_SARS-CoV-2_P8_1-16-2023_576	Severe acute respiratory syndrome coronavirus	8	AYNVTQAFGR; IGMEVTPSGTWLTYTGAIK; LNTDHSSSSDNIALLVQ; LQSLQTYVTQQLIR; NPANNAAIVLQLPQGTTLPK; SFIEDLLFNK; VAGDSGFAAYSR; WYFYYLGTGPEAGLPYGANK	Severe acute respiratory syndrome coronavirus 2	6
VirusID_SARS-CoV-2_P8_1-16-2023_576	Human immunodeficiency virus 1	16	ADLLETK; AIIVQLK; AWNNTLR; IIEFIQR; IVELLER; LDVVPITDDGNSSK; LVPVDPQEVEEQTK; LVPVEPEAVER; MSYQQLWK; PEPSAPPAEEITSPPK; QILEQLQPALQTGSEGFR; SFDYIWK; TLNLIVK; TYWGLHTGEQAWHLGNGTSIEWR; VIEIGQSIGR; VLAVGQYLK	NA	NA
VirusID_SARS-CoV-2_P9_1-16-2023_577	Severe acute respiratory syndrome coronavirus	5	AYNVTQAFGR; NPANNAAIVLQLPQGTTLPK; SFIEDLLFNK; VAGDSGFAAYSR; WYFYYLGTGPEAGLPYGANK	Severe acute respiratory syndrome coronavirus 2	4
VirusID_SARS-CoV-2_P9_1-16-2023_577	Human immunodeficiency virus 1	9	ADLLETK; IGPGQAFYATGDIIGK; IVELLER; LGDLFNR; LTDFISVTAR; QGYSPLSFQTHPPAPR; QTPTAAEGVGAVSQDLAK; TLNLIVK; TSITEIFR	NA	NA
