# Supplementary material for: vPro-MS enables identification of human-pathogenic viruses from patient samples by untargeted proteomics
Source: Nat Commun. 2025 Jul 31;16:7041. doi: 10.1038/s41467-025-62469-4 (PMC12314097; doi:10.1038/s41467-025-62469-4)
Supplement: Supplementary file 12 — Source data [file 41467_2025_62469_MOESM12_ESM.zip › Source data/Source data Table 2/Results_vPro_SARS-CoV-2_Panel_synLib-SARS2-N1-8_100fmol.txt]

Run	Species	VirID.Score	No.Peptide.Sequences	Virus.Quantity.Top3	Peptide.Sequences	CScores	Subspecies	No.Peptide.Sequences.Subspecies
VirusID_SARS-CoV-2_D1_1-20-2023_692	Severe acute respiratory syndrome coronavirus	1.53756596445543	19	22254.0333333333	ADSNGTITVEELK; ALTGIAVEQDK; AYNVTQAFGR; DQVILLNK; FASVYAWNR; FQTLLALHR; GQGVPINTNSSPDDQIGYYR; IGMEVTPSGTWLTYTGAIK; LIANQFNSAIGK; LNTDHSSSSDNIALLVQ; MAGNGGDAALALLLLDR; NPANNAAIVLQLPQGTTLPK; PLLESELVIGAVILR; QQTVTLLPAADLDDFSK; TQLPPAYTNSFTR; VAGDSGFAAYSR; VTLADAGFIK; VYSTGSNVFQTR; WYFYYLGTGPEAGLPYGANK	0.92683; 0.948468; 0.99995; 0.999999; 0.999934; 0.99695; 0.999945; 0.99891; 0.99523; 0.999906; 0.966815; 0.999763; 0.98747; 0.99994; 0.994647; 0.999984; 0.99998; 0.924816; 0.99974	Severe acute respiratory syndrome coronavirus 2	19
VirusID_SARS-CoV-2_D2_1-20-2023_693	Severe acute respiratory syndrome coronavirus	1.52678902803185	12	17682.11	ADSNGTITVEELK; AYNVTQAFGR; DQVILLNK; FASVYAWNR; FQTLLALHR; GQGVPINTNSSPDDQIGYYR; IGMEVTPSGTWLTYTGAIK; LNTDHSSSSDNIALLVQ; NPANNAAIVLQLPQGTTLPK; PLLESELVIGAVILR; VAGDSGFAAYSR; VTLADAGFIK	0.899919; 0.999874; 0.902064; 0.982402; 0.973877; 0.91189; 0.999923; 0.969666; 0.948415; 0.991336; 0.998961; 0.999646	Severe acute respiratory syndrome coronavirus 2	12
VirusID_SARS-CoV-2_D3_1-20-2023_694	Severe acute respiratory syndrome coronavirus	0.668248592165251	2	3361.905	AYNVTQAFGR; VAGDSGFAAYSR	0.99978; 0.983356	Severe acute respiratory syndrome coronavirus 2	2
VirusID_SARS-CoV-2_D4_1-20-2023_695	NA	NA	NA	NA	NA	NA	NA	NA
VirusID_SARS-CoV-2_N1_1-21-2023_704	NA	NA	NA	NA	NA	NA	NA	NA
VirusID_SARS-CoV-2_N2_1-21-2023_705	NA	NA	NA	NA	NA	NA	NA	NA
VirusID_SARS-CoV-2_N3_1-21-2023_706	NA	NA	NA	NA	NA	NA	NA	NA
VirusID_SARS-CoV-2_N4_1-21-2023_707	NA	NA	NA	NA	NA	NA	NA	NA
VirusID_SARS-CoV-2_N5_1-21-2023_708	NA	NA	NA	NA	NA	NA	NA	NA
VirusID_SARS-CoV-2_N6_1-21-2023_709	NA	NA	NA	NA	NA	NA	NA	NA
VirusID_SARS-CoV-2_N7_1-21-2023_710	NA	NA	NA	NA	NA	NA	NA	NA
VirusID_SARS-CoV-2_N8_1-21-2023_711	NA	NA	NA	NA	NA	NA	NA	NA
VirusID_SARS-CoV-2_O1_1-20-2023_687	Severe acute respiratory syndrome coronavirus	1.00539749381487	5	8463.49	AYNVTQAFGR; GQGVPINTNSSPDDQIGYYR; IGMEVTPSGTWLTYTGAIK; LNTDHSSSSDNIALLVQ; NPANNAAIVLQLPQGTTLPK	0.999966; 0.950111; 0.99998; 0.989773; 0.983897	Severe acute respiratory syndrome coronavirus 2	5
VirusID_SARS-CoV-2_O2_1-20-2023_688	Severe acute respiratory syndrome coronavirus	1.57657884860466	25	32775.7666666667	ADETQALPQR; AYNVTQAFGR; DGIIWVATEGALNTPK; DQVILLNK; FASVYAWNR; FQTLLALHR; GPEQTQGNFGDQELIR; GQGVPINTNSSPDDQIGYYR; GWIFGTTLDSK; IGMEVTPSGTWLTYTGAIK; ITFGGPSDSTGSNQNGER; LNTDHSSSSDNIALLVQ; MAGNGGDAALALLLLDR; NPANNAAIVLQLPQGTTLPK; PLLESELVIGAVILR; QLQQSMSSADSTQA; QQTVTLLPAADLDDFSK; SMWSFNPETNILLNVPLHGTILTR; TQLPPAYTNSFTR; VAGDSGFAAYSR; VTLADAGFIK; VYSTGSNVFQTR; WQLALSK; WYFYYLGTGPEAGLPYGANK; YLTPGDS…	0.999997; 0.999997; 0.972157; 0.999999; 0.999943; 0.999959; 0.978437; 0.99999; 0.999327; 0.999992; 0.985982; 0.999966; 0.999998; 0.999974; 0.952968; 0.995189; 0.999997; 0.999777; 0.940807; 0.999999; 0.999806; 0.983829; 0.836845; 0.999993; 0.775951	Severe acute respiratory syndrome coronavirus 2	25
VirusID_SARS-CoV-2_O3_1-20-2023_689	Severe acute respiratory syndrome coronavirus	1.25749840488238	11	3800.75666666667	ADETQALPQR; AYNVTQAFGR; DQVILLNK; FASVYAWNR; IGMEVTPSGTWLTYTGAIK; LNTDHSSSSDNIALLVQ; NPANNAAIVLQLPQGTTLPK; PLLESELVIGAVILR; SMWSFNPETNILLNVPLHGTILTR; VAGDSGFAAYSR; WYFYYLGTGPEAGLPYGANK	0.945265; 0.999691; 0.813805; 0.844552; 0.999851; 0.971372; 0.999798; 0.820654; 0.985988; 0.997441; 0.980766	Severe acute respiratory syndrome coronavirus 2	11
VirusID_SARS-CoV-2_O4_1-20-2023_690	Severe acute respiratory syndrome coronavirus	0.942399964907449	4	3106.51	AYNVTQAFGR; IGMEVTPSGTWLTYTGAIK; NPANNAAIVLQLPQGTTLPK; VAGDSGFAAYSR	0.998673; 0.980393; 0.930317; 0.985277	Severe acute respiratory syndrome coronavirus 2	4
VirusID_SARS-CoV-2_P1_1-16-2023_569	Severe acute respiratory syndrome coronavirus	1.65282905319437	31	27050.3	ADETQALPQR; ADSNGTITVEELK; ALTGIAVEQDK; AYNVTQAFGR; DGIIWVATEGALNTPK; DQVILLNK; FASVYAWNR; FDNPVLPFNDGVYFASTEK; FQTLLALHR; GPEQTQGNFGDQELIR; GQGVPINTNSSPDDQIGYYR; GVYYPDK; GWIFGTTLDSK; IADYNYK; IGMEVTPSGTWLTYTGAIK; ITFGGPSDSTGSNQNGER; LIANQFNSAIGK; LNTDHSSSSDNIALLVQ; MAGNGSDAALALLLLDR; NPANNAAIVLQLPQGTTLPK; PLLESELVIGAVILR; QQTVTLLPAADLDDFSK; SMWSFNPETNILLNVPLHGTILTR; SWMESEFR; SYLTPGDSSSGWTAGAAA…	0.999719; 0.962816; 0.91911; 0.999999; 0.800566; 1; 0.999915; 0.990025; 0.999928; 0.932547; 0.999996; 0.927108; 0.998851; 0.978107; 0.999993; 0.808824; 0.958091; 1; 0.957806; 0.999996; 0.999911; 0.999996; 0.99999; 0.982264; 0.980743; 0.878396; 0.999979; 0.705706; 0.999999; 0.999809; 0.99999	Severe acute respiratory syndrome coronavirus 2	31
VirusID_SARS-CoV-2_P10_1-16-2023_578	Severe acute respiratory syndrome coronavirus	1.37518452777096	15	7559.91	ADETQALPQR; AYNVTQAFGR; DIADTTDAVR; DQVILLNK; FQTLLALHR; GQGVPINTNSSPDDQIGYYR; IGMEVTPSGTWLTYTGAIK; LNTDHSSSSDNIALLVQ; NPANNAAIVLQLPQGTTLPK; PLLESELVIGAVILR; QQTVTLLPAADLDDFSK; SMWSFNPETNILLNVPLHGTILTR; VAGDSGFAAYSR; VTLADAGFIK; WYFYYLGTGPEAGLPYGANK	0.958825; 0.999992; 0.917729; 0.999841; 0.78969; 0.934053; 0.999993; 0.999621; 0.999537; 0.976339; 0.998799; 0.931428; 0.982359; 0.930737; 0.874006	Severe acute respiratory syndrome coronavirus 2	15
VirusID_SARS-CoV-2_P11_1-16-2023_579	Severe acute respiratory syndrome coronavirus	1.52645514796013	21	19987.4	ADETQALPQR; ADSNGTITVEELK; AYNVTQAFGR; DQVILLNK; FASVYAWNR; FQTLLALHR; GPEQTQGNFGDQELIR; GQGVPINTNSSPDDQIGYYR; IGMEVTPSGTWLTYTGAIK; LNTDHSSSSDNIALLVQ; MAGNGGDAALALLLLDR; NPANNAAIVLQLPQGTTLPK; PLLESELVIGAVILR; QQTVTLLPAADLDDFSK; SMWSFNPETNILLNVPLHGTILTR; SWMESEFR; TQLPPAYTNSFTR; VAGDSGFAAYSR; VTLADAGFIK; VYSTGSNVFQTR; WYFYYLGTGPEAGLPYGANK	0.996754; 0.891977; 0.999884; 0.999882; 0.996799; 0.999535; 0.918401; 0.998038; 0.999952; 0.999907; 0.998979; 0.999949; 0.864584; 0.999763; 0.965519; 0.88495; 0.933107; 0.999637; 0.99622; 0.985737; 0.997275	Severe acute respiratory syndrome coronavirus 2	21
VirusID_SARS-CoV-2_P12_1-16-2023_580	Severe acute respiratory syndrome coronavirus	1.51391775525668	20	9287.24	ADETQALPQR; AYNVTQAFGR; DIADTTDAVR; DQVILLNK; FASVYAWNR; FQTLLALHR; GQGVPINTNSSPDDQIGYYR; GWIFGTTLDSK; IGMEVTPSGTWLTYTGAIK; LNTDHSSSSDNIALLVQ; MAGNGGDAALALLLLDR; NPANNAAIVLQLPQGTTLPK; PLLESELVIGAVILR; QQTVTLLPAADLDDFSK; SMWSFNPETNILLNVPLHGTILTR; SYLTPGDSSSGWTAGAAAYYVGYLQPR; VAGDSGFAAYSR; VTLADAGFIK; VYSTGSNVFQTR; WYFYYLGTGPEAGLPYGANK	0.963365; 0.999985; 0.910432; 0.997938; 0.993776; 0.989652; 0.995553; 0.983393; 0.999977; 0.999812; 0.831984; 0.997668; 0.89242; 0.993021; 0.991171; 0.858359; 0.99983; 0.999782; 0.982835; 0.971493	Severe acute respiratory syndrome coronavirus 2	20
VirusID_SARS-CoV-2_P13_1-16-2023_581	Severe acute respiratory syndrome coronavirus	1.34706305134738	15	7984.38333333333	ADSNGTITVEELK; AYNVTQAFGR; DQVILLNK; FASVYAWNR; GQGVPINTNSSPDDQIGYYR; IGMEVTPSGTWLTYTGAIK; LNTDHSSSSDNIALLVQ; MAGNGGDAALALLLLDR; NPANNAAIVLQLPQGTTLPK; PLLESELVIGAVILR; QQTVTLLPAADLDDFSK; SMWSFNPETNILLNVPLHGTILTR; VAGDSGFAAYSR; VTLADAGFIK; WYFYYLGTGPEAGLPYGANK	0.894995; 1; 0.999924; 0.711206; 0.999688; 1; 0.999909; 0.999382; 0.999908; 0.98449; 0.997092; 0.99531; 0.980037; 0.863537; 0.998387	Severe acute respiratory syndrome coronavirus 2	15
VirusID_SARS-CoV-2_P14_1-16-2023_582	Severe acute respiratory syndrome coronavirus	1.37841226721994	15	8829.25666666667	ADETQALPQR; AYNVTQAFGR; DQVILLNK; FASVYAWNR; GQGVPINTNSSPDDQIGYYR; IGMEVTPSGTWLTYTGAIK; ISNCVADYSVLYNSASFSTFK; LNTDHSSSSDNIALLVQ; NPANNAAIVLQLPQGTTLPK; QQTVTLLPAADLDDFSK; SMWSFNPETNILLNVPLHGTILTR; VAGDSGFAAYSR; VTLADAGFIK; VYSTGSNVFQTR; WYFYYLGTGPEAGLPYGANK	0.97376; 0.999979; 0.998824; 0.837994; 0.998884; 0.999986; 0.822998; 0.98738; 0.999247; 0.941395; 0.990759; 0.997731; 0.888753; 0.949169; 0.995346	Severe acute respiratory syndrome coronavirus 2	15
VirusID_SARS-CoV-2_P15_1-16-2023_583	Severe acute respiratory syndrome coronavirus	1.1985988157413	10	6156.44333333333	AYNVTQAFGR; DQVILLNK; FASVYAWNR; GQGVPINTNSSPDDQIGYYR; IGMEVTPSGTWLTYTGAIK; LNTDHSSSSDNIALLVQ; NPANNAAIVLQLPQGTTLPK; VAGDSGFAAYSR; VYSTGSNVFQTR; WYFYYLGTGPEAGLPYGANK	0.999992; 0.997585; 0.884882; 0.98814; 0.999985; 0.986739; 0.99921; 0.965566; 0.807153; 0.94173	Severe acute respiratory syndrome coronavirus 2	10
VirusID_SARS-CoV-2_P16_1-16-2023_584	Severe acute respiratory syndrome coronavirus	1.3589874239182	14	10096.2166666667	ADETQALPQR; AYNVTQAFGR; DQVILLNK; FASVYAWNR; FQTLLALHR; GQGVPINTNSSPDDQIGYYR; IGMEVTPSGTWLTYTGAIK; LNTDHSSSSDNIALLVQ; NPANNAAIVLQLPQGTTLPK; QQTVTLLPAADLDDFSK; VAGDSGFAAYSR; VTLADAGFIK; VYSTGSNVFQTR; WYFYYLGTGPEAGLPYGANK	0.99316; 0.99999; 0.970601; 0.841749; 0.985203; 0.999657; 0.999945; 0.974385; 0.999789; 0.808764; 0.997645; 0.974744; 0.797526; 0.974584	Severe acute respiratory syndrome coronavirus 2	14
VirusID_SARS-CoV-2_P17_1-16-2023_585	Severe acute respiratory syndrome coronavirus	1.31488204826615	13	8174.94666666667	ADETQALPQR; AYNVTQAFGR; FASVYAWNR; FQTLLALHR; GQGVPINTNSSPDDQIGYYR; IGMEVTPSGTWLTYTGAIK; LNTDHSSSSDNIALLVQ; NPANNAAIVLQLPQGTTLPK; QQTVTLLPAADLDDFSK; SMWSFNPETNILLNVPLHGTILTR; VAGDSGFAAYSR; VTLADAGFIK; WYFYYLGTGPEAGLPYGANK	0.799047; 0.99996; 0.943077; 0.909519; 0.999481; 0.999956; 0.999581; 0.999742; 0.990612; 0.976766; 0.993724; 0.964647; 0.98445	Severe acute respiratory syndrome coronavirus 2	13
VirusID_SARS-CoV-2_P18_1-16-2023_586	Severe acute respiratory syndrome coronavirus	1.1622133254125	7	6628.14333333333	AYNVTQAFGR; FASVYAWNR; GQGVPINTNSSPDDQIGYYR; IGMEVTPSGTWLTYTGAIK; NPANNAAIVLQLPQGTTLPK; VTLADAGFIK; WYFYYLGTGPEAGLPYGANK	0.99999; 0.857929; 0.983803; 0.997712; 0.999839; 0.963758; 0.903476	Severe acute respiratory syndrome coronavirus 2	7
VirusID_SARS-CoV-2_P19_1-16-2023_587	Severe acute respiratory syndrome coronavirus	1.03207597140993	7	3194.51333333333	ADETQALPQR; AYNVTQAFGR; GQGVPINTNSSPDDQIGYYR; IGMEVTPSGTWLTYTGAIK; NPANNAAIVLQLPQGTTLPK; VAGDSGFAAYSR; WYFYYLGTGPEAGLPYGANK	0.940776; 0.99943; 0.812712; 0.999831; 0.911525; 0.855352; 0.867724	Severe acute respiratory syndrome coronavirus 2	7
VirusID_SARS-CoV-2_P2_1-16-2023_570	Severe acute respiratory syndrome coronavirus	1.64445017513381	30	19070.2	ADETQALPQR; ADSNGTITVEELK; ALTGIAVEQDK; AYNVTQAFGR; DGIIWVATEGALNTPK; DIADTTDAVR; DQVILLNK; FASVYAWNR; FDNPVLPFNDGVYFASTEK; FQTLLALHR; GQGVPINTNSSPDDQIGYYR; GVYYPDK; GWIFGTTLDSK; IGMEVTPSGTWLTYTGAIK; LIANQFNSAIGK; LNTDHSSSSDNIALLVQ; MAGNGGDAALALLLLDR; NPANNAAIVLQLPQGTTLPK; NTQEVFAQVK; PLLESELVIGAVILR; QLQQSMSSADSTQA; QQTVTLLPAADLDDFSK; SMWSFNPETNILLNVPLHGTILTR; SWMESEFR; SYLTPGDSSSGWTAGAAAYYVGYLQ…	0.999418; 0.977444; 0.904438; 0.999999; 0.962394; 0.837263; 0.999979; 0.996174; 0.797967; 0.999815; 0.999999; 0.753241; 0.996266; 0.99999; 0.897127; 1; 0.999621; 0.999997; 0.935262; 0.984912; 0.874261; 0.999999; 0.999984; 0.808232; 0.898878; 0.707915; 0.999995; 0.999956; 0.992997; 0.999928	Severe acute respiratory syndrome coronavirus 2	30
VirusID_SARS-CoV-2_P20_1-16-2023_588	Severe acute respiratory syndrome coronavirus	1.19083209424949	9	5214.44	AYNVTQAFGR; DQVILLNK; GQGVPINTNSSPDDQIGYYR; HTPINLVR; IGMEVTPSGTWLTYTGAIK; LNTDHSSSSDNIALLVQ; NPANNAAIVLQLPQGTTLPK; TQLPPAYTNSFTR; VAGDSGFAAYSR	0.99996; 0.90835; 0.998134; 0.850577; 0.999944; 0.983695; 0.868386; 0.828168; 0.983738	Severe acute respiratory syndrome coronavirus 2	9
VirusID_SARS-CoV-2_P21_1-16-2023_589	Severe acute respiratory syndrome coronavirus	0.962597311469477	6	2300.07	AYNVTQAFGR; GQGVPINTNSSPDDQIGYYR; IGMEVTPSGTWLTYTGAIK; LNTDHSSSSDNIALLVQ; NPANNAAIVLQLPQGTTLPK; VYSTGSNVFQTR	0.999415; 0.993124; 0.999959; 0.851408; 0.999996; 0.789592	Severe acute respiratory syndrome coronavirus 2	6
VirusID_SARS-CoV-2_P22_1-16-2023_590	Severe acute respiratory syndrome coronavirus	1.26299000542535	12	7694.61333333333	ADETQALPQR; AYNVTQAFGR; FASVYAWNR; FQTLLALHR; GQGVPINTNSSPDDQIGYYR; IGMEVTPSGTWLTYTGAIK; LNTDHSSSSDNIALLVQ; NPANNAAIVLQLPQGTTLPK; QQTVTLLPAADLDDFSK; SMWSFNPETNILLNVPLHGTILTR; TQLPPAYTNSFTR; VAGDSGFAAYSR	0.968262; 0.999662; 0.782213; 0.974014; 0.999854; 0.999996; 0.955555; 0.99992; 0.998385; 0.969625; 0.733389; 0.971769	Severe acute respiratory syndrome coronavirus 2	12
VirusID_SARS-CoV-2_P23_1-16-2023_591	Severe acute respiratory syndrome coronavirus	0.939351526805215	5	4345.27	AYNVTQAFGR; GQGVPINTNSSPDDQIGYYR; IGMEVTPSGTWLTYTGAIK; NPANNAAIVLQLPQGTTLPK; VAGDSGFAAYSR	0.999976; 0.995707; 0.999986; 0.999983; 0.921669	Severe acute respiratory syndrome coronavirus 2	5
VirusID_SARS-CoV-2_P24_1-16-2023_592	Severe acute respiratory syndrome coronavirus	1.01676596181541	7	2670.30333333333	ADETQALPQR; AYNVTQAFGR; GQGVPINTNSSPDDQIGYYR; IGMEVTPSGTWLTYTGAIK; NPANNAAIVLQLPQGTTLPK; NTQEVFAQVK; VTLADAGFIK	0.728873; 0.999811; 0.993701; 0.999995; 0.987683; 0.749661; 0.795835	Severe acute respiratory syndrome coronavirus 2	7
VirusID_SARS-CoV-2_P25_1-16-2023_593	Severe acute respiratory syndrome coronavirus	0.806629724625894	4	3109.559	AYNVTQAFGR; GQGVPINTNSSPDDQIGYYR; IGMEVTPSGTWLTYTGAIK; NPANNAAIVLQLPQGTTLPK	0.999881; 0.995121; 0.999453; 0.999551	Severe acute respiratory syndrome coronavirus 2	4
VirusID_SARS-CoV-2_P26_1-16-2023_594	Severe acute respiratory syndrome coronavirus	1.0153105197766	6	3970.25	AYNVTQAFGR; DQVILLNK; HTPINLVR; IGMEVTPSGTWLTYTGAIK; NPANNAAIVLQLPQGTTLPK; VAGDSGFAAYSR	0.999497; 0.851954; 0.827628; 0.998669; 0.983151; 0.831344	Severe acute respiratory syndrome coronavirus 2	6
VirusID_SARS-CoV-2_P27_1-16-2023_595	Severe acute respiratory syndrome coronavirus	0.502465817316638	2	1184.0405	AYNVTQAFGR; IGMEVTPSGTWLTYTGAIK	0.988984; 0.914889	Severe acute respiratory syndrome coronavirus 2	2
VirusID_SARS-CoV-2_P28_1-16-2023_596	Severe acute respiratory syndrome coronavirus	0.812119750552783	4	1605.826	AYNVTQAFGR; IGMEVTPSGTWLTYTGAIK; NPANNAAIVLQLPQGTTLPK; VAGDSGFAAYSR	0.999795; 0.999212; 0.993589; 0.94811	Severe acute respiratory syndrome coronavirus 2	4
VirusID_SARS-CoV-2_P29_1-16-2023_597	Severe acute respiratory syndrome coronavirus	1.01636189894245	6	2696.01666666667	AYNVTQAFGR; GQGVPINTNSSPDDQIGYYR; HTPINLVR; IGMEVTPSGTWLTYTGAIK; NPANNAAIVLQLPQGTTLPK; NTQEVFAQVK	0.993434; 0.884303; 0.838228; 0.998618; 0.980694; 0.898048	Severe acute respiratory syndrome coronavirus 2	6
VirusID_SARS-CoV-2_P3_1-16-2023_571	Severe acute respiratory syndrome coronavirus	1.68413459318288	33	45464.5333333333	ADETQALPQR; ADSNGTITVEELK; ALTGIAVEQDK; AYNVTQAFGR; DGIIWVATEGALNTPK; DIADTTDAVR; DQVILLNK; FASVYAWNR; FDNPVLPFNDGVYFASTEK; FQTLLALHR; GPEQTQGNFGDQELIR; GQGVPINTNSSPDDQIGYYR; GVYYPDK; GWIFGTTLDSK; IADYNYK; IGMEVTPSGTWLTYTGAIK; LNTDHSSSSDNIALLVQ; MAGNGGDAALALLLLDR; NPANNAAIVLQLPQGTTLPK; NTQEVFAQVK; PLLESELVIGAVILR; PQGLPNNTASWFTALTQHGK; QLQQSMSSADSTQA; QQTVTLLPAADLDDFSK; SMWSFNPETNILLNVPLHGTILTR; …	0.999998; 0.758237; 0.853346; 0.999839; 0.991427; 0.961898; 0.999999; 0.999925; 0.982; 0.99996; 0.996225; 0.999999; 0.993084; 0.999844; 0.988358; 0.99964; 1; 0.999894; 0.999438; 0.991307; 0.999259; 0.998887; 0.737769; 0.999998; 0.999999; 0.990466; 0.998683; 0.983503; 0.999985; 0.99181; 0.999994; 0.999956; 0.999993	Severe acute respiratory syndrome coronavirus 2	32
VirusID_SARS-CoV-2_P30_1-17-2023_598	Severe acute respiratory syndrome coronavirus	0.959710391338932	5	2704.35333333333	AYNVTQAFGR; HTPINLVR; IGMEVTPSGTWLTYTGAIK; LNTDHSSSSDNIALLVQ; NPANNAAIVLQLPQGTTLPK	0.997473; 0.864393; 0.972248; 0.919721; 0.993433	Severe acute respiratory syndrome coronavirus 2	5
VirusID_SARS-CoV-2_P31_1-17-2023_599	Severe acute respiratory syndrome coronavirus	0.733731627865856	3	1077.83433333333	AYNVTQAFGR; NPANNAAIVLQLPQGTTLPK; NTQEVFAQVK	0.99238; 0.998844; 0.840921	Severe acute respiratory syndrome coronavirus 2	3
VirusID_SARS-CoV-2_P32_1-17-2023_600	Severe acute respiratory syndrome coronavirus	0.840541406432003	4	1957.61033333333	AYNVTQAFGR; GQGVPINTNSSPDDQIGYYR; IGMEVTPSGTWLTYTGAIK; NPANNAAIVLQLPQGTTLPK	0.998937; 0.848866; 0.997497; 0.983489	Severe acute respiratory syndrome coronavirus 2	4
VirusID_SARS-CoV-2_P33_1-17-2023_601	Severe acute respiratory syndrome coronavirus	0.804750360359783	3	1763.738	AYNVTQAFGR; NPANNAAIVLQLPQGTTLPK; TQLPPAYTNSFTR	0.983759; 0.920649; 0.927801	Severe acute respiratory syndrome coronavirus 2	3
VirusID_SARS-CoV-2_P34_1-17-2023_602	Severe acute respiratory syndrome coronavirus	0.811246796526398	4	1568.44666666667	AYNVTQAFGR; GYHLMSFPQSAPHGVVFLHVTYVPAQEK; IGMEVTPSGTWLTYTGAIK; NPANNAAIVLQLPQGTTLPK	0.994682; 0.819226; 0.987983; 0.933364	Severe acute respiratory syndrome coronavirus 2	4
VirusID_SARS-CoV-2_P35_1-17-2023_603	NA	NA	NA	NA	NA	NA	NA	NA
VirusID_SARS-CoV-2_P36_1-17-2023_604	Severe acute respiratory syndrome coronavirus	0.542773845532786	2	1241.553	AYNVTQAFGR; IGMEVTPSGTWLTYTGAIK	0.99596; 0.816015	Severe acute respiratory syndrome coronavirus 2	2
VirusID_SARS-CoV-2_P37_1-17-2023_605	NA	NA	NA	NA	NA	NA	NA	NA
VirusID_SARS-CoV-2_P38_1-17-2023_606	NA	NA	NA	NA	NA	NA	NA	NA
VirusID_SARS-CoV-2_P39_1-17-2023_607	Severe acute respiratory syndrome coronavirus	0.6879992399442	3	1549.03266666667	AYNVTQAFGR; EGVFVSNGTHWFVTQR; NPANNAAIVLQLPQGTTLPK	0.929359; 0.752294; 0.8073	Severe acute respiratory syndrome coronavirus 2	3
VirusID_SARS-CoV-2_P4_1-16-2023_572	Severe acute respiratory syndrome coronavirus	1.655969911424	30	37241.7333333333	ADETQALPQR; ADSNGTITVEELK; AYNVTQAFGR; DGIIWVATEGALNTPK; DIADTTDAVR; DQVILLNK; EGVFVSNGTHWFVTQR; FASVYAWNR; FQTLLALHR; GPEQTQGNFGDQELIR; GQGVPINTNSSPDDQIGYYR; GWIFGTTLDSK; IGMEVTPSGTWLTYTGAIK; LIANQFNSAIGK; LNTDHSSSSDNIALLVQ; MAGNGGDAALALLLLDR; NPANNAAIVLQLPQGTTLPK; NTQEVFAQVK; PLLESELVIGAVILR; PQGLPNNTASWFTALTQHGK; QQTVTLLPAADLDDFSK; SMWSFNPETNILLNVPLHGTILTR; SWMESEFR; SYLTPGDSSSGWTAGAAAYYVGYLQP…	0.999996; 0.95372; 0.999999; 0.883501; 0.790644; 0.999999; 0.797302; 0.999906; 0.999913; 0.989209; 1; 0.99993; 0.999996; 0.989675; 1; 0.999981; 0.999996; 0.868475; 0.973562; 0.997208; 1; 0.999973; 0.936156; 0.914908; 0.984737; 0.999948; 0.999986; 0.999993; 0.758495; 0.999998	Severe acute respiratory syndrome coronavirus 2	29
VirusID_SARS-CoV-2_P40_1-17-2023_608	Severe acute respiratory syndrome coronavirus	0.677646113514698	3	501.886333333333	IGMEVTPSGTWLTYTGAIK; NPANNAAIVLQLPQGTTLPK; VYSTGSNVFQTR	0.887099; 0.748629; 0.788486	Severe acute respiratory syndrome coronavirus 2	3
VirusID_SARS-CoV-2_P41_1-17-2023_609	NA	NA	NA	NA	NA	NA	NA	NA
VirusID_SARS-CoV-2_P42_1-17-2023_610	NA	NA	NA	NA	NA	NA	NA	NA
VirusID_SARS-CoV-2_P43_1-17-2023_611	NA	NA	NA	NA	NA	NA	NA	NA
VirusID_SARS-CoV-2_P44_1-17-2023_612	NA	NA	NA	NA	NA	NA	NA	NA
VirusID_SARS-CoV-2_P45_1-17-2023_613	Severe acute respiratory syndrome coronavirus	0.513067419881445	2	2375.315	EGVFVSNGTHWFVTQR; HTPINLVR	0.833932; 0.835069	Severe acute respiratory syndrome coronavirus 2	2
VirusID_SARS-CoV-2_P46_1-17-2023_614	NA	NA	NA	NA	NA	NA	NA	NA
VirusID_SARS-CoV-2_P47_1-17-2023_615	Severe acute respiratory syndrome coronavirus	0.549096187768475	2	5238.555	GYHLMSFPQSAPHGVVFLHVTYVPAQEK; HTPINLVR	0.91587; 0.963031	Severe acute respiratory syndrome coronavirus 2	2
VirusID_SARS-CoV-2_P48_1-17-2023_616	NA	NA	NA	NA	NA	NA	NA	NA
VirusID_SARS-CoV-2_P49_1-20-2023_685	NA	NA	NA	NA	NA	NA	NA	NA
VirusID_SARS-CoV-2_P5_1-16-2023_573	Severe acute respiratory syndrome coronavirus	1.45098956555802	19	10113.6666666667	ADETQALPQR; ADSNGTITVEELK; AYNVTQAFGR; DQVILLNK; FASVYAWNR; FQTLLALHR; GPEQTQGNFGDQELIR; GQGVPINTNSSPDDQIGYYR; IGMEVTPSGTWLTYTGAIK; LNTDHSSSSDNIALLVQ; MAGNGGDAALALLLLDR; NPANNAAIVLQLPQGTTLPK; PLLESELVIGAVILR; QQTVTLLPAADLDDFSK; SMWSFNPETNILLNVPLHGTILTR; VAGDSGFAAYSR; VTLADAGFIK; VYSTGSNVFQTR; WYFYYLGTGPEAGLPYGANK	0.997921; 0.860191; 0.999994; 0.999312; 0.975685; 0.983204; 0.818737; 0.999995; 0.999999; 1; 0.993522; 0.999989; 0.997882; 0.999876; 0.999465; 0.992551; 0.99993; 0.77213; 0.999125	Severe acute respiratory syndrome coronavirus 2	19
VirusID_SARS-CoV-2_P50_1-20-2023_686	NA	NA	NA	NA	NA	NA	NA	NA
VirusID_SARS-CoV-2_P6_1-16-2023_574	Severe acute respiratory syndrome coronavirus	1.52840641014713	21	18062	ADETQALPQR; ADSNGTITVEELK; ALTGIAVEQDK; AYNVTQAFGR; DGIIWVATEGALNTPK; DQVILLNK; FASVYAWNR; FQTLLALHR; GQGVPINTNSSPDDQIGYYR; GWIFGTTLDSK; IGMEVTPSGTWLTYTGAIK; LNTDHSSSSDNIALLVQ; MAGNGGDAALALLLLDR; NPANNAAIVLQLPQGTTLPK; PLLESELVIGAVILR; QQTVTLLPAADLDDFSK; SMWSFNPETNILLNVPLHGTILTR; VAGDSGFAAYSR; VTLADAGFIK; VYSTGSNVFQTR; WYFYYLGTGPEAGLPYGANK	0.988862; 0.894029; 0.848281; 0.999981; 0.808206; 0.999986; 0.963977; 0.997526; 0.999986; 0.918186; 0.99999; 0.999999; 0.999889; 0.999979; 0.992137; 0.999774; 0.995892; 0.999903; 0.997768; 0.997787; 0.997081	Severe acute respiratory syndrome coronavirus 2	21
VirusID_SARS-CoV-2_P7_1-16-2023_575	Severe acute respiratory syndrome coronavirus	1.41529377146269	17	8377.92	ADETQALPQR; AYNVTQAFGR; DGIIWVATEGALNTPK; FASVYAWNR; FQTLLALHR; GQGVPINTNSSPDDQIGYYR; HTPINLVR; IGMEVTPSGTWLTYTGAIK; LNTDHSSSSDNIALLVQ; MAGNGGDAALALLLLDR; NPANNAAIVLQLPQGTTLPK; QQTVTLLPAADLDDFSK; SMWSFNPETNILLNVPLHGTILTR; VAGDSGFAAYSR; VTLADAGFIK; VYSTGSNVFQTR; WYFYYLGTGPEAGLPYGANK	0.861792; 0.999987; 0.947817; 0.915783; 0.900544; 0.999265; 0.841124; 0.999982; 0.999985; 0.999272; 0.999818; 0.998015; 0.999151; 0.999662; 0.999782; 0.822924; 0.994123	Severe acute respiratory syndrome coronavirus 2	17
VirusID_SARS-CoV-2_P8_1-16-2023_576	Severe acute respiratory syndrome coronavirus	1.36945064332486	15	8456.35333333333	ADETQALPQR; AYNVTQAFGR; DQVILLNK; FASVYAWNR; FQTLLALHR; GQGVPINTNSSPDDQIGYYR; IGMEVTPSGTWLTYTGAIK; LNTDHSSSSDNIALLVQ; MAGNGSDAALALLLLDR; NPANNAAIVLQLPQGTTLPK; QQTVTLLPAADLDDFSK; SMWSFNPETNILLNVPLHGTILTR; VAGDSGFAAYSR; VTLADAGFIK; WYFYYLGTGPEAGLPYGANK	0.951636; 0.999991; 0.993553; 0.943713; 0.777285; 0.999853; 0.999998; 0.999982; 0.990231; 0.999792; 0.98782; 0.99988; 0.999944; 0.997827; 0.999376	Severe acute respiratory syndrome coronavirus 2	15
VirusID_SARS-CoV-2_P9_1-16-2023_577	Severe acute respiratory syndrome coronavirus	1.52031789151922	13	14370.3	AYNVTQAFGR; DQVILLNK; FQTLLALHR; GQGVPINTNSSPDDQIGYYR; GWIFGTTLDSK; LNTDHSSSSDNIALLVQ; NPANNAAIVLQLPQGTTLPK; PLLESELVIGAVILR; QQTVTLLPAADLDDFSK; VAGDSGFAAYSR; VTLADAGFIK; VYSTGSNVFQTR; WYFYYLGTGPEAGLPYGANK	0.999992; 0.996334; 0.976758; 0.998184; 0.978099; 0.964641; 0.999519; 0.981014; 0.968193; 0.99737; 0.890753; 0.906431; 0.972268	Severe acute respiratory syndrome coronavirus 2	13
