# Supplementary material for: vPro-MS enables identification of human-pathogenic viruses from patient samples by untargeted proteomics
Source: Nat Commun. 2025 Jul 31;16:7041. doi: 10.1038/s41467-025-62469-4 (PMC12314097; doi:10.1038/s41467-025-62469-4)
Supplement: Supplementary file 12 — Source data [file 41467_2025_62469_MOESM12_ESM.zip › Source data/Source data Table 2/Results_vPro_SARS-CoV_2_Panel_vPro-lib_AlphaPeptDeep.txt]

Run	Species	vProID.Score	No.Peptide.Sequences	Virus.Quantity.Top3	Peptide.Sequences	CScores	Subspecies	No.Peptide.Sequences.Subspecies	Proteomes
VirusID_SARS-CoV-2_D1_1-20-2023_692	Severe acute respiratory syndrome coronavirus	3.28033269312294	12	19035.3666666667	AYNVTQAFGR; DQVILLNK; FLPFQQFGR; GQGVPINTNSSPDDQIGYYR; IGMEVTPSGTWLTYTGAIK; LIANQFNSAIGK; LQSLQTYVTQQLIR; NPANNAAIVLQLPQGTTLPK; QQTVTLLPAADLDDFSK; TQLPPAYTNSFTR; VAGDSGFAAYSR; WYFYYLGTGPEAGLPYGANK	0.997554; 0.998296; 0.999092; 0.998964; 0.952458; 0.970254; 0.998278; 0.997769; 0.999454; 0.958595; 0.99996; 0.999983	Severe acute respiratory syndrome coronavirus 2	11	UP000503207: Genome
VirusID_SARS-CoV-2_D2_1-20-2023_693	Severe acute respiratory syndrome coronavirus	3.22897795790786	5	13015.15	AYNVTQAFGR; IGMEVTPSGTWLTYTGAIK; LQSLQTYVTQQLIR; NPANNAAIVLQLPQGTTLPK; VAGDSGFAAYSR	0.998285; 0.996585; 0.984337; 0.989906; 0.986394	Severe acute respiratory syndrome coronavirus 2	4	UP000503207: Genome
VirusID_SARS-CoV-2_D3_1-20-2023_694	NA	NA	NA	NA	NA	NA	NA	NA	NA
VirusID_SARS-CoV-2_D4_1-20-2023_695	NA	NA	NA	NA	NA	NA	NA	NA	NA
VirusID_SARS-CoV-2_N1_1-21-2023_704	NA	NA	NA	NA	NA	NA	NA	NA	NA
VirusID_SARS-CoV-2_N2_1-21-2023_705	NA	NA	NA	NA	NA	NA	NA	NA	NA
VirusID_SARS-CoV-2_N3_1-21-2023_706	NA	NA	NA	NA	NA	NA	NA	NA	NA
VirusID_SARS-CoV-2_N4_1-21-2023_707	NA	NA	NA	NA	NA	NA	NA	NA	NA
VirusID_SARS-CoV-2_N5_1-21-2023_708	NA	NA	NA	NA	NA	NA	NA	NA	NA
VirusID_SARS-CoV-2_N6_1-21-2023_709	NA	NA	NA	NA	NA	NA	NA	NA	NA
VirusID_SARS-CoV-2_N7_1-21-2023_710	NA	NA	NA	NA	NA	NA	NA	NA	NA
VirusID_SARS-CoV-2_N8_1-21-2023_711	NA	NA	NA	NA	NA	NA	NA	NA	NA
VirusID_SARS-CoV-2_O1_1-20-2023_687	Severe acute respiratory syndrome coronavirus	2.96888973285147	4	8115.07333333333	AYNVTQAFGR; IGMEVTPSGTWLTYTGAIK; NPANNAAIVLQLPQGTTLPK; VAGDSGFAAYSR	0.999885; 0.999885; 0.962811; 0.999923	Severe acute respiratory syndrome coronavirus 2	4	UP000503207: Genome
VirusID_SARS-CoV-2_O2_1-20-2023_688	Severe acute respiratory syndrome coronavirus	3.30740292825577	20	29945.3	ADETQALPQR; AYNVTQAFGR; DGIIWVATEGALNTPK; DQVILLNK; FLPFQQFGR; FNGIGVTQNVLYENQK; FQTLLALHR; GFYAEGSR; GIYQTSNFR; GPEQTQGNFGDQELIR; GQGVPINTNSSPDDQIGYYR; IGMEVTPSGTWLTYTGAIK; IQDSLSSTASALGK; LQSLQTYVTQQLIR; MAGNGGDAALALLLLDR; MASGGGETALALLLLDR; NPANNAAIVLQLPQGTTLPK; QQTVTLLPAADLDDFSK; VAGDSGFAAYSR; WYFYYLGTGPEAGLPYGANK	0.999979; 0.99848; 0.995747; 0.996994; 0.999853; 0.978306; 0.995486; 0.982238; 0.987404; 0.998982; 0.999991; 0.99947; 0.98546; 0.999416; 0.99994; 0.997142; 0.99279; 0.999711; 0.999938; 1	Severe acute respiratory syndrome coronavirus 2	15	UP000503207: Genome
VirusID_SARS-CoV-2_O3_1-20-2023_689	Severe acute respiratory syndrome coronavirus	2.80054766525396	3	3506.88	AYNVTQAFGR; IGMEVTPSGTWLTYTGAIK; NPANNAAIVLQLPQGTTLPK	0.994756; 0.986126; 0.996492	Severe acute respiratory syndrome coronavirus 2	3	UP000503207: Genome
VirusID_SARS-CoV-2_O4_1-20-2023_690	NA	NA	NA	NA	NA	NA	NA	NA	NA
VirusID_SARS-CoV-2_P10_1-16-2023_578	Severe acute respiratory syndrome coronavirus	2.98270758825428	5	7301.94666666667	AYNVTQAFGR; IGMEVTPSGTWLTYTGAIK; NPANNAAIVLQLPQGTTLPK; SMWSFNPETNILLNVPLHGTILTR; VAGDSGFAAYSR	0.999087; 0.996354; 0.980649; 0.978493; 0.996421	Severe acute respiratory syndrome coronavirus 2	5	UP000503207: Genome
VirusID_SARS-CoV-2_P11_1-16-2023_579	Severe acute respiratory syndrome coronavirus	3.26781090987977	12	20151.7	ADETQALPQR; AYNVTQAFGR; DQVILLNK; FQTLLALHR; GQGVPINTNSSPDDQIGYYR; IGMEVTPSGTWLTYTGAIK; LQSLQTYVTQQLIR; MAGNGGDAALALLLLDR; NPANNAAIVLQLPQGTTLPK; QQTVTLLPAADLDDFSK; VAGDSGFAAYSR; WYFYYLGTGPEAGLPYGANK	0.999075; 0.99787; 0.993526; 0.973016; 0.999657; 0.999966; 0.988584; 0.999776; 0.998353; 0.991421; 0.998289; 0.999894	Severe acute respiratory syndrome coronavirus 2	11	UP000503207: Genome
VirusID_SARS-CoV-2_P12_1-16-2023_580	Severe acute respiratory syndrome coronavirus	3.05842646293183	6	8225.27666666667	AYNVTQAFGR; GQGVPINTNSSPDDQIGYYR; IGMEVTPSGTWLTYTGAIK; NPANNAAIVLQLPQGTTLPK; VAGDSGFAAYSR; WYFYYLGTGPEAGLPYGANK	0.999987; 0.975227; 0.99975; 0.98774; 0.996847; 0.979344	Severe acute respiratory syndrome coronavirus 2	6	UP000503207: Genome
VirusID_SARS-CoV-2_P13_1-16-2023_581	Severe acute respiratory syndrome coronavirus	3.07259314645354	8	7723.89	AYNVTQAFGR; DQVILLNK; GQGVPINTNSSPDDQIGYYR; IGMEVTPSGTWLTYTGAIK; MAGNGGDAALALLLLDR; NPANNAAIVLQLPQGTTLPK; VAGDSGFAAYSR; WYFYYLGTGPEAGLPYGANK	0.99971; 0.992715; 0.995129; 0.999618; 0.999261; 0.992455; 0.998805; 0.999932	Severe acute respiratory syndrome coronavirus 2	8	UP000503207: Genome
VirusID_SARS-CoV-2_P14_1-16-2023_582	Severe acute respiratory syndrome coronavirus	3.13080995710743	7	8534.06333333333	AYNVTQAFGR; DQVILLNK; GQGVPINTNSSPDDQIGYYR; IGMEVTPSGTWLTYTGAIK; NPANNAAIVLQLPQGTTLPK; VAGDSGFAAYSR; WYFYYLGTGPEAGLPYGANK	0.999769; 0.968445; 0.979855; 0.999732; 0.972288; 0.996554; 0.970692	Severe acute respiratory syndrome coronavirus 2	7	UP000503207: Genome
VirusID_SARS-CoV-2_P15_1-16-2023_583	Severe acute respiratory syndrome coronavirus	2.7515352486751	3	5519.98333333333	AYNVTQAFGR; IGMEVTPSGTWLTYTGAIK; NPANNAAIVLQLPQGTTLPK	0.999495; 0.999094; 0.998406	Severe acute respiratory syndrome coronavirus 2	3	UP000503207: Genome
VirusID_SARS-CoV-2_P16_1-16-2023_584	Severe acute respiratory syndrome coronavirus	3.12065396019469	6	9917.98333333333	AYNVTQAFGR; GQGVPINTNSSPDDQIGYYR; IGMEVTPSGTWLTYTGAIK; NPANNAAIVLQLPQGTTLPK; VAGDSGFAAYSR; WYFYYLGTGPEAGLPYGANK	0.999706; 0.993603; 0.999763; 0.977272; 0.995648; 0.968522	Severe acute respiratory syndrome coronavirus 2	6	UP000503207: Genome
VirusID_SARS-CoV-2_P17_1-16-2023_585	Severe acute respiratory syndrome coronavirus	3.01738923414705	5	8237.66666666667	AYNVTQAFGR; GQGVPINTNSSPDDQIGYYR; IGMEVTPSGTWLTYTGAIK; NPANNAAIVLQLPQGTTLPK; WYFYYLGTGPEAGLPYGANK	0.994443; 0.998957; 0.998684; 0.995438; 0.960421	Severe acute respiratory syndrome coronavirus 2	5	UP000503207: Genome
VirusID_SARS-CoV-2_P18_1-16-2023_586	Severe acute respiratory syndrome coronavirus	2.93394778408044	3	6125.98333333333	AYNVTQAFGR; GQGVPINTNSSPDDQIGYYR; NPANNAAIVLQLPQGTTLPK	0.999922; 0.987549; 0.999402	Severe acute respiratory syndrome coronavirus 2	3	UP000503207: Genome
VirusID_SARS-CoV-2_P19_1-16-2023_587	Severe acute respiratory syndrome coronavirus	2.70368843999211	3	3118.83666666667	AYNVTQAFGR; IGMEVTPSGTWLTYTGAIK; NPANNAAIVLQLPQGTTLPK	0.99446; 0.992809; 0.997778	Severe acute respiratory syndrome coronavirus 2	3	UP000503207: Genome
VirusID_SARS-CoV-2_P1_1-16-2023_569	Severe acute respiratory syndrome coronavirus	3.31063822028555	25	25336.5	ADETQALPQR; ADSNGTITVEELK; AYNVTQAFGR; DQVILLNK; EITVATSR; FASVYAWNR; FLPFQQFGR; FNGIGVTQNVLYENQK; FQTLLALHR; GFYAEGSR; GPEQTQGNFGDQELIR; GQGVPINTNSSPDDQIGYYR; IGMEVTPSGTWLTYTGAIK; IQDSLSSTASALGK; LQDVVNQNAQALNTLVK; LQSLQTYVTQQLIR; MAGNGGDAALALLLLDR; NPANNAAIVLQLPQGTTLPK; QQTVTLLPAADLDDFSK; SMWSFNPETNILLNVPLHGTILTR; SYLTPGDSSSGWTAGAAAYYVGYLQPR; VAGDSGFAAYSR; VTLADAGFIK; VYSTGSNVFQTR; WYFYYLGTGPEA…	0.999035; 0.995244; 0.999077; 0.998282; 0.956359; 0.999803; 0.99975; 0.994667; 0.995747; 0.96518; 0.981054; 0.99995; 0.999821; 0.994189; 0.999707; 0.999944; 0.999692; 0.998398; 0.990738; 0.999981; 0.99694; 0.999934; 0.999883; 0.999318; 0.999994	Severe acute respiratory syndrome coronavirus 2	20	UP000503207: Genome
VirusID_SARS-CoV-2_P20_1-16-2023_588	Severe acute respiratory syndrome coronavirus	2.65691463218753	2	5155.105	AYNVTQAFGR; IGMEVTPSGTWLTYTGAIK	0.999424; 0.997764	Severe acute respiratory syndrome coronavirus 2	2	UP000503207: Genome
VirusID_SARS-CoV-2_P21_1-16-2023_589	Severe acute respiratory syndrome coronavirus	2.70835227819056	3	2387.80333333333	AYNVTQAFGR; IGMEVTPSGTWLTYTGAIK; NPANNAAIVLQLPQGTTLPK	0.997433; 0.997274; 0.999506	Severe acute respiratory syndrome coronavirus 2	3	UP000503207: Genome
VirusID_SARS-CoV-2_P22_1-16-2023_590	Severe acute respiratory syndrome coronavirus	3.01666468994297	6	7509.75333333333	AYNVTQAFGR; GQGVPINTNSSPDDQIGYYR; IGMEVTPSGTWLTYTGAIK; NPANNAAIVLQLPQGTTLPK; VAGDSGFAAYSR; WYFYYLGTGPEAGLPYGANK	0.999077; 0.999614; 0.999507; 0.997137; 0.967428; 0.952193	Severe acute respiratory syndrome coronavirus 2	6	UP000503207: Genome
VirusID_SARS-CoV-2_P23_1-16-2023_591	Severe acute respiratory syndrome coronavirus	2.83364482817504	3	4406.63	AYNVTQAFGR; IGMEVTPSGTWLTYTGAIK; NPANNAAIVLQLPQGTTLPK	0.999977; 0.999225; 0.998357	Severe acute respiratory syndrome coronavirus 2	3	UP000503207: Genome
VirusID_SARS-CoV-2_P24_1-16-2023_592	Severe acute respiratory syndrome coronavirus	2.65284453374341	3	2391.47	AYNVTQAFGR; IGMEVTPSGTWLTYTGAIK; NPANNAAIVLQLPQGTTLPK	0.999319; 0.988505; 0.997574	Severe acute respiratory syndrome coronavirus 2	3	UP000503207: Genome
VirusID_SARS-CoV-2_P25_1-16-2023_593	Severe acute respiratory syndrome coronavirus	2.77984633529772	3	3177.34	AYNVTQAFGR; IGMEVTPSGTWLTYTGAIK; NPANNAAIVLQLPQGTTLPK	0.999244; 0.980394; 0.977533	Severe acute respiratory syndrome coronavirus 2	3	UP000503207: Genome
VirusID_SARS-CoV-2_P26_1-16-2023_594	NA	NA	NA	NA	NA	NA	NA	NA	NA
VirusID_SARS-CoV-2_P27_1-16-2023_595	NA	NA	NA	NA	NA	NA	NA	NA	NA
VirusID_SARS-CoV-2_P28_1-16-2023_596	NA	NA	NA	NA	NA	NA	NA	NA	NA
VirusID_SARS-CoV-2_P29_1-16-2023_597	NA	NA	NA	NA	NA	NA	NA	NA	NA
VirusID_SARS-CoV-2_P2_1-16-2023_570	Severe acute respiratory syndrome coronavirus	3.33779665236299	26	17612.4666666667	ADETQALPQR; ADSNGTITVEELK; ALTGIAVEQDK; AYNVTQAFGR; DGIIWVATEGALNTPK; DQVILLNK; FLPFQQFGR; FNGIGVTQNVLYENQK; FQTLLALHR; GPEQTQGNFGDQELIR; GQGVPINTNSSPDDQIGYYR; IGMEVTPSGTWLTYTGAIK; LQDVVNQNAQALNTLVK; LQSLQTYVTQQLIR; MAGNGGDAALALLLLDR; NPANNAAIVLQLPQGTTLPK; PLLESELVIGAVILR; QQTVTLLPAADLDDFSK; SMWSFNPETNILLNVPLHGTILTR; SYLTPGDSSSGWTAGAAAYYVGYLQPR; VAGDSGFAAYSR; VGGNYNYLYR; VTLADAGFIK; VYSTGSNVFQTR;…	0.999243; 0.970942; 0.95541; 0.999633; 0.99161; 0.993196; 0.99906; 0.996847; 0.999116; 0.95381; 0.999976; 0.999973; 0.995853; 0.999904; 0.999081; 0.999594; 0.982585; 0.980414; 0.999923; 0.985883; 0.999933; 0.983101; 0.996533; 0.963013; 0.999997; 0.991337	Severe acute respiratory syndrome coronavirus 2	22	UP000503207: Genome
VirusID_SARS-CoV-2_P30_1-17-2023_598	NA	NA	NA	NA	NA	NA	NA	NA	NA
VirusID_SARS-CoV-2_P31_1-17-2023_599	NA	NA	NA	NA	NA	NA	NA	NA	NA
VirusID_SARS-CoV-2_P32_1-17-2023_600	NA	NA	NA	NA	NA	NA	NA	NA	NA
VirusID_SARS-CoV-2_P33_1-17-2023_601	NA	NA	NA	NA	NA	NA	NA	NA	NA
VirusID_SARS-CoV-2_P34_1-17-2023_602	NA	NA	NA	NA	NA	NA	NA	NA	NA
VirusID_SARS-CoV-2_P35_1-17-2023_603	NA	NA	NA	NA	NA	NA	NA	NA	NA
VirusID_SARS-CoV-2_P36_1-17-2023_604	NA	NA	NA	NA	NA	NA	NA	NA	NA
VirusID_SARS-CoV-2_P37_1-17-2023_605	NA	NA	NA	NA	NA	NA	NA	NA	NA
VirusID_SARS-CoV-2_P38_1-17-2023_606	NA	NA	NA	NA	NA	NA	NA	NA	NA
VirusID_SARS-CoV-2_P39_1-17-2023_607	NA	NA	NA	NA	NA	NA	NA	NA	NA
VirusID_SARS-CoV-2_P3_1-16-2023_571	Severe acute respiratory syndrome coronavirus	3.29179426218063	29	44772	ADETQALPQR; AYNVTQAFGR; DGIIWVATEGALNTPK; DQVILLNK; FASVYAWNR; FLPFQQFGR; FNGIGVTQNVLYENQK; FQTLLALHR; GFYAEGSR; GIYQTSNFR; GPEQTQGNFGDQELIR; GQGVPINTNSSPDDQIGYYR; GWIFGTTLDSK; IGMEVTPSGTWLTYHGAIK; IGMEVTPSGTWLTYTGAIK; IQDSLSSTASALGK; LQDVVNQNAQALNTLVK; LQSLQTYVTQQLIR; MAGNGGDAALALLLLDR; MASGGGETALALLLLDR; NPANNAAIVLQLPQGTTLPK; PLLESELVIGAVILR; PQGLPNNTASWFTALTQHGK; QQTVTLLPAADLDDFSK; VAGDSGFAAYS…	0.999991; 0.999677; 0.995837; 0.99989; 0.999956; 0.999129; 0.999322; 0.999283; 0.993394; 0.987906; 0.999961; 1; 0.987302; 0.961209; 0.999856; 0.991028; 0.987595; 0.999993; 0.999895; 0.953382; 0.999587; 0.988453; 0.99758; 0.996579; 0.999995; 0.998057; 0.999387; 0.998457; 1	Severe acute respiratory syndrome coronavirus 2	21	UP000503207: Genome
VirusID_SARS-CoV-2_P3_1-16-2023_571	Severe acute respiratory syndrome coronavirus	3.29179426218063	29	44772	ADETQALPQR; AYNVTQAFGR; DGIIWVATEGALNTPK; DQVILLNK; FASVYAWNR; FLPFQQFGR; FNGIGVTQNVLYENQK; FQTLLALHR; GFYAEGSR; GIYQTSNFR; GPEQTQGNFGDQELIR; GQGVPINTNSSPDDQIGYYR; GWIFGTTLDSK; IGMEVTPSGTWLTYHGAIK; IGMEVTPSGTWLTYTGAIK; IQDSLSSTASALGK; LQDVVNQNAQALNTLVK; LQSLQTYVTQQLIR; MAGNGGDAALALLLLDR; MASGGGETALALLLLDR; NPANNAAIVLQLPQGTTLPK; PLLESELVIGAVILR; PQGLPNNTASWFTALTQHGK; QQTVTLLPAADLDDFSK; VAGDSGFAAYS…	0.999991; 0.999677; 0.995837; 0.99989; 0.999956; 0.999129; 0.999322; 0.999283; 0.993394; 0.987906; 0.999961; 1; 0.987302; 0.961209; 0.999856; 0.991028; 0.987595; 0.999993; 0.999895; 0.953382; 0.999587; 0.988453; 0.99758; 0.996579; 0.999995; 0.998057; 0.999387; 0.998457; 1	Severe acute respiratory syndrome coronavirus	2	UP000503207: Genome
VirusID_SARS-CoV-2_P40_1-17-2023_608	NA	NA	NA	NA	NA	NA	NA	NA	NA
VirusID_SARS-CoV-2_P41_1-17-2023_609	NA	NA	NA	NA	NA	NA	NA	NA	NA
VirusID_SARS-CoV-2_P42_1-17-2023_610	NA	NA	NA	NA	NA	NA	NA	NA	NA
VirusID_SARS-CoV-2_P43_1-17-2023_611	NA	NA	NA	NA	NA	NA	NA	NA	NA
VirusID_SARS-CoV-2_P44_1-17-2023_612	NA	NA	NA	NA	NA	NA	NA	NA	NA
VirusID_SARS-CoV-2_P45_1-17-2023_613	NA	NA	NA	NA	NA	NA	NA	NA	NA
VirusID_SARS-CoV-2_P46_1-17-2023_614	NA	NA	NA	NA	NA	NA	NA	NA	NA
VirusID_SARS-CoV-2_P47_1-17-2023_615	NA	NA	NA	NA	NA	NA	NA	NA	NA
VirusID_SARS-CoV-2_P48_1-17-2023_616	NA	NA	NA	NA	NA	NA	NA	NA	NA
VirusID_SARS-CoV-2_P49_1-20-2023_685	NA	NA	NA	NA	NA	NA	NA	NA	NA
VirusID_SARS-CoV-2_P4_1-16-2023_572	Severe acute respiratory syndrome coronavirus	3.36088422688309	23	38803.3333333333	ADETQALPQR; AYNVTQAFGR; DGIIWVATEGALNTPK; DQVILLNK; FLPFQQFGR; FQTLLALHR; GFYAEGSR; GPEQTQGNFGDQELIR; GQGVPINTNSSPDDQIGYYR; IGMEVTPSGTWLTYTGAIK; ITFGGPSDSTGSNQNGER; LIANQFNSAIGK; LQDVVNQNAQALNTLVK; LQSLQTYVTQQLIR; MAGNGGDAALALLLLDR; MASGGGETALALLLLDR; NPANNAAIVLQLPQGTTLPK; PQGLPNNTASWFTALTQHGK; QQTVTLLPAADLDDFSK; VAGDSGFAAYSR; VTLADAGFIK; VYSTGSNVFQTR; WYFYYLGTGPEAGLPYGANK	0.999929; 0.999419; 0.99958; 0.999826; 0.994487; 0.98688; 0.980143; 0.999385; 0.999989; 0.999435; 0.996232; 0.999712; 0.999522; 0.999913; 0.999941; 0.985709; 0.99895; 0.974249; 0.983763; 0.999868; 0.996135; 0.998965; 0.999998	Severe acute respiratory syndrome coronavirus 2	18	UP000503207: Genome
VirusID_SARS-CoV-2_P50_1-20-2023_686	NA	NA	NA	NA	NA	NA	NA	NA	NA
VirusID_SARS-CoV-2_P5_1-16-2023_573	Severe acute respiratory syndrome coronavirus	3.13450739233599	12	10010.8666666667	ADETQALPQR; AYNVTQAFGR; FLPFQQFGR; GQGVPINTNSSPDDQIGYYR; IGMEVTPSGTWLTYTGAIK; LQSLQTYVTQQLIR; MAGNGGDAALALLLLDR; NPANNAAIVLQLPQGTTLPK; PLLESELVIGAVILR; VAGDSGFAAYSR; VTLADAGFIK; WYFYYLGTGPEAGLPYGANK	0.983489; 0.99961; 0.971971; 0.999816; 0.999802; 0.999755; 0.985766; 0.999002; 0.971053; 0.99966; 0.999499; 0.999827	Severe acute respiratory syndrome coronavirus 2	11	UP000503207: Genome
VirusID_SARS-CoV-2_P6_1-16-2023_574	Severe acute respiratory syndrome coronavirus	3.2760215431217	11	17010.1333333333	AYNVTQAFGR; DQVILLNK; GQGVPINTNSSPDDQIGYYR; IGMEVTPSGTWLTYTGAIK; LQDVVNQNAQALNTLVK; LQSLQTYVTQQLIR; MAGNGGDAALALLLLDR; NPANNAAIVLQLPQGTTLPK; SMWSFNPETNILLNVPLHGTILTR; VAGDSGFAAYSR; WYFYYLGTGPEAGLPYGANK	0.999683; 0.998161; 0.999978; 0.999981; 0.968656; 0.998962; 0.999468; 0.999771; 0.971421; 0.999948; 0.999176	Severe acute respiratory syndrome coronavirus 2	9	UP000503207: Genome
VirusID_SARS-CoV-2_P7_1-16-2023_575	Severe acute respiratory syndrome coronavirus	2.98492772775269	8	8713.30666666667	AYNVTQAFGR; GQGVPINTNSSPDDQIGYYR; IGMEVTPSGTWLTYTGAIK; LQSLQTYVTQQLIR; MAGNGGDAALALLLLDR; NPANNAAIVLQLPQGTTLPK; VAGDSGFAAYSR; VTLADAGFIK	0.999879; 0.999871; 0.999425; 0.983336; 0.999749; 0.999539; 0.999352; 0.981094	Severe acute respiratory syndrome coronavirus 2	7	UP000503207: Genome
VirusID_SARS-CoV-2_P7_1-16-2023_575	Human immunodeficiency virus 1	2.13422581022043	9	26276.2	ADLLETK; DFLSVAVR; DLILIVGR; ETIIGDIR; IIEFIQR; IVELLER; LVPVNPLEVEEATK; TLGQVVAQLR; TLNLIVK	0.990337; 0.960653; 0.990576; 0.965615; 0.978996; 0.995853; 0.991425; 0.987065; 0.988482	NA	NA	UP000129187: Genome
VirusID_SARS-CoV-2_P8_1-16-2023_576	Severe acute respiratory syndrome coronavirus	2.99292721325233	8	7532.63666666667	AYNVTQAFGR; GQGVPINTNSSPDDQIGYYR; IGMEVTPSGTWLTYTGAIK; LQSLQTYVTQQLIR; MAGNGSDAALALLLLDR; NPANNAAIVLQLPQGTTLPK; VAGDSGFAAYSR; WYFYYLGTGPEAGLPYGANK	0.999801; 0.995571; 0.999982; 0.998623; 0.990048; 0.988736; 0.999241; 0.992707	Severe acute respiratory syndrome coronavirus 2	7	UP000503207: Genome
VirusID_SARS-CoV-2_P9_1-16-2023_577	Severe acute respiratory syndrome coronavirus	3.09219981785961	3	10153.58	AYNVTQAFGR; NPANNAAIVLQLPQGTTLPK; WYFYYLGTGPEAGLPYGANK	0.999938; 0.99989; 0.987732	Severe acute respiratory syndrome coronavirus 2	3	UP000503207: Genome
