# Supplementary material for: vPro-MS enables identification of human-pathogenic viruses from patient samples by untargeted proteomics
Source: Nat Commun. 2025 Jul 31;16:7041. doi: 10.1038/s41467-025-62469-4 (PMC12314097; doi:10.1038/s41467-025-62469-4)
Supplement: Supplementary file 12 — Source data [file 41467_2025_62469_MOESM12_ESM.zip › Source data/Source data Table 2/Results_vPro_SARS-CoV_2_Panel_vPro-lib_HIVref-lib.txt]

Run	Species	vProID.Score	No.Peptide.Sequences	Virus.Quantity.Top3	Peptide.Sequences	CScores	Subspecies	No.Peptide.Sequences.Subspecies	Proteomes
VirusID_SARS-CoV-2_D1_1-20-2023_692	Severe acute respiratory syndrome coronavirus	3.17403984845419	10	19107.0266666667	AYNVTQAFGR; DQVILLNK; LIANQFNSAIGK; LNTDHSSSSDNIALLVQ; LQSLQTYVTQQLIR; NPANNAAIVLQLPQGTTLPK; SFIEDLLFNK; VAGDSGFAAYSR; VTLADAGFIK; WYFYYLGTGPEAGLPYGANK	0.996102; 0.998579; 0.997827; 0.999872; 0.99955; 0.99953; 0.997148; 0.9999; 0.999432; 0.999778	Severe acute respiratory syndrome coronavirus 2	8	UP000503207: Genome
VirusID_SARS-CoV-2_D2_1-20-2023_693	Severe acute respiratory syndrome coronavirus	3.20747260495632	6	15397.98	AYNVTQAFGR; IGMEVTPSGTWLTYTGAIK; LQSLQTYVTQQLIR; NPANNAAIVLQLPQGTTLPK; VAGDSGFAAYSR; VTLADAGFIK	0.999981; 0.999558; 0.997758; 0.999856; 0.999103; 0.998347	Severe acute respiratory syndrome coronavirus 2	5	UP000503207: Genome
VirusID_SARS-CoV-2_D3_1-20-2023_694	NA	NA	NA	NA	NA	NA	NA	NA	NA
VirusID_SARS-CoV-2_D4_1-20-2023_695	NA	NA	NA	NA	NA	NA	NA	NA	NA
VirusID_SARS-CoV-2_N1_1-21-2023_704	NA	NA	NA	NA	NA	NA	NA	NA	NA
VirusID_SARS-CoV-2_N2_1-21-2023_705	NA	NA	NA	NA	NA	NA	NA	NA	NA
VirusID_SARS-CoV-2_N3_1-21-2023_706	NA	NA	NA	NA	NA	NA	NA	NA	NA
VirusID_SARS-CoV-2_N4_1-21-2023_707	NA	NA	NA	NA	NA	NA	NA	NA	NA
VirusID_SARS-CoV-2_N5_1-21-2023_708	NA	NA	NA	NA	NA	NA	NA	NA	NA
VirusID_SARS-CoV-2_N6_1-21-2023_709	NA	NA	NA	NA	NA	NA	NA	NA	NA
VirusID_SARS-CoV-2_N7_1-21-2023_710	NA	NA	NA	NA	NA	NA	NA	NA	NA
VirusID_SARS-CoV-2_N8_1-21-2023_711	NA	NA	NA	NA	NA	NA	NA	NA	NA
VirusID_SARS-CoV-2_O1_1-20-2023_687	Severe acute respiratory syndrome coronavirus	2.98776780193608	4	8791.47	AYNVTQAFGR; IGMEVTPSGTWLTYTGAIK; NPANNAAIVLQLPQGTTLPK; VAGDSGFAAYSR	0.99996; 0.983246; 0.986926; 0.999757	Severe acute respiratory syndrome coronavirus 2	4	UP000503207: Genome
VirusID_SARS-CoV-2_O2_1-20-2023_688	Severe acute respiratory syndrome coronavirus	3.34993827342905	22	31470.2666666667	ADETQALPQR; AYNVTQAFGR; DGIIWVATEGALNTPK; DQVILLNK; FLPFQQFGR; FNGIGVTQNVLYENQK; FQTLLALHR; GFYAEGSR; GPEQTQGNFGDQELIR; GQGVPINTNSSPDDQIGYYR; GWIFGTTLDSK; IGMEVTPSGTWLTYTGAIK; IQDSLSSTASALGK; LNTDHSSSSDNIALLVQ; LQSLQTYVTQQLIR; MAGNGGDAALALLLLDR; NPANNAAIVLQLPQGTTLPK; QQTVTLLPAADLDDFSK; SFIEDLLFNK; VAGDSGFAAYSR; VTLADAGFIK; WYFYYLGTGPEAGLPYGANK	0.999948; 0.999965; 0.991039; 0.999035; 0.99869; 0.986256; 0.996092; 0.985232; 0.998272; 0.99915; 0.964395; 0.999996; 0.981111; 0.999949; 0.999277; 0.999977; 0.998759; 0.999978; 0.999675; 0.999976; 0.970685; 0.999998	Severe acute respiratory syndrome coronavirus 2	18	UP000503207: Genome
VirusID_SARS-CoV-2_O3_1-20-2023_689	Severe acute respiratory syndrome coronavirus	2.9220718874976	4	3733.82333333333	AYNVTQAFGR; IGMEVTPSGTWLTYTGAIK; NPANNAAIVLQLPQGTTLPK; VAGDSGFAAYSR	0.998297; 0.999093; 0.999155; 0.959841	Severe acute respiratory syndrome coronavirus 2	4	UP000503207: Genome
VirusID_SARS-CoV-2_O4_1-20-2023_690	NA	NA	NA	NA	NA	NA	NA	NA	NA
VirusID_SARS-CoV-2_P10_1-16-2023_578	Severe acute respiratory syndrome coronavirus	2.89194353792519	5	6783.19666666667	AYNVTQAFGR; IGMEVTPSGTWLTYTGAIK; LQSLQTYVTQQLIR; NPANNAAIVLQLPQGTTLPK; VAGDSGFAAYSR	0.9999; 0.999478; 0.980778; 0.986228; 0.977534	Severe acute respiratory syndrome coronavirus 2	4	UP000503207: Genome
VirusID_SARS-CoV-2_P11_1-16-2023_579	Severe acute respiratory syndrome coronavirus	3.28625546470093	13	21032	ADETQALPQR; AYNVTQAFGR; DQVILLNK; FQTLLALHR; GQGVPINTNSSPDDQIGYYR; IGMEVTPSGTWLTYTGAIK; LNTDHSSSSDNIALLVQ; LQSLQTYVTQQLIR; MAGNGGDAALALLLLDR; NPANNAAIVLQLPQGTTLPK; SFIEDLLFNK; VAGDSGFAAYSR; WYFYYLGTGPEAGLPYGANK	0.993093; 0.999569; 0.991876; 0.990656; 0.984793; 0.999847; 0.996803; 0.973537; 0.999825; 0.997397; 0.998204; 0.999445; 0.994523	Severe acute respiratory syndrome coronavirus 2	11	UP000503207: Genome
VirusID_SARS-CoV-2_P12_1-16-2023_580	Severe acute respiratory syndrome coronavirus	3.01045830406829	7	8562.42333333333	AYNVTQAFGR; FQTLLALHR; IGMEVTPSGTWLTYTGAIK; LNTDHSSSSDNIALLVQ; NPANNAAIVLQLPQGTTLPK; SFIEDLLFNK; VAGDSGFAAYSR	0.999923; 0.953229; 0.999848; 0.996387; 0.995261; 0.993409; 0.99777	Severe acute respiratory syndrome coronavirus 2	6	UP000503207: Genome
VirusID_SARS-CoV-2_P13_1-16-2023_581	Severe acute respiratory syndrome coronavirus	3.00210454916967	8	7997.31666666667	AYNVTQAFGR; DQVILLNK; IGMEVTPSGTWLTYTGAIK; MAGNGGDAALALLLLDR; NPANNAAIVLQLPQGTTLPK; SFIEDLLFNK; VAGDSGFAAYSR; WYFYYLGTGPEAGLPYGANK	0.999751; 0.993714; 0.999965; 0.970611; 0.997671; 0.984651; 0.998958; 0.999885	Severe acute respiratory syndrome coronavirus 2	7	UP000503207: Genome
VirusID_SARS-CoV-2_P14_1-16-2023_582	Severe acute respiratory syndrome coronavirus	3.13447260947279	8	8627.97666666667	AYNVTQAFGR; DQVILLNK; IGMEVTPSGTWLTYTGAIK; LNTDHSSSSDNIALLVQ; LQSLQTYVTQQLIR; NPANNAAIVLQLPQGTTLPK; VAGDSGFAAYSR; WYFYYLGTGPEAGLPYGANK	0.999996; 0.985141; 0.998767; 0.953586; 0.992664; 0.999884; 0.999128; 0.975492	Severe acute respiratory syndrome coronavirus 2	7	UP000503207: Genome
VirusID_SARS-CoV-2_P15_1-16-2023_583	Severe acute respiratory syndrome coronavirus	2.76302721787384	3	5160.67666666667	AYNVTQAFGR; IGMEVTPSGTWLTYTGAIK; NPANNAAIVLQLPQGTTLPK	0.998795; 0.99976; 0.99994	Severe acute respiratory syndrome coronavirus 2	3	UP000503207: Genome
VirusID_SARS-CoV-2_P16_1-16-2023_584	Severe acute respiratory syndrome coronavirus	2.91565321497906	5	9780.88666666667	AYNVTQAFGR; IGMEVTPSGTWLTYTGAIK; NPANNAAIVLQLPQGTTLPK; SFIEDLLFNK; VAGDSGFAAYSR	0.999936; 0.999879; 0.977918; 0.978132; 0.993789	Severe acute respiratory syndrome coronavirus 2	4	UP000503207: Genome
VirusID_SARS-CoV-2_P17_1-16-2023_585	Severe acute respiratory syndrome coronavirus	3.06956531722883	7	9007.52666666667	AYNVTQAFGR; DQVILLNK; IGMEVTPSGTWLTYTGAIK; NPANNAAIVLQLPQGTTLPK; SFIEDLLFNK; VAGDSGFAAYSR; WYFYYLGTGPEAGLPYGANK	0.999709; 0.95614; 0.999781; 0.999671; 0.95798; 0.957551; 0.978686	Severe acute respiratory syndrome coronavirus 2	6	UP000503207: Genome
VirusID_SARS-CoV-2_P18_1-16-2023_586	Severe acute respiratory syndrome coronavirus	2.76505045330684	3	6356.293	AYNVTQAFGR; NPANNAAIVLQLPQGTTLPK; SFIEDLLFNK	0.999976; 0.998909; 0.968326	Severe acute respiratory syndrome coronavirus 2	2	UP000503207: Genome
VirusID_SARS-CoV-2_P19_1-16-2023_587	Severe acute respiratory syndrome coronavirus	2.51386603976546	2	3191.521	AYNVTQAFGR; NPANNAAIVLQLPQGTTLPK	0.998415; 0.99996	Severe acute respiratory syndrome coronavirus 2	2	UP000503207: Genome
VirusID_SARS-CoV-2_P1_1-16-2023_569	Severe acute respiratory syndrome coronavirus	3.325446622803	27	25518.1333333333	ADETQALPQR; ADSNGTITVEELK; AYNVTQAFGR; DQVILLNK; EITVATSR; FASVYAWNR; FLPFQQFGR; FNGIGVTQNVLYENQK; FQTLLALHR; GPEQTQGNFGDQELIR; GQGVPINTNSSPDDQIGYYR; IGMEVTPSGTWLTYTGAIK; IQDSLSSTASALGK; LIANQFNSAIGK; LNTDHSSSSDNIALLVQ; LQDVVNQNAQALNTLVK; LQSLQTYVTQQLIR; MAGNGGDAALALLLLDR; NPANNAAIVLQLPQGTTLPK; PLLESELVIGAVILR; QQTVTLLPAADLDDFSK; SFIEDLLFNK; SMWSFNPETNILLNVPLHGTILTR; VAGDSGFAAYSR; VTLADAGFIK; VYS…	0.999685; 0.975312; 0.999877; 0.999838; 0.9878; 0.998092; 0.995257; 0.998258; 0.994117; 0.999271; 0.998242; 0.999946; 0.981396; 0.968285; 0.999927; 0.98401; 0.999758; 0.999826; 0.996165; 0.998887; 0.992992; 0.999964; 0.963687; 0.999927; 0.999434; 0.999517; 0.99999	Severe acute respiratory syndrome coronavirus 2	22	UP000503207: Genome
VirusID_SARS-CoV-2_P20_1-16-2023_588	Severe acute respiratory syndrome coronavirus	2.82241886179708	3	3827.991	AYNVTQAFGR; IGMEVTPSGTWLTYTGAIK; NPANNAAIVLQLPQGTTLPK	0.999909; 0.997826; 0.99786	Severe acute respiratory syndrome coronavirus 2	3	UP000503207: Genome
VirusID_SARS-CoV-2_P21_1-16-2023_589	Severe acute respiratory syndrome coronavirus	2.70426444992186	3	2268.52033333333	AYNVTQAFGR; IGMEVTPSGTWLTYTGAIK; NPANNAAIVLQLPQGTTLPK	0.997378; 0.999808; 0.999658	Severe acute respiratory syndrome coronavirus 2	3	UP000503207: Genome
VirusID_SARS-CoV-2_P22_1-16-2023_590	Severe acute respiratory syndrome coronavirus	2.85000274823675	4	8326.08333333333	AYNVTQAFGR; DQVILLNK; IGMEVTPSGTWLTYTGAIK; NPANNAAIVLQLPQGTTLPK	0.999563; 0.965476; 0.999626; 0.998114	Severe acute respiratory syndrome coronavirus 2	4	UP000503207: Genome
VirusID_SARS-CoV-2_P23_1-16-2023_591	Severe acute respiratory syndrome coronavirus	2.83842087568693	3	4027.04333333333	AYNVTQAFGR; IGMEVTPSGTWLTYTGAIK; NPANNAAIVLQLPQGTTLPK	0.999968; 0.999651; 0.999609	Severe acute respiratory syndrome coronavirus 2	3	UP000503207: Genome
VirusID_SARS-CoV-2_P24_1-16-2023_592	Severe acute respiratory syndrome coronavirus	2.65998095298047	3	2789.54333333333	AYNVTQAFGR; IGMEVTPSGTWLTYTGAIK; NPANNAAIVLQLPQGTTLPK	0.999693; 0.998216; 0.962036	Severe acute respiratory syndrome coronavirus 2	3	UP000503207: Genome
VirusID_SARS-CoV-2_P25_1-16-2023_593	NA	NA	NA	NA	NA	NA	NA	NA	NA
VirusID_SARS-CoV-2_P26_1-16-2023_594	Severe acute respiratory syndrome coronavirus	2.83350783396269	3	3237.21566666667	AYNVTQAFGR; IGMEVTPSGTWLTYTGAIK; NPANNAAIVLQLPQGTTLPK	0.996318; 0.968401; 0.998909	Severe acute respiratory syndrome coronavirus 2	3	UP000503207: Genome
VirusID_SARS-CoV-2_P27_1-16-2023_595	NA	NA	NA	NA	NA	NA	NA	NA	NA
VirusID_SARS-CoV-2_P28_1-16-2023_596	NA	NA	NA	NA	NA	NA	NA	NA	NA
VirusID_SARS-CoV-2_P29_1-16-2023_597	NA	NA	NA	NA	NA	NA	NA	NA	NA
VirusID_SARS-CoV-2_P2_1-16-2023_570	Severe acute respiratory syndrome coronavirus	3.29957190804149	24	19389.2	ADETQALPQR; AYNVTQAFGR; DQVILLNK; FLPFQQFGR; FNGIGVTQNVLYENQK; FQTLLALHR; GPEQTQGNFGDQELIR; GQGVPINTNSSPDDQIGYYR; GWIFGTTLDSK; IGMEVTPSGTWLTYTGAIK; LIANQFNSAIGK; LNTDHSSSSDNIALLVQ; LQDVVNQNAQALNTLVK; LQSLQTYVTQQLIR; MAGNGGDAALALLLLDR; NPANNAAIVLQLPQGTTLPK; PLLESELVIGAVILR; QQTVTLLPAADLDDFSK; SFIEDLLFNK; SMWSFNPETNILLNVPLHGTILTR; VAGDSGFAAYSR; VTLADAGFIK; VYSTGSNVFQTR; WYFYYLGTGPEAGLPYGANK	0.998791; 0.999989; 0.999013; 0.992709; 0.980828; 0.999661; 0.998405; 0.999845; 0.985646; 0.999979; 0.993537; 0.999867; 0.973053; 0.999978; 0.999123; 0.999884; 0.990195; 0.995647; 0.999993; 0.978642; 0.999991; 0.991413; 0.995202; 0.999992	Severe acute respiratory syndrome coronavirus 2	20	UP000503207: Genome
VirusID_SARS-CoV-2_P30_1-17-2023_598	NA	NA	NA	NA	NA	NA	NA	NA	NA
VirusID_SARS-CoV-2_P31_1-17-2023_599	NA	NA	NA	NA	NA	NA	NA	NA	NA
VirusID_SARS-CoV-2_P32_1-17-2023_600	Severe acute respiratory syndrome coronavirus	2.69761923029426	2	3389	AYNVTQAFGR; IGMEVTPSGTWLTYTGAIK	0.9936; 0.965474	Severe acute respiratory syndrome coronavirus 2	2	UP000503207: Genome
VirusID_SARS-CoV-2_P33_1-17-2023_601	NA	NA	NA	NA	NA	NA	NA	NA	NA
VirusID_SARS-CoV-2_P34_1-17-2023_602	NA	NA	NA	NA	NA	NA	NA	NA	NA
VirusID_SARS-CoV-2_P35_1-17-2023_603	NA	NA	NA	NA	NA	NA	NA	NA	NA
VirusID_SARS-CoV-2_P36_1-17-2023_604	NA	NA	NA	NA	NA	NA	NA	NA	NA
VirusID_SARS-CoV-2_P37_1-17-2023_605	NA	NA	NA	NA	NA	NA	NA	NA	NA
VirusID_SARS-CoV-2_P38_1-17-2023_606	NA	NA	NA	NA	NA	NA	NA	NA	NA
VirusID_SARS-CoV-2_P39_1-17-2023_607	NA	NA	NA	NA	NA	NA	NA	NA	NA
VirusID_SARS-CoV-2_P3_1-16-2023_571	Severe acute respiratory syndrome coronavirus	3.33623559871567	30	44522.5666666667	ADETQALPQR; AYNVTQAFGR; DQVILLNK; FASVYAWNR; FLPFQQFGR; FNGIGVTQNVLYENQK; FQTLLALHR; GFYAEGSR; GPEQTQGNFGDQELIR; GQGVPINTNSSPDDQIGYYR; GWIFGTTLDSK; IGMEVTPSGTWLTYTGAIK; IQDSLSSTASALGK; LIANQFNSAIGK; LNTDHSSSSDNIALLVQ; LQDVVNQNAQALNTLVK; LQSLQTYVTQQLIR; MAGNGGDAALALLLLDR; NPANNAAIVLQLPQGTTLPK; PLLESELVIGAVILR; PQGLPNNTASWFTALTQHGK; QQTVTLLPAADLDDFSK; SFIEDLLFNK; SMWSFNPETNILLNVPLHGTILTR; SYLTPGDSS…	0.999972; 0.999847; 0.999795; 0.995732; 0.998183; 0.99921; 0.998861; 0.986411; 0.99966; 0.999504; 0.997273; 0.999898; 0.970106; 0.955864; 0.999943; 0.991766; 0.9998; 0.999747; 0.999258; 0.980857; 0.956416; 0.99958; 0.99998; 0.993835; 0.995677; 0.999996; 0.98767; 0.995913; 0.996134; 0.999998	Severe acute respiratory syndrome coronavirus 2	24	UP000503207: Genome
VirusID_SARS-CoV-2_P40_1-17-2023_608	NA	NA	NA	NA	NA	NA	NA	NA	NA
VirusID_SARS-CoV-2_P41_1-17-2023_609	NA	NA	NA	NA	NA	NA	NA	NA	NA
VirusID_SARS-CoV-2_P42_1-17-2023_610	NA	NA	NA	NA	NA	NA	NA	NA	NA
VirusID_SARS-CoV-2_P43_1-17-2023_611	NA	NA	NA	NA	NA	NA	NA	NA	NA
VirusID_SARS-CoV-2_P44_1-17-2023_612	NA	NA	NA	NA	NA	NA	NA	NA	NA
VirusID_SARS-CoV-2_P45_1-17-2023_613	NA	NA	NA	NA	NA	NA	NA	NA	NA
VirusID_SARS-CoV-2_P46_1-17-2023_614	NA	NA	NA	NA	NA	NA	NA	NA	NA
VirusID_SARS-CoV-2_P47_1-17-2023_615	NA	NA	NA	NA	NA	NA	NA	NA	NA
VirusID_SARS-CoV-2_P48_1-17-2023_616	NA	NA	NA	NA	NA	NA	NA	NA	NA
VirusID_SARS-CoV-2_P49_1-20-2023_685	NA	NA	NA	NA	NA	NA	NA	NA	NA
VirusID_SARS-CoV-2_P4_1-16-2023_572	Severe acute respiratory syndrome coronavirus	3.39845895183946	26	40697.3	ADETQALPQR; AYNVTQAFGR; DGIIWVATEGALNTPK; DQVILLNK; FLPFQQFGR; FNGIGVTQNVLYENQK; FQTLLALHR; GFYAEGSR; GPEQTQGNFGDQELIR; GQGVPINTNSSPDDQIGYYR; GWIFGTTLDSK; IGMEVTPSGTWLTYTGAIK; LIANQFNSAIGK; LNTDHSSSSDNIALLVQ; LQDVVNQNAQALNTLVK; LQSLQTYVTQQLIR; MAGNGGDAALALLLLDR; NPANNAAIVLQLPQGTTLPK; PLLESELVIGAVILR; PQGLPNNTASWFTALTQHGK; QQTVTLLPAADLDDFSK; SFIEDLLFNK; VAGDSGFAAYSR; VTLADAGFIK; VYSTGSNVFQTR; WYFY…	0.999715; 0.999651; 0.998914; 0.999925; 0.973816; 0.998222; 0.99644; 0.960456; 0.993571; 0.99812; 0.984035; 0.999937; 0.997495; 0.999892; 0.997563; 0.99992; 0.99995; 0.999749; 0.997353; 0.981188; 0.999617; 0.99998; 0.999793; 0.97435; 0.999852; 0.999999	Severe acute respiratory syndrome coronavirus 2	20	UP000503207: Genome
VirusID_SARS-CoV-2_P50_1-20-2023_686	NA	NA	NA	NA	NA	NA	NA	NA	NA
VirusID_SARS-CoV-2_P5_1-16-2023_573	Severe acute respiratory syndrome coronavirus	3.13350415658814	13	10546.3133333333	AYNVTQAFGR; DQVILLNK; FQTLLALHR; IGMEVTPSGTWLTYTGAIK; LNTDHSSSSDNIALLVQ; LQSLQTYVTQQLIR; MAGNGGDAALALLLLDR; NPANNAAIVLQLPQGTTLPK; PLLESELVIGAVILR; SFIEDLLFNK; VAGDSGFAAYSR; VTLADAGFIK; WYFYYLGTGPEAGLPYGANK	0.999994; 0.976942; 0.963745; 0.999983; 0.999944; 0.999893; 0.996367; 0.999767; 0.992817; 0.999046; 0.999933; 0.998653; 0.999147	Severe acute respiratory syndrome coronavirus 2	11	UP000503207: Genome
VirusID_SARS-CoV-2_P6_1-16-2023_574	Severe acute respiratory syndrome coronavirus	3.26102152108578	12	18924.2666666667	AYNVTQAFGR; DQVILLNK; FQTLLALHR; GQGVPINTNSSPDDQIGYYR; IGMEVTPSGTWLTYTGAIK; LNTDHSSSSDNIALLVQ; LQSLQTYVTQQLIR; MAGNGGDAALALLLLDR; NPANNAAIVLQLPQGTTLPK; SFIEDLLFNK; VAGDSGFAAYSR; WYFYYLGTGPEAGLPYGANK	0.99994; 0.987225; 0.963708; 0.983472; 0.999841; 0.999905; 0.999367; 0.998863; 0.999335; 0.999157; 0.999808; 0.995845	Severe acute respiratory syndrome coronavirus 2	10	UP000503207: Genome
VirusID_SARS-CoV-2_P7_1-16-2023_575	Severe acute respiratory syndrome coronavirus	3.06178952537616	9	9139.51	AYNVTQAFGR; IGMEVTPSGTWLTYTGAIK; LNTDHSSSSDNIALLVQ; LQSLQTYVTQQLIR; MAGNGGDAALALLLLDR; NPANNAAIVLQLPQGTTLPK; QQTVTLLPAADLDDFSK; SFIEDLLFNK; VAGDSGFAAYSR	0.999862; 0.999608; 0.993947; 0.962971; 0.99962; 0.996714; 0.958097; 0.997691; 0.999056	Severe acute respiratory syndrome coronavirus 2	7	UP000503207: Genome
VirusID_SARS-CoV-2_P8_1-16-2023_576	Severe acute respiratory syndrome coronavirus	3.02332846854987	8	7607.09333333333	AYNVTQAFGR; IGMEVTPSGTWLTYTGAIK; LNTDHSSSSDNIALLVQ; LQSLQTYVTQQLIR; NPANNAAIVLQLPQGTTLPK; SFIEDLLFNK; VAGDSGFAAYSR; WYFYYLGTGPEAGLPYGANK	0.999671; 0.999889; 0.99857; 0.999288; 0.956831; 0.996701; 0.999814; 0.964642	Severe acute respiratory syndrome coronavirus 2	6	UP000503207: Genome
VirusID_SARS-CoV-2_P9_1-16-2023_577	Severe acute respiratory syndrome coronavirus	3.2269398103334	5	10639.99	AYNVTQAFGR; NPANNAAIVLQLPQGTTLPK; SFIEDLLFNK; VAGDSGFAAYSR; WYFYYLGTGPEAGLPYGANK	0.999934; 0.999666; 0.95654; 0.975332; 0.97936	Severe acute respiratory syndrome coronavirus 2	4	UP000503207: Genome
