# Supplementary material for: vPro-MS enables identification of human-pathogenic viruses from patient samples by untargeted proteomics
Source: Nat Commun. 2025 Jul 31;16:7041. doi: 10.1038/s41467-025-62469-4 (PMC12314097; doi:10.1038/s41467-025-62469-4)
Supplement: Supplementary file 12 — Source data [file 41467_2025_62469_MOESM12_ESM.zip › Source data/Source data Table 2/Results_vPro_SARS-CoV_2_Panel_vPro-lib_SARSonly-lib.txt]

Run	Species	vProID.Score	No.Peptide.Sequences	Virus.Quantity.Top3	Peptide.Sequences	CScores	Subspecies	No.Peptide.Sequences.Subspecies	Proteomes
VirusID_SARS-CoV-2_D1_1-20-2023_692	Severe acute respiratory syndrome coronavirus	3.07635644519674	10	17517.97	AYNVTQAFGR; DQVILLNK; FQTLLALHR; LIANQFNSAIGK; LNTDHSSSSDNIALLVQ; LQSLQTYVTQQLIR; SFIEDLLFNK; VAGDSGFAAYSR; VTLADAGFIK; WYFYYLGTGPEAGLPYGANK	0.99913; 0.998971; 0.972512; 0.999034; 0.999962; 0.99972; 0.999504; 0.999935; 0.999731; 0.999879	Severe acute respiratory syndrome coronavirus 2	8	UP000503207: Genome
VirusID_SARS-CoV-2_D2_1-20-2023_693	Severe acute respiratory syndrome coronavirus	3.24220095837047	6	14285.2333333333	AYNVTQAFGR; IGMEVTPSGTWLTYTGAIK; LQSLQTYVTQQLIR; NPANNAAIVLQLPQGTTLPK; VAGDSGFAAYSR; VTLADAGFIK	0.999876; 0.997156; 0.99708; 0.998995; 0.995079; 0.993054	Severe acute respiratory syndrome coronavirus 2	5	UP000503207: Genome
VirusID_SARS-CoV-2_D3_1-20-2023_694	NA	NA	NA	NA	NA	NA	NA	NA	NA
VirusID_SARS-CoV-2_D4_1-20-2023_695	NA	NA	NA	NA	NA	NA	NA	NA	NA
VirusID_SARS-CoV-2_N1_1-21-2023_704	NA	NA	NA	NA	NA	NA	NA	NA	NA
VirusID_SARS-CoV-2_N2_1-21-2023_705	NA	NA	NA	NA	NA	NA	NA	NA	NA
VirusID_SARS-CoV-2_N3_1-21-2023_706	NA	NA	NA	NA	NA	NA	NA	NA	NA
VirusID_SARS-CoV-2_N4_1-21-2023_707	NA	NA	NA	NA	NA	NA	NA	NA	NA
VirusID_SARS-CoV-2_N5_1-21-2023_708	NA	NA	NA	NA	NA	NA	NA	NA	NA
VirusID_SARS-CoV-2_N6_1-21-2023_709	NA	NA	NA	NA	NA	NA	NA	NA	NA
VirusID_SARS-CoV-2_N7_1-21-2023_710	NA	NA	NA	NA	NA	NA	NA	NA	NA
VirusID_SARS-CoV-2_N8_1-21-2023_711	NA	NA	NA	NA	NA	NA	NA	NA	NA
VirusID_SARS-CoV-2_O1_1-20-2023_687	Severe acute respiratory syndrome coronavirus	2.84610770435322	3	7547.15333333333	AYNVTQAFGR; IGMEVTPSGTWLTYTGAIK; VAGDSGFAAYSR	0.999961; 0.982665; 0.999538	Severe acute respiratory syndrome coronavirus 2	3	UP000503207: Genome
VirusID_SARS-CoV-2_O2_1-20-2023_688	Severe acute respiratory syndrome coronavirus	3.33138257702332	21	29526.7	ADETQALPQR; AYNVTQAFGR; DGIIWVATEGALNTPK; DQVILLNK; FLPFQQFGR; FNGIGVTQNVLYENQK; FQTLLALHR; GFYAEGSR; GPEQTQGNFGDQELIR; GQGVPINTNSSPDDQIGYYR; GWIFGTTLDSK; IGMEVTPSGTWLTYTGAIK; LNTDHSSSSDNIALLVQ; LQSLQTYVTQQLIR; MAGNGGDAALALLLLDR; NPANNAAIVLQLPQGTTLPK; QQTVTLLPAADLDDFSK; SFIEDLLFNK; VAGDSGFAAYSR; VTLADAGFIK; WYFYYLGTGPEAGLPYGANK	0.999969; 0.999922; 0.997103; 0.999558; 0.998802; 0.99498; 0.996993; 0.990886; 0.980608; 0.999701; 0.986147; 0.999993; 0.999971; 0.999739; 0.999968; 0.999592; 0.999958; 0.999866; 0.999985; 0.987315; 1	Severe acute respiratory syndrome coronavirus 2	17	UP000503207: Genome
VirusID_SARS-CoV-2_O3_1-20-2023_689	Severe acute respiratory syndrome coronavirus	2.92675788071103	4	3504.24	AYNVTQAFGR; IGMEVTPSGTWLTYTGAIK; NPANNAAIVLQLPQGTTLPK; VAGDSGFAAYSR	0.996861; 0.995149; 0.998031; 0.971738	Severe acute respiratory syndrome coronavirus 2	4	UP000503207: Genome
VirusID_SARS-CoV-2_O4_1-20-2023_690	NA	NA	NA	NA	NA	NA	NA	NA	NA
VirusID_SARS-CoV-2_P10_1-16-2023_578	Severe acute respiratory syndrome coronavirus	2.88294872258232	5	6269.00333333333	AYNVTQAFGR; IGMEVTPSGTWLTYTGAIK; LQSLQTYVTQQLIR; NPANNAAIVLQLPQGTTLPK; VAGDSGFAAYSR	0.999903; 0.999743; 0.986054; 0.994281; 0.995862	Severe acute respiratory syndrome coronavirus 2	4	UP000503207: Genome
VirusID_SARS-CoV-2_P11_1-16-2023_579	Severe acute respiratory syndrome coronavirus	3.33233524795069	14	19495.2	ADETQALPQR; AYNVTQAFGR; DQVILLNK; FQTLLALHR; GQGVPINTNSSPDDQIGYYR; IGMEVTPSGTWLTYTGAIK; LNTDHSSSSDNIALLVQ; LQSLQTYVTQQLIR; MAGNGGDAALALLLLDR; NPANNAAIVLQLPQGTTLPK; QQTVTLLPAADLDDFSK; SFIEDLLFNK; VAGDSGFAAYSR; WYFYYLGTGPEAGLPYGANK	0.994009; 0.999318; 0.996394; 0.985745; 0.981375; 0.999799; 0.996924; 0.98553; 0.999678; 0.998454; 0.969012; 0.995608; 0.999332; 0.997046	Severe acute respiratory syndrome coronavirus 2	12	UP000503207: Genome
VirusID_SARS-CoV-2_P12_1-16-2023_580	Severe acute respiratory syndrome coronavirus	3.09001026672562	7	8684.39	AYNVTQAFGR; DQVILLNK; IGMEVTPSGTWLTYTGAIK; LNTDHSSSSDNIALLVQ; NPANNAAIVLQLPQGTTLPK; SFIEDLLFNK; VAGDSGFAAYSR	0.99996; 0.964182; 0.999929; 0.996768; 0.9822; 0.998575; 0.998232	Severe acute respiratory syndrome coronavirus 2	6	UP000503207: Genome
VirusID_SARS-CoV-2_P13_1-16-2023_581	Severe acute respiratory syndrome coronavirus	3.01549285284526	8	7271.82333333333	AYNVTQAFGR; DQVILLNK; IGMEVTPSGTWLTYTGAIK; MAGNGGDAALALLLLDR; NPANNAAIVLQLPQGTTLPK; SFIEDLLFNK; VAGDSGFAAYSR; WYFYYLGTGPEAGLPYGANK	0.999224; 0.995787; 0.999455; 0.991908; 0.996801; 0.995593; 0.999056; 0.999286	Severe acute respiratory syndrome coronavirus 2	7	UP000503207: Genome
VirusID_SARS-CoV-2_P14_1-16-2023_582	Severe acute respiratory syndrome coronavirus	3.12380505553877	8	7985.06666666667	AYNVTQAFGR; DQVILLNK; IGMEVTPSGTWLTYTGAIK; LNTDHSSSSDNIALLVQ; LQSLQTYVTQQLIR; NPANNAAIVLQLPQGTTLPK; VAGDSGFAAYSR; WYFYYLGTGPEAGLPYGANK	0.999988; 0.985283; 0.99927; 0.971007; 0.997255; 0.999897; 0.998355; 0.966676	Severe acute respiratory syndrome coronavirus 2	7	UP000503207: Genome
VirusID_SARS-CoV-2_P15_1-16-2023_583	Severe acute respiratory syndrome coronavirus	2.76287197408956	4	4674.54	AYNVTQAFGR; IGMEVTPSGTWLTYTGAIK; LQSLQTYVTQQLIR; NPANNAAIVLQLPQGTTLPK	0.998413; 0.999066; 0.974071; 0.999754	Severe acute respiratory syndrome coronavirus 2	3	UP000503207: Genome
VirusID_SARS-CoV-2_P16_1-16-2023_584	Severe acute respiratory syndrome coronavirus	2.94235726027363	5	9074.09666666667	AYNVTQAFGR; IGMEVTPSGTWLTYTGAIK; NPANNAAIVLQLPQGTTLPK; SFIEDLLFNK; VAGDSGFAAYSR	0.999901; 0.99968; 0.974469; 0.977455; 0.992743	Severe acute respiratory syndrome coronavirus 2	4	UP000503207: Genome
VirusID_SARS-CoV-2_P17_1-16-2023_585	Severe acute respiratory syndrome coronavirus	3.06038508309525	7	8986.80666666667	AYNVTQAFGR; DQVILLNK; IGMEVTPSGTWLTYTGAIK; LNTDHSSSSDNIALLVQ; NPANNAAIVLQLPQGTTLPK; SFIEDLLFNK; WYFYYLGTGPEAGLPYGANK	0.999484; 0.983411; 0.999862; 0.977361; 0.983811; 0.963199; 0.995022	Severe acute respiratory syndrome coronavirus 2	6	UP000503207: Genome
VirusID_SARS-CoV-2_P18_1-16-2023_586	Severe acute respiratory syndrome coronavirus	2.3856996695964	2	7654.839	AYNVTQAFGR; SFIEDLLFNK	0.999975; 0.976725	NA	NA	UP000464725: Genome; UP000463855: Genome; UP000502579: Genome
VirusID_SARS-CoV-2_P19_1-16-2023_587	Severe acute respiratory syndrome coronavirus	2.52587372082325	2	2959.381	AYNVTQAFGR; NPANNAAIVLQLPQGTTLPK	0.994127; 0.999923	Severe acute respiratory syndrome coronavirus 2	2	UP000503207: Genome
VirusID_SARS-CoV-2_P1_1-16-2023_569	Severe acute respiratory syndrome coronavirus	3.32912936814136	27	22479.5	ADETQALPQR; ADSNGTITVEELK; AYNVTQAFGR; DQVILLNK; EITVATSR; FASVYAWNR; FLPFQQFGR; FNGIGVTQNVLYENQK; FQTLLALHR; GPEQTQGNFGDQELIR; GQGVPINTNSSPDDQIGYYR; IGMEVTPSGTWLTYTGAIK; IQDSLSSTASALGK; LIANQFNSAIGK; LNTDHSSSSDNIALLVQ; LQDVVNQNAQALNTLVK; LQSLQTYVTQQLIR; MAGNGGDAALALLLLDR; NPANNAAIVLQLPQGTTLPK; PLLESELVIGAVILR; QQTVTLLPAADLDDFSK; SFIEDLLFNK; SMWSFNPETNILLNVPLHGTILTR; VAGDSGFAAYSR; VTLADAGFIK; VYS…	0.999859; 0.979309; 0.999939; 0.999891; 0.978377; 0.991417; 0.999392; 0.999958; 0.98655; 0.999928; 0.999825; 0.99999; 0.994694; 0.986736; 0.99998; 0.978067; 0.999989; 0.999982; 0.99943; 0.999788; 0.998073; 0.999992; 0.972283; 0.999986; 0.999618; 0.999817; 0.999998	Severe acute respiratory syndrome coronavirus 2	22	UP000503207: Genome
VirusID_SARS-CoV-2_P20_1-16-2023_588	Severe acute respiratory syndrome coronavirus	2.81649556788407	3	3475.66366666667	AYNVTQAFGR; IGMEVTPSGTWLTYTGAIK; NPANNAAIVLQLPQGTTLPK	0.999823; 0.993605; 0.998985	Severe acute respiratory syndrome coronavirus 2	3	UP000503207: Genome
VirusID_SARS-CoV-2_P21_1-16-2023_589	Severe acute respiratory syndrome coronavirus	2.695304763665	3	2124.79433333333	AYNVTQAFGR; IGMEVTPSGTWLTYTGAIK; NPANNAAIVLQLPQGTTLPK	0.997577; 0.999973; 0.999944	Severe acute respiratory syndrome coronavirus 2	3	UP000503207: Genome
VirusID_SARS-CoV-2_P22_1-16-2023_590	Severe acute respiratory syndrome coronavirus	2.9245225614344	5	7547.03333333333	AYNVTQAFGR; DQVILLNK; IGMEVTPSGTWLTYTGAIK; NPANNAAIVLQLPQGTTLPK; WYFYYLGTGPEAGLPYGANK	0.999618; 0.984303; 0.999989; 0.994593; 0.954378	Severe acute respiratory syndrome coronavirus 2	5	UP000503207: Genome
VirusID_SARS-CoV-2_P23_1-16-2023_591	Severe acute respiratory syndrome coronavirus	2.86927556940525	3	3887.04	AYNVTQAFGR; IGMEVTPSGTWLTYTGAIK; NPANNAAIVLQLPQGTTLPK	0.999766; 0.998427; 0.999143	Severe acute respiratory syndrome coronavirus 2	3	UP000503207: Genome
VirusID_SARS-CoV-2_P24_1-16-2023_592	Severe acute respiratory syndrome coronavirus	2.67287727563974	3	2286.01333333333	AYNVTQAFGR; IGMEVTPSGTWLTYTGAIK; NPANNAAIVLQLPQGTTLPK	0.999351; 0.998212; 0.99532	Severe acute respiratory syndrome coronavirus 2	3	UP000503207: Genome
VirusID_SARS-CoV-2_P25_1-16-2023_593	NA	NA	NA	NA	NA	NA	NA	NA	NA
VirusID_SARS-CoV-2_P26_1-16-2023_594	Severe acute respiratory syndrome coronavirus	2.82928230637562	3	2986.72166666667	AYNVTQAFGR; IGMEVTPSGTWLTYTGAIK; NPANNAAIVLQLPQGTTLPK	0.997047; 0.970189; 0.999044	Severe acute respiratory syndrome coronavirus 2	3	UP000503207: Genome
VirusID_SARS-CoV-2_P27_1-16-2023_595	NA	NA	NA	NA	NA	NA	NA	NA	NA
VirusID_SARS-CoV-2_P28_1-16-2023_596	NA	NA	NA	NA	NA	NA	NA	NA	NA
VirusID_SARS-CoV-2_P29_1-16-2023_597	NA	NA	NA	NA	NA	NA	NA	NA	NA
VirusID_SARS-CoV-2_P2_1-16-2023_570	Severe acute respiratory syndrome coronavirus	3.30698852616144	24	16297.8333333333	ADETQALPQR; AYNVTQAFGR; DQVILLNK; FLPFQQFGR; FNGIGVTQNVLYENQK; FQTLLALHR; GPEQTQGNFGDQELIR; GQGVPINTNSSPDDQIGYYR; GWIFGTTLDSK; IGMEVTPSGTWLTYTGAIK; LIANQFNSAIGK; LNTDHSSSSDNIALLVQ; LQSLQTYVTQQLIR; MAGNGGDAALALLLLDR; NPANNAAIVLQLPQGTTLPK; PLLESELVIGAVILR; QQTVTLLPAADLDDFSK; SFIEDLLFNK; SMWSFNPETNILLNVPLHGTILTR; SYLTPGDSSSGWTAGAAAYYVGYLQPR; VAGDSGFAAYSR; VTLADAGFIK; VYSTGSNVFQTR; WYFYYLGTGPEAGLPYGA…	0.998407; 0.999973; 0.999174; 0.99295; 0.996714; 0.999266; 0.998653; 0.999903; 0.98149; 0.999971; 0.991109; 0.999807; 0.999992; 0.998875; 0.999403; 0.985162; 0.995261; 0.999991; 0.987844; 0.993896; 0.99997; 0.989146; 0.996202; 0.999987	Severe acute respiratory syndrome coronavirus 2	21	UP000503207: Genome
VirusID_SARS-CoV-2_P30_1-17-2023_598	NA	NA	NA	NA	NA	NA	NA	NA	NA
VirusID_SARS-CoV-2_P31_1-17-2023_599	NA	NA	NA	NA	NA	NA	NA	NA	NA
VirusID_SARS-CoV-2_P32_1-17-2023_600	Severe acute respiratory syndrome coronavirus	2.65044162571479	2	3381.385	AYNVTQAFGR; IGMEVTPSGTWLTYTGAIK	0.996952; 0.982004	Severe acute respiratory syndrome coronavirus 2	2	UP000503207: Genome
VirusID_SARS-CoV-2_P33_1-17-2023_601	NA	NA	NA	NA	NA	NA	NA	NA	NA
VirusID_SARS-CoV-2_P34_1-17-2023_602	NA	NA	NA	NA	NA	NA	NA	NA	NA
VirusID_SARS-CoV-2_P35_1-17-2023_603	NA	NA	NA	NA	NA	NA	NA	NA	NA
VirusID_SARS-CoV-2_P36_1-17-2023_604	NA	NA	NA	NA	NA	NA	NA	NA	NA
VirusID_SARS-CoV-2_P37_1-17-2023_605	NA	NA	NA	NA	NA	NA	NA	NA	NA
VirusID_SARS-CoV-2_P38_1-17-2023_606	NA	NA	NA	NA	NA	NA	NA	NA	NA
VirusID_SARS-CoV-2_P39_1-17-2023_607	NA	NA	NA	NA	NA	NA	NA	NA	NA
VirusID_SARS-CoV-2_P3_1-16-2023_571	Severe acute respiratory syndrome coronavirus	3.31162556528602	29	41992.7666666667	ADETQALPQR; AYNVTQAFGR; DQVILLNK; FASVYAWNR; FLPFQQFGR; FNGIGVTQNVLYENQK; FQTLLALHR; GFYAEGSR; GPEQTQGNFGDQELIR; GQGVPINTNSSPDDQIGYYR; GWIFGTTLDSK; IGMEVTPSGTWLTYTGAIK; IQDSLSSTASALGK; LIANQFNSAIGK; LNTDHSSSSDNIALLVQ; LQDVVNQNAQALNTLVK; LQSLQTYVTQQLIR; MAGNGGDAALALLLLDR; NPANNAAIVLQLPQGTTLPK; PLLESELVIGAVILR; QQTVTLLPAADLDDFSK; SFIEDLLFNK; SMWSFNPETNILLNVPLHGTILTR; SYLTPGDSSSGWTAGAAAYYVGYLQPR; VA…	0.999985; 0.999256; 0.999901; 0.986423; 0.996878; 0.999086; 0.999331; 0.966493; 0.999349; 0.998122; 0.997796; 0.999917; 0.964687; 0.957145; 0.999846; 0.97483; 0.999961; 0.999932; 0.999712; 0.974095; 0.999567; 0.999983; 0.976486; 0.986748; 0.999995; 0.983499; 0.997023; 0.995786; 0.999999	Severe acute respiratory syndrome coronavirus 2	24	UP000503207: Genome
VirusID_SARS-CoV-2_P40_1-17-2023_608	NA	NA	NA	NA	NA	NA	NA	NA	NA
VirusID_SARS-CoV-2_P41_1-17-2023_609	NA	NA	NA	NA	NA	NA	NA	NA	NA
VirusID_SARS-CoV-2_P42_1-17-2023_610	NA	NA	NA	NA	NA	NA	NA	NA	NA
VirusID_SARS-CoV-2_P43_1-17-2023_611	NA	NA	NA	NA	NA	NA	NA	NA	NA
VirusID_SARS-CoV-2_P44_1-17-2023_612	NA	NA	NA	NA	NA	NA	NA	NA	NA
VirusID_SARS-CoV-2_P45_1-17-2023_613	NA	NA	NA	NA	NA	NA	NA	NA	NA
VirusID_SARS-CoV-2_P46_1-17-2023_614	NA	NA	NA	NA	NA	NA	NA	NA	NA
VirusID_SARS-CoV-2_P47_1-17-2023_615	NA	NA	NA	NA	NA	NA	NA	NA	NA
VirusID_SARS-CoV-2_P48_1-17-2023_616	NA	NA	NA	NA	NA	NA	NA	NA	NA
VirusID_SARS-CoV-2_P49_1-20-2023_685	NA	NA	NA	NA	NA	NA	NA	NA	NA
VirusID_SARS-CoV-2_P4_1-16-2023_572	Severe acute respiratory syndrome coronavirus	3.35115241192194	24	36527.6666666667	ADETQALPQR; AYNVTQAFGR; DGIIWVATEGALNTPK; DQVILLNK; FNGIGVTQNVLYENQK; FQTLLALHR; GFYAEGSR; GPEQTQGNFGDQELIR; GQGVPINTNSSPDDQIGYYR; GWIFGTTLDSK; IGMEVTPSGTWLTYTGAIK; LIANQFNSAIGK; LNTDHSSSSDNIALLVQ; LQDVVNQNAQALNTLVK; LQSLQTYVTQQLIR; MAGNGGDAALALLLLDR; NPANNAAIVLQLPQGTTLPK; PLLESELVIGAVILR; QQTVTLLPAADLDDFSK; SFIEDLLFNK; VAGDSGFAAYSR; VTLADAGFIK; VYSTGSNVFQTR; WYFYYLGTGPEAGLPYGANK	0.999762; 0.999402; 0.999642; 0.999969; 0.999611; 0.998523; 0.980761; 0.999457; 0.999088; 0.976148; 0.999956; 0.997485; 0.999905; 0.998466; 0.999975; 0.999978; 0.999669; 0.998455; 0.999641; 0.999988; 0.999918; 0.968103; 0.999951; 1	Severe acute respiratory syndrome coronavirus 2	19	UP000503207: Genome
VirusID_SARS-CoV-2_P50_1-20-2023_686	NA	NA	NA	NA	NA	NA	NA	NA	NA
VirusID_SARS-CoV-2_P5_1-16-2023_573	Severe acute respiratory syndrome coronavirus	3.14134826621272	12	9553.40333333333	AYNVTQAFGR; DQVILLNK; IGMEVTPSGTWLTYTGAIK; LNTDHSSSSDNIALLVQ; LQSLQTYVTQQLIR; MAGNGGDAALALLLLDR; NPANNAAIVLQLPQGTTLPK; PLLESELVIGAVILR; SFIEDLLFNK; VAGDSGFAAYSR; VTLADAGFIK; WYFYYLGTGPEAGLPYGANK	0.999958; 0.976688; 0.999976; 0.999812; 0.999922; 0.990363; 0.999859; 0.989563; 0.99554; 0.999804; 0.997636; 0.997376	Severe acute respiratory syndrome coronavirus 2	10	UP000503207: Genome
VirusID_SARS-CoV-2_P6_1-16-2023_574	Severe acute respiratory syndrome coronavirus	3.2586251274037	11	17129.4333333333	AYNVTQAFGR; DQVILLNK; GQGVPINTNSSPDDQIGYYR; IGMEVTPSGTWLTYTGAIK; LNTDHSSSSDNIALLVQ; LQSLQTYVTQQLIR; MAGNGGDAALALLLLDR; NPANNAAIVLQLPQGTTLPK; SFIEDLLFNK; VAGDSGFAAYSR; WYFYYLGTGPEAGLPYGANK	0.999892; 0.995314; 0.993457; 0.999757; 0.999971; 0.999536; 0.999829; 0.999876; 0.999233; 0.999795; 0.999185	Severe acute respiratory syndrome coronavirus 2	9	UP000503207: Genome
VirusID_SARS-CoV-2_P7_1-16-2023_575	Severe acute respiratory syndrome coronavirus	3.05508924316931	9	8335.27	AYNVTQAFGR; IGMEVTPSGTWLTYTGAIK; LNTDHSSSSDNIALLVQ; LQSLQTYVTQQLIR; MAGNGGDAALALLLLDR; NPANNAAIVLQLPQGTTLPK; QQTVTLLPAADLDDFSK; SFIEDLLFNK; VAGDSGFAAYSR	0.999958; 0.999913; 0.99415; 0.965928; 0.999924; 0.998816; 0.97122; 0.998675; 0.999848	Severe acute respiratory syndrome coronavirus 2	7	UP000503207: Genome
VirusID_SARS-CoV-2_P8_1-16-2023_576	Severe acute respiratory syndrome coronavirus	3.01312903012806	8	6077.77666666667	AYNVTQAFGR; IGMEVTPSGTWLTYTGAIK; LNTDHSSSSDNIALLVQ; LQSLQTYVTQQLIR; NPANNAAIVLQLPQGTTLPK; SFIEDLLFNK; VAGDSGFAAYSR; WYFYYLGTGPEAGLPYGANK	0.99977; 0.999946; 0.998693; 0.999532; 0.999978; 0.998199; 0.999824; 0.980301	Severe acute respiratory syndrome coronavirus 2	6	UP000503207: Genome
VirusID_SARS-CoV-2_P9_1-16-2023_577	Severe acute respiratory syndrome coronavirus	3.22583979449646	4	9562.69	AYNVTQAFGR; NPANNAAIVLQLPQGTTLPK; VAGDSGFAAYSR; WYFYYLGTGPEAGLPYGANK	0.999911; 0.998957; 0.960427; 0.977467	Severe acute respiratory syndrome coronavirus 2	4	UP000503207: Genome
