# Supplementary material for: vPro-MS enables identification of human-pathogenic viruses from patient samples by untargeted proteomics
Source: Nat Commun. 2025 Jul 31;16:7041. doi: 10.1038/s41467-025-62469-4 (PMC12314097; doi:10.1038/s41467-025-62469-4)
Supplement: Supplementary file 12 — Source data [file 41467_2025_62469_MOESM12_ESM.zip › Source data/vPro Results/Results_vPro_SARS-CoV-2 carry-over.txt]

Run	Species	VirID.Score	No.Peptide.Sequences	Virus.Quantity.Top3	Peptide.Sequences	CScores	Subspecies	No.Peptide.Sequences.Subspecies	Proteomes
VirusID_SARS-CoV-2_N2_2-25-2025_10762	NA	NA	NA	NA	NA	NA	NA	NA	NA
VirusID_SARS-CoV-2_N3_2-25-2025_10765	NA	NA	NA	NA	NA	NA	NA	NA	NA
VirusID_SARS-CoV-2_N4_2-25-2025_10768	NA	NA	NA	NA	NA	NA	NA	NA	NA
VirusID_SARS-CoV-2_N5_2-25-2025_10771	NA	NA	NA	NA	NA	NA	NA	NA	NA
VirusID_SARS-CoV-2_N6_2-25-2025_10774	NA	NA	NA	NA	NA	NA	NA	NA	NA
VirusID_SARS-CoV-2_N7_2-25-2025_10777	NA	NA	NA	NA	NA	NA	NA	NA	NA
VirusID_SARS-CoV-2_N8_2-25-2025_10780	NA	NA	NA	NA	NA	NA	NA	NA	NA
VirusID_SARS-CoV-2_P10_2-25-2025_10763	Severe acute respiratory syndrome coronavirus	3.0577755475627	7	13484.9	AYNVTQAFGR; DQVILLNK; GQGVPINTNSSPDDQIGYYR; IGMEVTPSGTWLTYTGAIK; LQSLQTYVTQQLIR; NPANNAAIVLQLPQGTTLPK; VAGDSGFAAYSR	0.99934; 0.987956; 0.96276; 0.998763; 0.99364; 0.999963; 0.999536	Severe acute respiratory syndrome coronavirus 2	6	UP000503207: Genome
VirusID_SARS-CoV-2_P11_2-25-2025_10766	Severe acute respiratory syndrome coronavirus	3.32255010362548	13	39022.9	ADETQALPQR; AYNVTQAFGR; DQVILLNK; GPEQTQGNFGDQELIR; GQGVPINTNSSPDDQIGYYR; IGMEVTPSGTWLTYTGAIK; LQSLQTYVTQQLIR; MAGNGGDAALALLLLDR; MAGNGSDAALALLLLDR; NPANNAAIVLQLPQGTTLPK; PLLESELVIGAVILR; VAGDSGFAAYSR; WYFYYLGTGPEAGLPYGANK	0.999807; 0.999922; 0.999788; 0.998851; 0.999316; 0.999923; 0.999592; 0.999751; 0.97502; 0.999995; 0.999; 0.999825; 0.999942	Severe acute respiratory syndrome coronavirus 2	12	UP000503207: Genome
VirusID_SARS-CoV-2_P13_2-25-2025_10769	Severe acute respiratory syndrome coronavirus	3.05351137882924	10	12314.3733333333	AYNVTQAFGR; DQVILLNK; IGMEVTPSGTWLTYTGAIK; LNTDHSSSSDNIALLVQ; LQSLQTYVTQQLIR; MAGNGGDAALALLLLDR; MAGNGSDAALALLLLDR; NPANNAAIVLQLPQGTTLPK; VAGDSGFAAYSR; WYFYYLGTGPEAGLPYGANK	0.999714; 0.951047; 0.999998; 0.997618; 0.997596; 0.999792; 0.98901; 0.996398; 0.999713; 0.999912	Severe acute respiratory syndrome coronavirus 2	9	UP000503207: Genome
VirusID_SARS-CoV-2_P18_2-25-2025_10772	Severe acute respiratory syndrome coronavirus	3.15755498841713	4	11500.24	AYNVTQAFGR; NPANNAAIVLQLPQGTTLPK; PLLESELVIGAVILR; VAGDSGFAAYSR	0.998806; 0.999828; 0.952157; 0.966386	Severe acute respiratory syndrome coronavirus 2	4	UP000503207: Genome
VirusID_SARS-CoV-2_P19_2-25-2025_10775	Severe acute respiratory syndrome coronavirus	2.67385616353291	3	6132.77333333333	AYNVTQAFGR; IGMEVTPSGTWLTYTGAIK; NPANNAAIVLQLPQGTTLPK	0.999798; 0.999827; 0.999876	Severe acute respiratory syndrome coronavirus 2	3	UP000503207: Genome
VirusID_SARS-CoV-2_P21_2-25-2025_10778	Severe acute respiratory syndrome coronavirus	2.7029103464571	3	5058.76	AYNVTQAFGR; IGMEVTPSGTWLTYTGAIK; NPANNAAIVLQLPQGTTLPK	0.997065; 0.995737; 0.999751	Severe acute respiratory syndrome coronavirus 2	3	UP000503207: Genome
VirusID_SARS-CoV-2_P5_2-25-2025_10760	Severe acute respiratory syndrome coronavirus	3.29032976850842	16	16790.6633333333	ADETQALPQR; AYNVTQAFGR; DQVILLNK; FQTLLALHR; GPEQTQGNFGDQELIR; GQGVPINTNSSPDDQIGYYR; IGMEVTPSGTWLTYTGAIK; ITFGGPSDSTGSNQNGER; LNTDHSSSSDNIALLVQ; LQSLQTYVTQQLIR; MAGNGGDAALALLLLDR; NPANNAAIVLQLPQGTTLPK; SFIEDLLFNK; SMWSFNPETNILLNVPLHGTILTR; VAGDSGFAAYSR; WYFYYLGTGPEAGLPYGANK	0.991723; 0.99956; 0.982928; 0.95265; 0.950188; 0.9927; 0.999843; 0.964367; 0.997314; 0.999603; 0.999677; 0.99479; 0.999156; 0.982202; 0.999818; 0.999835	Severe acute respiratory syndrome coronavirus 2	14	UP000503207: Genome
