# Supplementary material for: vPro-MS enables identification of human-pathogenic viruses from patient samples by untargeted proteomics
Source: Nat Commun. 2025 Jul 31;16:7041. doi: 10.1038/s41467-025-62469-4 (PMC12314097; doi:10.1038/s41467-025-62469-4)
Supplement: Supplementary file 12 — Source data [file 41467_2025_62469_MOESM12_ESM.zip › Source data/vPro-MS Library Generation/Contaminants.fasta]

>Contaminants_1
AEFVEVTK
>Contaminants_2
APVLSDSSCK
>Contaminants_3
ATEEQLK
>Contaminants_4
CCAADDK
>Contaminants_5
CCTESLVNR
>Contaminants_6
DAFLGSFLYEYSR
>Contaminants_7
DAIPENLPPLTADFAEDK
>Contaminants_8
DDPHACYSTVFDK
>Contaminants_9
DDSPDLPK
>Contaminants_10
DLGEEHFK
>Contaminants_11
DSCQGDSGGPVVCNGQLQGIVSWGYGCAQK
>Contaminants_12
EACFAVEGPK
>Contaminants_13
ECCHGDLLECADDR
>Contaminants_14
ETYGDMADCCEK
>Contaminants_15
EYEATLEECCAK
>Contaminants_16
FPTDDDDK
>Contaminants_17
GACLLPK
>Contaminants_18
GLVLIAFSQYLQQCPFDEHVK
>Contaminants_19
HLVDEPQNLIK
>Contaminants_20
HPEYAVSVLLR
>Contaminants_21
HPYFYAPELLYYANK
>Contaminants_22
IITHPNFNGNTLDNDIMLIK
>Contaminants_23
LCVLHEK
>Contaminants_24
LFTFHADICTLPDTEK
>Contaminants_25
LGEHNIDVLEGNEQFINAAK
>Contaminants_26
LGEYGFQNALIVR
>Contaminants_27
LSSPATLNSR
>Contaminants_28
LVNELTEFAK
>Contaminants_29
LVTDLTK
>Contaminants_30
LVVSTQTALA
>Contaminants_31
MPCTEDYLSLILNR
>Contaminants_32
NECFLSHK
>Contaminants_33
PCFSALTPDETYVPK
>Contaminants_34
PDPNTLCDEFK
>Contaminants_35
QNCDQFEK
>Contaminants_36
QTALVELLK
>Contaminants_37
SCAAAGTECLISGWGNTK
>Contaminants_38
SHCIAEVEK
>Contaminants_39
SLHTLFGDELCK
>Contaminants_40
SSGSSYPSLLQCLK
>Contaminants_41
SSYPGQITGNMICVGFLEGGK
>Contaminants_42
TCVADESHAGCEK
>Contaminants_43
TVMENFVAFVDK
>Contaminants_44
VATVSLPR
>Contaminants_45
VCNYVNWIQQTIAAN
>Contaminants_46
VLASSAR
>Contaminants_47
VPQVSTPTLVEVSR
>Contaminants_48
WVTFISLLLLFSSAYSR
>Contaminants_49
YICDNQDTISSK
>Contaminants_50
YLYEIAR
>Contaminants_51
YNGVFQECCQAEDK
