# Supplementary material for: vPro-MS enables identification of human-pathogenic viruses from patient samples by untargeted proteomics
Source: Nat Commun. 2025 Jul 31;16:7041. doi: 10.1038/s41467-025-62469-4 (PMC12314097; doi:10.1038/s41467-025-62469-4)
Supplement: Supplementary file 12 — Source data [file 41467_2025_62469_MOESM12_ESM.zip › Source data/vPro-MS Library Generation/GOCC.txt]

"Cellular.Component"
"viral envelope [GO:0019031]"
"virion membrane [GO:0055036]"
"virion component [GO:0044423]"
"T=pseudo3 icosahedral viral capsid [GO:0039618]"
"viral capsid [GO:0019028]"
"viral nucleocapsid [GO:0019013]"
"viral tegument [GO:0019033]"
"T=4 icosahedral viral capsid [GO:0039619]"
"T=7 icosahedral viral capsid [GO:0039620]"
"viral procapsid [GO:0046729]"
"icosahedral viral capsid, spike [GO:0098029]"
"helical viral capsid [GO:0019029]"
"icosahedral viral capsid [GO:0019030]"
"viral outer capsid [GO:0039624]"
"T=1 icosahedral viral capsid [GO:0039615]"
"T=3 icosahedral viral capsid [GO:0039617]"
"viral membrane [GO:0036338]"
"T=25 icosahedral viral capsid [GO:0039623]"
"viral capsid, decoration [GO:0098021]"
"T=13 icosahedral viral capsid [GO:0039621]"
"T=16 icosahedral viral capsid [GO:0039622]"
"viral capsid, fiber [GO:0098022]"
"T=2 icosahedral viral capsid [GO:0039616]"
"viral inner capsid [GO:0039625]"
"viral intermediate capsid [GO:0039626]"
