# Supplementary material for: vPro-MS enables identification of human-pathogenic viruses from patient samples by untargeted proteomics
Source: Nat Commun. 2025 Jul 31;16:7041. doi: 10.1038/s41467-025-62469-4 (PMC12314097; doi:10.1038/s41467-025-62469-4)
Supplement: Supplementary file 12 — Source data [file 41467_2025_62469_MOESM12_ESM.zip › Source data/vPro-MS Library Generation/Human.fasta]

>Human_1
AAAAAAAAAAAAAAAAGATCLER
>Human_2
AAAAAAAAAAAAAAAASAGGK
>Human_3
AAAAAAAAAAAAAAAGAGAGAK
>Human_4
AAAAAAAAAAAAAAASGFAYPGTSER
>Human_5
AAAAAAAAAAAAAAATAASAAASAILGGR
>Human_6
AAAAAAAAAAAAAGVGGER
>Human_7
AAAAAAAAAAAPPAPPEGASPGDSAR
>Human_8
AAAAAAAAAAGAAGGR
>Human_9
AAAAAAAAAAPER
>Human_10
AAAAAAAAAAR
>Human_11
AAAAAAAAAASGAAIPPLIPPR
>Human_12
AAAAAAAAAGEAINPTYYDCHFAPER
>Human_13
AAAAAAAAAGEAINPTYYDCHFAPEVGGR
>Human_14
AAAAAAAAAGGDAGHAPFPPPPAADGAR
>Human_15
AAAAAAAAAK
>Human_16
AAAAAAAAAPAAAATAPTTAATTAATAAQ
>Human_17
AAAAAAAAAVGVR
>Human_18
AAAAAAAAAVSR
>Human_19
AAAAAAAAEQQSSNGPVK
>Human_20
AAAAAAAAGAFAGR
>Human_21
AAAAAAAAQMHAK
>Human_22
AAAAAAAATMALAAPSSPTPESPTMLTK
>Human_23
AAAAAAAAVPSAGPAGPAPTSAAGR
>Human_24
AAAAAAAGDSDSWDADAFSVEDPVR
>Human_25
AAAAAAALESWQAAAPR
>Human_26
AAAAAAALQAK
>Human_27
AAAAAAAPSGGGGGGEEER
>Human_28
AAAAAAATSVPPETLGR
>Human_29
AAAAAAAVAGVGR
>Human_30
AAAAAAAVAVPLAGGQEGSPGGGR
>Human_31
AAAAAAAVGGQQPSQPELPAPGLALDK
>Human_32
AAAAAACTTMK
>Human_33
AAAAAAEAGDIPIYICHQELR
>Human_34
AAAAAAELHQLHQPEHVLR
>Human_35
AAAAAAFEIDPR
>Human_36
AAAAAAGAASGLPGPVAQGLK
>Human_37
AAAAAAGAGNR
>Human_38
AAAAAAGAGPEMVR
>Human_39
AAAAAAGEAR
>Human_40
AAAAAAGPSPGSGPGDSPEGPEGEAPER
>Human_41
AAAAAAGSGTPR
>Human_42
AAAAAAQSEGDEDR
>Human_43
AAAAAASGGSR
>Human_44
AAAAAASSSCSSGSCSSGSSPSLK
>Human_45
AAAAAATAAAAASIR
>Human_46
AAAAAATAPPSPGPAQPGPR
>Human_47
AAAAAATVLLR
>Human_48
AAAAAAVAAGR
>Human_49
AAAAAAVAASSAAAGDAWGAADTLPR
>Human_50
AAAAAAVGDLAALLEQIGCLK
>Human_51
AAAAAAVMAPPGCPGSCPNFAVVCSFLER
>Human_52
AAAAADLANR
>Human_53
AAAAAEEGMEPR
>Human_54
AAAAAEQQQFYLLLGNLLSPDNVVR
>Human_55
AAAAAETPEVLR
>Human_56
AAAAAFGESAGQVGGAAEADVR
>Human_57
AAAAAGAGSGPWAAQEK
>Human_58
AAAAAGAPPGALGCK
>Human_59
AAAAAGEAGAWGGDR
>Human_60
AAAAAGGAAA
>Human_61
AAAAAGGAAAAAAR
>Human_62
AAAAAGGAPGPAPGPAGPPPPAAPTSAAR
>Human_63
AAAAAGLGGGGAGPGPEAGDFLAR
>Human_64
AAAAAGQNNMAAR
>Human_65
AAAAAGTATSQR
>Human_66
AAAAAHGDPYR
>Human_67
AAAAALSGSPPQTEK
>Human_68
AAAAALSQQQSLQER
>Human_69
AAAAAMAEQESAR
>Human_70
AAAAAPAWAALPLSR
>Human_71
AAAAAPTPPAR
>Human_72
AAAAAQGGGGGEPR
>Human_73
AAAAASAAGPGGLVAGK
>Human_74
AAAAASAPQQLSDEELFSQLR
>Human_75
AAAAASASQDELNQLER
>Human_76
AAAAASGAGGAAGAGTGGAGPAGR
>Human_77
AAAAASHLNLDALR
>Human_78
AAAAASLR
>Human_79
AAAAASSFLSWMGQNVAWR
>Human_80
AAAAASSSCSSGSCSSGSSPSLK
>Human_81
AAAAASSSSPSCTPATSQGHLR
>Human_82
AAAAATVVPPMAK
>Human_83
AAAAATVVPPMVGGPPFVGPAAGPR
>Human_84
AAAAATVVPPMVGGPPFVGPVGFGPGDR
>Human_85
AAAAAVGNAVPCGAR
>Human_86
AAAAAVLGAVR
>Human_87
AAAAAWEEPSSGNGTAR
>Human_88
AAAACDLLGCLGMVIR
>Human_89
AAAACGTK
>Human_90
AAAACLDK
>Human_91
AAAADER
>Human_92
AAAADSFSGGPAGVR
>Human_93
AAAAECDVVMAATEPELLDDQEAK
>Human_94
AAAAEEEEEAGGSSR
>Human_95
AAAAEER
>Human_96
AAAAEGTPYLGR
>Human_97
AAAAEGVLATR
>Human_98
AAAAELER
>Human_99
AAAAELLAQTTHFLHDPK
>Human_100
AAAAELQDR
>Human_101
AAAAELSLLEK
>Human_102
AAAAEPGAR
>Human_103
AAAAEPPVIELGAR
>Human_104
AAAAEQQSSNGPVK
>Human_105
AAAAETLER
>Human_106
AAAAEVEAEGGGGGGGGK
>Human_107
AAAAEWISQQR
>Human_108
AAAAFAQLQGAMEMLGISESEQR
>Human_109
AAAAFVLANENNIALFK
>Human_110
AAAAFVMFPVQTITTVDSCVVQLDYLDGR
>Human_111
AAAAGAAAAAAAEGEAPAEMGALLLEK
>Human_112
AAAAGDADDEPR
>Human_113
AAAAGDGGGEGGAGLGSAAGLGPGPGLR
>Human_114
AAAAGDGTVK
>Human_115
AAAAGDPIDSWLSAGPS
>Human_116
AAAAGECK
>Human_117
AAAAGEEEEEEEAAR
>Human_118
AAAAGEPEPPAASSSFQAR
>Human_119
AAAAGGAASR
>Human_120
AAAAGGAFPR
>Human_121
AAAAGGGSCPGPGSAR
>Human_122
AAAAGGGVR
>Human_123
AAAAGGMR
>Human_124
AAAAGGPCVR
>Human_125
AAAAGGVGR
>Human_126
AAAAGLGHPASPGGSEDGPPGSEEEDAAR
>Human_127
AAAAGMLLLGLLQAGGSVLGQAMEK
>Human_128
AAAAGMPTA
>Human_129
AAAAGPGAALSPR
>Human_130
AAAAGSCAR
>Human_131
AAAAGSGDLPPLGPATLLALCVQHSAR
>Human_132
AAAAGSLDR
>Human_133
AAAAIPALLLCLPLLFLLFGWSR
>Human_134
AAAALASVLC
>Human_135
AAAALASVLCIQLGPGIESEEILK
>Human_136
AAAALCTLYHEAGQR
>Human_137
AAAALFGGK
>Human_138
AAAALGQIWAR
>Human_139
AAAALGQLFEGMK
>Human_140
AAAALLLGLALLAPR
>Human_141
AAAALMQDR
>Human_142
AAAALNGVDR
>Human_143
AAAALPAWLSLQSR
>Human_144
AAAALPPR
>Human_145
AAAALQAALCAASEQPAR
>Human_146
AAAALSLAHR
>Human_147
AAAALVAMLLEHYGLAGQPSPLPR
>Human_148
AAAAMAAAAGGGAGAAR
>Human_149
AAAAMAALER
>Human_150
AAAAMAPIK
>Human_151
AAAAMGGVFIGAAVLGLLILAYPFLK
>Human_152
AAAAMVFGGVVPYVPQYR
>Human_153
AAAANAVGLFSR
>Human_154
AAAANGPK
>Human_155
AAAANIDEVQK
>Human_156
AAAANSGSSLPLFDCPTWAGK
>Human_157
AAAAPAEQAPR
>Human_158
AAAAPAGGNPEQR
>Human_159
AAAAPAPPAGPGPPPSALR
>Human_160
AAAAPDSR
>Human_161
AAAAPELLR
>Human_162
AAAAPFQTSQASASAPR
>Human_163
AAAAPGASPSPGGDAAWSEAGPGPR
>Human_164
AAAAPGNGR
>Human_165
AAAAPLGVLPAVGWGLAIR
>Human_166
AAAAPPPELPEWLR
>Human_167
AAAAPPPWR
>Human_168
AAAAPSPSLPGEPGK
>Human_169
AAAAPVAADDDER
>Human_170
AAAAQFQVPWLESVLIVVSNNIDEEALAR
>Human_171
AAAAQHSR
>Human_172
AAAAQLSLTQLSSGNPVYEK
>Human_173
AAAAQPIGHPDALER
>Human_174
AAAAQPLGLGLPLVDLR
>Human_175
AAAAQQNSER
>Human_176
AAAASAAEAGIATTGTEDSDDALLK
>Human_177
AAAASAAEAGIATTGTEGER
>Human_178
AAAASAEPK
>Human_179
AAAASAISEGQLSSDESGDLTFSLK
>Human_180
AAAASASMVFVSWLPPLK
>Human_181
AAAASATTAR
>Human_182
AAAASDFTCASTSR
>Human_183
AAAASISEHPQK
>Human_184
AAAASPAFLLCLPLLHLLSGWSR
>Human_185
AAAASPAFLLR
>Human_186
AAAASPAILPR
>Human_187
AAAASPPPFQTPPR
>Human_188
AAAASPQGQEQAK
>Human_189
AAAASVPNADGLK
>Human_190
AAAASVTGR
>Human_191
AAAASYLAEPPGSPTPGPFSYTK
>Human_192
AAAATAAAAASSCSSPAPCSPPESWGR
>Human_193
AAAATAAEGVPSR
>Human_194
AAAATDTAAGAGGAGGAGGAGGPGFR
>Human_195
AAAATGAAPAPTPPDK
>Human_196
AAAATGTIFTFR
>Human_197
AAAATMAAAAR
>Human_198
AAAATSAGAR
>Human_199
AAAATTSGPQMPAACPGHPIR
>Human_200
AAAAVAAAASSCR
>Human_201
AAAAVAFGAEVGVR
>Human_202
AAAAVAPGGLQSTPGR
>Human_203
AAAAVEPDVVVK
>Human_204
AAAAVFEDCPGWAAR
>Human_205
AAAAVGAGHGAGGPGAASSSGGAR
>Human_206
AAAAVNFFNIDPAEPELR
>Human_207
AAAAVPLPLPPALAPGDPAMPVR
>Human_208
AAAAVPPAAAANHHHHHHHALHEAPK
>Human_209
AAAAVQGGR
>Human_210
AAAAVSESWPELELAER
>Human_211
AAAAVSGALGR
>Human_212
AAAAVSSAK
>Human_213
AAAAVTGQR
>Human_214
AAAAVTWLLGEPVLWLGCR
>Human_215
AAAAVVAAAAR
>Human_216
AAAAVVEFQR
>Human_217
AAAAVVVPAEWIK
>Human_218
AAAAWALGQIGR
>Human_219
AAAAWEER
>Human_220
AAAAWYR
>Human_221
AAAAYVDHFAAECLVSMSSR
>Human_222
AAACEPVR
>Human_223
AAACFFEQPPR
>Human_224
AAACFLLSTGDYACADGSVR
>Human_225
AAACGGLR
>Human_226
AAACMNQK
>Human_227
AAACNPSDR
>Human_228
AAACPDPSLSVWR
>Human_229
AAACPHHR
>Human_230
AAACPSSPHK
>Human_231
AAACTTLGQMATDFAPNFQK
>Human_232
AAACYVVR
>Human_233
AAADAEAVPAR
>Human_234
AAADALNR
>Human_235
AAADESVQLPAAPGSSVR
>Human_236
AAADFATHGK
>Human_237
AAADGALPEAAALEQPAELPASVR
>Human_238
AAADGDDSLYPIAVLIDELR
>Human_239
AAADGGGPGGASVGTEEDGGGVGHR
>Human_240
AAADGSLQWEVGGWR
>Human_241
AAADGVLSEVR
>Human_242
AAADLER
>Human_243
AAADLMAYCEAHAK
>Human_244
AAADLMTYCDAHACEDPLITPVPTSENPFR
>Human_245
AAADLQAAQAEAAELDQQER
>Human_246
AAADLSHGHYLSGDPVCLHEEK
>Human_247
AAADSAQWLSVK
>Human_248
AAADSDPNLDPLMNPHIR
>Human_249
AAADSTSHSYFVNPLFAGAEAEA
>Human_250
AAADTLAVR
>Human_251
AAADTLQGPMQAAYR
>Human_252
AAAEAAAEAK
>Human_253
AAAEAALAAVLALEAGLSAEQR
>Human_254
AAAEAAVPR
>Human_255
AAAEAGGDDAR
>Human_256
AAAEAGQGDR
>Human_257
AAAEALMQVCEHETTQPDMSSPGVFNEVQK
>Human_258
AAAEALR
>Human_259
AAAEALSFTK
>Human_260
AAAEASLNK
>Human_261
AAAEATQETVESLMQK
>Human_262
AAAEAVHHIHLQNFSR
>Human_263
AAAECFVQSYWEQYK
>Human_264
AAAEDEFLPPPR
>Human_265
AAAEDVNVTFEDQQK
>Human_266
AAAEEAR
>Human_267
AAAEEEDGGPEGPNR
>Human_268
AAAEEEPK
>Human_269
AAAEEGCSVGAEADR
>Human_270
AAAEEGHIIPR
>Human_271
AAAEELLAR
>Human_272
AAAEELPVGASAGPQPR
>Human_273
AAAEELQEAAGAGDGATENGVQPPK
>Human_274
AAAEEPR
>Human_275
AAAEEQIK
>Human_276
AAAEESNFPER
>Human_277
AAAEFGAHY
>Human_278
AAAEGAPSK
>Human_279
AAAEGASADK
>Human_280
AAAEGLMSLLR
>Human_281
AAAEGPVGDGELWQTWLPNHVVFLR
>Human_282
AAAEGWR
>Human_283
AAAEIYEEFLAAFEGSDGNK
>Human_284
AAAELADTQLMLGVGLIEK
>Human_285
AAAELALSCLPHAHALNPNEIQR
>Human_286
AAAELNTEVPK
>Human_287
AAAELPLEAEK
>Human_288
AAAELTAPAQGIVTFEDVAVYFSWK
>Human_289
AAAELTAPAQVVLEQGMR
>Human_290
AAAENLPVPAEDMVPEVDLK
>Human_291
AAAENQEYLIDK
>Human_292
AAAEPASSGQQAPAGQGQGQR
>Human_293
AAAEPGGAGCR
>Human_294
AAAEPMGPAQEHELNNYSCK
>Human_295
AAAEPMGPAQVPMNSEVIVDPIQVR
>Human_296
AAAEPMGPAQVPMNSEVIVDPIQVVGMEWR
>Human_297
AAAEPSPR
>Human_298
AAAEQAISVR
>Human_299
AAAEQLQQPLGLTWPVVLIWGNDAEK
>Human_300
AAAEQLR
>Human_301
AAAESAEAQTIR
>Human_302
AAAESDLK
>Human_303
AAAESER
>Human_304
AAAESGNSGTPAR
>Human_305
AAAESSAIQSISHV
>Human_306
AAAETQSLR
>Human_307
AAAEVADTQLMLGVGLIALTK
>Human_308
AAAEVADTQLMLGVGLIEK
>Human_309
AAAEVAGQFVIK
>Human_310
AAAEVNQDYGLDPK
>Human_311
AAAEWLAR
>Human_312
AAAEYLCR
>Human_313
AAAFAEK
>Human_314
AAAFAGGDGDGDQAAGVR
>Human_315
AAAFEEQENETVVVK
>Human_316
AAAFENLAR
>Human_317
AAAFEQLQK
>Human_318
AAAFFLSLFLCLFVVFVVSF
>Human_319
AAAFFLSLFLCLFVVFVVSFVIPCPDR
>Human_320
AAAFLAVLVASAPR
>Human_321
AAAFLCCSFQR
>Human_322
AAAFLGDIALDEEDL
>Human_323
AAAFLGDIALDEEDLR
>Human_324
AAAFMGTPQNQTHQQPHVLR
>Human_325
AAAFPPGFSISEIK
>Human_326
AAAFPQTTEK
>Human_327
AAAFQHLLLLVGIHLLK
>Human_328
AAAFQVAPHSHGEEAVAQDR
>Human_329
AAAFSNSVK
>Human_330
AAAFSPADQDDFVI
>Human_331
AAAFSYYR
>Human_332
AAAFVCPECGK
>Human_333
AAAFVLR
>Human_334
AAAFVTSPPLSPDPTTPDYINSLLAR
>Human_335
AAAFYVR
>Human_336
AAAGAAATHLAPPHGACHCR
>Human_337
AAAGAAATHLEVAR
>Human_338
AAAGAAGAEAPR
>Human_339
AAAGAAVAR
>Human_340
AAAGADAGPGPEPCATLVQGK
>Human_341
AAAGAGAASEHR
>Human_342
AAAGAGAGASSR
>Human_343
AAAGAGAGGGTR
>Human_344
AAAGAGGAR
>Human_345
AAAGAGGPGSLSYR
>Human_346
AAAGALEGVWLAVR
>Human_347
AAAGALER
>Human_348
AAAGAPDGMEEPGMDTEAETVATEAPAR
>Human_349
AAAGAPGVR
>Human_350
AAAGATYAFDAASWTR
>Human_351
AAAGAVGLER
>Human_352
AAAGCLNQVPLSPFLAGPR
>Human_353
AAAGDLGEIFSPQSPK
>Human_354
AAAGDLGGDHLAFSCDVAK
>Human_355
AAAGDLGGLPIMLPVLDPNS
>Human_356
AAAGDLGGMVF
>Human_357
AAAGEDYK
>Human_358
AAAGEEETAAAGSPGR
>Human_359
AAAGEFADDPCS
>Human_360
AAAGEFADDPCSSVK
>Human_361
AAAGEGTPSSR
>Human_362
AAAGEIIYNK
>Human_363
AAAGELQEDSGLCVLAR
>Human_364
AAAGELQEDSGLMALAK
>Human_365
AAAGFER
>Human_366
AAAGFLFCVMVFASAER
>Human_367
AAAGGAEGR
>Human_368
AAAGGAPHIGFVGEPPPYAPPDPK
>Human_369
AAAGGGGGGAAAAGR
>Human_370
AAAGGLAMLTSMR
>Human_371
AAAGGPCIQMDR
>Human_372
AAAGGPGGAALGEAPPGR
>Human_373
AAAGGQGSAVAAEAEPGK
>Human_374
AAAGGSER
>Human_375
AAAGGTASPGGGAR
>Human_376
AAAGHER
>Human_377
AAAGHFAGAIFQGR
>Human_378
AAAGHQQHHGPPLCSPDGAPR
>Human_379
AAAGIQPPGYLIHESACWSDTLQR
>Human_380
AAAGLALLCR
>Human_381
AAAGLEGAPGAR
>Human_382
AAAGLGGGDSGDGTAR
>Human_383
AAAGLLPGGK
>Human_384
AAAGLMSLLR
>Human_385
AAAGLPLAPR
>Human_386
AAAGLQGR
>Human_387
AAAGMVWK
>Human_388
AAAGPAAGPTGPEPMPSYAQLVQR
>Human_389
AAAGPAGAWR
>Human_390
AAAGPAHHK
>Human_391
AAAGPDTACTAAGGPLPGSLR
>Human_392
AAAGPLAR
>Human_393
AAAGPLDMSLPSTPDIK
>Human_394
AAAGPLPPISADTR
>Human_395
AAAGPSTR
>Human_396
AAAGPWR
>Human_397
AAAGQER
>Human_398
AAAGQESEGPAVGPPQPLGK
>Human_399
AAAGQGSVAGK
>Human_400
AAAGQLCLLYLSAGLLSR
>Human_401
AAAGSAAGGFQR
>Human_402
AAAGSAYR
>Human_403
AAAGSAYSCGGTSR
>Human_404
AAAGSELCR
>Human_405
AAAGSHFDAAK
>Human_406
AAAGSLPGLQAQLAQAEQR
>Human_407
AAAGSPVQPAPK
>Human_408
AAAGVGGSLR
>Human_409
AAAGVVSGK
>Human_410
AAAGWSLTLER
>Human_411
AAAGYAACLLPGAGAR
>Human_412
AAAGYPDPYSR
>Human_413
AAAGYYPR
>Human_414
AAAHANTGPEESENEDDGYDVPK
>Human_415
AAAHCAHVFTTVSQITAIEAQHLLK
>Human_416
AAAHFLPK
>Human_417
AAAHGAALLSHWDPTLSSDWDGER
>Human_418
AAAHGQWELQR
>Human_419
AAAHHYGAQCDK
>Human_420
AAAHIHSSPGR
>Human_421
AAAHLECIFR
>Human_422
AAAHLGCWQK
>Human_423
AAAHLQGLIQVASR
>Human_424
AAAHLTVIEK
>Human_425
AAAHQLCLK
>Human_426
AAAIASGLIR
>Human_427
AAAIASSLIR
>Human_428
AAAIGDQSR
>Human_429
AAAIGIDLGTTYSCVGVFQHGK
>Human_430
AAAIGITQVVISR
>Human_431
AAAIGWMPVANCPMPLAPADK
>Human_432
AAAIGWMPVASGPMPAPPR
>Human_433
AAAILALLWVVALVVSVGPLLGWK
>Human_434
AAAILEAWQR
>Human_435
AAAILSR
>Human_436
AAAIPEWIPQLDHGPAHR
>Human_437
AAAIPPIQVTK
>Human_438
AAAIQLQAAFR
>Human_439
AAAIQTMSLDAER
>Human_440
AAAISTPK
>Human_441
AAAISTSR
>Human_442
AAAITDMADLEELSR
>Human_443
AAAITSDILEALGR
>Human_444
AAAIVIGFLMNSEQTSFTSAFSLVK
>Human_445
AAAIVIQQK
>Human_446
AAALAAALGPAEAGMLEK
>Human_447
AAALAAAVAQDPAASGAPSS
>Human_448
AAALACK
>Human_449
AAALAHLDR
>Human_450
AAALALGAAAGCMLK
>Human_451
AAALALVAGVLSGAVLPLWSALPQYK
>Human_452
AAALAPEGNGQAGVLWNSR
>Human_453
AAALAPGPAPAPPPR
>Human_454
AAALASGCTVEIK
>Human_455
AAALASLK
>Human_456
AAALASVLCSSVLSIWMCR
>Human_457
AAALATVNAWAEQTGMK
>Human_458
AAALCDK
>Human_459
AAALCNACELSGK
>Human_460
AAALDAGNIK
>Human_461
AAALDFAR
>Human_462
AAALDGDPGAGPGDHNR
>Human_463
AAALDIAMIK
>Human_464
AAALDPAWPEPR
>Human_465
AAALDVYNAVSTSFQR
>Human_466
AAALEACLDVTK
>Human_467
AAALEAMK
>Human_468
AAALEEHNAAMIS
>Human_469
AAALEEHNAAMK
>Human_470
AAALEFLNR
>Human_471
AAALEQFK
>Human_472
AAALFDSQAPICPICQVLLR
>Human_473
AAALFIAK
>Human_474
AAALFIQQCYR
>Human_475
AAALFVLLGFALLGTHGASGAEDLGSK
>Human_476
AAALFVLLGFALLGTHGASGAGPPR
>Human_477
AAALGASGGAGAGDDDFDQFDK
>Human_478
AAALGCIGLVAHAGQLTAVWR
>Human_479
AAALGGPEDEPGAAEAHFLPR
>Human_480
AAALGTQR
>Human_481
AAALHPAPLR
>Human_482
AAALIQR
>Human_483
AAALISLTWLIGFLISIPPMLGWR
>Human_484
AAALISR
>Human_485
AAALLLLALAALLLALLSLR
>Human_486
AAALLLQNDNNADVESK
>Human_487
AAALLMLTK
>Human_488
AAALLPSR
>Human_489
AAALLVR
>Human_490
AAALMCGVFIPMLNPFIYSIR
>Human_491
AAALNLSALHSPAHR
>Human_492
AAALPEETR
>Human_493
AAALPGAGPQGR
>Human_494
AAALPPQTPPQTR
>Human_495
AAALQALQAQAPTSPPPPPPPLK
>Human_496
AAALQPDFDVSK
>Human_497
AAALQPLPATHAALYHGMALALLSR
>Human_498
AAALQVLPR
>Human_499
AAALQYPSPSAAQDMVER
>Human_500
AAALSATSAGR
>Human_501
AAALSER
>Human_502
AAALSFVSLVDGYFR
>Human_503
AAALSGGGGPGAQAPR
>Human_504
AAALSGGLLSDPELQR
>Human_505
AAALSGLAVR
>Human_506
AAALSGPWGSPPPPPEQIHSAPGPR
>Human_507
AAALSIDLCR
>Human_508
AAALSLSTLASPK
>Human_509
AAALSPEDETWEVLEEAPPPVFPLR
>Human_510
AAALVAMLLEHYGLAGQPSPLPR
>Human_511
AAALVDEGLDPEEHTADGEPSAK
>Human_512
AAALVDR
>Human_513
AAALVLQTIWGYK
>Human_514
AAAMAAAAAETSQR
>Human_515
AAAMAASK
>Human_516
AAAMALFGDLVAAMADR
>Human_517
AAAMANNLQK
>Human_518
AAAMDVDTPSGTNSGAGK
>Human_519
AAAMETEQLGVEIFETADCEENIESQDR
>Human_520
AAAMLNMTGSGYVWLVGER
>Human_521
AAAMLPTVGEGYGYGPESELSQASAATR
>Human_522
AAAMPLALLVLLLLGPGGWCLAEPPR
>Human_523
AAAMSTVDLAR
>Human_524
AAAMTDNTNVNYVR
>Human_525
AAAMTFCR
>Human_526
AAAMTPPEEELK
>Human_527
AAAMVPGR
>Human_528
AAAMVPSGGVPQGLGGR
>Human_529
AAANAELR
>Human_530
AAANAEPR
>Human_531
AAANAVLQDK
>Human_532
AAANEEGK
>Human_533
AAANEQLTR
>Human_534
AAANFSDR
>Human_535
AAANGDVAK
>Human_536
AAANGFCVFNNVAIAAAHAK
>Human_537
AAANGLMQTSK
>Human_538
AAANIIR
>Human_539
AAANILR
>Human_540
AAANLQPR
>Human_541
AAANPDLQGHLPSFQQSAFNR
>Human_542
AAANQMR
>Human_543
AAANSGWR
>Human_544
AAANSSHGK
>Human_545
AAANVISR
>Human_546
AAANYCR
>Human_547
AAAPAALTPR
>Human_548
AAAPAEGPPGGIQPEAAEPK
>Human_549
AAAPAPEEEMDECEQALAAEPK
>Human_550
AAAPAPGCCPPTPNPGSR
>Human_551
AAAPAPMVR
>Human_552
AAAPAPPPQGTPQTLTPTEAQPHPR
>Human_553
AAAPAPVSEAVCR
>Human_554
AAAPASPFR
>Human_555
AAAPCIIFFDELDSLAPSR
>Human_556
AAAPDDLALLK
>Human_557
AAAPDVAPAP
>Human_558
AAAPDVAPAPGPAPR
>Human_559
AAAPEAYVQK
>Human_560
AAAPELSYR
>Human_561
AAAPGGLASSCGR
>Human_562
AAAPGGSAQPAGPGPR
>Human_563
AAAPGLLVWLLVLR
>Human_564
AAAPGPCPPPPPPPR
>Human_565
AAAPGQLR
>Human_566
AAAPGTAVLLVTANVGSLFDDPENLQK
>Human_567
AAAPGVAMNGWMPAR
>Human_568
AAAPGVEDEPLLR
>Human_569
AAAPGWR
>Human_570
AAAPHHR
>Human_571
AAAPHSFVALWAPLFLLR
>Human_572
AAAPIHDADAQESSLGLTGLQSLLQGFSR
>Human_573
AAAPLAAGALQLLAGSTVLLEAYAR
>Human_574
AAAPLFTGFLVLHSEPR
>Human_575
AAAPLLPR
>Human_576
AAAPLPPPPSPGVSGGK
>Human_577
AAAPLSIAAPPLPAYPPAHSQR
>Human_578
AAAPNTPK
>Human_579
AAAPPDAPAR
>Human_580
AAAPPDYSK
>Human_581
AAAPPLSK
>Human_582
AAAPPQPSPPPTK
>Human_583
AAAPPSYCFVAFPPR
>Human_584
AAAPQAPGR
>Human_585
AAAPQAWAGPMEEPPQAQAPPR
>Human_586
AAAPSALLLLPPFPVLSTYR
>Human_587
AAAPSCPAR
>Human_588
AAAPSEDPWQAVK
>Human_589
AAAPSFFFSR
>Human_590
AAAPSFFFSSIK
>Human_591
AAAPSGPAPTTSIR
>Human_592
AAAPSPDR
>Human_593
AAAPTGLQPPGCK
>Human_594
AAAPTLSEHFR
>Human_595
AAAPTQIEAELYYLIAR
>Human_596
AAAPVAAGSGAGR
>Human_597
AAAPVCSSK
>Human_598
AAAPVVMDVLQTDVSQNFGLELDTK
>Human_599
AAAPVVSVPCIPPHR
>Human_600
AAAPWPSLLLGT
>Human_601
AAAPYLLR
>Human_602
AAAQALGQMSLGK
>Human_603
AAAQCYIDLIIK
>Human_604
AAAQDSEQ
>Human_605
AAAQDSEQESAGMEGR
>Human_606
AAAQDSEQVGHTMPHVSSCHR
>Human_607
AAAQEADGAR
>Human_608
AAAQELR
>Human_609
AAAQETVR
>Human_610
AAAQGEAEAPTLYLWK
>Human_611
AAAQGPEGDIQEQELQSEELGLR
>Human_612
AAAQIAQALLGAEER
>Human_613
AAAQLLQSQAQQSGAQQTK
>Human_614
AAAQLSLTQLSSGNPVYEK
>Human_615
AAAQLTYCSLCPPDDLADR
>Human_616
AAAQMEK
>Human_617
AAAQNSPEDEGLLIVK
>Human_618
AAAQPQAVASTHAEAMSDAK
>Human_619
AAAQQCR
>Human_620
AAAQQLGEVVK
>Human_621
AAAQQTCER
>Human_622
AAAQSQCQISTLR
>Human_623
AAAQVAALAAWLLGR
>Human_624
AAAQVLGSSGLFNNHGLQVQQQQQR
>Human_625
AAAQVLNTLWQYR
>Human_626
AAAQVSEAVLAINLLIGK
>Human_627
AAAQWVR
>Human_628
AAAQYYLGNFR
>Human_629
AAASAALELPLGPAPVSVAPQAEAEAR
>Human_630
AAASAELNAALEELAAR
>Human_631
AAASAGATR
>Human_632
AAASAHPLQMEAY
>Human_633
AAASAMAEASSETTSEEGQSIQEPK
>Human_634
AAASAPPEEAESAQASLAPK
>Human_635
AAASAPSSLLDQPCLCPAPSVR
>Human_636
AAASAQGAVAPGPDGGGPFPPWPLG
>Human_637
AAASASCR
>Human_638
AAASASVAGSSGPAACSPPSSSAPR
>Human_639
AAASATVSVQVTDANDPPAFHPQSFIVNK
>Human_640
AAASAVSVLLVAAER
>Human_641
AAASDVTCPTGGDGADPK
>Human_642
AAASEAPQDVTYAQLHSFTLR
>Human_643
AAASEAPQDVTYAQLHSLTLR
>Human_644
AAASEAPQDVTYAR
>Human_645
AAASEETR
>Human_646
AAASEPVDSGALWGLER
>Human_647
AAASESNNYMNHVAK
>Human_648
AAASFFACLVMIAYGVSAFF
>Human_649
AAASFFACLVMIAYGVSAFFSYQAWR
>Human_650
AAASFVVLMSGENSAK
>Human_651
AAASGIMGR
>Human_652
AAASGNENIQPPPLAYK
>Human_653
AAASGQPR
>Human_654
AAASGSVLQR
>Human_655
AAASGYTDLR
>Human_656
AAASHGPHGASPGGAGSMPLK
>Human_657
AAASHLFPFEQL
>Human_658
AAASHPLSR
>Human_659
AAASHPSSCSSWTAYTR
>Human_660
AAASIANIVK
>Human_661
AAASLAAVSGTAAASLGSAQPTDLGAHK
>Human_662
AAASLAELPLPTPPPAPPPEPEK
>Human_663
AAASLAWVLR
>Human_664
AAASLDTAALSATDMALALNR
>Human_665
AAASLDTATFSTTEMALALNR
>Human_666
AAASLHELCAAR
>Human_667
AAASLPPHDSHWK
>Human_668
AAASLSQPEEEQK
>Human_669
AAASLVSR
>Human_670
AAASMGDTLSEQQLG
>Human_671
AAASMGDTLSEQQLGDSDIPVIVYR
>Human_672
AAASMPGSCPLLPQQLALGFSR
>Human_673
AAASNEPK
>Human_674
AAASPDYYK
>Human_675
AAASPELSSPLANQSLLLLLVLANL
>Human_676
AAASPELSSPLANQSLLLLLVLANLTDA
>Human_677
AAASPPTPIR
>Human_678
AAASPTQTPPTTSTIR
>Human_679
AAASQGAEK
>Human_680
AAASSPPR
>Human_681
AAASSPVTTLTQTMHDLAGLGSETPK
>Human_682
AAASSSDSDACGAESNEANSK
>Human_683
AAASSSGQMGSQPPLLSR
>Human_684
AAASSSLEDLDLSGEEVQR
>Human_685
AAASSSPER
>Human_686
AAASTCAALLILLWALTTEGDLK
>Human_687
AAASTDYYK
>Human_688
AAASVLTTSMVTMEPGYLFLGSR
>Human_689
AAASVLVTSR
>Human_690
AAASVMCHIEPDDGDDFVR
>Human_691
AAASVSAASGSHLSNSFAEPSR
>Human_692
AAASVSAASGSHLSPYFLLLR
>Human_693
AAASVSAASGSHLSTR
>Human_694
AAASVTPPGSLELLQPGFSK
>Human_695
AAASYALGR
>Human_696
AAASYDQLLK
>Human_697
AAATAAAALAAADPPPAMPQAAGAGGPTTR
>Human_698
AAATAAGAGEDMDESSLLDLLECSVCLER
>Human_699
AAATAEEPDPK
>Human_700
AAATAGGGGGAR
>Human_701
AAATAGGQGGAAR
>Human_702
AAATASPR
>Human_703
AAATCFAR
>Human_704
AAATDHR
>Human_705
AAATEEPEVIPDPAK
>Human_706
AAATELNR
>Human_707
AAATELNSWS
>Human_708
AAATELNSWSVVLGSLQR
>Human_709
AAATETGQAAVPSR
>Human_710
AAATFTQEDVNLGLIR
>Human_711
AAATGAVAASAASGQAEGK
>Human_712
AAATGDPGLSK
>Human_713
AAATGIHSK
>Human_714
AAATGLPEGPAVPVPSR
>Human_715
AAATGNASPGK
>Human_716
AAATGPSFWLGNETLK
>Human_717
AAATGSGDWNTTLACFVAILIFPEPQDR
>Human_718
AAATGSGDWNTTLACFVAILIICL
>Human_719
AAATIDSLASR
>Human_720
AAATISIAEWSK
>Human_721
AAATIVAMAGTGPGK
>Human_722
AAATIVHDTSEAVELCPAYGLYLK
>Human_723
AAATLAVR
>Human_724
AAATLLCQPLASLPSTTMASTFSAQR
>Human_725
AAATLMSER
>Human_726
AAATLQAMATTAVLTTTFQAPTDSK
>Human_727
AAATLTSK
>Human_728
AAATMATPLPGR
>Human_729
AAATNPAR
>Human_730
AAATPEPAMAQPDSTAPEGATGQAPPSSK
>Human_731
AAATPESQEPQAK
>Human_732
AAATQPAK
>Human_733
AAATQPDAK
>Human_734
AAATSIFETIDR
>Human_735
AAATTAQEYLK
>Human_736
AAATTGQGK
>Human_737
AAATTPTK
>Human_738
AAATTSQPVLTSQQIETIFFK
>Human_739
AAATVPAAPM
>Human_740
AAATVPAAPMQLFNGDICAFCHK
>Human_741
AAATYEQMK
>Human_742
AAATYVQEFLPHSICAMQ
>Human_743
AAAVAAAGAGEPQSPDELLPK
>Human_744
AAAVAAAGR
>Human_745
AAAVAAALAR
>Human_746
AAAVAAAPGALGSLHAGGAR
>Human_747
AAAVAAAVASAAAAQEVGR
>Human_748
AAAVAAPLAAGGEEAAATTSVPGSPGLPGR
>Human_749
AAAVAELLWLR
>Human_750
AAAVAGMLR
>Human_751
AAAVALFNLDIR
>Human_752
AAAVAMETDDAGNR
>Human_753
AAAVAVAAASR
>Human_754
AAAVAYFGISVDPDDILPGALR
>Human_755
AAAVDFTAR
>Human_756
AAAVDLTNHLEYTLK
>Human_757
AAAVDPTPAAPAR
>Human_758
AAAVFIK
>Human_759
AAAVGIYEQYLSEK
>Human_760
AAAVGSVATLATEPGEDAFR
>Human_761
AAAVGTANK
>Human_762
AAAVGWLPLAQQPLPPAPGVK
>Human_763
AAAVHSSK
>Human_764
AAAVHTAIR
>Human_765
AAAVIQR
>Human_766
AAAVLAAESMVVTLAK
>Human_767
AAAVLGMDK
>Human_768
AAAVLGNLIFGSLVSITK
>Human_769
AAAVLGQLGALWIHNLR
>Human_770
AAAVLGQLGK
>Human_771
AAAVLLGCAPAAAAAATTTSEATPR
>Human_772
AAAVLLSDPQFQWSVR
>Human_773
AAAVLLSSTGLMELLEK
>Human_774
AAAVLMDR
>Human_775
AAAVLPDFTGVR
>Human_776
AAAVLPVLDLAQR
>Human_777
AAAVLTDR
>Human_778
AAAVMQAAANSAQSR
>Human_779
AAAVPDEAVAR
>Human_780
AAAVPQR
>Human_781
AAAVPVEFQEHHLSEVQNMASEEK
>Human_782
AAAVQADDVEVLK
>Human_783
AAAVQESAR
>Human_784
AAAVSAEGK
>Human_785
AAAVSALAK
>Human_786
AAAVSEAEADFYEQNSR
>Human_787
AAAVSETSGLMLTASEDGSVR
>Human_788
AAAVSGVYR
>Human_789
AAAVSLEEALLR
>Human_790
AAAVSLENVLLDVK
>Human_791
AAAVSSGFDGAIQLVSLGGR
>Human_792
AAAVSSVVR
>Human_793
AAAVTIPGPR
>Human_794
AAAVTPDHSYTR
>Human_795
AAAVVCSQLDCPSSIIGMGLGNASTGYGK
>Human_796
AAAVVDGTPCR
>Human_797
AAAVVEHIDER
>Human_798
AAAVVGDATVTISHR
>Human_799
AAAVVGINSETIMK
>Human_800
AAAVVLAAGLR
>Human_801
AAAVVVAEGDSDSR
>Human_802
AAAVWESLE
>Human_803
AAAVWPNGTCR
>Human_804
AAAVYAMEINVEK
>Human_805
AAAWEPR
>Human_806
AAAWEPTEPPDGDFQTEV
>Human_807
AAAWGGHEDIVLNLLQHGAEVNK
>Human_808
AAAWGSSLTAATQR
>Human_809
AAAWLLLGAATGLTR
>Human_810
AAAWPSGPSAPEAVTAR
>Human_811
AAAWTSSSACLCAPWGLR
>Human_812
AAAWTVVLVTLVLGLAVAGPVPTSK
>Human_813
AAAWWGR
>Human_814
AAAYAFAIR
>Human_815
AAAYDIR
>Human_816
AAAYDISEDEED
>Human_817
AAAYDLLVEMVK
>Human_818
AAAYGVR
>Human_819
AAAYIHLCAR
>Human_820
AAAYLDPNLNHTPNSSTK
>Human_821
AAAYLLQGSFYGHSIYATLYMDTWR
>Human_822
AAAYLSEAMK
>Human_823
AAAYNLEER
>Human_824
AAAYNLVQHGITNLCVIGGDGSLTGANIFR
>Human_825
AAAYPAAENTEILHCTETICEK
>Human_826
AAAYSAQVQPVDGATR
>Human_827
AAAYVSEELK
>Human_828
AACACDQK
>Human_829
AACAEAGQAGVHAYPSGSPFLFWEQYLGLR
>Human_830
AACALLNSGGGVIQMEMANR
>Human_831
AACALLNSGGGVIR
>Human_832
AACANNVGLLR
>Human_833
AACAQLNDFLQEYGTQGCQV
>Human_834
AACASASINV
>Human_835
AACASPAESYSVTQAGVQWCDLR
>Human_836
AACASVSGWVAPSVPWGCCGPR
>Human_837
AACAWEQVPFFLFIVFVVYTLLPFSMR
>Human_838
AACCCAPQPAEDEPPAPPAVCPR
>Human_839
AACCLAGAR
>Human_840
AACDLVR
>Human_841
AACDPWK
>Human_842
AACDVFCVGDDVNIEK
>Human_843
AACEFSETDVTNTEHHQPSNNDLNTTEK
>Human_844
AACEQQAVALTLQEDR
>Human_845
AACETFDVR
>Human_846
AACFAIQK
>Human_847
AACFCHR
>Human_848
AACFDAFHPLSPLR
>Human_849
AACFDGHLEIVK
>Human_850
AACFDGHLEVVR
>Human_851
AACFDGR
>Human_852
AACFGADLPGTYSCCSTLPEAR
>Human_853
AACGAVFLSLFSAESAQSK
>Human_854
AACGAVLLTELLER
>Human_855
AACGCDGQLEMQQIK
>Human_856
AACGGTCK
>Human_857
AACGPSSCYALFPR
>Human_858
AACHPAPLPPMP
>Human_859
AACIAAGHWAAMGLGR
>Human_860
AACIAEQYHTVLK
>Human_861
AACICAEEEK
>Human_862
AACIHSGMTR
>Human_863
AACILTSQTLMR
>Human_864
AACIMCAYLK
>Human_865
AACLAAGALQIR
>Human_866
AACLALK
>Human_867
AACLCFR
>Human_868
AACLDILILR
>Human_869
AACLDILLPDDDSL
>Human_870
AACLDILMLR
>Human_871
AACLDILTAR
>Human_872
AACLDILVQSV
>Human_873
AACLDSGILFR
>Human_874
AACLESAQEPAGAWGNK
>Human_875
AACLESAQEPSGAWGNK
>Human_876
AACLHSPGLGQPR
>Human_877
AACLIQAHYR
>Human_878
AACLLDGVPVAL
>Human_879
AACLLDGVPVALK
>Human_880
AACLLGK
>Human_881
AACLLHNR
>Human_882
AACLLPK
>Human_883
AACLLTK
>Human_884
AACLPLPGYR
>Human_885
AACLSPQH
>Human_886
AACLSSR
>Human_887
AACLVAAAYALK
>Human_888
AACLVQQK
>Human_889
AACNGPYDGK
>Human_890
AACNGYDTLFLK
>Human_891
AACNIYQPN
>Human_892
AACNLAAGLPYSE
>Human_893
AACNLLQR
>Human_894
AACNLQR
>Human_895
AACPCPQSSPPEQK
>Human_896
AACPGTAK
>Human_897
AACPGTSSTR
>Human_898
AACPHQESQSHGPPK
>Human_899
AACPLDSESAEGVVPPASGGGR
>Human_900
AACPPQPAGR
>Human_901
AACPVLCSGNGQYSK
>Human_902
AACQCPTHSHTYSQAPGLSPSGK
>Human_903
AACQCPTHSHTYSQDGCFK
>Human_904
AACQCVEPIK
>Human_905
AACQEAQTSLALLPR
>Human_906
AACQEAQVFGNQLIPPNAQVK
>Human_907
AACQGCR
>Human_908
AACQLVK
>Human_909
AACQMLCR
>Human_910
AACQVMAVLLEEDR
>Human_911
AACSAAAMEEDSEASSSR
>Human_912
AACSDPGASGR
>Human_913
AACSGASR
>Human_914
AACSGTVR
>Human_915
AACSQASVAPHVLK
>Human_916
AACSSALGYLTYNANAFR
>Human_917
AACSSGAAQAEAL
>Human_918
AACSSPLPPHCR
>Human_919
AACSSSEEDDCVSLSK
>Human_920
AACSVVR
>Human_921
AACTASGAPTGAPR
>Human_922
AACTIQTAFR
>Human_923
AACTMSVCSSACSDSWR
>Human_924
AACTVQR
>Human_925
AACVALLLPGAPAR
>Human_926
AACVIQSYWR
>Human_927
AACVLLSLLPVLWVPVAALAQLLTR
>Human_928
AACVLTYDLVLEDPLELHK
>Human_929
AACVPWENK
>Human_930
AACVSCPAQGVSSVDVA
>Human_931
AACYAANSPR
>Human_932
AACYAHLYVTDVVPGPPDGAPQVVAVTGR
>Human_933
AACYFTMGLYEK
>Human_934
AADAACNGLPGSDSR
>Human_935
AADAAGPGCPR
>Human_936
AADAAHLDGGR
>Human_937
AADADIGANAEMEYK
>Human_938
AADAEAEVASLNR
>Human_939
AADAEPLEIILHLPLLCEDK
>Human_940
AADAGSYMATATNELGQATCAASLTVR
>Human_941
AADALEEQQR
>Human_942
AADALIAISNYR
>Human_943
AADALLK
>Human_944
AADALNSSMLK
>Human_945
AADALVAGAISNGGLYVK
>Human_946
AADAPFVINAIIR
>Human_947
AADAVEDLR
>Human_948
AADAVGEILLSLSYLPTAER
>Human_949
AADCAVDHHFR
>Human_950
AADCDLQITNAQTK
>Human_951
AADCEVEQWDSDEPIPAK
>Human_952
AADCHLSR
>Human_953
AADCISEPVNR
>Human_954
AADCPGK
>Human_955
AADDAER
>Human_956
AADDAEVEIQVK
>Human_957
AADDDNGDGTSLFDVFSASPLK
>Human_958
AADDFLEDLPLEETGAIER
>Human_959
AADDGEGIVGAAMPDSGPLPLLQDMNK
>Human_960
AADDPENGER
>Human_961
AADDSDSEFGYFSFSFSK
>Human_962
AADDTWEPFASGK
>Human_963
AADEAAVNWVFVTDTLNFSFWSEQDEHK
>Human_964
AADEALNAMTSNGSHR
>Human_965
AADEAMEER
>Human_966
AADEAVIEMSK
>Human_967
AADEDAGR
>Human_968
AADEDEK
>Human_969
AADEDVFR
>Human_970
AADEDWDSELEDDLLGEDLLSGK
>Human_971
AADEEAFEDNSEEYIR
>Human_972
AADEESLEGEGAGGADAAEESSGTK
>Human_973
AADEGPEGR
>Human_974
AADEGSAEK
>Human_975
AADEIEK
>Human_976
AADELMCIDGIPVK
>Human_977
AADENEDCSALTNEIIVTMHTFQDGLETK
>Human_978
AADENFDYLFK
>Human_979
AADEPAYLTVGTDVSAK
>Human_980
AADEPQLLHGAGICK
>Human_981
AADEQMALSK
>Human_982
AADESER
>Human_983
AADESSQNTLR
>Human_984
AADETLCQTK
>Human_985
AADEVAEGK
>Human_986
AADEVAGGAR
>Human_987
AADEVLAEAK
>Human_988
AADFAQDIDINPGAVYK
>Human_989
AADFEDLLSGQGFNAHK
>Human_990
AADFHGNDFGNDR
>Human_991
AADFIDQALAQK
>Human_992
AADFIEELSSLFK
>Human_993
AADFIQR
>Human_994
AADFLCPELYTTAWAHVAVR
>Human_995
AADFLFSCDASHPDTLR
>Human_996
AADFLSEPEGGPEMAK
>Human_997
AADFPSDWSDGEMMLK
>Human_998
AADFQLHTHVNDGTEFGGSIYQK
>Human_999
AADGAAASNAADSANASLVNGK
>Human_1000
AADGAAEALWGR
>Human_1001
AADGAAEPGVVGQMIEAAEER
>Human_1002
AADGCFLGDVGFWVER
>Human_1003
AADGDFR
>Human_1004
AADGDWQDFYEFQEPAR
>Human_1005
AADGEEQR
>Human_1006
AADGFLFVVGCDR
>Human_1007
AADGFNSPTPPWLGFVSSFSCSNSLK
>Human_1008
AADGMIYSTINTPIAATLPITTQPASVLR
>Human_1009
AADGNTALHYAALYNQPDCLK
>Human_1010
AADGNYYNAR
>Human_1011
AADGPGDR
>Human_1012
AADGQCSLPASWR
>Human_1013
AADGSAVSTVTK
>Human_1014
AADGSLDTQPK
>Human_1015
AADGSLSAK
>Human_1016
AADGSPCNVLLCSVVPSR
>Human_1017
AADGTYILNGDYTLSTLEQDIMYK
>Human_1018
AADGVDER
>Human_1019
AADHDVGSELPPEGVLGALLR
>Human_1020
AADHLEALAAIEDFFLEHEALGISMAK
>Human_1021
AADHYSQQMAQQLR
>Human_1022
AADIAEALYSVPR
>Human_1023
AADICPLDVEENLTAGK
>Human_1024
AADIDLYHCPNCEVLHGPSIMK
>Human_1025
AADIDQEVK
>Human_1026
AADIEQQAVFAVFDENK
>Human_1027
AADIFPR
>Human_1028
AADIGGLWATIR
>Human_1029
AADIGVAMGQTGTDVCK
>Human_1030
AADIHTFSSVLEK
>Human_1031
AADIIDGLR
>Human_1032
AADIIECFSVPVSYR
>Human_1033
AADIPDSSLWENPDSAQANGIDSVLSR
>Human_1034
AADIQSYMDMLNPELGLPR
>Human_1035
AADISESSGADCK
>Human_1036
AADISLDNLVEGK
>Human_1037
AADIWSLGCTIIEMATGK
>Human_1038
AADIWSLGCTVIEMATGR
>Human_1039
AADIWSLGCVVIEMVTGK
>Human_1040
AADLAEALYGVPGSNQELLLK
>Human_1041
AADLAFLEK
>Human_1042
AADLAHITAR
>Human_1043
AADLDTQR
>Human_1044
AADLDVGVNGQIEYVFGAATESVR
>Human_1045
AADLFESEGAK
>Human_1046
AADLGPWNDTINGTWDGDELGYR
>Human_1047
AADLGTTK
>Human_1048
AADLHGSVGQR
>Human_1049
AADLLAADFSGK
>Human_1050
AADLLAFTHK
>Human_1051
AADLLAVHAVK
>Human_1052
AADLLAYIHK
>Human_1053
AADLLEMATFLQK
>Human_1054
AADLLLHSK
>Human_1055
AADLLQFPAVK
>Human_1056
AADLLVNPLDPR
>Human_1057
AADLLYAMCDR
>Human_1058
AADLNGDLT
>Human_1059
AADLNGDLTATR
>Human_1060
AADLNLEWISLPR
>Human_1061
AADLPDR
>Human_1062
AADLQDTASLTLK
>Human_1063
AADLQLEMTQK
>Human_1064
AADLSFCQQEK
>Human_1065
AADLTLGPEACEPLVSMDTEDVVR
>Human_1066
AADLVEALYGMPHNNQEIILK
>Human_1067
AADLVEALYGTPHNNQDIILK
>Human_1068
AADMDLEWR
>Human_1069
AADMGNLK
>Human_1070
AADMGNPVGQSGLGMAYLYGR
>Human_1071
AADMLSGPR
>Human_1072
AADNAGSECACSEDPAAPAR
>Human_1073
AADNCMSWYCNAFIFHLVYK
>Human_1074
AADNESAGQWVHVSDTYLQVVPESR
>Human_1075
AADNYECNR
>Human_1076
AADPAEDA
>Human_1077
AADPAPEVR
>Human_1078
AADPDLGGSQFGR
>Human_1079
AADPGPGAELDPAAPPPAR
>Human_1080
AADPIDPPGPPAK
>Human_1081
AADPISTFLFSICALGSTAPTLR
>Human_1082
AADPLNLSFLLDEHFPK
>Human_1083
AADPLVDQ
>Human_1084
AADPPAENSSAPEAEQGGAE
>Human_1085
AADPPELEYQEAVSK
>Human_1086
AADPSSLQSHIPVLDK
>Human_1087
AADPTAPGSDSAVTLR
>Human_1088
AADPTELR
>Human_1089
AADPTFVMGHAMATGLVLIGTGSSVK
>Human_1090
AADPVPSFDESSQDTSEK
>Human_1091
AADPVSPLLHELTFQAMAYDLLDIEQDTYR
>Human_1092
AADPWVLK
>Human_1093
AADPYSDLVK
>Human_1094
AADQFDIYSSQQSK
>Human_1095
AADQGHR
>Human_1096
AADQNGGGGR
>Human_1097
AADQTTAEQGMR
>Human_1098
AADQYLSQK
>Human_1099
AADSDDGAVSAPAASDGGVSK
>Human_1100
AADSEPESEVFEITDFTTASEWER
>Human_1101
AADSICDGDLVDSQIR
>Human_1102
AADSIPTSSNMEETQQK
>Human_1103
AADSLDTCPIPPK
>Human_1104
AADSLQQNLQR
>Human_1105
AADSPFSSDK
>Human_1106
AADSPSDIGGGCLGQTAWTGAEPGAVR
>Human_1107
AADSQNSGEGNTGAAESSFSQEVSR
>Human_1108
AADSSAPEDSEK
>Human_1109
AADSSDSDGAEESPAEPGAPR
>Human_1110
AADSSFWEIADHGQIDSMEQLVLTYQPER
>Human_1111
AADSSPDTSDNEAK
>Human_1112
AADSTSQCGK
>Human_1113
AADSVEDEIEEVALR
>Human_1114
AADSVLNGHR
>Human_1115
AADTAPGETLAPR
>Human_1116
AADTASYFCATD
>Human_1117
AADTAVGWALGYMLNLTNLIPADPPGLR
>Human_1118
AADTDGDGQVNYEEFVR
>Human_1119
AADTEEMDIEMDSGDEA
>Human_1120
AADTIEALQK
>Human_1121
AADTIGYPVMIR
>Human_1122
AADTIIGFEHGTAVER
>Human_1123
AADTNEVVK
>Human_1124
AADTQEFR
>Human_1125
AADTQVSETLK
>Human_1126
AADTTPR
>Human_1127
AADTVILWAR
>Human_1128
AADVAEALYSTPR
>Human_1129
AADVCPWDVPDAGVYK
>Human_1130
AADVENVPPVISTPHHYLISIYR
>Human_1131
AADVEPSLPEPK
>Human_1132
AADVEPSSPEPK
>Human_1133
AADVEPSSPK
>Human_1134
AADVEQLK
>Human_1135
AADVFMCSPR
>Human_1136
AADVLLR
>Human_1137
AADVLVYLADDTVVPLAVENLPSLR
>Human_1138
AADVQAR
>Human_1139
AADVSVTHR
>Human_1140
AADVVGDVYVLVEHPFEYTGK
>Human_1141
AADVWSLGVMLYTLLVGR
>Human_1142
AADVWSLGVMLYTMLVGR
>Human_1143
AADVYAFGTVWYELQAR
>Human_1144
AADWAEALPAWR
>Human_1145
AADWLFSADVSR
>Human_1146
AADYEDDQEQIK
>Human_1147
AADYLHVALDLLER
>Human_1148
AADYMHVALGLLEEK
>Human_1149
AADYNQALGTCR
>Human_1150
AADYYSQQMAQR
>Human_1151
AAEAAAAPAESAAPAAGEEPSK
>Human_1152
AAEAAADEPALCLQCDMNDCYSR
>Human_1153
AAEAAASSR
>Human_1154
AAEAAATTPR
>Human_1155
AAEAADLGLGAAVPVELR
>Human_1156
AAEAAEAAAAAAAAGSGK
>Human_1157
AAEAAINILK
>Human_1158
AAEAALQTLLR
>Human_1159
AAEAAPPTQEAQG
>Human_1160
AAEAAPVVK
>Human_1161
AAEAATGK
>Human_1162
AAEACAR
>Human_1163
AAEADGPLK
>Human_1164
AAEAEAAVTWVAYSAFAAHPFLYGLLQR
>Human_1165
AAEAEGAPGPGAR
>Human_1166
AAEAELK
>Human_1167
AAEAEPR
>Human_1168
AAEAEQEMQR
>Human_1169
AAEAESK
>Human_1170
AAEAEVELSAR
>Human_1171
AAEAFLR
>Human_1172
AAEAFSELSK
>Human_1173
AAEAGETQDPHAQLSGS
>Human_1174
AAEAGGAEEQYGFLTTPTK
>Human_1175
AAEAHPEPQR
>Human_1176
AAEAHVDAHYYEQNEQPTGTCAACITGDNR
>Human_1177
AAEALAAEAVASR
>Human_1178
AAEALEAAAAR
>Human_1179
AAEALHGEADSSGVLAAVDATVNK
>Human_1180
AAEALQSVLDAEIR
>Human_1181
AAEALVR
>Human_1182
AAEAPAAGLLR
>Human_1183
AAEAPSMGTLMGVYLPCLQNIFGVILFLR
>Human_1184
AAEAQLGGLR
>Human_1185
AAEASESGPALHELMR
>Human_1186
AAEASLPNEDVDFDVATSSR
>Human_1187
AAEATAVAGSGAVGGCLAK
>Human_1188
AAEATEGPTSEPSSSGPGR
>Human_1189
AAEATNDYETLVK
>Human_1190
AAEATVCANNSK
>Human_1191
AAEAVATGAK
>Human_1192
AAEAVCR
>Human_1193
AAEAVLK
>Human_1194
AAEAWATQCIWAHGPSQLMR
>Human_1195
AAEAWLGAGR
>Human_1196
AAEAYHLAAGAGAYVGYWVAMLTLYWVGVR
>Human_1197
AAEAYQK
>Human_1198
AAECAGK
>Human_1199
AAECLDVDECHR
>Human_1200
AAECNIVVTQPR
>Human_1201
AAECPAGFVR
>Human_1202
AAECPAGGP
>Human_1203
AAECSDFPVPSAEGTPIQGSK
>Human_1204
AAECVHR
>Human_1205
AAEDAANR
>Human_1206
AAEDAGTPVAHPPAFSTR
>Human_1207
AAEDAVWSGATFITHLFNAMLPFHHR
>Human_1208
AAEDAVYELQSK
>Human_1209
AAEDDEDDDVDTK
>Human_1210
AAEDDSASPPGAASDAEPGDEER
>Human_1211
AAEDEEVPAFFK
>Human_1212
AAEDEGEHICHHR
>Human_1213
AAEDELNIEAK
>Human_1214
AAEDELQLPR
>Human_1215
AAEDGASSQLPAAEGSG
>Human_1216
AAEDGFR
>Human_1217
AAEDLEIATELQDEVLK
>Human_1218
AAEDLFVNIR
>Human_1219
AAEDLLSQIQENYQK
>Human_1220
AAEDMPEAEQDLER
>Human_1221
AAEDPVAAAPR
>Human_1222
AAEDSALQYMNFMNVIFAAQK
>Human_1223
AAEDSAR
>Human_1224
AAEDSGGGDDK
>Human_1225
AAEDSNLISGFDVPEGSDK
>Human_1226
AAEDSPYWVSPAYSK
>Human_1227
AAEDSYAK
>Human_1228
AAEDTGGIHMEEAPETYIPSR
>Human_1229
AAEDWTENPEPFNASFYR
>Human_1230
AAEDYGVIK
>Human_1231
AAEEAASTLASSIHPEQCIK
>Human_1232
AAEEAEEAR
>Human_1233
AAEEAER
>Human_1234
AAEEAFEVK
>Human_1235
AAEEAGGK
>Human_1236
AAEEAMVLDPNYR
>Human_1237
AAEEAPEEAPEDAAR
>Human_1238
AAEECGYSVQVISMEPESCSPK
>Human_1239
AAEEDDLDSSLASVFR
>Human_1240
AAEEEAAAGGK
>Human_1241
AAEEEAGSEQK
>Human_1242
AAEEEDEADPK
>Human_1243
AAEEEDEVEWVVESIAGFLR
>Human_1244
AAEEEEEEEEEVDLACTPTDVR
>Human_1245
AAEEEEVDSADTGER
>Human_1246
AAEEEINSLYK
>Human_1247
AAEEELVFQK
>Human_1248
AAEEEPGEPFEIVER
>Human_1249
AAEEEPSTSATVPMSK
>Human_1250
AAEEFVNIYYETMDK
>Human_1251
AAEEFVNVYYTTMDK
>Human_1252
AAEEGGANQSPR
>Human_1253
AAEEGQK
>Human_1254
AAEEGVASAASAGGSWGTAAMGR
>Human_1255
AAEEIGIK
>Human_1256
AAEEITSHDVR
>Human_1257
AAEELDMENEFLLPPVFGEEYEEQPR
>Human_1258
AAEELHR
>Human_1259
AAEELLGSLEIDHTQYR
>Human_1260
AAEELLQR
>Human_1261
AAEELQYLR
>Human_1262
AAEELSK
>Human_1263
AAEELTWER
>Human_1264
AAEEMESR
>Human_1265
AAEEMEWFNNYK
>Human_1266
AAEEMHWPVPMK
>Human_1267
AAEENER
>Human_1268
AAEEPDAEPGGR
>Human_1269
AAEEPQQQK
>Human_1270
AAEEPSK
>Human_1271
AAEEPVSEVTVGVSVLAER
>Human_1272
AAEEQGDDQDSEK
>Human_1273
AAEEQLSAR
>Human_1274
AAEESASQIQSSAQR
>Human_1275
AAEESER
>Human_1276
AAEESGAK
>Human_1277
AAEESLR
>Human_1278
AAEESTAR
>Human_1279
AAEETLNWK
>Human_1280
AAEETNMEK
>Human_1281
AAEETTSNNVFPFK
>Human_1282
AAEEVEAK
>Human_1283
AAEEVLQTVDHYK
>Human_1284
AAEEVMCYTSLQLR
>Human_1285
AAEEVTLQTGIK
>Human_1286
AAEEWCAYPLMLQFK
>Human_1287
AAEFDTFLASGLR
>Human_1288
AAEFGEPTSEQTGTAAGK
>Human_1289
AAEFHMAQLLR
>Human_1290
AAEFLAACAGGDLDEAR
>Human_1291
AAEFLQMLEAIK
>Human_1292
AAEFNSNLNR
>Human_1293
AAEFYAK
>Human_1294
AAEFYINYVTR
>Human_1295
AAEFYSR
>Human_1296
AAEGAEAQGFSGLFAAYTDHPPPFR
>Human_1297
AAEGAGLHALGITDLCLVLPSK
>Human_1298
AAEGDDAEDSLMVDWFWLIHEK
>Human_1299
AAEGDPAEEEAEAQR
>Human_1300
AAEGDPQNFQGNYISYIDGNVWK
>Human_1301
AAEGESR
>Human_1302
AAEGFFR
>Human_1303
AAEGGLSSPEFSELCIWLGSQIK
>Human_1304
AAEGHYASQNK
>Human_1305
AAEGISCPSSEGA
>Human_1306
AAEGISCPSSEGAVGTTEAYGPASK
>Human_1307
AAEGLDTQR
>Human_1308
AAEGLGAGVEEEGDDGK
>Human_1309
AAEGLSPVQSAQR
>Human_1310
AAEGPVLEPVAPR
>Human_1311
AAEGQAAAR
>Human_1312
AAEGSHYVDEASHEGSWWGGGI
>Human_1313
AAEGSLLC
>Human_1314
AAEGSSSEGSHFL
>Human_1315
AAEGTFQVGLFTSQPLCPFPVDK
>Human_1316
AAEGTSFLLR
>Human_1317
AAEGTSLEGYK
>Human_1318
AAEGVPSR
>Human_1319
AAEGVQEVSTACTWNGR
>Human_1320
AAEGVSAADMAK
>Human_1321
AAEGWAAPDALLGQVK
>Human_1322
AAEGWIWR
>Human_1323
AAEGWSAPILTLAR
>Human_1324
AAEGYTQFYYVDVLDGK
>Human_1325
AAEHAQSCR
>Human_1326
AAEHAWQK
>Human_1327
AAEHDLEVASEEEQER
>Human_1328
AAEHEVPLQER
>Human_1329
AAEHGQLDALDFLVGSGCDHNVK
>Human_1330
AAEHLLPGPPPSLADFR
>Human_1331
AAEHNGNSER
>Human_1332
AAEHTLLHR
>Human_1333
AAEIASEK
>Human_1334
AAEIASSDSANVSSR
>Human_1335
AAEIDDK
>Human_1336
AAEIDFLR
>Human_1337
AAEIGYEDPINPTYEATNAMYHR
>Human_1338
AAEIHSR
>Human_1339
AAEILAR
>Human_1340
AAEILHCIDWDSSSNFHNSGECIHWSS
>Human_1341
AAEILLQNGANPNQK
>Human_1342
AAEILSDNIYR
>Human_1343
AAEILYYFALR
>Human_1344
AAEIMETSIQAMK
>Human_1345
AAEINGEVDDDDAGGEWR
>Human_1346
AAEIQAK
>Human_1347
AAEIQPK
>Human_1348
AAEISAMLK
>Human_1349
AAEISAQPR
>Human_1350
AAEITVIHQTYF
>Human_1351
AAEIVGGHEAQPHSR
>Human_1352
AAEIVLSALPDR
>Human_1353
AAEIVPSDMYK
>Human_1354
AAEIWIASLSSQPIDHEDSTMQAGPK
>Human_1355
AAEIYGVTHTR
>Human_1356
AAELALK
>Human_1357
AAELALR
>Human_1358
AAELAMGAELPSSPLAIEYVNDFDLMK
>Human_1359
AAELANAR
>Human_1360
AAELAVQNEVGLVDNPLK
>Human_1361
AAELDHHWVAK
>Human_1362
AAELDSTEFDVVFNAAHMLR
>Human_1363
AAELEAR
>Human_1364
AAELEEELK
>Human_1365
AAELEEK
>Human_1366
AAELELEK
>Human_1367
AAELEMELNEHSLVIDTLK
>Human_1368
AAELEPDQLLAWQGLANLYEK
>Human_1369
AAELETAR
>Human_1370
AAELETDIR
>Human_1371
AAELFGLTAEEVYLVHDELDK
>Human_1372
AAELFHQLSQALEVLTDAAAR
>Human_1373
AAELFSQWMESSGK
>Human_1374
AAELFVETIAK
>Human_1375
AAELGHELSMEILAK
>Human_1376
AAELGMVSAYYTYIFTNLEFSLQR
>Human_1377
AAELGVNFGR
>Human_1378
AAELIANSLATAGDGLIELR
>Human_1379
AAELLAK
>Human_1380
AAELLAR
>Human_1381
AAELLATWTDK
>Human_1382
AAELLAWADEQAR
>Human_1383
AAELLLDHGVR
>Human_1384
AAELLLDIESVITFYCK
>Human_1385
AAELLLHQEQLDSHCAGVTETLK
>Human_1386
AAELLMSCFR
>Human_1387
AAELLQDEYSGR
>Human_1388
AAELMTR
>Human_1389
AAELPPGNYR
>Human_1390
AAELQAQWER
>Human_1391
AAELQAR
>Human_1392
AAELQLK
>Human_1393
AAELQTGLETNR
>Human_1394
AAELSHPSPVPT
>Human_1395
AAELSIK
>Human_1396
AAELSMGPELPTSPLAMEYVNDFDLLK
>Human_1397
AAELSPEER
>Human_1398
AAELSQSLPPR
>Human_1399
AAELSSGR
>Human_1400
AAELTATQVEEEEEEEDFR
>Human_1401
AAELTCLTGLFILR
>Human_1402
AAELTDEDFMR
>Human_1403
AAELVATHFSGHIETVIK
>Human_1404
AAELVEAK
>Human_1405
AAELVNNYGK
>Human_1406
AAELVTQNCEAYEAHMR
>Human_1407
AAELWGEQAEAR
>Human_1408
AAELYER
>Human_1409
AAEMAQR
>Human_1410
AAEMCYR
>Human_1411
AAEMDPVNSYQAWQLMAR
>Human_1412
AAEMEHLLER
>Human_1413
AAEMELQAK
>Human_1414
AAEMELQK
>Human_1415
AAEMEPPPEPK
>Human_1416
AAEMESPPEPK
>Human_1417
AAEMGMPNK
>Human_1418
AAEMHQLK
>Human_1419
AAEMLSQLDLFSR
>Human_1420
AAEMMASLLK
>Human_1421
AAEMSPK
>Human_1422
AAEMVPDLPSPPMEAPAPASNPSGR
>Human_1423
AAENASLGPTNGSK
>Human_1424
AAENEASQESALGAYSPVDYMSITSFPR
>Human_1425
AAENFTLLVK
>Human_1426
AAENGALGSPER
>Human_1427
AAENGAPDPPEPEPDTALLQAR
>Human_1428
AAENGNGLTLEGAVPSEQDSQPK
>Human_1429
AAENHQGTLTEYCGTLMSLPTK
>Human_1430
AAENHQGTLTEYCSTLMSLPTK
>Human_1431
AAENHSFVTK
>Human_1432
AAENMAVEPR
>Human_1433
AAENMTS
>Human_1434
AAENNVFHLVATVCSQEEPVQPLLR
>Human_1435
AAENTAIFMCK
>Human_1436
AAEPAAAVPQK
>Human_1437
AAEPAALGR
>Human_1438
AAEPDPDYENLR
>Human_1439
AAEPEVEVEVYR
>Human_1440
AAEPGDALDLIIHSAR
>Human_1441
AAEPGEPSMHAAATAMAELK
>Human_1442
AAEPGHMDMGAEALPGPDEAAAAAAFAGK
>Human_1443
AAEPGLVK
>Human_1444
AAEPGYLVTK
>Human_1445
AAEPHAQGLLLCPCAPNDR
>Human_1446
AAEPHFGTLPK
>Human_1447
AAEPLHPVCTCGR
>Human_1448
AAEPLLTLER
>Human_1449
AAEPLTELEESIETVVTTFFTFAR
>Human_1450
AAEPLVGQR
>Human_1451
AAEPNSFAR
>Human_1452
AAEPPPPK
>Human_1453
AAEPPPPTPAGPAS
>Human_1454
AAEPPSPPGK
>Human_1455
AAEPPVVQPVPPAALSGPSGEEGLSPGGK
>Human_1456
AAEPQEQEFGK
>Human_1457
AAEPQGEPGGGGGGGGGGGGR
>Human_1458
AAEPQLSEHR
>Human_1459
AAEPQPSSLSYR
>Human_1460
AAEPTVDLLGLVWR
>Human_1461
AAEPTVDQR
>Human_1462
AAEPVEDNCINFVAMK
>Human_1463
AAEPVSR
>Human_1464
AAEPVTFHVPWK
>Human_1465
AAEPYLK
>Human_1466
AAEQAGCMVSASR
>Human_1467
AAEQAHLWAELVFLYDK
>Human_1468
AAEQDPEAR
>Human_1469
AAEQEAAR
>Human_1470
AAEQEAQLLSQLK
>Human_1471
AAEQGQQDPNK
>Human_1472
AAEQGVQK
>Human_1473
AAEQGWVDGQLQLGSMYYNGIGVK
>Human_1474
AAEQILEDMITIDVENVMEDICSK
>Human_1475
AAEQIPGSFVYSIPFSTGPVNK
>Human_1476
AAEQISWYK
>Human_1477
AAEQLATTTCHALPPAALLCGMR
>Human_1478
AAEQLCR
>Human_1479
AAEQLPYLK
>Human_1480
AAEQTAAR
>Human_1481
AAEQVMEYQK
>Human_1482
AAEQYTPK
>Human_1483
AAESAEIEPR
>Human_1484
AAESCIK
>Human_1485
AAESDVLHFQFEQQGDVVLQK
>Human_1486
AAESELAFPSFLLQCFLGALWLALSGEIK
>Human_1487
AAESETPGK
>Human_1488
AAESGAGGPGGHHCL
>Human_1489
AAESGELIGACEFMK
>Human_1490
AAESGGTPVR
>Human_1491
AAESGSDFQQR
>Human_1492
AAESHWGLPVQK
>Human_1493
AAESIDQK
>Human_1494
AAESLADPTEYENLFPGLK
>Human_1495
AAESLEELR
>Human_1496
AAESLHSQPPQHLQCPLYR
>Human_1497
AAESLLVK
>Human_1498
AAESLQR
>Human_1499
AAESLTAIPEPASPQLLETPIHASQIQK
>Human_1500
AAESMVK
>Human_1501
AAESPDQK
>Human_1502
AAESPGEAVGEDGDSTDQELLLR
>Human_1503
AAESPSPR
>Human_1504
AAESSCCFCTPPVPPSCAGPLR
>Human_1505
AAESSSDSSDSDSSEDDEAPSK
>Human_1506
AAESTEEVSSLR
>Human_1507
AAESTEIPPYVMK
>Human_1508
AAESTSPSHAVVANVQLVLHLMK
>Human_1509
AAESTSSR
>Human_1510
AAESVYSR
>Human_1511
AAESYGK
>Human_1512
AAETADGK
>Human_1513
AAETASSSSASSDSSQYR
>Human_1514
AAETCQEPK
>Human_1515
AAETFPK
>Human_1516
AAETGLMSSFK
>Human_1517
AAETGSGK
>Human_1518
AAETHFGFETVSEEEK
>Human_1519
AAETIIDTK
>Human_1520
AAETLNFGPEWLR
>Human_1521
AAETQFDT
>Human_1522
AAETQTAEPGGAHAVCSR
>Human_1523
AAETQTLNFGPE
>Human_1524
AAETQTLNFGPECLLQMCLDPEYGILMEF
>Human_1525
AAETQTLNFGPEWLR
>Human_1526
AAETSASAL
>Human_1527
AAETSDDDLIPFGDR
>Human_1528
AAETTGAWIITEGINTGVSK
>Human_1529
AAETVLK
>Human_1530
AAETVVDPEMTPYLDIANQTGR
>Human_1531
AAETYGVR
>Human_1532
AAEVALK
>Human_1533
AAEVAPAAR
>Human_1534
AAEVAVR
>Human_1535
AAEVCQQSNQK
>Human_1536
AAEVCSLHLCR
>Human_1537
AAEVEIK
>Human_1538
AAEVEMQLR
>Human_1539
AAEVEPSSPEPK
>Human_1540
AAEVESPPEPK
>Human_1541
AAEVEVER
>Human_1542
AAEVFFETFNVPALFISMQAVLSLYATGR
>Human_1543
AAEVFQSVCFIAVK
>Human_1544
AAEVFQSVSQK
>Human_1545
AAEVGDDFLGDFVVGER
>Human_1546
AAEVLINQLDR
>Human_1547
AAEVLNK
>Human_1548
AAEVLPSAR
>Human_1549
AAEVLSQGAHLAAGPDGR
>Human_1550
AAEVLSR
>Human_1551
AAEVLVYGAPPGR
>Human_1552
AAEVPAPIR
>Human_1553
AAEVPNEELINLLLK
>Human_1554
AAEVPSSVIEDCDNVVTGGDPFYDR
>Human_1555
AAEVSGPGGK
>Human_1556
AAEVSSLPPSIVLDAK
>Human_1557
AAEVTLFAYSDLLLFTK
>Human_1558
AAEVVASAMR
>Human_1559
AAEVVVCFQLR
>Human_1560
AAEVWMDDFK
>Human_1561
AAEVWMDEFK
>Human_1562
AAEVWMDEYK
>Human_1563
AAEVYFGDLELFEPFDHPEESIPK
>Human_1564
AAEVYTR
>Human_1565
AAEWASR
>Human_1566
AAEWEIHFAGQQTEFK
>Human_1567
AAEWHCSLR
>Human_1568
AAEWLFPLAFSK
>Human_1569
AAEWQLDQPSWSGR
>Human_1570
AAEWYNIDFSL
>Human_1571
AAEWYNIDFSLQNQLR
>Human_1572
AAEYHLR
>Human_1573
AAEYIAK
>Human_1574
AAEYISK
>Human_1575
AAEYPSR
>Human_1576
AAEYQLNDSASYYLNQLER
>Human_1577
AAEYTIPEDGR
>Human_1578
AAFAAEMAATIER
>Human_1579
AAFAATPK
>Human_1580
AAFAAWLR
>Human_1581
AAFACPTSCK
>Human_1582
AAFADSSGQHPPDACAFR
>Human_1583
AAFAELHN
>Human_1584
AAFAELHNCIIDK
>Human_1585
AAFAFCE
>Human_1586
AAFAGLQELQGLR
>Human_1587
AAFAHFPELYDFALSNVAEVDTR
>Human_1588
AAFAITSR
>Human_1589
AAFALGGLGSGFASNR
>Human_1590
AAFAMALDPAAPAPAAPTPTPAPFSR
>Human_1591
AAFAMVTHVK
>Human_1592
AAFAPFGR
>Human_1593
AAFAVEPQGPALGSEPMMLGSPTSPK
>Human_1594
AAFCDHK
>Human_1595
AAFCLEELMMTNPHNHLYCQQYAEVK
>Human_1596
AAFCYQIR
>Human_1597
AAFDDAIAELDTLSEESYK
>Human_1598
AAFDENVPIGTTVMSLSAV
>Human_1599
AAFDGSGQR
>Human_1600
AAFDIFVLGAEDGCISTK
>Human_1601
AAFDMFDADGGGDISVK
>Human_1602
AAFDVCK
>Human_1603
AAFDVNNK
>Human_1604
AAFEALQVK
>Human_1605
AAFECMYTLLDSCLDR
>Human_1606
AAFEELEK
>Human_1607
AAFEGSPQLPDCTMTLTDVFLLVTEVHLNR
>Human_1608
AAFEGVVR
>Human_1609
AAFENWEVEVTFR
>Human_1610
AAFEQDVSGASTSGLGDCTGLLR
>Human_1611
AAFETLQVK
>Human_1612
AAFEVAFLVGQYLLYGFEVR
>Human_1613
AAFEVLSSMVGEGGAFPQAVGVK
>Human_1614
AAFFAER
>Human_1615
AAFFAVPLEMR
>Human_1616
AAFFGLLGYSLYWMGR
>Human_1617
AAFFGVTANLVLYLNSTNFNWTGEQATR
>Human_1618
AAFFITYEYVK
>Human_1619
AAFFLDAAIASR
>Human_1620
AAFFLSYEELLQR
>Human_1621
AAFFTTTDGDPIK
>Human_1622
AAFFVALDEESYSYDPEDEASLSLYGK
>Human_1623
AAFFVLLPER
>Human_1624
AAFFVTLDETEEGYR
>Human_1625
AAFGAHDFHR
>Human_1626
AAFGCFGNWLATVEQR
>Human_1627
AAFGEALFTAQDEALLLR
>Human_1628
AAFGEEVDAVDTGISR
>Human_1629
AAFGFVFK
>Human_1630
AAFGGAEHVPPELWEPFYTDQYAQEHVK
>Human_1631
AAFGGGADCQMTCENQNPCFPIQLPEEAR
>Human_1632
AAFGGGSDCQMTCENQNPCFPIQIITLR
>Human_1633
AAFGGGSDCQMTCENQNPCFPIQLPEEAR
>Human_1634
AAFGGHLAAVEVLLK
>Human_1635
AAFGGSGGR
>Human_1636
AAFGILSYEHR
>Human_1637
AAFGISDSYVDGSSFDPQR
>Human_1638
AAFGLELEEMK
>Human_1639
AAFGLLSYEQR
>Human_1640
AAFGLSEAGFNTACVTK
>Human_1641
AAFGLTTVHR
>Human_1642
AAFGMETSMLLGAQK
>Human_1643
AAFGNIK
>Human_1644
AAFGQGR
>Human_1645
AAFGQGSGPIML
>Human_1646
AAFGQGSGPIMLDEVQCTGTEASLADCK
>Human_1647
AAFGQVR
>Human_1648
AAFGTQAPDPGSTESLQEK
>Human_1649
AAFHDWELK
>Human_1650
AAFHHLSAPALLSAQTR
>Human_1651
AAFHNAVAVVIYNNK
>Human_1652
AAFICAGIVHVHSELQLSEQLLR
>Human_1653
AAFIDHFNVMIK
>Human_1654
AAFIGIGLPEPNK
>Human_1655
AAFIHVIGDFMQSMGVLVAAYILYFK
>Human_1656
AAFILISVAWTLSVLISFIPVQLSWHK
>Human_1657
AAFITYLQAK
>Human_1658
AAFLAQAPSGSR
>Human_1659
AAFLDFK
>Human_1660
AAFLDSLMLQMPSELPLSSR
>Human_1661
AAFLEAK
>Human_1662
AAFLGCLTDVR
>Human_1663
AAFLGQR
>Human_1664
AAFLGSGTPGSGSGSR
>Human_1665
AAFLHVVK
>Human_1666
AAFLLALQNGCAGALLK
>Human_1667
AAFLLGGAGVYAVATLVYHALGR
>Human_1668
AAFLLSTMAIAEVFGR
>Human_1669
AAFLLTILGFIDIFAR
>Human_1670
AAFLLTVLSER
>Human_1671
AAFLMGINSSELVK
>Human_1672
AAFLNFFR
>Human_1673
AAFLQYCR
>Human_1674
AAFLSAGLGILAPSETYPLPTTSSGWEPR
>Human_1675
AAFLSPLLPLLLGFLLLSAPHGGSGLHTK
>Human_1676
AAFLTGR
>Human_1677
AAFMLALR
>Human_1678
AAFMLGSLLR
>Human_1679
AAFMTGR
>Human_1680
AAFMVWCR
>Human_1681
AAFNDMR
>Human_1682
AAFNEETHSYEIR
>Human_1683
AAFNGPYAHK
>Human_1684
AAFNNNVSVAYECLSAGGR
>Human_1685
AAFNQEHVSCQQAFEHFAQK
>Human_1686
AAFPALSPAQLHR
>Human_1687
AAFPEGFHPR
>Human_1688
AAFPGAPGEGPEAR
>Human_1689
AAFPGGLGDK
>Human_1690
AAFPLAFLIFNIFYWITYK
>Human_1691
AAFPLHDCK
>Human_1692
AAFPPPEQK
>Human_1693
AAFPQCYPLPPTPSPVGR
>Human_1694
AAFPQGGR
>Human_1695
AAFPQYQPVVMLEK
>Human_1696
AAFPSPTAAEMAEISR
>Human_1697
AAFPTGVK
>Human_1698
AAFQASK
>Human_1699
AAFQASTR
>Human_1700
AAFQDANVCLFVFDCIYFNDVSLMDR
>Human_1701
AAFQGAMK
>Human_1702
AAFQIISQVISEATEQVLATTVGK
>Human_1703
AAFQLDCSIVSR
>Human_1704
AAFQLGSPWR
>Human_1705
AAFQLMQEDCIQK
>Human_1706
AAFQLWSNVSALEFWEAPATGPADIR
>Human_1707
AAFQPEANPSHLTLNTALVESEDL
>Human_1708
AAFQSLLDAQADEAVLDHPDLK
>Human_1709
AAFQSLLDAQADEAVLGFFIK
>Human_1710
AAFQSLLDAQADEAVLGITGS
>Human_1711
AAFQSQYK
>Human_1712
AAFQYGIK
>Human_1713
AAFSCCCLGVHHR
>Human_1714
AAFSCCLPGLGPCGSLK
>Human_1715
AAFSEDGALMDGGMDLNMEQGMAEHLK
>Human_1716
AAFSEMGVMPEIAQA
>Human_1717
AAFSGGGR
>Human_1718
AAFSGNLTALPSHLVPAGR
>Human_1719
AAFSHAQVFELER
>Human_1720
AAFSHTQVIELER
>Human_1721
AAFSLGSATAGR
>Human_1722
AAFSLIQENEVLFTMCFIPLVCWIVCTGLK
>Human_1723
AAFSPWQPLFW
>Human_1724
AAFSQEK
>Human_1725
AAFSVLSLGAHSV
>Human_1726
AAFSVPGQAGPGPNR
>Human_1727
AAFTAFEEAQLPR
>Human_1728
AAFTASPSSCFLANR
>Human_1729
AAFTCIK
>Human_1730
AAFTECCQA
>Human_1731
AAFTECCQAADK
>Human_1732
AAFTEPLAEAPLLGSK
>Human_1733
AAFTGTTEAQK
>Human_1734
AAFTVSLDPGPLEQFPHSMEPQLR
>Human_1735
AAFVAYALAFPR
>Human_1736
AAFVHALGDLFQSISVLISALIIYFK
>Human_1737
AAFVHALGDLVQSVGVLIAAYIIR
>Human_1738
AAFVHVLGDL
>Human_1739
AAFVHVLGDLLQSFGVLAASILIYFK
>Human_1740
AAFVLPEFAR
>Human_1741
AAFVMPPALGEVGGHLGGAAVCLPGPSPAK
>Human_1742
AAFVQGTSPTPQGLPQR
>Human_1743
AAFVQLTQK
>Human_1744
AAFVSEQQQK
>Human_1745
AAFYDPMALTSTDHNTK
>Human_1746
AAFYEEQINYYDTYIK
>Human_1747
AAFYHQPWAQEAVGR
>Human_1748
AAFYLDAALAAR
>Human_1749
AAFYVAAQLLGAVAGAALLHEITPADIR
>Human_1750
AAGAAEAAVAAVEEVGSAGQFEELLR
>Human_1751
AAGAAEEPGGR
>Human_1752
AAGAAESEEDFLR
>Human_1753
AAGAAEVR
>Human_1754
AAGAAGAAAAAAR
>Human_1755
AAGAAIAGQASLPVLPGVDR
>Human_1756
AAGAAIGGVK
>Human_1757
AAGAAVLLVEMLER
>Human_1758
AAGADPGEGEEGR
>Human_1759
AAGAEALGK
>Human_1760
AAGAEEQLAR
>Human_1761
AAGAEGHWR
>Human_1762
AAGAEPDSILK
>Human_1763
AAGAEPGR
>Human_1764
AAGAFSLLR
>Human_1765
AAGAGAGSAPR
>Human_1766
AAGAGEDADWLEGGSPVSGQLLAGVQVQK
>Human_1767
AAGAGGSGSESDHTAPSGVGSSWR
>Human_1768
AAGAGLCSGCAGHCLSHCLGCLSVPPK
>Human_1769
AAGAGLEPSSK
>Human_1770
AAGAGMGACYDGAGR
>Human_1771
AAGAGMISK
>Human_1772
AAGAGNEAAALFLATNGAHVNHR
>Human_1773
AAGAGNVR
>Human_1774
AAGAGTAGPASGPGVVR
>Human_1775
AAGAISAELEATTLR
>Human_1776
AAGALAALR
>Human_1777
AAGALGSASSGSMPNLAAR
>Human_1778
AAGALLLALLLHGR
>Human_1779
AAGALLNGPPQFSTAPEIK
>Human_1780
AAGALLTEGEACHMSLSSPELGPLTK
>Human_1781
AAGAPAAPPAPAALLPGPPK
>Human_1782
AAGAPGAACR
>Human_1783
AAGAPGASDADGLK
>Human_1784
AAGAPHGGDLQPPACPEPR
>Human_1785
AAGAPLATELR
>Human_1786
AAGAPPACK
>Human_1787
AAGAQGLTQTPTEMQR
>Human_1788
AAGAQLCHGSQPGSSR
>Human_1789
AAGASDVVLYK
>Human_1790
AAGASPAEK
>Human_1791
AAGASQSGWFAFQLAQDDAWK
>Human_1792
AAGASVATELR
>Human_1793
AAGASVVTELR
>Human_1794
AAGATLNK
>Human_1795
AAGAVFLALSAQLLQAR
>Human_1796
AAGAVGTLLSWPSSPR
>Human_1797
AAGAVISAVVDSIK
>Human_1798
AAGAWVR
>Human_1799
AAGCAER
>Human_1800
AAGCAVR
>Human_1801
AAGCCGVK
>Human_1802
AAGCDFTNVVK
>Human_1803
AAGCEWTWID
>Human_1804
AAGCFLGTCLDLLDSFTLVELMLEGR
>Human_1805
AAGCNIPVASVAAGFPAGQTHLK
>Human_1806
AAGCPAACR
>Human_1807
AAGCSDDLSSGEADVDPK
>Human_1808
AAGCSEAPR
>Human_1809
AAGCWSPGQAK
>Human_1810
AAGDALSDK
>Human_1811
AAGDAPLR
>Human_1812
AAGDEFETR
>Human_1813
AAGDGDCGTTHSR
>Human_1814
AAGDGDVK
>Human_1815
AAGDGEATTPEER
>Human_1816
AAGDGGSGPPEK
>Human_1817
AAGDHGQAAAR
>Human_1818
AAGDPLWDAAPR
>Human_1819
AAGDPWEWNQNR
>Human_1820
AAGDSHGGGAR
>Human_1821
AAGDSNLK
>Human_1822
AAGDTPER
>Human_1823
AAGDTTVIENSDVSPETESSEK
>Human_1824
AAGDVDIGDAAYYFER
>Human_1825
AAGDWPCAR
>Human_1826
AAGDWTAALLEAFGAEGQALQEPWSLPR
>Human_1827
AAGDWTENLIR
>Human_1828
AAGDWVLEVYDTPSQLR
>Human_1829
AAGEAADK
>Human_1830
AAGEAGASLQVVSLLPSSR
>Human_1831
AAGEALER
>Human_1832
AAGECLCYEGYMK
>Human_1833
AAGEEGPLQPLYR
>Human_1834
AAGEELEK
>Human_1835
AAGEGLLTLR
>Human_1836
AAGELEEAK
>Human_1837
AAGELEGGK
>Human_1838
AAGEPEAGSDYVK
>Human_1839
AAGEPGTSMPPEK
>Human_1840
AAGEPLPTQR
>Human_1841
AAGEQEK
>Human_1842
AAGETQLYAK
>Human_1843
AAGEVLEPANLLAEEK
>Human_1844
AAGFCGR
>Human_1845
AAGFDEIEQDLTQR
>Human_1846
AAGFISVLK
>Human_1847
AAGFNPTFGPAWVPLYGSPPGAGLR
>Human_1848
AAGFNVLR
>Human_1849
AAGFPAGQVPGSGMAALGGCPR
>Human_1850
AAGFPQYAQLYEDSQFPINIVAVK
>Human_1851
AAGFPTASVCHTK
>Human_1852
AAGFQLSSHLLQLIVLR
>Human_1853
AAGFQMSWTSMFIESWDLPLTK
>Human_1854
AAGFQYPVIR
>Human_1855
AAGFSDDDSSDPGSPSITFSACSR
>Human_1856
AAGFSGLCGALFITFGILGALALGPYVDR
>Human_1857
AAGFSSSTTSTSWEGNR
>Human_1858
AAGFSYK
>Human_1859
AAGFVPDDCAFGPFEDYHK
>Human_1860
AAGFYACHVR
>Human_1861
AAGGAAPETPAISPSK
>Human_1862
AAGGAAPPK
>Human_1863
AAGGAEGGSGPGAAMGDCAEIK
>Human_1864
AAGGALQSTASLFVVSLSLLHLYS
>Human_1865
AAGGAPLSAR
>Human_1866
AAGGAPLSCFICGGGIGR
>Human_1867
AAGGAPSPPPPVR
>Human_1868
AAGGASGSR
>Human_1869
AAGGATAGSR
>Human_1870
AAGGAVAAAPECR
>Human_1871
AAGGAVCEQPLGLECR
>Human_1872
AAGGDHGSPDSYR
>Human_1873
AAGGEGSGLPPPIR
>Human_1874
AAGGFLAVLGFLGLWMR
>Human_1875
AAGGFTHDELLK
>Human_1876
AAGGGAGSPPAPLAPSASGPPVCK
>Human_1877
AAGGGAGSSEDDAQSR
>Human_1878
AAGGGASWELCAGALSAR
>Human_1879
AAGGGDAGDDDDAGGCGDAGAGGAVNGR
>Human_1880
AAGGGDGAR
>Human_1881
AAGGGGGSSK
>Human_1882
AAGGGGPGGPGGSGDFLLIYLANLEAK
>Human_1883
AAGGGGPLYGDGYGFR
>Human_1884
AAGGGSYK
>Human_1885
AAGGHGGEAGSAGK
>Human_1886
AAGGHLCQQPK
>Human_1887
AAGGIELFVGGI
>Human_1888
AAGGIELFVGGIGPDGHIAFNEPGSSLVSR
>Human_1889
AAGGIILTASHCPGGPGGEFGVK
>Human_1890
AAGGILHLELLVAVGPDVFQAHQEDTER
>Human_1891
AAGGLCLK
>Human_1892
AAGGLHLLPWSR
>Human_1893
AAGGMLELPAPSNR
>Human_1894
AAGGNLLILR
>Human_1895
AAGGPGAGSAAPVSSTSSLPLAALNMR
>Human_1896
AAGGPLGGGAAAPEDDDEDDDEELLEVR
>Human_1897
AAGGQGLHVTAL
>Human_1898
AAGGQLPPR
>Human_1899
AAGGSAPEPR
>Human_1900
AAGGSDPR
>Human_1901
AAGGSGCTSSAGGGGR
>Human_1902
AAGGSGVGGK
>Human_1903
AAGGSPAVGCTTR
>Human_1904
AAGGSTQQR
>Human_1905
AAGGSVPDTR
>Human_1906
AAGGTGGLR
>Human_1907
AAGGTLLGVSSQGGQTYEMFSWFLR
>Human_1908
AAGGVLPVDLER
>Human_1909
AAGGVPSMGR
>Human_1910
AAGGVSECICNAR
>Human_1911
AAGGWDLPPPAPTSR
>Human_1912
AAGHAGTK
>Human_1913
AAGHEPHLLAR
>Human_1914
AAGHGGSCL
>Human_1915
AAGHHSLFR
>Human_1916
AAGHLLK
>Human_1917
AAGHLSSPGYLPSYER
>Human_1918
AAGHLVR
>Human_1919
AAGHPGDPESQQR
>Human_1920
AAGHQADEILVPLDSK
>Human_1921
AAGIASETEIAFFCEEDYK
>Human_1922
AAGIATPALCLIK
>Human_1923
AAGIAVNENGK
>Human_1924
AAGIAYHLQR
>Human_1925
AAGIDEQENWHEGK
>Human_1926
AAGIDPMEQPHSTQHVENLLPR
>Human_1927
AAGIDPSVIGPQVLLAHLAR
>Human_1928
AAGIEIQK
>Human_1929
AAGIIHLGATSCYVGDNTDLIILR
>Human_1930
AAGIIHLGATSCYVGDNTLAR
>Human_1931
AAGIIHLGATSCYVGDNTSLILSR
>Human_1932
AAGIIHLGATSCYVGDNTVGACVVYT
>Human_1933
AAGILTLIGCLVTGAESK
>Human_1934
AAGIQMNQIVGLGISTQR
>Human_1935
AAGISLIVPGK
>Human_1936
AAGISLLIPGK
>Human_1937
AAGIVASR
>Human_1938
AAGLAGEPEAPASGR
>Human_1939
AAGLAGSDLITALISPTTR
>Human_1940
AAGLATMISTMR
>Human_1941
AAGLATWLPFAR
>Human_1942
AAGLCCR
>Human_1943
AAGLCVDQVR
>Human_1944
AAGLDLPK
>Human_1945
AAGLEDK
>Human_1946
AAGLENGHCLSK
>Human_1947
AAGLEPVGHYEEVELTETSVNVGPER
>Human_1948
AAGLESAATIR
>Human_1949
AAGLFGLSAR
>Human_1950
AAGLGELGAALLQLVR
>Human_1951
AAGLGLLLCAVLGR
>Human_1952
AAGLGQEGCQR
>Human_1953
AAGLLAAR
>Human_1954
AAGLLEFAGGPLHTLFAWVSPVEAAEQQR
>Human_1955
AAGLLEQK
>Human_1956
AAGLLGANSASFSQASGNMGTSPSSMAR
>Human_1957
AAGLLGSEDPPWSWNLTCR
>Human_1958
AAGLLLAQWDTAAPGSQGATEAAAELR
>Human_1959
AAGLLLR
>Human_1960
AAGLLMGLR
>Human_1961
AAGLLPPGVWHR
>Human_1962
AAGLLPPLTPDLLHQLMVEADVPGQER
>Human_1963
AAGLLSGLR
>Human_1964
AAGLLSTYR
>Human_1965
AAGLLTAGPR
>Human_1966
AAGLPELSCSK
>Human_1967
AAGLPGAALPLR
>Human_1968
AAGLPGPCAALVLPQTWLLLPLTLR
>Human_1969
AAGLPLHTPELGSAVQS
>Human_1970
AAGLPVGASDGLLSAPEK
>Human_1971
AAGLQAEIGQVK
>Human_1972
AAGLQAEVFAIGQVK
>Human_1973
AAGLQDYAPEITAPEENEELPCTEP
>Human_1974
AAGLQSQHAPGSGR
>Human_1975
AAGLTAHWGR
>Human_1976
AAGLTAHWR
>Human_1977
AAGLTAHWVR
>Human_1978
AAGLVLCTLCYLLVGAAVFDALESEAESGR
>Human_1979
AAGLVSDLDADSGLTLSR
>Human_1980
AAGMASPWGK
>Human_1981
AAGMGAQGR
>Human_1982
AAGMGSYVPPR
>Human_1983
AAGMNMEEEEELQQNLWGLK
>Human_1984
AAGMPLAQPLVEHYVPR
>Human_1985
AAGMSEAR
>Human_1986
AAGMSGAGR
>Human_1987
AAGMSSPGAQSHPEELPR
>Human_1988
AAGMTPLYAGQR
>Human_1989
AAGMVGLSK
>Human_1990
AAGMYLEHYLDSIENLPFELQR
>Human_1991
AAGNASFSK
>Human_1992
AAGNDNVVFFQIR
>Human_1993
AAGNECPELQPPVHGK
>Human_1994
AAGNESFR
>Human_1995
AAGNFATK
>Human_1996
AAGNGEAEPSGGPSYAGR
>Human_1997
AAGNHSTVTEFILK
>Human_1998
AAGNLSFLLYK
>Human_1999
AAGNPGSLAAPIDHK
>Human_2000
AAGNPSPILTWLK
>Human_2001
AAGNPVPVITWYK
>Human_2002
AAGNQMNDR
>Human_2003
AAGNSEFTLPAPSK
>Human_2004
AAGNSLAGWTK
>Human_2005
AAGNTSESQSCAR
>Human_2006
AAGPAHVK
>Human_2007
AAGPALASR
>Human_2008
AAGPAPGHEDCNGR
>Human_2009
AAGPAPPPGR
>Human_2010
AAGPASPPEEDPER
>Human_2011
AAGPASVGTSYSVYDSSAVQK
>Human_2012
AAGPAVQR
>Human_2013
AAGPCLLAECR
>Human_2014
AAGPDMAANMYR
>Human_2015
AAGPELQADCDQIVK
>Human_2016
AAGPELR
>Human_2017
AAGPEPQALDEFTSLLIADDTR
>Human_2018
AAGPGGGSLASSSVAK
>Human_2019
AAGPGGGWPAATISR
>Human_2020
AAGPGGTGQAECQVVVATHR
>Human_2021
AAGPGLGNVAMGPR
>Human_2022
AAGPGPAHR
>Human_2023
AAGPGTSQAPEQVETEATPGTDSTGPTPR
>Human_2024
AAGPGWAAYER
>Human_2025
AAGPISER
>Human_2026
AAGPLGEAR
>Human_2027
AAGPLLTDECR
>Human_2028
AAGPLQLR
>Human_2029
AAGPLQVYK
>Human_2030
AAGPLVAASGEGAGWCWGR
>Human_2031
AAGPPAGLAPGR
>Human_2032
AAGPSAAGGGNQWLSPM
>Human_2033
AAGPSAVGR
>Human_2034
AAGPSEPLGEVAPR
>Human_2035
AAGPSLSHTSGGTQSK
>Human_2036
AAGPSQDQFGCPDLR
>Human_2037
AAGPSSSACPR
>Human_2038
AAGPSSVNTSCQNYDMVSGIYSCQR
>Human_2039
AAGPTGGASR
>Human_2040
AAGPVCAEAAER
>Human_2041
AAGPWPPLHININK
>Human_2042
AAGPWTTR
>Human_2043
AAGQAHLCPSCL
>Human_2044
AAGQAPQQK
>Human_2045
AAGQCNNMGQK
>Human_2046
AAGQGDMR
>Human_2047
AAGQGHIECLQWLIK
>Human_2048
AAGQIQAWWR
>Human_2049
AAGQLEYETQIK
>Human_2050
AAGQLLVPPR
>Human_2051
AAGQNGHEEWVGSAYLFVESSLDK
>Human_2052
AAGQPGSELLVVTVGLDGATR
>Human_2053
AAGQPYEQHAK
>Human_2054
AAGQSGVPGGGHQR
>Human_2055
AAGQSLR
>Human_2056
AAGQTAQMLER
>Human_2057
AAGQTVVAQPVHMQQLLK
>Human_2058
AAGQYSTSYAQQK
>Human_2059
AAGSAAGSVCR
>Human_2060
AAGSAAPPPAQ
>Human_2061
AAGSAPMQLHLR
>Human_2062
AAGSAQGNNQACNSTSEVK
>Human_2063
AAGSCYLNK
>Human_2064
AAGSDADHLR
>Human_2065
AAGSDGTELFDQVHR
>Human_2066
AAGSDLLDEVFFNSEVDEK
>Human_2067
AAGSDVDIDMAFILDSAETTTLFQFNEMK
>Human_2068
AAGSEATTPVIVAAGAGGEEGEHVK
>Human_2069
AAGSFFEDLSK
>Human_2070
AAGSGAGGGGSAEQLDALVK
>Human_2071
AAGSGDSDSESDHTAPSGVGSSWR
>Human_2072
AAGSGELGVTMK
>Human_2073
AAGSGGPGR
>Human_2074
AAGSGSTPGAGSK
>Human_2075
AAGSGVFQLQLQEFINER
>Human_2076
AAGSGVSDYDYLDLDK
>Human_2077
AAGSGWAWR
>Human_2078
AAGSHSVPGVEPGGPIFHLTSLFFLSPLK
>Human_2079
AAGSHTPGYFLLCDHFLGLR
>Human_2080
AAGSLAAAEPFSPPR
>Human_2081
AAGSLELFFDHCLFTMLQELDK
>Human_2082
AAGSLFFDR
>Human_2083
AAGSLGTAGR
>Human_2084
AAGSLLAEK
>Human_2085
AAGSLLSR
>Human_2086
AAGSMSSLER
>Human_2087
AAGSPGDPWGQEGEAK
>Human_2088
AAGSPGSCR
>Human_2089
AAGSPHLTLEFCNYPSSMR
>Human_2090
AAGSPSGWEAPWVQQPR
>Human_2091
AAGSPSPLPAPDPAPK
>Human_2092
AAGSPSSSDQDEK
>Human_2093
AAGSQIGMIVNSFTNVTVAMIIAFSFSWK
>Human_2094
AAGSSGFEAVEVAWPYAETPEALAR
>Human_2095
AAGSSIAAPASTCR
>Human_2096
AAGSSLLNK
>Human_2097
AAGSSSDPLMCPPR
>Human_2098
AAGSTDPPR
>Human_2099
AAGSTTLHAVEK
>Human_2100
AAGSTWR
>Human_2101
AAGSWVAGSTASMVQTSLAMR
>Human_2102
AAGSYGGMASPMGVYSGHPEQYSAGMGR
>Human_2103
AAGTAAALAFLSQESR
>Human_2104
AAGTAGQLLYSNLQHLK
>Human_2105
AAGTALGQALR
>Human_2106
AAGTAVGAWVLVLSLWGAVVGAQNITAR
>Human_2107
AAGTCGVLLR
>Human_2108
AAGTDGNALQDQQLSK
>Human_2109
AAGTDGSDFQHR
>Human_2110
AAGTDPNMADNGDLDLGPVETEPPYASPR
>Human_2111
AAGTDSFNGHPPQGCASTPVAR
>Human_2112
AAGTDVNNIFQLTVEMFDYMDCELK
>Human_2113
AAGTEGPFQEVDGVATTR
>Human_2114
AAGTEVGLPR
>Human_2115
AAGTGFTVNVAWNGPR
>Human_2116
AAGTGPGQETPSLDSLFWESLK
>Human_2117
AAGTLEDVYNR
>Human_2118
AAGTLFGEGFR
>Human_2119
AAGTLPSPQSLR
>Human_2120
AAGTLYTYPENWR
>Human_2121
AAGTPGPTGQHDGR
>Human_2122
AAGTSGLILK
>Human_2123
AAGTSSYWEDLR
>Human_2124
AAGTTGTVDI
>Human_2125
AAGVAAWLPFAR
>Human_2126
AAGVCLMLLATCCEDDIVPHVLPFIK
>Human_2127
AAGVDCGDGVGAR
>Human_2128
AAGVEAAAEVAATEIK
>Human_2129
AAGVFGDR
>Human_2130
AAGVFGFFATIVFATDFYLIFNDVAK
>Human_2131
AAGVFYPWR
>Human_2132
AAGVGACDLHEDSVSAQ
>Human_2133
AAGVGGAQAASPQLR
>Human_2134
AAGVGLVDCHCHLSAPDFDR
>Human_2135
AAGVGSSPGDQSGDENITQMLK
>Human_2136
AAGVLCR
>Human_2137
AAGVLEGALGPHVVTNLYLYPIK
>Human_2138
AAGVLGWILIAVVIIILLIFTSVTR
>Human_2139
AAGVLLR
>Human_2140
AAGVLLVTQAGVQWR
>Human_2141
AAGVLNYLK
>Human_2142
AAGVLPQNEQPYSTLVNNSECVANMK
>Human_2143
AAGVLQSYVPQTNTWSFIESPMIDNK
>Human_2144
AAGVNTTDK
>Human_2145
AAGVNVEPFWPGLFAK
>Human_2146
AAGVPCR
>Human_2147
AAGVPCSGLACCSSGTPSPR
>Human_2148
AAGVPQVNSK
>Human_2149
AAGVPSATITWR
>Human_2150
AAGVSPGTGGR
>Human_2151
AAGVVFLALSAQLLQAR
>Human_2152
AAGVVLEMIR
>Human_2153
AAGVYHR
>Human_2154
AAGWAGSPPTLLPLSPTSPR
>Human_2155
AAGWLTTWSQNSVTFQ
>Human_2156
AAGWMAMFMGLNLMTR
>Human_2157
AAGWSELSER
>Human_2158
AAGYAHGLVFSTK
>Human_2159
AAGYANPVWTALFDYEPSGQDELALR
>Human_2160
AAGYAQEEQLK
>Human_2161
AAGYDLYSAYDYTIPPMEK
>Human_2162
AAGYNFYGTER
>Human_2163
AAHAALEEEYLK
>Human_2164
AAHACATVGNR
>Human_2165
AAHAGDAAQR
>Human_2166
AAHAGISLSEQEASVASPFTSK
>Human_2167
AAHAILGGLHLTLDWAVR
>Human_2168
AAHAPAGSGPLQGVPVTVLGL
>Human_2169
AAHAPPAAAAEAPK
>Human_2170
AAHASADLPEASSK
>Human_2171
AAHASLSNDSLNSGSASDGYCPR
>Human_2172
AAHASTGQQQVDGQDR
>Human_2173
AAHDESPGNNVVDISVPPTTDGQK
>Human_2174
AAHDNMDIDK
>Human_2175
AAHDPLPQDR
>Human_2176
AAHDPPALATAPDGTPPR
>Human_2177
AAHEALGQFCCALHK
>Human_2178
AAHEALQDFQK
>Human_2179
AAHEEDLQR
>Human_2180
AAHEFTT
>Human_2181
AAHEGLIDR
>Human_2182
AAHELCDSILQSR
>Human_2183
AAHENTK
>Human_2184
AAHETQFGR
>Human_2185
AAHEWDWFQR
>Human_2186
AAHEYHPGSK
>Human_2187
AAHFDIDWGK
>Human_2188
AAHFDVEWGVEDDSR
>Human_2189
AAHFFSTLK
>Human_2190
AAHFGNPEAAHPAPLYSPTR
>Human_2191
AAHFGQGTGPIWLNEVFCFGR
>Human_2192
AAHFLHGCNSK
>Human_2193
AAHFVFR
>Human_2194
AAHGCVTAVSGK
>Human_2195
AAHGFDWEEER
>Human_2196
AAHGGHSGGGSEGHK
>Human_2197
AAHGGSAASSALK
>Human_2198
AAHGHVR
>Human_2199
AAHGIPDLAQK
>Human_2200
AAHGPSPGSGK
>Human_2201
AAHGVLLQALDEMR
>Human_2202
AAHHGDGPYK
>Human_2203
AAHHGPHCGFLTR
>Human_2204
AAHHIIK
>Human_2205
AAHHLVLTASDGGDPVR
>Human_2206
AAHHQMNHSAASAMALQPGTLQLIPK
>Human_2207
AAHHTCIWR
>Human_2208
AAHHYYYSLLLSLVR
>Human_2209
AAHIAVLDSEIFLEK
>Human_2210
AAHIAVLDSELFLEK
>Human_2211
AAHIETMAK
>Human_2212
AAHIFFTDTCPEPLFSELGR
>Human_2213
AAHIFNEALVCHQIR
>Human_2214
AAHILCTYCNR
>Human_2215
AAHIMVK
>Human_2216
AAHIPENAK
>Human_2217
AAHIYPLSFFLNLGR
>Human_2218
AAHLADFDK
>Human_2219
AAHLASMFGHGDFPQNK
>Human_2220
AAHLCAEAALR
>Human_2221
AAHLEEFHYQTK
>Human_2222
AAHLEGTELK
>Human_2223
AAHLESK
>Human_2224
AAHLEVHR
>Human_2225
AAHLHPCEVALH
>Human_2226
AAHLHVCTGVPHCILGR
>Human_2227
AAHLLALGPPR
>Human_2228
AAHLLPICALFLTLLDMAQGFR
>Human_2229
AAHLMDLAGNK
>Human_2230
AAHLPELLSLVHLDAVPR
>Human_2231
AAHLPLLTIEPPSDSSVDLSDR
>Human_2232
AAHLSGR
>Human_2233
AAHLSYGR
>Human_2234
AAHLWAR
>Human_2235
AAHLWPQLTGLGR
>Human_2236
AAHMCSAGLAGVINR
>Human_2237
AAHMYSGAK
>Human_2238
AAHNIHK
>Human_2239
AAHNNSENIPLHK
>Human_2240
AAHPALAVTVPGPAEVR
>Human_2241
AAHPHHAQVHPAVALQPAR
>Human_2242
AAHPHPPEPYTVAPVPDMVVPPPR
>Human_2243
AAHPLLHLR
>Human_2244
AAHPNMR
>Human_2245
AAHPPAGFTK
>Human_2246
AAHPPSGSHS
>Human_2247
AAHPTDDTTTLSER
>Human_2248
AAHPTPHLHTLGL
>Human_2249
AAHPTPHLHTLGLCDLCPSLEK
>Human_2250
AAHPTTSPTAASR
>Human_2251
AAHPVPGSLDICLITEVPLEEMIQHLK
>Human_2252
AAHQAVHPDPQWLLPPQIP
>Human_2253
AAHQDFANIMK
>Human_2254
AAHQNLILK
>Human_2255
AAHQSSLLR
>Human_2256
AAHSAELEAVLLALAR
>Human_2257
AAHSEGNTTAGLDMR
>Human_2258
AAHSEGNTTAGLGNVSLITTPVK
>Human_2259
AAHSFVVTEFETTVCSLEELLR
>Human_2260
AAHSMDTLGSAGAK
>Human_2261
AAHSMMR
>Human_2262
AAHSNEILIFSVQPK
>Human_2263
AAHSQSLTS
>Human_2264
AAHSYNPK
>Human_2265
AAHTASPAAGR
>Human_2266
AAHTCAVLGNK
>Human_2267
AAHTEDINACTLTTSPR
>Human_2268
AAHTFLIHGSR
>Human_2269
AAHTGGLGNAQTK
>Human_2270
AAHTYVSEELR
>Human_2271
AAHVAPAAPDAGAPTAPAASATR
>Human_2272
AAHVAPACTLHVAQVFIWQYLMK
>Human_2273
AAHVFFTDSCPDALFN
>Human_2274
AAHVFFTDSCPDALFNELVK
>Human_2275
AAHVGASR
>Human_2276
AAHVLDIFPIDDVFLGMCLELEGLK
>Human_2277
AAHVLMPHESTVEHTHVDINEMESPLATR
>Human_2278
AAHVPENSDTEQDVLTVK
>Human_2279
AAHVPVR
>Human_2280
AAHVQQMK
>Human_2281
AAHVSEQFAR
>Human_2282
AAHVTLLTSLVEGEAVHLAR
>Human_2283
AAHWPQLLEAVR
>Human_2284
AAHWTEGSVVSLTR
>Human_2285
AAHYCHSTLK
>Human_2286
AAHYHTHK
>Human_2287
AAIAAPILHVNSK
>Human_2288
AAIAASEVLVDSAEEGSLAAAAELAAQK
>Human_2289
AAIADYQGK
>Human_2290
AAIAECEEVR
>Human_2291
AAIAFLHALWQDR
>Human_2292
AAIAFSFFSIFTWAGQAVLAFQR
>Human_2293
AAIAFSFFSIFTWR
>Human_2294
AAIAFSFFSILSWVALTVK
>Human_2295
AAIAGDVNK
>Human_2296
AAIAHLQQK
>Human_2297
AAIAQALAGEVSVVPPSR
>Human_2298
AAIAQCHQTGCVVSIMGR
>Human_2299
AAIAQLNGK
>Human_2300
AAIASIPVGSFEAGASGR
>Human_2301
AAIATFYVNVK
>Human_2302
AAIAWEAGK
>Human_2303
AAICQNLQHVLAVVR
>Human_2304
AAICQVDGALGFLVSTLTYK
>Human_2305
AAICSALR
>Human_2306
AAIDAVDNK
>Human_2307
AAIDHLHQK
>Human_2308
AAIDPSAPAR
>Human_2309
AAIDSTYR
>Human_2310
AAIDSYR
>Human_2311
AAIDWFDGK
>Human_2312
AAIDYFK
>Human_2313
AAIDYIK
>Human_2314
AAIEAANLSEELK
>Human_2315
AAIEADISGSPLPPQYATQFLK
>Human_2316
AAIEAFNK
>Human_2317
AAIECEQPQPDLYK
>Human_2318
AAIECLAR
>Human_2319
AAIEDLNAVLFQLPDWPEVYFR
>Human_2320
AAIEDMGFEASVVSGEAMPVTK
>Human_2321
AAIEEGTWVCLQNCHLAVSWMPMLEK
>Human_2322
AAIEEIK
>Human_2323
AAIEETLLLEFWTFLSR
>Human_2324
AAIEETLLLESS
>Human_2325
AAIEGQTVR
>Human_2326
AAIEHELPTATQK
>Human_2327
AAIEIAR
>Human_2328
AAIELLMVLAGR
>Human_2329
AAIELPSLEVLSDQEEDR
>Human_2330
AAIEQSVK
>Human_2331
AAIESGHDDHESHMK
>Human_2332
AAIETLIR
>Human_2333
AAIEVITSK
>Human_2334
AAIEVNAGR
>Human_2335
AAIEVYNEAAK
>Human_2336
AAIEYGTEEDVVK
>Human_2337
AAIEYQLR
>Human_2338
AAIFHSDDALK
>Human_2339
AAIFQTQTYLASGK
>Human_2340
AAIFVVAR
>Human_2341
AAIGCGIVESILNWVK
>Human_2342
AAIGGGVSPDVCPALSDEPGGLTASR
>Human_2343
AAIGLLAR
>Human_2344
AAIGLYLWEHIFEGLLDPSDVTAQWR
>Human_2345
AAIGNSMFQEVR
>Human_2346
AAIGSVFSSWLCGACVFVHR
>Human_2347
AAIGTVELSVFWDYAK
>Human_2348
AAIGVHLGCTSACVAVYK
>Human_2349
AAIGWGSASNAGSGSGFNGGFGSSMDSK
>Human_2350
AAIHAGIIADELGGQISVLQR
>Human_2351
AAIHQILTENTPVSEQLSV
>Human_2352
AAIHQILTENTPVSEQLSVPQR
>Human_2353
AAIHSWTFSP
>Human_2354
AAIHTPR
>Human_2355
AAIHVVVLLLR
>Human_2356
AAIHYGIIDNDGGWVDITR
>Human_2357
AAIHYGILDDK
>Human_2358
AAIIADSSTFR
>Human_2359
AAIIEEQK
>Human_2360
AAIILGYR
>Human_2361
AAIIQLTEDINYAVVPR
>Human_2362
AAIISAEG
>Human_2363
AAIISAEGDSK
>Human_2364
AAIISQLLHQTK
>Human_2365
AAIIVTQLTTPYIR
>Human_2366
AAILDLEK
>Human_2367
AAILEEK
>Human_2368
AAILEQA
>Human_2369
AAILEQAEELFLLCDK
>Human_2370
AAILETAPK
>Human_2371
AAILGDTIMVAK
>Human_2372
AAILGFTSPVWAVR
>Human_2373
AAILIIPSLGLIK
>Human_2374
AAILIQAVWK
>Human_2375
AAILLASALFTAGSAVLAAANNK
>Human_2376
AAILLFISAFLVR
>Human_2377
AAILLSIVYFYSSFSR
>Human_2378
AAILLTTR
>Human_2379
AAILNLLPITSYPR
>Human_2380
AAILNYTK
>Human_2381
AAILPTSIFLTNK
>Human_2382
AAILQGPEESR
>Human_2383
AAILQQTAEYIFSLEQEK
>Human_2384
AAILQTE
>Human_2385
AAILQTEIF
>Human_2386
AAILQTEVDALR
>Human_2387
AAILSMLPEEDVVATNENVVTLFR
>Human_2388
AAILSVAGSAGSSHPACFR
>Human_2389
AAILSVPAAQNPEDLR
>Human_2390
AAILTTHYMEEAEAVCDR
>Human_2391
AAILTVEANLFDLNVR
>Human_2392
AAILVAPCLVLIK
>Human_2393
AAIMAHCSLDLPSSTDPPNSAS
>Human_2394
AAIMETLR
>Human_2395
AAIMLLPDENR
>Human_2396
AAIMQALWLYIK
>Human_2397
AAINILEINEK
>Human_2398
AAINLQDDPIIQK
>Human_2399
AAINTYCSLAACVLTSVAISSALHK
>Human_2400
AAINVNVLATR
>Human_2401
AAIPAALPSDK
>Human_2402
AAIPAGEQAR
>Human_2403
AAIPFIWR
>Human_2404
AAIPIIMGANIGTSITNTIVALMQVGDR
>Human_2405
AAIPLHPPYHPSEPR
>Human_2406
AAIPPDSWQPPNVYLETSMGIIVLELYWK
>Human_2407
AAIPPPVYEEQDR
>Human_2408
AAIPSALDTNSSK
>Human_2409
AAIPSSGSLVATHDYYR
>Human_2410
AAIPSTILR
>Human_2411
AAIQALR
>Human_2412
AAIQCLQALSGVASPFYLIIDHLISK
>Human_2413
AAIQDDR
>Human_2414
AAIQDGLAK
>Human_2415
AAIQDGLLGMFLK
>Human_2416
AAIQELNR
>Human_2417
AAIQELQQK
>Human_2418
AAIQETN
>Human_2419
AAIQEYDNIAK
>Human_2420
AAIQEYSTQENGTDDSAASSSLGENK
>Human_2421
AAIQGHWR
>Human_2422
AAIQGNAFAR
>Human_2423
AAIQGNGDVGA
>Human_2424
AAIQHPR
>Human_2425
AAIQNGFWFFK
>Human_2426
AAIQSQLDGVR
>Human_2427
AAIQYINSYYINGK
>Human_2428
AAISDSADCSLSPDVDPVLAFQR
>Human_2429
AAISETEDMPMFEPK
>Human_2430
AAISGENAGLVR
>Human_2431
AAISLSSSDAR
>Human_2432
AAISLVPEVPK
>Human_2433
AAISQLR
>Human_2434
AAISSGIEDPVPTLHLTER
>Human_2435
AAISVVTAEVHDSK
>Human_2436
AAITCSVLSASMTFAGFALK
>Human_2437
AAITETQR
>Human_2438
AAITFLK
>Human_2439
AAITFSFFSIFSWGVLASLAYQR
>Human_2440
AAITFSFFSIFSWGVLASLTYQR
>Human_2441
AAITFSTDSLSAPAPQVFLQATR
>Human_2442
AAITGHHVPDSGPEPILAFYSSR
>Human_2443
AAITHDIPNK
>Human_2444
AAITHEGR
>Human_2445
AAITIQSSYR
>Human_2446
AAITLQHYFR
>Human_2447
AAITLQK
>Human_2448
AAITLQTSSR
>Human_2449
AAITMQR
>Human_2450
AAITQHCTDLGNLLGK
>Human_2451
AAITSLDLSPNGK
>Human_2452
AAITSYEK
>Human_2453
AAITTLK
>Human_2454
AAITVQR
>Human_2455
AAIVADER
>Human_2456
AAIVCYDLTDSSSFER
>Human_2457
AAIVEVECSR
>Human_2458
AAIVFPMMVLALVFVR
>Human_2459
AAIVFQK
>Human_2460
AAIVFTDGR
>Human_2461
AAIVHNVDSDDLISMGSNDIEVLK
>Human_2462
AAIVHNVDSDDLISMGSNDSK
>Human_2463
AAIVIQVR
>Human_2464
AAIVPLK
>Human_2465
AAIVQAGSVSAHK
>Human_2466
AAIVVGVELPVYDITK
>Human_2467
AAIVVHSR
>Human_2468
AAIVVNGHGMTPLK
>Human_2469
AAIVYHTK
>Human_2470
AAIWESQHEGPEGAR
>Human_2471
AAIWGDY
>Human_2472
AAIYGEEWCVIDDCAK
>Human_2473
AAIYGGVEGGGTR
>Human_2474
AAIYLSR
>Human_2475
AAIYQTQAFYAK
>Human_2476
AALAAAAR
>Human_2477
AALAAAGLSGGR
>Human_2478
AALAAAQYK
>Human_2479
AALAACPSSPFPPAMPR
>Human_2480
AALAAENADGEPGADR
>Human_2481
AALAAER
>Human_2482
AALAAFNAQNNGSNFQLEEISR
>Human_2483
AALAATGAASGGGGGGGGAGSR
>Human_2484
AALAATLEEYK
>Human_2485
AALAAVGPPNPR
>Human_2486
AALACGSEFFGAMLLSGMR
>Human_2487
AALACSK
>Human_2488
AALACVLR
>Human_2489
AALADALR
>Human_2490
AALADDFDTPR
>Human_2491
AALADILK
>Human_2492
AALADVLR
>Human_2493
AALADYK
>Human_2494
AALAEALR
>Human_2495
AALAEEQTEVAVK
>Human_2496
AALAEITEMVAQLHGTMIK
>Human_2497
AALAETDGEFSLHEQTVLLLFLD
>Human_2498
AALAFGFLDLLK
>Human_2499
AALAGAEVVR
>Human_2500
AALAGGPCTPAGGPASALAPGHPAER
>Human_2501
AALAGGTTMIIDHVVPEPESSLTEAYEK
>Human_2502
AALAGGTTMIIDHVVPEPGTSLLAAFDQWR
>Human_2503
AALAGGTTMILDHVFPDTGVSLLAAYEQWR
>Human_2504
AALAGHLQTCR
>Human_2505
AALAGHPR
>Human_2506
AALAGLLR
>Human_2507
AALAGLSLSLMER
>Human_2508
AALAHPFFQDVTK
>Human_2509
AALAHSEEVTASQVAATK
>Human_2510
AALAIQGK
>Human_2511
AALAIWCPGYSETQINATQAMK
>Human_2512
AALALGLLGVYCYR
>Human_2513
AALALQITNLLTR
>Human_2514
AALALQITNLLTSAVDIDR
>Human_2515
AALALQITNLLTSK
>Human_2516
AALALQSYPR
>Human_2517
AALALSESEQCLSQIQELIGSMPK
>Human_2518
AALANEDCPHIDQALTPDEGLPFTR
>Human_2519
AALAPALAVGQFAACWLPYGCACLAPAAR
>Human_2520
AALAPELALEIPSGSQADIPLPK
>Human_2521
AALAPGSK
>Human_2522
AALAPLPPLPAQFK
>Human_2523
AALAPVGSPASR
>Human_2524
AALAPYNWPVWLGVHDR
>Human_2525
AALAQLLK
>Human_2526
AALAQSER
>Human_2527
AALASAHQCHPLPR
>Human_2528
AALASCAGGMLGR
>Human_2529
AALASEEPR
>Human_2530
AALASQLLDQSALSPAGGSGPQTWWR
>Human_2531
AALASSLIR
>Human_2532
AALASVGHLYGPYGK
>Human_2533
AALATLER
>Human_2534
AALAVGSPGPGGGSFAR
>Human_2535
AALAVIR
>Human_2536
AALAVNICAAR
>Human_2537
AALAVPLSDTR
>Human_2538
AALAVTATACDVEAR
>Human_2539
AALAWAWPSSACCSSR
>Human_2540
AALAYNLGK
>Human_2541
AALCAGCGGK
>Human_2542
AALCALNPLPFLR
>Human_2543
AALCAVHVIR
>Human_2544
AALCCQK
>Human_2545
AALCECR
>Human_2546
AALCELLEK
>Human_2547
AALCGIPTPSLASGLWR
>Human_2548
AALCGSAR
>Human_2549
AALCGTPTPSLASGLWR
>Human_2550
AALCHFCIDMLNAK
>Human_2551
AALCHFIVDELNAK
>Human_2552
AALCHLLQYFLK
>Human_2553
AALCNLASLLK
>Human_2554
AALCQLWR
>Human_2555
AALCSHGSSLSPSPAPSQR
>Human_2556
AALCTGFHLDVCK
>Human_2557
AALDAAAK
>Human_2558
AALDCCVVDVQEYSADPHAIAGALK
>Human_2559
AALDCSTSHLDEFYSDPHAVAGALK
>Human_2560
AALDCTTAGWGSCTFIGVAAGSK
>Human_2561
AALDDQDK
>Human_2562
AALDEAQGVGLDSTG
>Human_2563
AALDEAQGVGLDSTGYYDQEIYGGSDSR
>Human_2564
AALDELGR
>Human_2565
AALDEQFEPQK
>Human_2566
AALDFSDAR
>Human_2567
AALDFVVEEDLK
>Human_2568
AALDGGPR
>Human_2569
AALDGGVASAASPESK
>Human_2570
AALDGLAPGHLLAAR
>Human_2571
AALDGPLDAALDHLR
>Human_2572
AALDGSDR
>Human_2573
AALDGTER
>Human_2574
AALDGTPELSMTGSQGK
>Human_2575
AALDGTPGLPWIPR
>Human_2576
AALDGTPGMIGYGMAK
>Human_2577
AALDHSCSPSK
>Human_2578
AALDISIK
>Human_2579
AALDIVHPVR
>Human_2580
AALDLAAGNHPDQGGGPGADQR
>Human_2581
AALDLAAIDLAGPR
>Human_2582
AALDLAIIFLSCVMK
>Human_2583
AALDLER
>Human_2584
AALDLLK
>Human_2585
AALDLTYPITSMFSGAGFNSSIFSVFK
>Human_2586
AALDNLR
>Human_2587
AALDPPSSACTR
>Human_2588
AALDSGAFQR
>Human_2589
AALDSGAFQSVWVSTDHDEIENVAK
>Human_2590
AALDSINELPENILLELFTHVPAR
>Human_2591
AALDSLSLFTSLGLSEQK
>Human_2592
AALDSPPGALAELAK
>Human_2593
AALDTLGLR
>Human_2594
AALDVWCK
>Human_2595
AALEAAAAAAPER
>Human_2596
AALEACHK
>Human_2597
AALEAFSAHVDFCTLFHYHQILAR
>Human_2598
AALEAIDELDLFGAHGGR
>Human_2599
AALEAIER
>Human_2600
AALEALDELDLFGVK
>Human_2601
AALEALGSCLNNK
>Human_2602
AALEALLGGGEQAYR
>Human_2603
AALEALLGR
>Human_2604
AALEALLPYTER
>Human_2605
AALEAQNA
>Human_2606
AALEAQNALHNIK
>Human_2607
AALEAQNALHNMK
>Human_2608
AALEATQQEVK
>Human_2609
AALEAVGGTVVLE
>Human_2610
AALEAWVR
>Human_2611
AALEAYCK
>Human_2612
AALEDQVELCAK
>Human_2613
AALEDSSGSSELQEIMR
>Human_2614
AALEDTLAETEAR
>Human_2615
AALEDTTTR
>Human_2616
AALEEANGEIEK
>Human_2617
AALEEEFTLSSVVLSAGPEGLLGVEQSDK
>Human_2618
AALEEEK
>Human_2619
AALEEELVWPLLR
>Human_2620
AALEEER
>Human_2621
AALEEEVR
>Human_2622
AALEEFSR
>Human_2623
AALEEGSSQPTER
>Human_2624
AALEELQR
>Human_2625
AALEELVK
>Human_2626
AALEEPK
>Human_2627
AALEEVEGDVAELELK
>Human_2628
AALEEVER
>Human_2629
AALEEVYPDLTPEETR
>Human_2630
AALEEWLPR
>Human_2631
AALEEYITQER
>Human_2632
AALEGFLAALQADPPQAER
>Human_2633
AALEGTATYR
>Human_2634
AALEGVSK
>Human_2635
AALEHMNLLK
>Human_2636
AALELCQK
>Human_2637
AALELEMWK
>Human_2638
AALELLSLDLK
>Human_2639
AALEMDSR
>Human_2640
AALEMQNYR
>Human_2641
AALEMVVEELK
>Human_2642
AALENGELGPLLSPGTLR
>Human_2643
AALEPASEPGFAAR
>Human_2644
AALEPFQTEEDSISVSDAPGSGIIDCNEK
>Human_2645
AALEPFQTEEDSVSVSDAPGSCIIDCNEK
>Human_2646
AALEPFQTEEDSVSVSDAPGSCLIDCNEK
>Human_2647
AALEPFQTEK
>Human_2648
AALEPFQTK
>Human_2649
AALEQAR
>Human_2650
AALEQDLAFWYGPR
>Human_2651
AALEQER
>Human_2652
AALEQGER
>Human_2653
AALEQLLK
>Human_2654
AALEQLQGHR
>Human_2655
AALEQNDR
>Human_2656
AALEQPCEGSLTR
>Human_2657
AALESGISTK
>Human_2658
AALESPR
>Human_2659
AALESQLR
>Human_2660
AALESQVR
>Human_2661
AALETCER
>Human_2662
AALETDENLLLCAPTGAGK
>Human_2663
AALETLFTLLSTQDQNSSSWLIPILPDMLR
>Human_2664
AALETLTVLDSCSQHGFLASPQGMS
>Human_2665
AALETPIIQGQDGSPELLIR
>Human_2666
AALETVDR
>Human_2667
AALETVIR
>Human_2668
AALEVHVQEETVGPWR
>Human_2669
AALEWDVGR
>Human_2670
AALEWTENLLDYLEQQDDMLLSDK
>Human_2671
AALEYLEDIDLK
>Human_2672
AALEYLGSFDHYAT
>Human_2673
AALEYVAEPTLEPR
>Human_2674
AALFALQNLFEEK
>Human_2675
AALFCIFTYLDTR
>Human_2676
AALFCNTLVCLPTGLGK
>Human_2677
AALFENTPK
>Human_2678
AALFFAAVAIVLGLPLWWK
>Human_2679
AALFLAAASAR
>Human_2680
AALFLECAR
>Human_2681
AALFLLLAAALTYIPPLLVAFR
>Human_2682
AALFLPPDEGPFPGIIDLFGSSR
>Human_2683
AALFLQTLK
>Human_2684
AALFLSAPPQAEVTFEDVAVYLSR
>Human_2685
AALFNTR
>Human_2686
AALFQHR
>Human_2687
AALFSELSAGPLR
>Human_2688
AALFSELSPVQPAR
>Human_2689
AALFVEACLK
>Human_2690
AALFVSNNSR
>Human_2691
AALFWVPR
>Human_2692
AALGASLAAAR
>Human_2693
AALGAVPISGK
>Human_2694
AALGCAR
>Human_2695
AALGCEPR
>Human_2696
AALGDEVLDGYVFPACPPCSYR
>Human_2697
AALGEPVR
>Human_2698
AALGESGEQADGPK
>Human_2699
AALGEVSR
>Human_2700
AALGGDGLR
>Human_2701
AALGGGDGAR
>Human_2702
AALGGSGNISTSPFWSR
>Human_2703
AALGHLAGEAAAAPGPGTPCASR
>Human_2704
AALGLALYLIALR
>Human_2705
AALGLGGPWQLPAAQCDQK
>Human_2706
AALGLGTLALCGAALLYLAR
>Human_2707
AALGLLPLLLLLPPAPEAAK
>Human_2708
AALGLQDSDDEDAAVDIDEQIESMFNSK
>Human_2709
AALGLSPITR
>Human_2710
AALGMEAADAVTD
>Human_2711
AALGPEGHGIK
>Human_2712
AALGPGALWAAAWGVLLLTAPAGAQR
>Human_2713
AALGPHHPWLVR
>Human_2714
AALGPLVTGLYDVQAFK
>Human_2715
AALGPPAGTGGPAPLQPVPPTPAQTEQPPR
>Human_2716
AALGPQPTR
>Human_2717
AALGPSSQNVTEYVVR
>Human_2718
AALGPVVGAR
>Human_2719
AALGPWQILESPQSFMIMQMTFFPK
>Human_2720
AALGQLNTILLVAQPLLQR
>Human_2721
AALGSALR
>Human_2722
AALGSPSHTFR
>Human_2723
AALGSSSGSASPAVAELCQNTPETFLEASK
>Human_2724
AALGTASGHR
>Human_2725
AALGTLYLTATHVIFVENSPDPR
>Human_2726
AALGTVLFSVR
>Human_2727
AALGTVLFTGVR
>Human_2728
AALGVAEAVAAPHPAEGAETAEAVELSR
>Human_2729
AALGVLESDLPSAVTLLK
>Human_2730
AALGVLGPEVEK
>Human_2731
AALGVLR
>Human_2732
AALGVQSINWQTAFNR
>Human_2733
AALGVTWGLDAR
>Human_2734
AALGVTWGLDASSPLR
>Human_2735
AALGYDYK
>Human_2736
AALHASLQSGS
>Human_2737
AALHDDADLVHHCIK
>Human_2738
AALHDPGFPSYCQSLK
>Human_2739
AALHDQLNR
>Human_2740
AALHEACAR
>Human_2741
AALHFFNFR
>Human_2742
AALHLSVPR
>Human_2743
AALHLYSNTLNFQISEVEPK
>Human_2744
AALHPPALAVLSHTPDGATQTIAWVGK
>Human_2745
AALHPPR
>Human_2746
AALHPSPK
>Human_2747
AALHSFK
>Human_2748
AALHSPVSEGAPVIPPSSGLPLPTPDAR
>Human_2749
AALHTPASHAK
>Human_2750
AALHTTPDSPAAQLER
>Human_2751
AALIAENFR
>Human_2752
AALIALYLLVFAVL
>Human_2753
AALIALYLLVFAVLIPLIGIVAAQLLK
>Human_2754
AALICLTLVLVASVLLQAVLYPR
>Human_2755
AALIENPER
>Human_2756
AALIEVGEGVNLSTIPR
>Human_2757
AALIIQNWYR
>Human_2758
AALIIQQYFR
>Human_2759
AALIMQVLQLTADQIAMLPPEQR
>Human_2760
AALINVGFL
>Human_2761
AALINVGFLESSNST
>Human_2762
AALINYTR
>Human_2763
AALIPDWLQDR
>Human_2764
AALIPGGLSDG
>Human_2765
AALIPGGLSDGQFYSPPESEAGSEEAEEK
>Human_2766
AALITEENQQLSYEHIAK
>Human_2767
AALITSFCVFK
>Human_2768
AALIVHQR
>Human_2769
AALIYTCT
>Human_2770
AALIYTCTVCR
>Human_2771
AALLAAAAVR
>Human_2772
AALLAADWIGLESR
>Human_2773
AALLAALLLLVQLCPGSSQR
>Human_2774
AALLAELALLEPEALR
>Human_2775
AALLAQYADVTDEEDEADEK
>Human_2776
AALLAQYADVTDEEESLTEADEK
>Human_2777
AALLCDAER
>Human_2778
AALLDGHDLLR
>Human_2779
AALLDNLHDELHAHTQAMLGLGPEEDK
>Human_2780
AALLDQALSNAR
>Human_2781
AALLDQIR
>Human_2782
AALLEAGMPECTEDK
>Human_2783
AALLEFEER
>Human_2784
AALLELLHELYNFLAIQAGNFECGNPENLK
>Human_2785
AALLELTGAVDYAAIPR
>Human_2786
AALLELWELR
>Human_2787
AALLETLSLLLAK
>Human_2788
AALLETLYEELHIHSQSMMGLGGDEDK
>Human_2789
AALLFVSSVCIGLALTLCALVIR
>Human_2790
AALLFWHILLLGPIVR
>Human_2791
AALLGLAR
>Human_2792
AALLHGETR
>Human_2793
AALLIIVLGVILTK
>Human_2794
AALLIQK
>Human_2795
AALLLDQYR
>Human_2796
AALLLEGLSR
>Human_2797
AALLLFTALATSLGFNLDTEELTAFR
>Human_2798
AALLLGAVLLVAQPQLVPSR
>Human_2799
AALLLLLPPR
>Human_2800
AALLLLLTFLAK
>Human_2801
AALLLLPLLLLLPLLLLK
>Human_2802
AALLLYSADDSGFER
>Human_2803
AALLMPR
>Human_2804
AALLNAILHSAYSETFLLPHLK
>Human_2805
AALLNAIR
>Human_2806
AALLNDCVCDGLER
>Human_2807
AALLNFDEFAVSK
>Human_2808
AALLNQHYQVNFK
>Human_2809
AALLPLLLLLLAAPASAQLSR
>Human_2810
AALLPPVALR
>Human_2811
AALLQAVR
>Human_2812
AALLQGWSSAAAFLVGIK
>Human_2813
AALLQLLAQHQPQDDPK
>Human_2814
AALLQLLLGVNLVVMPPTR
>Human_2815
AALLSAAILCFLR
>Human_2816
AALLSGPPGVGK
>Human_2817
AALLSNSELAETCQPYK
>Human_2818
AALLSPGDPAIWAGLMAACHADDK
>Human_2819
AALLSQHTCSIGGLLER
>Human_2820
AALLSQIPGPTAAYIK
>Human_2821
AALLSSQLSESPALAPALCPTLGEPGAR
>Human_2822
AALLTER
>Human_2823
AALLTGR
>Human_2824
AALLTPMR
>Human_2825
AALLTSWK
>Human_2826
AALLVCLECGEDYCSGCFAK
>Human_2827
AALLVPPR
>Human_2828
AALLVTR
>Human_2829
AALLVTTR
>Human_2830
AALLWAEALNVFQQAADWIGLESR
>Human_2831
AALLWALAAALER
>Human_2832
AALLYASSHSTLSSR
>Human_2833
AALLYLDAR
>Human_2834
AALLYYTIHR
>Human_2835
AALLYYTVYQASQMSFCELFK
>Human_2836
AALMCEDALVPFYER
>Human_2837
AALMDASQLEPGEK
>Human_2838
AALMESQGQQQEER
>Human_2839
AALMFANAEEEFFYEK
>Human_2840
AALMIGLAWLVSFVLWAPAILFWQYLVGER
>Human_2841
AALMILTVWTISIFISMPPLFWR
>Human_2842
AALMVFLLLTTLLLLIGVVCAFVTNQR
>Human_2843
AALNALQPPEFR
>Human_2844
AALNATNAVK
>Human_2845
AALNAVR
>Human_2846
AALNEIESR
>Human_2847
AALNELLK
>Human_2848
AALNELVECVGSTR
>Human_2849
AALNGADIYAGCCTLK
>Human_2850
AALNIEK
>Human_2851
AALNLPEAASYDEVR
>Human_2852
AALNPDLLLSGLR
>Human_2853
AALNPEIVSVIPNAVDPTDFTPDPFR
>Human_2854
AALNQALEMK
>Human_2855
AALNQQILK
>Human_2856
AALNTSAGNSNPYLPYSCELPLCYFSSK
>Human_2857
AALNTVHEANGTEDER
>Human_2858
AALNWNYESTIHPLSLHEHEPAGEEALR
>Human_2859
AALPAFYIL
>Human_2860
AALPAHSFVCSLSLK
>Human_2861
AALPAQELEEYNK
>Human_2862
AALPCTLQATHSSK
>Human_2863
AALPDLTK
>Human_2864
AALPEASAGSPER
>Human_2865
AALPEGLPEASR
>Human_2866
AALPEVR
>Human_2867
AALPFFGSPVK
>Human_2868
AALPFGLVR
>Human_2869
AALPGILSELDVDVNEGSLMELQGHIGR
>Human_2870
AALPGLDVLIYLK
>Human_2871
AALPGLQCPR
>Human_2872
AALPGPGR
>Human_2873
AALPGTVPR
>Human_2874
AALPIAQYGNR
>Human_2875
AALPLAGLAGR
>Human_2876
AALPLILVAMGLVIAGGICIFWK
>Human_2877
AALPLLGELPR
>Human_2878
AALPLTK
>Human_2879
AALPLTTSDTK
>Human_2880
AALPPAAPLSELHAQLSGVEQLLEEFR
>Human_2881
AALPQLSGLDPR
>Human_2882
AALPSHVVTM
>Human_2883
AALPSHVVTMLDNFPTNLHPMSQLSA
>Human_2884
AALPSLTNPPSLSPIR
>Human_2885
AALPSTHIPVLPGK
>Human_2886
AALPTPALSPEDK
>Human_2887
AALPVAPVGLYTAHVGYSMYHLT
>Human_2888
AALPVASER
>Human_2889
AALPYFPR
>Human_2890
AALQALGVAEGGER
>Human_2891
AALQALK
>Human_2892
AALQALR
>Human_2893
AALQAQK
>Human_2894
AALQAVPAQPAQGGAAPR
>Human_2895
AALQCVYCHELFVEETSLMNHMEQVHSGEK
>Human_2896
AALQDEK
>Human_2897
AALQDFSSDDSK
>Human_2898
AALQDPSTSLGGSSAVR
>Human_2899
AALQEATFDPQEVR
>Human_2900
AALQEEEQASK
>Human_2901
AALQEELQLCK
>Human_2902
AALQEELSDVLIYLVALAAR
>Human_2903
AALQEGHQFLCSIEA
>Human_2904
AALQELESEQGK
>Human_2905
AALQELLSK
>Human_2906
AALQELTR
>Human_2907
AALQESADVFQVCGWGDWSR
>Human_2908
AALQESR
>Human_2909
AALQFLMR
>Human_2910
AALQGGGPPYGPPSTWSVSTMDALR
>Human_2911
AALQGNGSER
>Human_2912
AALQGQLQHLEGQLGSLQGR
>Human_2913
AALQHCPK
>Human_2914
AALQHGVIAGR
>Human_2915
AALQILK
>Human_2916
AALQILLMK
>Human_2917
AALQLQLNTIK
>Human_2918
AALQLVVDPGDPR
>Human_2919
AALQLVVSPGDPR
>Human_2920
AALQMQFNAAER
>Human_2921
AALQPAWR
>Human_2922
AALQSQAEALR
>Human_2923
AALQSQENLIHEAR
>Human_2924
AALQSSDAR
>Human_2925
AALQTAPESADDSPSQLSK
>Human_2926
AALQTAYVEVQR
>Human_2927
AALQVAEVLEAIVSCCVGPEGR
>Human_2928
AALQVEEES
>Human_2929
AALQVEEESWNAYPYTR
>Human_2930
AALQVPEHTAFGTR
>Human_2931
AALSAAAAHHHNPWTVSPFSK
>Human_2932
AALSAAPSNPR
>Human_2933
AALSAGSAYFR
>Human_2934
AALSALESFLK
>Human_2935
AALSASEGEEVPQDK
>Human_2936
AALSATVPR
>Human_2937
AALSCGQNPLPIYLTINVK
>Human_2938
AALSCLLDSVR
>Human_2939
AALSDAELGR
>Human_2940
AALSDTVALWESLQQHGETK
>Human_2941
AALSEEELEK
>Human_2942
AALSEEELER
>Human_2943
AALSEER
>Human_2944
AALSEGEEVPQDK
>Human_2945
AALSEMVEYITHNR
>Human_2946
AALSENEQLK
>Human_2947
AALSFAFAFLR
>Human_2948
AALSGANVLTLIEK
>Human_2949
AALSGGTTMIIDFAIPQK
>Human_2950
AALSGSYVNFGVFR
>Human_2951
AALSHDGILNLEAPR
>Human_2952
AALSHSGSPGVVPEGNGTFLDDTHNVSEWR
>Human_2953
AALSIER
>Human_2954
AALSILLNK
>Human_2955
AALSIQK
>Human_2956
AALSLLALPLAGAAEEPTQK
>Human_2957
AALSLLR
>Human_2958
AALSLPAK
>Human_2959
AALSLPTNVEDVCPNIPSLEK
>Human_2960
AALSLWTHR
>Human_2961
AALSMCK
>Human_2962
AALSNASLLAEACHQIFEGK
>Human_2963
AALSPLADLHALVLR
>Human_2964
AALSPLGR
>Human_2965
AALSPSQVEVPEDEEDYTGVCHPECGDK
>Human_2966
AALSPTFATSTQDSTCLQDSEFPVSSK
>Human_2967
AALSPVQEHETGR
>Human_2968
AALSQGHDGAPLALQQK
>Human_2969
AALSSFQK
>Human_2970
AALSSNR
>Human_2971
AALSSPR
>Human_2972
AALSSQQQQQLALLLQQFQTLK
>Human_2973
AALSSQSIILADTFIGVTVETTLK
>Human_2974
AALSSSELLELGDSLMR
>Human_2975
AALSSTGEMK
>Human_2976
AALSTGFMFFSYEFFCNVFHCMNR
>Human_2977
AALSVHVPGMNR
>Human_2978
AALSVLLPAAPGVQHPAGGAAAAR
>Human_2979
AALSVPQGR
>Human_2980
AALSWPR
>Human_2981
AALSWSNGNGTA
>Human_2982
AALSWSNGNGTASCR
>Human_2983
AALSYVSEIGK
>Human_2984
AALTAEHFAALQSLLK
>Human_2985
AALTDLSFMYR
>Human_2986
AALTELSLGSAYQAMILGVDSK
>Human_2987
AALTFAR
>Human_2988
AALTFLQDENMVSFIK
>Human_2989
AALTFLQGSSHGGAVR
>Human_2990
AALTFVQDENMINFIK
>Human_2991
AALTGLLHR
>Human_2992
AALTGNLSLGLPAAQPQNTFFNTK
>Human_2993
AALTHHPAAMSNGNMNTMGHMMEMMGSR
>Human_2994
AALTHNDNHFNYEK
>Human_2995
AALTHNPSGEGSR
>Human_2996
AALTIATGTGNWFSALALGVTLLK
>Human_2997
AALTIIR
>Human_2998
AALTIPQGMEVVK
>Human_2999
AALTITGAQADDESDYYCVLYMGSGI
>Human_3000
AALTLLGAQPEDEAEYYCLLSYSGAR
>Human_3001
AALTLLGEVPR
>Human_3002
AALTLNCTYQSSYSTFLFWYVQYLNK
>Human_3003
AALTLPR
>Human_3004
AALTLSGVQPEDEAEYYCLLYYGGAQ
>Human_3005
AALTLTPSAVNK
>Human_3006
AALTQAK
>Human_3007
AALTQASSSVQAATVTVMGAR
>Human_3008
AALTQQHPPVTNGDTVK
>Human_3009
AALTQYSAK
>Human_3010
AALTSALSIQNYHLECTETQAWMR
>Human_3011
AALTSPFLPDTLPCR
>Human_3012
AALTSPPAQVAVSR
>Human_3013
AALTSTVPDLLCLLAR
>Human_3014
AALTTLFK
>Human_3015
AALTVHQAR
>Human_3016
AALTWAAPGGFYP
>Human_3017
AALTWTWR
>Human_3018
AALTYSSGFDHHLGDQSGEK
>Human_3019
AALTYTSLE
>Human_3020
AALTYTSLEITILTSQPGK
>Human_3021
AALVAGLPLR
>Human_3022
AALVAGMYPNLVHVDR
>Human_3023
AALVAGVVR
>Human_3024
AALVAQNYINYQQGTPHR
>Human_3025
AALVDLEPGTMDSVR
>Human_3026
AALVDQSGVLLAFADQPIK
>Human_3027
AALVDYLDGK
>Human_3028
AALVEFAEGLNQSLIPR
>Human_3029
AALVEFAEYLNR
>Human_3030
AALVEPLGLER
>Human_3031
AALVFALVIALVPVGR
>Human_3032
AALVFLGASYLLAPVGGWLADVYLGR
>Human_3033
AALVGGTTMIIDHVVPEPGSSLLTSFEK
>Human_3034
AALVGGTTMIIGHVLPDK
>Human_3035
AALVGIYGR
>Human_3036
AALVHSDDEVFER
>Human_3037
AALVIDVTAK
>Human_3038
AALVILFIIGLLLLITTVILSLR
>Human_3039
AALVLEDGSVLR
>Human_3040
AALVLGGPK
>Human_3041
AALVLLSACLVTLWGLGEPPEHTLR
>Human_3042
AALVLSVTPMVPVGSVWLAMSSVLSAFMR
>Human_3043
AALVLTYLAVASAASEGGFTATGQR
>Human_3044
AALVLVVLLIAGGLFMFTYK
>Human_3045
AALVMDLIDLTPR
>Human_3046
AALVMQTEAAR
>Human_3047
AALVMYWK
>Human_3048
AALVNMGDLTTYDTVK
>Human_3049
AALVPATLGK
>Human_3050
AALVPLVAGLVICLVVCIQR
>Human_3051
AALVPNEER
>Human_3052
AALVPPNFGEK
>Human_3053
AALVPPTLGK
>Human_3054
AALVPTQAVPGSPR
>Human_3055
AALVSGAVSINSCPAA
>Human_3056
AALVSSFGVFK
>Human_3057
AALVSTMSLWK
>Human_3058
AALVTSFCMFK
>Human_3059
AALVTSNSTHPK
>Human_3060
AALVVLENYYK
>Human_3061
AALVVPAFETLR
>Human_3062
AALVVSGAAEQGGR
>Human_3063
AALVYSDDK
>Human_3064
AALWALQGGTSVVIANGTHPK
>Human_3065
AALWIGTTSFMILVLPVVFETEK
>Human_3066
AALWLWLCALALSLQPALPSLSHGR
>Human_3067
AALWSASSVPR
>Human_3068
AALWTLGLGPLLLNLWAVPIGGPGALR
>Human_3069
AALYACTK
>Human_3070
AALYAHVSMCTHVQVTSLHGCVCACPCLSR
>Human_3071
AALYAPK
>Human_3072
AALYEYNLAVMK
>Human_3073
AALYFQR
>Human_3074
AALYFSDFWNK
>Human_3075
AALYFVSGVCIGLVLTLAALVIR
>Human_3076
AALYGELCALLFAK
>Human_3077
AALYGIHDIFFVMDAAER
>Human_3078
AALYGLLFHSHADQDDWEGGLK
>Human_3079
AALYILGDK
>Human_3080
AALYLECSA
>Human_3081
AALYLECSAK
>Human_3082
AALYPHPQQLSR
>Human_3083
AALYSSIK
>Human_3084
AALYTWYVR
>Human_3085
AALYVGDLDPDVTEDMLYK
>Human_3086
AALYVHWPYCEK
>Human_3087
AALYVVAIEDR
>Human_3088
AAMAADAK
>Human_3089
AAMACSHQR
>Human_3090
AAMAEPK
>Human_3091
AAMAEPNAK
>Human_3092
AAMAFCFLETLWWEFTASYDTTCIGLASR
>Human_3093
AAMALEK
>Human_3094
AAMAPALT
>Human_3095
AAMAPALTDAAAEAHHIR
>Human_3096
AAMAPCIISSPMLSAGPEDLEPPLK
>Human_3097
AAMAQVIGDR
>Human_3098
AAMAQWR
>Human_3099
AAMASLGALALLLLSSLSR
>Human_3100
AAMASLVR
>Human_3101
AAMAVALR
>Human_3102
AAMAVGGAGGSR
>Human_3103
AAMCYIHIAALIAEYLK
>Human_3104
AAMDASR
>Human_3105
AAMDAVCAK
>Human_3106
AAMDFCMNMNTK
>Human_3107
AAMDFPGAK
>Human_3108
AAMDGSER
>Human_3109
AAMDLGPMR
>Human_3110
AAMDMTVFLK
>Human_3111
AAMDNSEIAGEK
>Human_3112
AAMDSAR
>Human_3113
AAMDTGQR
>Human_3114
AAMEALVVEVTK
>Human_3115
AAMEFHEHLHSIGTK
>Human_3116
AAMEMALR
>Human_3117
AAMEMVPVLK
>Human_3118
AAMENQR
>Human_3119
AAMENSVSEASLYLQDQLDK
>Human_3120
AAMEPIVISAK
>Human_3121
AAMETETAPLTLESLPTDPLLLILSFLDYR
>Human_3122
AAMFILTR
>Human_3123
AAMFLIFLVAYILTVAENVIIILLVLQNR
>Human_3124
AAMFPETLDEGMQIPSTQFDAAHPTNVQR
>Human_3125
AAMFTAGSNFNHVVQNEK
>Human_3126
AAMGLGAR
>Human_3127
AAMGNFVDLCR
>Human_3128
AAMGPGISR
>Human_3129
AAMGTAWR
>Human_3130
AAMHLTAWPQK
>Human_3131
AAMIELVER
>Human_3132
AAMIGACFLFDFMFFEHSLAGL
>Human_3133
AAMIPPK
>Human_3134
AAMIQVLSR
>Human_3135
AAMITHQR
>Human_3136
AAMIVNQLSK
>Human_3137
AAMIWIVGEYAER
>Human_3138
AAMLAER
>Human_3139
AAMLAPLLEVIK
>Human_3140
AAMLLGSVGDALGYR
>Human_3141
AAMLSLLR
>Human_3142
AAMMAMSEYEDR
>Human_3143
AAMMCAMANANK
>Human_3144
AAMMNLLR
>Human_3145
AAMMTEVLAHK
>Human_3146
AAMNFFQSVPECEHHQK
>Human_3147
AAMNGADPISPQR
>Human_3148
AAMNIPR
>Human_3149
AAMNLHNNEAGR
>Human_3150
AAMNNSFIYIK
>Human_3151
AAMPGFIAK
>Human_3152
AAMPPQIIQFPEDQK
>Human_3153
AAMPPSTWPER
>Human_3154
AAMPVAQHLN
>Human_3155
AAMPVEAK
>Human_3156
AAMPVLK
>Human_3157
AAMPYTDAVIHEVQR
>Human_3158
AAMQEAR
>Human_3159
AAMQELAASVFYGGPLGDTEDR
>Human_3160
AAMQELAGGEWSK
>Human_3161
AAMQFGDTEIK
>Human_3162
AAMQGER
>Human_3163
AAMQIQR
>Human_3164
AAMQLSELEEEMDQR
>Human_3165
AAMQSHMER
>Human_3166
AAMQTQWSWILQLCQCVEQHIK
>Human_3167
AAMSASSEGPR
>Human_3168
AAMSGQGVDR
>Human_3169
AAMSLLR
>Human_3170
AAMSLQEEAEPTPSPPSPNR
>Human_3171
AAMSSQFANEDTESQK
>Human_3172
AAMSVETCLNIGQMATTFSLASLR
>Human_3173
AAMSVTLTSVK
>Human_3174
AAMTCIR
>Human_3175
AAMTDAMVPR
>Human_3176
AAMTELK
>Human_3177
AAMTSLMDLTLLLAR
>Human_3178
AAMTTGAWIFTGGVNTGVIR
>Human_3179
AAMTTGAWIFTGGVSTAPCGENLYDEEGK
>Human_3180
AAMTTGAWIFTGGVSTGVISHVGDALK
>Human_3181
AAMVDVGR
>Human_3182
AAMVFYTDCIQQCSR
>Human_3183
AAMVGMLANFLGFR
>Human_3184
AAMVISWHLASDMDCVVTLTTDAAR
>Human_3185
AAMVLFLDR
>Human_3186
AAMVQFDR
>Human_3187
AAMVTALR
>Human_3188
AAMWASTPR
>Human_3189
AAMWNPSIFLK
>Human_3190
AAMWSGLFTHLTESWNNFK
>Human_3191
AAMYDIISSPSK
>Human_3192
AAMYEIK
>Human_3193
AAMYSVEITVEK
>Human_3194
AANAAENDFSVSQAEMSSR
>Human_3195
AANAFFLFIALLQMYLQQEDIPPWCH
>Human_3196
AANAFFLFIALLQQIPDVSPTGR
>Human_3197
AANAFHVYQLFK
>Human_3198
AANAFHVYQVYIR
>Human_3199
AANAIQQQTVVVPASSLANAK
>Human_3200
AANALCAGIK
>Human_3201
AANALCAGMR
>Human_3202
AANASSPQMSELR
>Human_3203
AANATSGR
>Human_3204
AANATTNPSQLLPLELVDK
>Human_3205
AANATTNPSQLLPLGNR
>Human_3206
AANAWAR
>Human_3207
AANAYGISDPSQISDPVK
>Human_3208
AANCCEEVK
>Human_3209
AANCIMEVSAWSAAVGGR
>Human_3210
AANCNLHVPGPMAVNQFSPSLAR
>Human_3211
AANCTSSCQLCK
>Human_3212
AANCTSSWSLGESCNR
>Human_3213
AANDAGYFNDEMAPIEVK
>Human_3214
AANDDHSVR
>Human_3215
AANDPFTIVHGNTGK
>Human_3216
AANDPLMR
>Human_3217
AANDQGEAVK
>Human_3218
AANDTSK
>Human_3219
AANEAEGK
>Human_3220
AANEDPDEK
>Human_3221
AANEEETK
>Human_3222
AANEEMEALR
>Human_3223
AANENEPEGK
>Human_3224
AANENPHHDIR
>Human_3225
AANEVSSADVK
>Human_3226
AANFENHSGK
>Human_3227
AANFSFR
>Human_3228
AANFVHMDTAQK
>Human_3229
AANGDSPPWSPALAAEGR
>Human_3230
AANGEVASLR
>Human_3231
AANGGAWGYR
>Human_3232
AANGHSR
>Human_3233
AANGLEADNSCPNSK
>Human_3234
AANGQGQQR
>Human_3235
AANGSSER
>Human_3236
AANGVVLATEK
>Human_3237
AANHYSQQMAQQVR
>Human_3238
AANIHINVYTVNEPWLFSLAWCSR
>Human_3239
AANIHPFIETLPHK
>Human_3240
AANILLNLDK
>Human_3241
AANILVGENLVCK
>Human_3242
AANILVGER
>Human_3243
AANILVSASLVCK
>Human_3244
AANILVSDTLSCK
>Human_3245
AANILVSEALCCK
>Human_3246
AANIPEHNTIGFMFACVGR
>Human_3247
AANIPGYTGK
>Human_3248
AANIQTSESETR
>Human_3249
AANIVGEGEPR
>Human_3250
AANIVIQTEPPVPVSINSNITR
>Human_3251
AANIYPLSLLLNLGR
>Human_3252
AANLDLK
>Human_3253
AANLEMFK
>Human_3254
AANLESK
>Human_3255
AANLETNVEELWVEVGGR
>Human_3256
AANLGTTK
>Human_3257
AANLHGELTESTQLLILDPPQVPTQLEDIR
>Human_3258
AANLIEELTSIFK
>Human_3259
AANLIVLSLPVAR
>Human_3260
AANLLLGYK
>Human_3261
AANLNNLVVEAYQK
>Human_3262
AANLNSIIHR
>Human_3263
AANLPCNHSTISGNEYVYWYR
>Human_3264
AANLSEK
>Human_3265
AANLSGDCSLVNEIFR
>Human_3266
AANLTYMPSSSGSAR
>Human_3267
AANLWPSPLMIK
>Human_3268
AANLYASSPHSDFLDYVSAPIGK
>Human_3269
AANLYFLFLVVLNWVPLVEAFQK
>Human_3270
AANMALFR
>Human_3271
AANMEHENQIQEFK
>Human_3272
AANMHAQIK
>Human_3273
AANMIPAHDSPLAALAFDASGTK
>Human_3274
AANMLQQSGSK
>Human_3275
AANMPDSELFELISENR
>Human_3276
AANMSDVSDLR
>Human_3277
AANNFYVCK
>Human_3278
AANNGALPPDLSYIVR
>Human_3279
AANNGSAMVR
>Human_3280
AANNIASLLTK
>Human_3281
AANNLIVLGR
>Human_3282
AANNQGVK
>Human_3283
AANNVNCGLHLVIQTSSLPEK
>Human_3284
AANPAAAFILAENGIVTR
>Human_3285
AANPASWI
>Human_3286
AANPDYR
>Human_3287
AANPEMPLSFTISR
>Human_3288
AANPEVLK
>Human_3289
AANPFQQK
>Human_3290
AANPGCSLEDFVR
>Human_3291
AANPGEPEDVCGR
>Human_3292
AANPIDSMLCHFCHNVSFPCTR
>Human_3293
AANPVDFLSK
>Human_3294
AANPYVTPNNR
>Human_3295
AANQEQR
>Human_3296
AANQLDK
>Human_3297
AANQVEETLHTHLPQTPETNFR
>Human_3298
AANSAGEATCAATLTVTPK
>Human_3299
AANSCTSYSGTTLNLK
>Human_3300
AANSFFLFIALLQQIPDVSPTGR
>Human_3301
AANSLALR
>Human_3302
AANSLEAFIFETQDK
>Human_3303
AANSLLR
>Human_3304
AANSNGLPR
>Human_3305
AANSQVGFESTAFQLMNITAGTSHVMISR
>Human_3306
AANSSGQGFQNK
>Human_3307
AANSSVPPITVNAK
>Human_3308
AANTAGVGK
>Human_3309
AANTATEEK
>Human_3310
AANTATTTGPR
>Human_3311
AANTHSSAK
>Human_3312
AANVAHGLQQNVLYVDSNGGLTASR
>Human_3313
AANVCAGQSEELPPK
>Human_3314
AANVCYQEFDVPAVFPIELK
>Human_3315
AANVFPFR
>Human_3316
AANVGDQR
>Human_3317
AANVGSMFQYWK
>Human_3318
AANVLGGACGLQPGDR
>Human_3319
AANVLITR
>Human_3320
AANVLLSEHGEVK
>Human_3321
AANVLLSEQ
>Human_3322
AANVLLSEQGDVK
>Human_3323
AANVLTK
>Human_3324
AANVLVSESLMCK
>Human_3325
AANVQEPEK
>Human_3326
AANVSGAK
>Human_3327
AANVSLGVLLAWLSVPVVLNLLSSR
>Human_3328
AANVTLLTSLVEDR
>Human_3329
AANVTLLTSLVEGAEMAAVLR
>Human_3330
AANVTLLTSLVEGEALHLAR
>Human_3331
AANVTLLTSLVEGEAVHLAR
>Human_3332
AANVTLLTSLVEGEVVIFPDK
>Human_3333
AANVVASTK
>Human_3334
AANWAGVGELSAPSSLFECK
>Human_3335
AANWTLSWGQGGPCNSPGSDTPR
>Human_3336
AANWYER
>Human_3337
AANYDFYQLLEEK
>Human_3338
AANYSSTSTR
>Human_3339
AANYTSSLNLPDK
>Human_3340
AAPAAGSR
>Human_3341
AAPAALCAFR
>Human_3342
AAPAALQLFLSR
>Human_3343
AAPAAPPAAR
>Human_3344
AAPAAPPPAR
>Human_3345
AAPAAPPVPAANEIATNK
>Human_3346
AAPAAQAEPER
>Human_3347
AAPAAVAGAPGAQR
>Human_3348
AAPACSPK
>Human_3349
AAPAEALGIPDEHYLDNLCIFCGER
>Human_3350
AAPAEAPPHSGR
>Human_3351
AAPAEGAGEDEDDGASR
>Human_3352
AAPAEGLCCYICGAPLSPASHHQVHVQK
>Human_3353
AAPAEIDQR
>Human_3354
AAPAEPDFIFR
>Human_3355
AAPAFLK
>Human_3356
AAPAFPVPPVLDGVQR
>Human_3357
AAPAGEGSR
>Human_3358
AAPAGGFQNIACLR
>Human_3359
AAPAGGGGSAVSVLAPNGR
>Human_3360
AAPAGSVISR
>Human_3361
AAPAGWLSEER
>Human_3362
AAPAHPMGSCSR
>Human_3363
AAPALAGTPAPPAGAAR
>Human_3364
AAPALALVSFEDVVVTFTGEEWGHLDLAQR
>Human_3365
AAPALCSESITLGAVFEEGLSR
>Human_3366
AAPALEK
>Human_3367
AAPALGLVCGR
>Human_3368
AAPALIDPLYLMAQVR
>Human_3369
AAPALLLLALLLPVGAWPGLPR
>Human_3370
AAPALQPSQAAPAEGISQPAPAR
>Human_3371
AAPALQPSQAAPAEGVSQPAPAR
>Human_3372
AAPALSWR
>Human_3373
AAPALTELGLLHNR
>Human_3374
AAPALTPPDR
>Human_3375
AAPAPAPPPEPER
>Human_3376
AAPAPATAASTTSSSSTSLSSSSK
>Human_3377
AAPAPGLISVFSSSQELGAALAQLVAQR
>Human_3378
AAPAPGSELPVCASCGQR
>Human_3379
AAPAPQEATATFNSTADR
>Human_3380
AAPAPSCTAR
>Human_3381
AAPAPTASSTININTSTSK
>Human_3382
AAPAPTHVR
>Human_3383
AAPAPVTR
>Human_3384
AAPAQPR
>Human_3385
AAPAQQTTQPGGGK
>Human_3386
AAPAQVR
>Human_3387
AAPASDSGGSQQSPSSSPGSR
>Human_3388
AAPASSAGASDAR
>Human_3389
AAPASVMGPLGPSALGLLLLLLVVAPPR
>Human_3390
AAPATSEGQSK
>Human_3391
AAPAVQTK
>Human_3392
AAPAVSGLSR
>Human_3393
AAPCAEDPSLER
>Human_3394
AAPCDYGPAPAFYR
>Human_3395
AAPCEGQAFAVGVEK
>Human_3396
AAPCEPLR
>Human_3397
AAPCGPPEAAAGLGAR
>Human_3398
AAPCGSELPANSPLK
>Human_3399
AAPCIYWLPLTDSQIVQK
>Human_3400
AAPCLLR
>Human_3401
AAPCNDLHATK
>Human_3402
AAPCPVPSSPGQELCGNNNVTYISSCHMR
>Human_3403
AAPCSLLPR
>Human_3404
AAPCSTHCCILGLR
>Human_3405
AAPCVSYGGAVSYR
>Human_3406
AAPCYSLASR
>Human_3407
AAPDAQVPPEYVWAPAK
>Human_3408
AAPDDPSGFAVLASCAR
>Human_3409
AAPDEDR
>Human_3410
AAPDEPGSAALGSVGSSDPENK
>Human_3411
AAPDESLR
>Human_3412
AAPDILIATPGR
>Human_3413
AAPDITGHK
>Human_3414
AAPDLAHGGHVSR
>Human_3415
AAPDLDVR
>Human_3416
AAPDLGSHLDR
>Human_3417
AAPDLLDPK
>Human_3418
AAPDSGLPLFR
>Human_3419
AAPEAAADSTSMSYSVTLTGPGPWGFR
>Human_3420
AAPEAEVLSSAAVPDLEWYEK
>Human_3421
AAPEAPETR
>Human_3422
AAPEAPPLDR
>Human_3423
AAPEASGTPSSDAVSR
>Human_3424
AAPEASSPPASPLQHLLPGK
>Human_3425
AAPEAWR
>Human_3426
AAPECCAPPTPEAPGAPAQLPFVLLNYHR
>Human_3427
AAPEDSGR
>Human_3428
AAPEDVDR
>Human_3429
AAPEEAETLAETEPER
>Human_3430
AAPEEAR
>Human_3431
AAPEEFR
>Human_3432
AAPEEHCR
>Human_3433
AAPEEHDSPTEASQPIVEEEETK
>Human_3434
AAPEEPQQR
>Human_3435
AAPEGAGALAQGSSLEPGR
>Human_3436
AAPEGSGLGEDAR
>Human_3437
AAPEHISYVPQLSNDTLAGR
>Human_3438
AAPEINNLIEEATEFIK
>Human_3439
AAPELAPAPFTLPLR
>Human_3440
AAPELLEYGR
>Human_3441
AAPEMVSLLK
>Human_3442
AAPENPGGVLSVELPGLLAQLAR
>Human_3443
AAPEPAPR
>Human_3444
AAPEPAR
>Human_3445
AAPEPLR
>Human_3446
AAPEPQQPMELYQPSAESLR
>Human_3447
AAPEQPLAISR
>Human_3448
AAPETALQK
>Human_3449
AAPETAVAGCAGASLPGGAAAAAWK
>Human_3450
AAPETSGGDTAGAGR
>Human_3451
AAPEVQEDVK
>Human_3452
AAPEVYAFATPEWPGSR
>Human_3453
AAPFGVLWTLTNYLYLHAIK
>Human_3454
AAPFLECQGR
>Human_3455
AAPFLTYFGLFQVH
>Human_3456
AAPFNNWMEGAMEDLQDTFIVHTIEEIQVR
>Human_3457
AAPFSLEYR
>Human_3458
AAPFSMFSFR
>Human_3459
AAPGAAGNGAVR
>Human_3460
AAPGAAGSR
>Human_3461
AAPGACYLK
>Human_3462
AAPGAEFAPNK
>Human_3463
AAPGAGATAAGEPGTGR
>Human_3464
AAPGAGDAAAGSGAEFAGGDGAAR
>Human_3465
AAPGALLVMGTLTLSPR
>Human_3466
AAPGALLVMGVSGSGK
>Human_3467
AAPGALLVMGVSGSGNWDGNSMMLMIITR
>Human_3468
AAPGAPAEYGYIR
>Human_3469
AAPGASPGR
>Human_3470
AAPGCTLWEAYANLHTAVNEEK
>Human_3471
AAPGDPQDELLPLAGPGSQWLR
>Human_3472
AAPGEALR
>Human_3473
AAPGEAPPELLCLVSHFYPSGGLEVEWELR
>Human_3474
AAPGEER
>Human_3475
AAPGEFR
>Human_3476
AAPGELPK
>Human_3477
AAPGELR
>Human_3478
AAPGEPGWMGR
>Human_3479
AAPGFGEVPEIIPLYLIYR
>Human_3480
AAPGGADDLSAVR
>Human_3481
AAPGGGVDTR
>Human_3482
AAPGGHPVVK
>Human_3483
AAPGLGGHR
>Human_3484
AAPGLLGR
>Human_3485
AAPGLTANK
>Human_3486
AAPGNCQQMAPAR
>Human_3487
AAPGPALCLFDVDGTLTAPR
>Human_3488
AAPGPAYEEEGTPLR
>Human_3489
AAPGPGPSTFSFVPPSK
>Human_3490
AAPGPLPAAALSPGAPTPR
>Human_3491
AAPGPPPPPPPPGQAPR
>Human_3492
AAPGQEPPEHMAELQR
>Human_3493
AAPGQPLPPHGK
>Human_3494
AAPGSCALWSYCGR
>Human_3495
AAPGSQDAFYPTR
>Human_3496
AAPGTTLAPGSSNTGATASLGGSAMTR
>Human_3497
AAPGTTLVPGSSNTGATASPGGSATTR
>Human_3498
AAPGVPGWGSR
>Human_3499
AAPGWLK
>Human_3500
AAPGWSSGSSR
>Human_3501
AAPGYHMAK
>Human_3502
AAPHEGGR
>Human_3503
AAPHGPWSGR
>Human_3504
AAPHSGPLVSWR
>Human_3505
AAPHSYSAQR
>Human_3506
AAPHTIHPPCVVPSR
>Human_3507
AAPILFASAALALGSSLALK
>Human_3508
AAPILSK
>Human_3509
AAPIPQGFSCLSR
>Human_3510
AAPISCHVQVAHEK
>Human_3511
AAPIYELVTNNQTQR
>Human_3512
AAPLAAPPPAPAAPPAVAPPAGPR
>Human_3513
AAPLAGFGYGLPISR
>Human_3514
AAPLAGVASR
>Human_3515
AAPLAPLPAPSPR
>Human_3516
AAPLDSIHSLAAYYIDCIR
>Human_3517
AAPLEAQDQAPGEGEGLLIVK
>Human_3518
AAPLELSCWGGGWGLPSVHSESLVVMAYAK
>Human_3519
AAPLFSMQSFTAVLMLHT
>Human_3520
AAPLHSFDEAR
>Human_3521
AAPLHSPLR
>Human_3522
AAPLHTPHAHHIHHGPHLAHR
>Human_3523
AAPLIPLSQQIPTGNSLYESYYK
>Human_3524
AAPLIVEVFNK
>Human_3525
AAPLLAALTALLAAAAAGGDAPPGK
>Human_3526
AAPLLADDNK
>Human_3527
AAPLLALLHAAPR
>Human_3528
AAPLLAPLWLLAPTPDSHMTPAPLALR
>Human_3529
AAPLLGYLPQDLLGAPVLLFLHPEDR
>Human_3530
AAPLLHTR
>Human_3531
AAPLLLAR
>Human_3532
AAPLLLPPPPAAMETGK
>Human_3533
AAPLLLYANR
>Human_3534
AAPLLPPGAR
>Human_3535
AAPLMASSSR
>Human_3536
AAPLPAFSGCSTVNGAPGPPAAGAR
>Human_3537
AAPLPAGPSK
>Human_3538
AAPLPALVCALHSR
>Human_3539
AAPLPGPTTAGFVGENAQPILENNIGNR
>Human_3540
AAPLPSVR
>Human_3541
AAPLQEAVPR
>Human_3542
AAPLQGMLPGLLAPLR
>Human_3543
AAPLSVEVEFGGGAELLFDGIK
>Human_3544
AAPLSVEVEFGSSPGCLFLWSSFAEVVR
>Human_3545
AAPLTAIALLVLGAPLVLAGEDCLWYLDR
>Human_3546
AAPLTPIGTPLPSAIPSGYCSQDGQTGR
>Human_3547
AAPLVLVLVVAVTVR
>Human_3548
AAPLVPAASASAPQR
>Human_3549
AAPLVPVAAASFPGGPEFPQGR
>Human_3550
AAPLVTSGK
>Human_3551
AAPLWDSK
>Human_3552
AAPLWESK
>Human_3553
AAPMECNPGPQVQYVNSSELNPGLK
>Human_3554
AAPMELFCWSGGWGLPSVDLDSLAVLTYAR
>Human_3555
AAPMLIAR
>Human_3556
AAPMLVAR
>Human_3557
AAPMNGQVCVVTGASR
>Human_3558
AAPMTPAAR
>Human_3559
AAPNGSSDIR
>Human_3560
AAPNGVATIEDR
>Human_3561
AAPNNSADPR
>Human_3562
AAPPAGSPANNLISK
>Human_3563
AAPPALLEPLQPPTDVSQDPR
>Human_3564
AAPPALLGTPQAEVLEDVLR
>Human_3565
AAPPALVNGLELSEPR
>Human_3566
AAPPAPAAK
>Human_3567
AAPPAPNAPAAGEDTTETAPAPGTPAR
>Human_3568
AAPPAPSTSTLTDSSPQLPCDTPK
>Human_3569
AAPPAYGR
>Human_3570
AAPPCGFAR
>Human_3571
AAPPCPPCQSPVPQR
>Human_3572
AAPPDCTSTAGLGR
>Human_3573
AAPPDVGEER
>Human_3574
AAPPEPGEPEER
>Human_3575
AAPPGEYFSVGSQVSCR
>Human_3576
AAPPGGVLR
>Human_3577
AAPPLPTQLQQQQPPPPPPPPPPR
>Human_3578
AAPPLSSGGPR
>Human_3579
AAPPMEQGQK
>Human_3580
AAPPNMDPDPQAGVQASGTPTSSVTAAR
>Human_3581
AAPPNMDPDPQAGVQVGMR
>Human_3582
AAPPPGQSQAQSQGQPVPTAPAR
>Human_3583
AAPPPGSPAK
>Human_3584
AAPPPLFLLLLLLLLLVSWASR
>Human_3585
AAPPPPALTPDSQTVDSSCK
>Human_3586
AAPPPPGYHQNGVIR
>Human_3587
AAPPPPPIPTYGAALEQTLVK
>Human_3588
AAPPPPPPPPPLESSPR
>Human_3589
AAPPPPPPPPPPPGADR
>Human_3590
AAPPPPTQNHR
>Human_3591
AAPPPPVLMHHGESSQVLHPGNK
>Human_3592
AAPPPVDEEPESSEVDAAGR
>Human_3593
AAPPQGGPPISITNAATAASAAVAFAK
>Human_3594
AAPPQIPDTR
>Human_3595
AAPPQLR
>Human_3596
AAPPQPVTHLIFDMDGLLLDTER
>Human_3597
AAPPSAAPR
>Human_3598
AAPPSLGSVS
>Human_3599
AAPPSPGR
>Human_3600
AAPPTAGSMAIEK
>Human_3601
AAPPWSWTEYFCP
>Human_3602
AAPQDELGGR
>Human_3603
AAPQDLDIAVWLATVHLEQYADTFR
>Human_3604
AAPQDVHVR
>Human_3605
AAPQGQGLIPYPDLSEDTAVK
>Human_3606
AAPQPDMSAAR
>Human_3607
AAPQPEK
>Human_3608
AAPQPLNLVSSVTLSK
>Human_3609
AAPQPSTVVPVLLELSGPSGFLAPGSK
>Human_3610
AAPQPSVSCVYK
>Human_3611
AAPQSPSVPK
>Human_3612
AAPQTESGSSNASCR
>Human_3613
AAPQTQPLGK
>Human_3614
AAPQVPGR
>Human_3615
AAPQWCQGK
>Human_3616
AAPSAEFSVDR
>Human_3617
AAPSAGSWSTFQHK
>Human_3618
AAPSAPLPLGCGFPDMAHPSETSPLK
>Human_3619
AAPSCAIMISTYEFGK
>Human_3620
AAPSCVD
>Human_3621
AAPSCVDASIVEQK
>Human_3622
AAPSDGFK
>Human_3623
AAPSEVAAIAPGEGDGGGGGFGSWLDGR
>Human_3624
AAPSGGVNCEEFAEFQELLK
>Human_3625
AAPSGGVNCEEFAEFQLK
>Human_3626
AAPSGGWNGVGASLWAALLLGAVALR
>Human_3627
AAPSGPAR
>Human_3628
AAPSGTVSDSESSNSSSDAEELER
>Human_3629
AAPSGVHLLVR
>Human_3630
AAPSHHK
>Human_3631
AAPSHHR
>Human_3632
AAPSLEDPAGDPAVDALTSIVVLAAGCALR
>Human_3633
AAPSLLNWR
>Human_3634
AAPSLPSMGAR
>Human_3635
AAPSPEDPAGTPAVDALTSMVVLDAGCALR
>Human_3636
AAPSPGPR
>Human_3637
AAPSPHGR
>Human_3638
AAPSPIR
>Human_3639
AAPSPLQK
>Human_3640
AAPSPQEALVR
>Human_3641
AAPSQPR
>Human_3642
AAPSQQR
>Human_3643
AAPSSAAAAAAEVEQR
>Human_3644
AAPSSEGDSCDGVEATEGPGSADTEEPK
>Human_3645
AAPSTAPAEATPPK
>Human_3646
AAPSVPSK
>Human_3647
AAPSVTDK
>Human_3648
AAPSVTLFPPSSEELQANK
>Human_3649
AAPSYEDFVAALTVK
>Human_3650
AAPTAASDQPDSAATTEK
>Human_3651
AAPTASGK
>Human_3652
AAPTAVHPGESTVR
>Human_3653
AAPTAVHPVR
>Human_3654
AAPTEVK
>Human_3655
AAPTEVLSMTAQPGPGHGK
>Human_3656
AAPTGNTSLIPVLVFPEG
>Human_3657
AAPTGNTSLIPVLVFPEGSFHPLL
>Human_3658
AAPTGQPR
>Human_3659
AAPTGSEAQGPSAFVR
>Human_3660
AAPTGSPK
>Human_3661
AAPTGYEEFYFPLVEATR
>Human_3662
AAPTLLR
>Human_3663
AAPTLQLGK
>Human_3664
AAPTPTPAPVPVPVPLPAPAPAPHGEAR
>Human_3665
AAPTQDQCHTPGFPTSR
>Human_3666
AAPTSAPPSK
>Human_3667
AAPTSPAWWCTFLR
>Human_3668
AAPTTPPPPVK
>Human_3669
AAPVASGVWVLTGR
>Human_3670
AAPVDLELK
>Human_3671
AAPVEWR
>Human_3672
AAPVGPVGPTPTVLPMGAPVPR
>Human_3673
AAPVGPVK
>Human_3674
AAPVLEAPPQQEQLSHTK
>Human_3675
AAPVLEAPPQQEQLVTLLQMWVVPLYFTIK
>Human_3676
AAPVLLR
>Human_3677
AAPVLPTTHNHK
>Human_3678
AAPVLSCEAATQTER
>Human_3679
AAPVMNVIHSIFSLVLK
>Human_3680
AAPVPPLCWR
>Human_3681
AAPVPVVVSSADADAAR
>Human_3682
AAPVPWACCAVLAAAAAVVYAQR
>Human_3683
AAPVQPPCR
>Human_3684
AAPVQQPR
>Human_3685
AAPVSCFK
>Human_3686
AAPVSFQR
>Human_3687
AAPVSGPR
>Human_3688
AAPVTELYTDGPVMFCGMGGFSDFYK
>Human_3689
AAPVTGGMGAVLMR
>Human_3690
AAPVTVPTPPQGSSVGGGFAGLEFAR
>Human_3691
AAPVVAPPGVVVSR
>Human_3692
AAPVVTAPGR
>Human_3693
AAPWASLR
>Human_3694
AAPWEPPCGLTESVEVLCLLVFAADLSVK
>Human_3695
AAPWGSNPSPSAESTQAMDR
>Human_3696
AAPWGTPGEPPGPWTSVQHHR
>Human_3697
AAPWGTR
>Human_3698
AAPWTFTFWENNR
>Human_3699
AAPYCVAEVAAGPSALPGPCR
>Human_3700
AAPYDWR
>Human_3701
AAPYGHSR
>Human_3702
AAPYGVR
>Human_3703
AAPYLVLTALLIFTGAFLLGYVAFR
>Human_3704
AAPYPGSGGGSEVK
>Human_3705
AAPYWITAPQNLVLSPGEDGTLICR
>Human_3706
AAPYWLDEPK
>Human_3707
AAQAAGVSR
>Human_3708
AAQAALQYQSSSCLDLCQK
>Human_3709
AAQAAQR
>Human_3710
AAQAAVASYNMGSNSIYYFR
>Human_3711
AAQACQWLLSAPSLMNYK
>Human_3712
AAQAEER
>Human_3713
AAQAELDITMATLR
>Human_3714
AAQAELK
>Human_3715
AAQAFFPAAELAQAGPER
>Human_3716
AAQAFLSDWTASK
>Human_3717
AAQAFNSGLLCVACGSYR
>Human_3718
AAQAGLGPR
>Human_3719
AAQAGLPLVLLSTHK
>Human_3720
AAQAGPTQPGPPR
>Human_3721
AAQAGSLEISK
>Human_3722
AAQAHGPAAAAVAAR
>Human_3723
AAQALALLR
>Human_3724
AAQALDQYK
>Human_3725
AAQALEGGEADGDPAHGK
>Human_3726
AAQALNR
>Human_3727
AAQALSVQDK
>Human_3728
AAQALVCASAK
>Human_3729
AAQALVELEPVNAQAR
>Human_3730
AAQAMTR
>Human_3731
AAQANVR
>Human_3732
AAQAPCGCATCNWASSAQHWAWWGSGGLR
>Human_3733
AAQAPDGASEPR
>Human_3734
AAQAPHWK
>Human_3735
AAQAPSPWGASGK
>Human_3736
AAQAPSSFQLLYDLK
>Human_3737
AAQAPTPGLLQSPR
>Human_3738
AAQAQEPQIDEK
>Human_3739
AAQAQEPQIDEVR
>Human_3740
AAQAQEPQIDEYAPEDIIEYDYEYGEAEYK
>Human_3741
AAQAQGQSCEYSLMVGYQCGQVFQACCVK
>Human_3742
AAQAQLSEAK
>Human_3743
AAQASDLEK
>Human_3744
AAQATGEFEVFVNGR
>Human_3745
AAQATGPLQDNELPGLDER
>Human_3746
AAQAVVR
>Human_3747
AAQCAEHNSR
>Human_3748
AAQCCCR
>Human_3749
AAQCDPCIPGVSFSPDHHTR
>Human_3750
AAQCGHPVLCVQPHHIGVAVK
>Human_3751
AAQCHTR
>Human_3752
AAQCLLLDCR
>Human_3753
AAQCSFPVAQWYILQLR
>Human_3754
AAQCVTK
>Human_3755
AAQDFCQLVAQK
>Human_3756
AAQDFFSTCR
>Human_3757
AAQDGSDPDK
>Human_3758
AAQDLCEEALR
>Human_3759
AAQDLFR
>Human_3760
AAQDLMTNGYVSLQEK
>Human_3761
AAQDPPSCIEASQAYAK
>Human_3762
AAQDQEAR
>Human_3763
AAQDSSR
>Human_3764
AAQDVDECVEGTDNCHIDAICQNTPR
>Human_3765
AAQDYCGMAWSVLTQR
>Human_3766
AAQDYLQEK
>Human_3767
AAQEAASQEQAQQALER
>Human_3768
AAQEAVLLAAENEESEEDEDEEDDYD
>Human_3769
AAQEELGK
>Human_3770
AAQEEYVK
>Human_3771
AAQEFFQR
>Human_3772
AAQEFLESLNFDEIDECVR
>Human_3773
AAQEGDLPELR
>Human_3774
AAQEGYLGCHK
>Human_3775
AAQELQEGQR
>Human_3776
AAQELSR
>Human_3777
AAQEMAR
>Human_3778
AAQENHIDVVK
>Human_3779
AAQEPDPESDAQR
>Human_3780
AAQEQALGATEEEEEGEEEEEGEETDD
>Human_3781
AAQEQVLNASR
>Human_3782
AAQESTHIYTK
>Human_3783
AAQETER
>Human_3784
AAQFDVVK
>Human_3785
AAQFEPPGR
>Human_3786
AAQFVDLLGYFSLK
>Human_3787
AAQFVTR
>Human_3788
AAQGAQR
>Human_3789
AAQGCAASR
>Human_3790
AAQGCHCR
>Human_3791
AAQGDVELLSHLPDQR
>Human_3792
AAQGEAECPGGEAEQGGTAAIQAHYK
>Human_3793
AAQGEPGYLAAQSDPGSNSER
>Human_3794
AAQGEPQLVLVGDGGTGK
>Human_3795
AAQGEPQVQFK
>Human_3796
AAQGESQSLEDLSNTSR
>Human_3797
AAQGGCPR
>Human_3798
AAQGGFYWPLSVASPGSSER
>Human_3799
AAQGGHMEGTLWCSLYYITGNLETFPR
>Human_3800
AAQGGLELCVGDQAQDWR
>Human_3801
AAQGGPGPGR
>Human_3802
AAQGIQK
>Human_3803
AAQGLGFR
>Human_3804
AAQGLGLHAFPPVSLVYTK
>Human_3805
AAQGLLACGVAQGALR
>Human_3806
AAQGLPDPGAETCAVCLDYFCNK
>Human_3807
AAQGPHSR
>Human_3808
AAQGPPAPAVPPNTDVMACTQTALLQK
>Human_3809
AAQGPQR
>Human_3810
AAQGQAGSPDK
>Human_3811
AAQGSQSPTGHEGGTIQ
>Human_3812
AAQGSQSPTGHEGGTIQLK
>Human_3813
AAQGSSPSHVLYK
>Human_3814
AAQGTLSDQQANPSSLLQR
>Human_3815
AAQGVGPGPGSAAPPGLEAAR
>Human_3816
AAQGYGYYR
>Human_3817
AAQHDLPASEGEVWSMPVPVER
>Human_3818
AAQHDQGQYECQAVSSLGVK
>Human_3819
AAQHGAWPWMVSLQIFTYNSHR
>Human_3820
AAQHGIPR
>Human_3821
AAQHGVCSVLK
>Human_3822
AAQHHTEEQSK
>Human_3823
AAQHLSLQNNQLQELPYNELSR
>Human_3824
AAQHQANQAAVAAQAAAAAATVMTQSTAK
>Human_3825
AAQIAEK
>Human_3826
AAQIANETGNLAASYHLAR
>Human_3827
AAQIELLQLLVQIAAENNLGEGVIVK
>Human_3828
AAQIFITELTLR
>Human_3829
AAQIGAHTLSGACLDPGAFK
>Human_3830
AAQIILNWK
>Human_3831
AAQILAAEAGLPSSR
>Human_3832
AAQILDR
>Human_3833
AAQIPESDQIK
>Human_3834
AAQIPIVATTSTPGIVR
>Human_3835
AAQIPSPLER
>Human_3836
AAQITQR
>Human_3837
AAQIVEEALSLENQPGAGAAISASAPALPS
>Human_3838
AAQIVLISLFELNTPEFTMLLGALPK
>Human_3839
AAQLAESK
>Human_3840
AAQLAIR
>Human_3841
AAQLALVYVSQDSTEEQQDLFLK
>Human_3842
AAQLATEIADIK
>Human_3843
AAQLCAAALAAVLSCLQHSR
>Human_3844
AAQLCGAGLAAIVEK
>Human_3845
AAQLCGAGMAAVVDK
>Human_3846
AAQLCGAGMAAVVDR
>Human_3847
AAQLCGAGVAAVVEK
>Human_3848
AAQLCGPDR
>Human_3849
AAQLCSQHWGGMASFR
>Human_3850
AAQLDGLEAR
>Human_3851
AAQLDHQQQCLEDAESK
>Human_3852
AAQLEGER
>Human_3853
AAQLEPITYMQGLSACEQIR
>Human_3854
AAQLFLCSLGLK
>Human_3855
AAQLGFGGVYIQTDVGGSGLSR
>Human_3856
AAQLGFK
>Human_3857
AAQLGGGCGWR
>Human_3858
AAQLHHQHHHQLLLPGLLR
>Human_3859
AAQLIGTCSQNVAAIQEQVLGLGALR
>Human_3860
AAQLLAASLHLAK
>Human_3861
AAQLLDVSLFELSELR
>Human_3862
AAQLLEEK
>Human_3863
AAQLLGTMG
>Human_3864
AAQLLTDEALESVTFR
>Human_3865
AAQLPDMPLEELGQQVDCDR
>Human_3866
AAQLPGGPAAAGEQR
>Human_3867
AAQLPGLCETDR
>Human_3868
AAQLPNDVVLQIMELCGATR
>Human_3869
AAQLPWEDGR
>Human_3870
AAQLPYDVQHADIDYMDER
>Human_3871
AAQLQEALLHCGR
>Human_3872
AAQLQGLGR
>Human_3873
AAQLQHSEK
>Human_3874
AAQLQLPQLPLAALQALGEAASCQLLAR
>Human_3875
AAQLQLR
>Human_3876
AAQLTAFALLQAQLR
>Human_3877
AAQLVAHK
>Human_3878
AAQLVDIELSPVSALR
>Human_3879
AAQLVDK
>Human_3880
AAQLVLAGGPR
>Human_3881
AAQLVLTGGTGSHGVFLVR
>Human_3882
AAQLVQLQGPDAHGVFLVR
>Human_3883
AAQLYLHR
>Human_3884
AAQLYTLPHAMAMTR
>Human_3885
AAQLYTLWVT
>Human_3886
AAQLYTLWVTFQ
>Human_3887
AAQLYTLWVTFQVLLYTSLPDFCHK
>Human_3888
AAQMAQQVQELQPYK
>Human_3889
AAQMAVPSSR
>Human_3890
AAQMCGLK
>Human_3891
AAQMEVSISK
>Human_3892
AAQMFPSESK
>Human_3893
AAQMHLVLLK
>Human_3894
AAQMHSGYQR
>Human_3895
AAQMLQSNK
>Human_3896
AAQMPGR
>Human_3897
AAQNEIWQTFFR
>Human_3898
AAQNISEDFVGHLYDNIYLIGHVAA
>Human_3899
AAQNISK
>Human_3900
AAQNPGVC
>Human_3901
AAQNQMECEEEK
>Human_3902
AAQNSGEAEYIEK
>Human_3903
AAQPADLLK
>Human_3904
AAQPAEPGQWR
>Human_3905
AAQPALLYLVPFTLLPLLTMAYLK
>Human_3906
AAQPCVMGNIQK
>Human_3907
AAQPGSGK
>Human_3908
AAQPGYLVTK
>Human_3909
AAQPPAQPCQLCGR
>Human_3910
AAQPPVLPR
>Human_3911
AAQPQAPGYLIAAPSVFR
>Human_3912
AAQPQHAPASPVLWK
>Human_3913
AAQPSPSTVPK
>Human_3914
AAQPSQK
>Human_3915
AAQPVQNTDDVNPVMVSGSR
>Human_3916
AAQQAASSSGQGQQAQTPTGF
>Human_3917
AAQQAASSSGQGQQAQTPTGK
>Human_3918
AAQQAASSSGQGQQAQTQTGK
>Human_3919
AAQQEELER
>Human_3920
AAQQFSK
>Human_3921
AAQQGEPHPEFSADSPSP
>Human_3922
AAQQGEPHPEFSADSPSPGLNMELEDIAK
>Human_3923
AAQQHFLGR
>Human_3924
AAQQHWR
>Human_3925
AAQQLNGLLGEVESLGSVQGGK
>Human_3926
AAQQLQQEGGLGPPPPPPPSPR
>Human_3927
AAQQQDSGLYCLEVTSISGK
>Human_3928
AAQQQEEQEEK
>Human_3929
AAQQQQPSASPR
>Human_3930
AAQQQTVQQQPLAGSR
>Human_3931
AAQQTPDMTGPSSK
>Human_3932
AAQQYGFR
>Human_3933
AAQSALAAIFNLHLDQTPSR
>Human_3934
AAQSANISVR
>Human_3935
AAQSDGGAGLPPLVSDPCDFNK
>Human_3936
AAQSDPR
>Human_3937
AAQSFSNALYLQDGDK
>Human_3938
AAQSGDYGGAGDDYVLGSLR
>Human_3939
AAQSGPSER
>Human_3940
AAQSGQWK
>Human_3941
AAQSLDEMSQTITDLLSEQK
>Human_3942
AAQSLFPFIEK
>Human_3943
AAQSLLNK
>Human_3944
AAQSLNEL
>Human_3945
AAQSNENLSDSQQEPPK
>Human_3946
AAQSPGPPHNGSSPQELPR
>Human_3947
AAQSPPVDSAAETPPR
>Human_3948
AAQSPSTPAACSPLASDFSP
>Human_3949
AAQSQPAR
>Human_3950
AAQSSLYNDDR
>Human_3951
AAQSTAMNR
>Human_3952
AAQSTGAWILTSALR
>Human_3953
AAQSTGAWIVTGGLHTGIGR
>Human_3954
AAQSVLISLFELNTPEFTMLLGALPK
>Human_3955
AAQSVNK
>Human_3956
AAQSWSPR
>Human_3957
AAQTAEDAMQIMEQMTK
>Human_3958
AAQTAER
>Human_3959
AAQTDFK
>Human_3960
AAQTELGQQILADFEEAFPSQGTK
>Human_3961
AAQTESPAEAPSLTQESSPGSMDGDR
>Human_3962
AAQTGAAGVR
>Human_3963
AAQTGQVDGELIR
>Human_3964
AAQTMSTSAPPPVGSLSQR
>Human_3965
AAQTSTCVLILLFSLALIILPSFSPFQSR
>Human_3966
AAQTTIETAIHSLIETLK
>Human_3967
AAQTTPASHLNVSQYNTEAR
>Human_3968
AAQVAPAAASSLGNPPPPPPSELK
>Human_3969
AAQVAQDEEIAR
>Human_3970
AAQVCTAWR
>Human_3971
AAQVEENVHLIR
>Human_3972
AAQVFALLFVTEYLTK
>Human_3973
AAQVFFLK
>Human_3974
AAQVFYNNK
>Human_3975
AAQVGAVR
>Human_3976
AAQVGLLFLK
>Human_3977
AAQVHAESLQQVVQSQR
>Human_3978
AAQVHFLGVPEAHGVHHGAR
>Human_3979
AAQVLVQELEQYQLLPK
>Human_3980
AAQVMGPPDR
>Human_3981
AAQVMNK
>Human_3982
AAQVTFR
>Human_3983
AAQVTHLDMTIR
>Human_3984
AAQVTIQSSGTFSSK
>Human_3985
AAQWPQDNAVDR
>Human_3986
AAQYACSLLGHALQR
>Human_3987
AAQYFVK
>Human_3988
AAQYGLQLVESQNELQNQLDK
>Human_3989
AAQYGSMSFNPSTPGASYGER
>Human_3990
AAQYGSMSFNPSTPGASYGPGR
>Human_3991
AAQYLLHSPELGASEAAAPR
>Human_3992
AAQYQVNQAAAAQAAATAAAMTQSAVK
>Human_3993
AASAAAAELQASGGPR
>Human_3994
AASAAAAGSLK
>Human_3995
AASAAAASAAAASAASGSPGPGEGSAGGEK
>Human_3996
AASAADMEK
>Human_3997
AASAAETR
>Human_3998
AASAAFPYGGVLAGTLEDASFWEQK
>Human_3999
AASAAFQENVGR
>Human_4000
AASAAGAAGSAGGSSGAAGAAGGGAGAGTR
>Human_4001
AASAAGAAGSAGGSSGAAGR
>Human_4002
AASAAGVPLEASGEQVR
>Human_4003
AASAALSAAAAAAALSGLAVR
>Human_4004
AASAAMYVPAR
>Human_4005
AASAAPASGAR
>Human_4006
AASAAQLYAAGR
>Human_4007
AASAASASSDAPPFQLGK
>Human_4008
AASAATAAPTATPAAQESGTIPK
>Human_4009
AASAAVFSR
>Human_4010
AASAAVLAPLGFTLR
>Human_4011
AASADLSK
>Human_4012
AASADPGAPAR
>Human_4013
AASADSTTEGTPADGFTVLSTK
>Human_4014
AASADYLR
>Human_4015
AASAEPSGGGCGSDWGCADTSAPEPAR
>Human_4016
AASAFAGAVR
>Human_4017
AASAFFLDGR
>Human_4018
AASAFFTYVSLSQE
>Human_4019
AASAFFTYVSLSQEGR
>Human_4020
AASAGAGAVIAAPDSR
>Human_4021
AASAGEQLELEK
>Human_4022
AASAGEQLELNFLIISNK
>Human_4023
AASAGGPGSWSENILEYFLR
>Human_4024
AASAGNVAK
>Human_4025
AASAGQEPLHNEELAGAGR
>Human_4026
AASAGSYSEWSMTPR
>Human_4027
AASAGVPYHGEVPVSLAR
>Human_4028
AASAHAIGTVK
>Human_4029
AASAHGSVWGPLR
>Human_4030
AASAIYR
>Human_4031
AASAIYSGYIFDYDYYR
>Human_4032
AASALLLR
>Human_4033
AASALNR
>Human_4034
AASALPDLAPDVFVLR
>Human_4035
AASALWNNMLEPVGQK
>Human_4036
AASALYACTK
>Human_4037
AASAMDAVSR
>Human_4038
AASAMQFFTK
>Human_4039
AASANALPPQDQASTPSSR
>Human_4040
AASANHVK
>Human_4041
AASANNEK
>Human_4042
AASAPPPPDK
>Human_4043
AASAPPTDR
>Human_4044
AASAPSILIHFINMFLFSHSPSNR
>Human_4045
AASAPTAPTCVGVGR
>Human_4046
AASAPYFEVLEK
>Human_4047
AASAQVSVTFEDVAVTFTQEEWGQLDAAQR
>Human_4048
AASASESALQTVIK
>Human_4049
AASASISSMSEGDEDEK
>Human_4050
AASASQQLSVITVQR
>Human_4051
AASATASPFFR
>Human_4052
AASATLDGGR
>Human_4053
AASAVAVCSFLCFCR
>Human_4054
AASAVGATAVETSR
>Human_4055
AASAVGICSELILK
>Human_4056
AASAVLGGPAGR
>Human_4057
AASAYAVGDVK
>Human_4058
AASAYDYGSSHGLTDSSLLLDDYSSK
>Human_4059
AASCCAR
>Human_4060
AASCFEGASGPCDISMWECYR
>Human_4061
AASCGEGK
>Human_4062
AASCLVLLALCLLLPLLLLGGWK
>Human_4063
AASCPAAK
>Human_4064
AASCPLPVTPDLPTLR
>Human_4065
AASCPWR
>Human_4066
AASCTEEK
>Human_4067
AASCTQMGSSSGWPCVLSFR
>Human_4068
AASCVLLHTGQK
>Human_4069
AASCYMDR
>Human_4070
AASDDGSLK
>Human_4071
AASDELSK
>Human_4072
AASDGQYENQSPEATSPR
>Human_4073
AASDIAMTELPPTHPIR
>Human_4074
AASDIQEGDLIEVVLSASATFEDFQIR
>Human_4075
AASDIQEGDLIEVVLSVV
>Human_4076
AASDIWK
>Human_4077
AASDLIK
>Human_4078
AASDLMSYCEQHAR
>Human_4079
AASDLTAWFSLFADLDPLSNPDAVGK
>Human_4080
AASDNGTACPAPK
>Human_4081
AASDPFVYSLLR
>Human_4082
AASDPLLSSVSPAVSK
>Human_4083
AASDPSR
>Human_4084
AASDSCK
>Human_4085
AASDSDPDEQASLLQR
>Human_4086
AASDSECCNINLDTETSPCSSDFEENVGK
>Human_4087
AASDSNPAGPLR
>Human_4088
AASDSVPAK
>Human_4089
AASDTER
>Human_4090
AASDVLCR
>Human_4091
AASDYAGK
>Human_4092
AASEAAAAAGSAALAAGAR
>Human_4093
AASEAAVVSSPSLK
>Human_4094
AASEAGGPAR
>Human_4095
AASEALQTQLSTDTK
>Human_4096
AASEAPEEEVSLPWVHLAYQR
>Human_4097
AASEASELQR
>Human_4098
AASECHPHYSFSR
>Human_4099
AASECSLGSGHPSPGR
>Human_4100
AASEDGSGCLVSR
>Human_4101
AASEDMTSDEER
>Human_4102
AASEELLEK
>Human_4103
AASEEVSR
>Human_4104
AASEFESSEGVFLFPELR
>Human_4105
AASEFILGK
>Human_4106
AASEGEQGLEK
>Human_4107
AASEGHASIVEVLLK
>Human_4108
AASELANQQPSASGSLVQQATDCSSTTK
>Human_4109
AASELGQQPMTELDSSSDLISSPGK
>Human_4110
AASELLMK
>Human_4111
AASELYIETEK
>Human_4112
AASELYSPLSGEVTEINEALAENPGLVNK
>Human_4113
AASELYTK
>Human_4114
AASEMLTNNCCGR
>Human_4115
AASENSQDALR
>Human_4116
AASEPEAGAMPEK
>Human_4117
AASEPLSR
>Human_4118
AASEPPLSGHSLLPESLEV
>Human_4119
AASEQAR
>Human_4120
AASEQQADTSGGDSPK
>Human_4121
AASEQYIDTEK
>Human_4122
AASESDGR
>Human_4123
AASESIR
>Human_4124
AASESLR
>Human_4125
AASESTEQEEGDAPQEDFIQYIAR
>Human_4126
AASETTTSEGLSNFLK
>Human_4127
AASETVR
>Human_4128
AASEVAGVVANAPSPPESSSLCASK
>Human_4129
AASEWLLR
>Human_4130
AASEYEK
>Human_4131
AASFASR
>Human_4132
AASFDSESSCPSPK
>Human_4133
AASFDVCESVDEAGGSGPAGLR
>Human_4134
AASFFFSAIIIQGPIAGK
>Human_4135
AASFFSDFGLMWYLEELK
>Human_4136
AASFHGLPSSSGSDSHSLEPR
>Human_4137
AASFLGIGTENVCFVETDGR
>Human_4138
AASFNVSYDCDLNDK
>Human_4139
AASFPPTLGLSSAPDEIQHPHIK
>Human_4140
AASFPQLPLDCR
>Human_4141
AASFQAER
>Human_4142
AASFQAWGPPSPELLAPTR
>Human_4143
AASFQNLHSLLSSK
>Human_4144
AASFQTVSQLHK
>Human_4145
AASFTIPANSDAFLPCEAVGNPLPTIHWTR
>Human_4146
AASFVTIGSTLGR
>Human_4147
AASGACMTCNR
>Human_4148
AASGCER
>Human_4149
AASGCGEGSR
>Human_4150
AASGDDNAFPFDIEGSSAVGR
>Human_4151
AASGEDSTEEALAAAAAPWEGGPVPGVDR
>Human_4152
AASGEPQR
>Human_4153
AASGESGTSGGGGSTEEAFMTFYSEVK
>Human_4154
AASGFISPLSAECMLQYK
>Human_4155
AASGFNAMEDAQTLR
>Human_4156
AASGFTFGNVPEHR
>Human_4157
AASGGAALASPGPGTGSGAPAGSGGK
>Human_4158
AASGGQSLK
>Human_4159
AASGIWAQGCHIGPFEK
>Human_4160
AASGLDHLK
>Human_4161
AASGLLSIGLCK
>Human_4162
AASGLYR
>Human_4163
AASGNEALGMEGPLGQTK
>Human_4164
AASGPGCR
>Human_4165
AASGPGPEQEASFTVTVPPSEGSSYR
>Human_4166
AASGPWR
>Human_4167
AASGSGMAQK
>Human_4168
AASGSLHK
>Human_4169
AASGSQWK
>Human_4170
AASGTEAGEEGDSEPK
>Human_4171
AASGTQNNVLR
>Human_4172
AASGTTGTYQEWK
>Human_4173
AASGTWEDLPTR
>Human_4174
AASGVFWWLGIGWYQFVTLISWLNVFLLTR
>Human_4175
AASGVLIK
>Human_4176
AASGWGR
>Human_4177
AASGWSPSWPNDGDLSD
>Human_4178
AASGYPVK
>Human_4179
AASHEESESEILISADDEMEESDVEEDLR
>Human_4180
AASHEQAAAALK
>Human_4181
AASHFTGLTAVADVIK
>Human_4182
AASHGVGR
>Human_4183
AASHLLSIHK
>Human_4184
AASHLQQLMDEPPAPGSPEL
>Human_4185
AASHSSHK
>Human_4186
AASHVAQANLK
>Human_4187
AASHVLQTVWSYK
>Human_4188
AASICFR
>Human_4189
AASIDLLEDVFSNLDMEAALQPLGQAK
>Human_4190
AASIENVLQDSSPEHCGR
>Human_4191
AASIFGGAK
>Human_4192
AASIGTDFWYEYR
>Human_4193
AASILNYQNNSFR
>Human_4194
AASILSDTCALSHGDR
>Human_4195
AASILSDTK
>Human_4196
AASITSEVFNK
>Human_4197
AASIVLAAGWSR
>Human_4198
AASIVLR
>Human_4199
AASIYSSWAEEQR
>Human_4200
AASLASVESALVSAIQALQHWPAPAHGGAR
>Human_4201
AASLCLPR
>Human_4202
AASLDCEDLLLPIAAMLSVENVFIR
>Human_4203
AASLDEQQTMFYGSVK
>Human_4204
AASLDER
>Human_4205
AASLDGFYNSR
>Human_4206
AASLDGPHEDPR
>Human_4207
AASLDLTLAVPICNSLAIIFTLIVGK
>Human_4208
AASLDSVATSR
>Human_4209
AASLDTR
>Human_4210
AASLDVSGTPVCTSYNLEPHSIR
>Human_4211
AASLEAVSYAIDTLK
>Human_4212
AASLELSEVK
>Human_4213
AASLEQEVVATGK
>Human_4214
AASLEQHLR
>Human_4215
AASLEYDYETIR
>Human_4216
AASLFSAIAK
>Human_4217
AASLGCNNK
>Human_4218
AASLGLLQFPILNASVDENCQNITYK
>Human_4219
AASLGQVLALVLVAALWGGTQPLLK
>Human_4220
AASLGSLEHQIWGFWESCAAT
>Human_4221
AASLGSSQSSR
>Human_4222
AASLHWTSER
>Human_4223
AASLIQGYWR
>Human_4224
AASLIQLYGR
>Human_4225
AASLLFGPGGPAPDK
>Human_4226
AASLLGADTPVK
>Human_4227
AASLLLEILGLLCK
>Human_4228
AASLLPSPSVMWASSFR
>Human_4229
AASLLTELLQFEPTR
>Human_4230
AASLMNIPSTSSCLTESPFK
>Human_4231
AASLMNLENI
>Human_4232
AASLNYLNQPSAAPLQVSR
>Human_4233
AASLPAWCSK
>Human_4234
AASLPGPGSR
>Human_4235
AASLPNGCPAESR
>Human_4236
AASLQVPR
>Human_4237
AASLSASLDNDPSDSSEEETDSER
>Human_4238
AASLSER
>Human_4239
AASLSLGFLFLLFFWLDR
>Human_4240
AASLSSIPSGIER
>Human_4241
AASLSTMVPLPR
>Human_4242
AASLSYR
>Human_4243
AASLTEDR
>Human_4244
AASLTMHFR
>Human_4245
AASLVHADDEK
>Human_4246
AASLVIMK
>Human_4247
AASLWMGDLEPYMDENFISR
>Human_4248
AASMCDVFSFCVGVAGR
>Human_4249
AASMDNNSK
>Human_4250
AASMDPPR
>Human_4251
AASMDSSSK
>Human_4252
AASMETTEK
>Human_4253
AASMFYGR
>Human_4254
AASMHCQELMATGYPK
>Human_4255
AASMNHTK
>Human_4256
AASMPELLEQLWK
>Human_4257
AASMSNR
>Human_4258
AASNAAAAAAAGLDFAPGLPCAPR
>Human_4259
AASNAFMICGVLYVVR
>Human_4260
AASNAILASQR
>Human_4261
AASNCGIVESILNWVK
>Human_4262
AASNFTEIK
>Human_4263
AASNGTQIR
>Human_4264
AASNHASPNESAYDVK
>Human_4265
AASNIIFSNGNLDPWAGGGIR
>Human_4266
AASNMALGK
>Human_4267
AASPAADNSTHR
>Human_4268
AASPAASVTSR
>Human_4269
AASPAGPR
>Human_4270
AASPAVCGASLSPPPE
>Human_4271
AASPDPAWGFLIVVGPL
>Human_4272
AASPESASSTPESLQAR
>Human_4273
AASPGMVK
>Human_4274
AASPGPSWEAQSFNPSIEVQTLGEAASGSR
>Human_4275
AASPGSGSANPR
>Human_4276
AASPHQVTPQADEK
>Human_4277
AASPHTLSSR
>Human_4278
AASPIITLVALDEALDNYTITFLIR
>Human_4279
AASPLGSPELCPSALHGLSQAMK
>Human_4280
AASPMNHSVQMNSMGSVPGMAISPSR
>Human_4281
AASPPASASDLIEQQQK
>Human_4282
AASPPSSPHASCR
>Human_4283
AASPPSYTLDLGESQLAPPPSK
>Human_4284
AASPPTLESSSLFPDLPVDR
>Human_4285
AASPQDLAGGYTSSLACHR
>Human_4286
AASPQTGPWPSTR
>Human_4287
AASPSELTCPPGWEWEDDAWSYDINR
>Human_4288
AASPSGEEPASSSPDPSQWQPR
>Human_4289
AASPSGPPPMK
>Human_4290
AASPSPAR
>Human_4291
AASPSPPLR
>Human_4292
AASPSPQSVR
>Human_4293
AASPSSSSTSVGFFFR
>Human_4294
AASPVLLSSNSQK
>Human_4295
AASPYSQR
>Human_4296
AASQAPPGGR
>Human_4297
AASQATR
>Human_4298
AASQAVEEMR
>Human_4299
AASQCLCCSK
>Human_4300
AASQCMFCAYVCHK
>Human_4301
AASQDHVR
>Human_4302
AASQENLEQFR
>Human_4303
AASQGSDSPLLPAQR
>Human_4304
AASQGYTVAR
>Human_4305
AASQILENGEEAPGPDPSLDR
>Human_4306
AASQILILK
>Human_4307
AASQINVCGVR
>Human_4308
AASQLAALEGVDSGPR
>Human_4309
AASQNMIFPSPGSCAVLK
>Human_4310
AASQNSSLWAQLSSTQTSDSTDAAAAK
>Human_4311
AASQPGELK
>Human_4312
AASQPPNSS
>Human_4313
AASQPPNSSEAGR
>Human_4314
AASQPTSLAPEK
>Human_4315
AASQQGTPWETLVVFAINLK
>Human_4316
AASQSAMLQLDYGDTVWLR
>Human_4317
AASQSDK
>Human_4318
AASQSTQVPTITEGVAAALLLLK
>Human_4319
AASQSTTDYNQVVPNR
>Human_4320
AASQTACPAGGDPGQR
>Human_4321
AASQTAGSR
>Human_4322
AASQTMPNTQDK
>Human_4323
AASQTPSVVPSR
>Human_4324
AASQTSEMK
>Human_4325
AASQTSQTVASHVPFADLCSTLER
>Human_4326
AASQVLGEK
>Human_4327
AASQVLNSMWQYR
>Human_4328
AASSAAQGAFQGN
>Human_4329
AASSALGR
>Human_4330
AASSAPSGQSQLGSMMSSGSQHTNV
>Human_4331
AASSDQLR
>Human_4332
AASSEAAPHHQPPLENR
>Human_4333
AASSEAPEPLSWGAGK
>Human_4334
AASSEATADK
>Human_4335
AASSEDDIDR
>Human_4336
AASSELPADISK
>Human_4337
AASSFFSTQAHVACEHPTGWSSMEER
>Human_4338
AASSFIPYCSMAQAQLCFHGHR
>Human_4339
AASSGPPGSPK
>Human_4340
AASSGTTASEGSSDGSGNHNEGSTGR
>Human_4341
AASSHEHIAAR
>Human_4342
AASSIDQFR
>Human_4343
AASSIDQFSIR
>Human_4344
AASSILVGAMFIFCNLYSTPGPAIR
>Human_4345
AASSIQR
>Human_4346
AASSISSPWGK
>Human_4347
AASSIYINSR
>Human_4348
AASSLEELLR
>Human_4349
AASSLEQK
>Human_4350
AASSLLANLWQYNK
>Human_4351
AASSLNLSNGETESVK
>Human_4352
AASSLTIDK
>Human_4353
AASSLTVTLGR
>Human_4354
AASSLVSYVR
>Human_4355
AASSLWSPSLLMIACLK
>Human_4356
AASSNEWK
>Human_4357
AASSNSSLSGSSVSSDAEEYQPPIWK
>Human_4358
AASSNSSLSGSSVSSVYSEPR
>Human_4359
AASSPDGFFWTQGSPK
>Human_4360
AASSPDGQLMSPGENGEVR
>Human_4361
AASSPGGSAPR
>Human_4362
AASSPSNPAALPVASDSSPMGSK
>Human_4363
AASSQLR
>Human_4364
AASSQTPTMCTTTVTVK
>Human_4365
AASSSCTR
>Human_4366
AASSSEISEMK
>Human_4367
AASSSGEK
>Human_4368
AASSSPDSP
>Human_4369
AASSSSFHMATMGLGQTTHPVE
>Human_4370
AASSSSMTSSAAR
>Human_4371
AASSSSPGSPVASSPSR
>Human_4372
AASSSSSSSSSSSSDDSEEEK
>Human_4373
AASSSSVVPYLPR
>Human_4374
AASSSTSPQAPSTLPCESLR
>Human_4375
AASSTSQSGLSNSSHNCSNK
>Human_4376
AASSTSSGSHHSSHK
>Human_4377
AASSVFWK
>Human_4378
AASSVPNLK
>Human_4379
AASTALGTTPR
>Human_4380
AASTAPSSTSTPAASSAGLIYIDPSNLR
>Human_4381
AASTAQCR
>Human_4382
AASTASHR
>Human_4383
AASTASQR
>Human_4384
AASTASTNSAIINDR
>Human_4385
AASTCALHLAVTFLHYGCATFMYVR
>Human_4386
AASTCTTHIIVVSMIFVPSIYLYAR
>Human_4387
AASTDLGAGETVVGK
>Human_4388
AASTDMAGLEESFR
>Human_4389
AASTEADK
>Human_4390
AASTFFFAGVLVGAVAFGYLSDR
>Human_4391
AASTFNIR
>Human_4392
AASTGGSHLTAVAMMYGTLIFMYLR
>Human_4393
AASTGYVR
>Human_4394
AASTLSDTK
>Human_4395
AASTMSICSSACTDSWR
>Human_4396
AASTMSIR
>Human_4397
AASTMSVCSSDLSYGSR
>Human_4398
AASTPLLPEVEAYLQLLVVIFMMNSK
>Human_4399
AASTSMVPVAVTAAVAPVLSINSDFSDLR
>Human_4400
AASTTWVPCQICGPR
>Human_4401
AASTYHR
>Human_4402
AASTYSIDSVSFSYNTGDNTTFPDAEDK
>Human_4403
AASVAAAAR
>Human_4404
AASVAAATTSPTPR
>Human_4405
AASVCSGLLGPR
>Human_4406
AASVECISPVSPR
>Human_4407
AASVEEGDEGQDSPGGQSR
>Human_4408
AASVELPQR
>Human_4409
AASVEQR
>Human_4410
AASVFIR
>Human_4411
AASVFVLYATSCANNFAMK
>Human_4412
AASVGDLK
>Human_4413
AASVGLPSVSLDLPR
>Human_4414
AASVGSCSVPK
>Human_4415
AASVHTVGEDTEETPHR
>Human_4416
AASVINQALSMPEVSIAPLLELTAYEIFER
>Human_4417
AASVIPGSTSR
>Human_4418
AASVIQK
>Human_4419
AASVLLYSLWAHTELHHAYK
>Human_4420
AASVLNTVLR
>Human_4421
AASVLVGEELYSGVAADLMGR
>Human_4422
AASVNSR
>Human_4423
AASVPALSDLVK
>Human_4424
AASVPCSVAPEK
>Human_4425
AASVQEEFMDAVCDGVGLGMK
>Human_4426
AASVQNTVQNLR
>Human_4427
AASVSGEQGTPPK
>Human_4428
AASVSSLHER
>Human_4429
AASVSTTWHSNDDDVYR
>Human_4430
AASVTALR
>Human_4431
AASVVCR
>Human_4432
AASVVQPQPLVVVK
>Human_4433
AASVYIR
>Human_4434
AASVYLAVHFPGSSLR
>Human_4435
AASWAAWSHR
>Human_4436
AASWASAR
>Human_4437
AASWASQPPP
>Human_4438
AASWASQPPPPTGHGMTVGQWA
>Human_4439
AASWEGIAQGHVMITVASPAETESK
>Human_4440
AASWESQR
>Human_4441
AASWLFK
>Human_4442
AASWNQAPK
>Human_4443
AASWPSR
>Human_4444
AASWSGQR
>Human_4445
AASWSLLVTLR
>Human_4446
AASWTSVDK
>Human_4447
AASYFFDGSGYAVVR
>Human_4448
AASYFGMK
>Human_4449
AASYGLTPAASDCR
>Human_4450
AASYIECSALTQK
>Human_4451
AASYTEEDENHTAK
>Human_4452
AATAAAAEPK
>Human_4453
AATAAADFTAK
>Human_4454
AATAAALR
>Human_4455
AATAAAVVAEEDTELR
>Human_4456
AATAAEAVASGSGEPR
>Human_4457
AATAAHLK
>Human_4458
AATAATQGPK
>Human_4459
AATAAVPK
>Human_4460
AATACFGFPK
>Human_4461
AATACGR
>Human_4462
AATAEGEGVQQLR
>Human_4463
AATAESQDYGQDLEGVK
>Human_4464
AATAFTEATR
>Human_4465
AATAGAQVLLR
>Human_4466
AATAGPPNAR
>Human_4467
AATAIMCDLCK
>Human_4468
AATAIQSAWR
>Human_4469
AATALLEAGLAR
>Human_4470
AATALLWLSCSIALLR
>Human_4471
AATAPGAGAK
>Human_4472
AATAPLR
>Human_4473
AATAPVVALFDAHVEFNVGWAEPVLTR
>Human_4474
AATAPVVGFFDAHVEFNTGWAEPALSR
>Human_4475
AATAQNIMNPK
>Human_4476
AATAQYLSPR
>Human_4477
AATASAGAGGIDGK
>Human_4478
AATASAGVPATVSEK
>Human_4479
AATASPTR
>Human_4480
AATATMPASVVGQR
>Human_4481
AATCEGSESSGFGK
>Human_4482
AATCFAEK
>Human_4483
AATCINPLNGSVCER
>Human_4484
AATCLQAAYR
>Human_4485
AATCWPNPWR
>Human_4486
AATDDDLHR
>Human_4487
AATDDSATTEVEIK
>Human_4488
AATDDSVR
>Human_4489
AATDFVQEMR
>Human_4490
AATDGADTPFGR
>Human_4491
AATDIAR
>Human_4492
AATDLER
>Human_4493
AATDLPAPETPR
>Human_4494
AATDLSYGLYR
>Human_4495
AATDQLER
>Human_4496
AATDVYALMFLADVVDFIIIIFGFWAFGK
>Human_4497
AATEALGEK
>Human_4498
AATECMCNLAMSK
>Human_4499
AATEDER
>Human_4500
AATEEAEK
>Human_4501
AATEEASSR
>Human_4502
AATEEENSHGQANGLLNAPSLGSPIR
>Human_4503
AATEELLANK
>Human_4504
AATEEPEVIPDPAK
>Human_4505
AATEEVK
>Human_4506
AATEGSSEK
>Human_4507
AATEHHVCADGWQEILSQLACK
>Human_4508
AATEISVLSEQFTK
>Human_4509
AATELDR
>Human_4510
AATELTGLK
>Human_4511
AATENIPVVR
>Human_4512
AATEPILAATGSPAAVPPEK
>Human_4513
AATESVPCSPSPLAGEIR
>Human_4514
AATETLAEVPEHVLR
>Human_4515
AATETNLPLLFLPVHR
>Human_4516
AATEVLAALLK
>Human_4517
AATEVSK
>Human_4518
AATEYAR
>Human_4519
AATFEALLEQLTEQVDVPFGVR
>Human_4520
AATFEELCHNYAHER
>Human_4521
AATFEHDR
>Human_4522
AATFFGCIGIDK
>Human_4523
AATFFGEVVK
>Human_4524
AATFGLILDDVSLTHLTFGK
>Human_4525
AATFIQSTFR
>Human_4526
AATFLEDVQNWELAEEGPTK
>Human_4527
AATFPLQVLGFEIDAVNSVQFSNHTETR
>Human_4528
AATFQLPGHQEMPLTFQDVAVYFSQAEGR
>Human_4529
AATFTYSPLLYWINK
>Human_4530
AATFVLHNCK
>Human_4531
AATGACMTCNK
>Human_4532
AATGAGEGVCSMALPQHQHP
>Human_4533
AATGANAEK
>Human_4534
AATGDLACR
>Human_4535
AATGECTATVGK
>Human_4536
AATGEEVPR
>Human_4537
AATGEEVSAEDLGGADLHCR
>Human_4538
AATGFFGFLSSLFPFR
>Human_4539
AATGFLK
>Human_4540
AATGHTVVLVDQTEDILAK
>Human_4541
AATGNTSEGEEAFLLIQSEK
>Human_4542
AATGPFDR
>Human_4543
AATGTAAAAATGR
>Human_4544
AATGVDINMR
>Human_4545
AATHAEK
>Human_4546
AATHGLMLGALQGDGPLPAELEELR
>Human_4547
AATHIPAAGDSK
>Human_4548
AATHLSWHPDGNR
>Human_4549
AATHYTITIR
>Human_4550
AATIGQIGWLMLMASLYITGAALYAAR
>Human_4551
AATIHHR
>Human_4552
AATIIEER
>Human_4553
AATIILR
>Human_4554
AATIIQK
>Human_4555
AATILGAWLNFAGSVLR
>Human_4556
AATILTK
>Human_4557
AATIPVSQISTIADCR
>Human_4558
AATIPVSQISTIAGSK
>Human_4559
AATITATSPGALWGLDR
>Human_4560
AATITGTLSR
>Human_4561
AATITPFR
>Human_4562
AATIVATSEGSLWGLDR
>Human_4563
AATIVLQSYLR
>Human_4564
AATLAER
>Human_4565
AATLANGGFCPITGER
>Human_4566
AATLAQELEK
>Human_4567
AATLAVPPPEDVQPSAQQLELLELEMR
>Human_4568
AATLDCETTNGDCK
>Human_4569
AATLDELLCTCIEMFDDNGELDNSYL
>Human_4570
AATLDELLCTCIEMFDDNGELDNSYLPR
>Human_4571
AATLDLK
>Human_4572
AATLDPGYYTYR
>Human_4573
AATLEEGNPTDEVPSTPLALEPSSTPGSK
>Human_4574
AATLEGWK
>Human_4575
AATLESLR
>Human_4576
AATLGAGTPPR
>Human_4577
AATLGGGGGGLR
>Human_4578
AATLGHR
>Human_4579
AATLGPLGSWQQWR
>Human_4580
AATLGSGER
>Human_4581
AATLHVHSDQK
>Human_4582
AATLILEPAGR
>Human_4583
AATLIQALWK
>Human_4584
AATLIQANWR
>Human_4585
AATLIQSFYR
>Human_4586
AATLLAAR
>Human_4587
AATLLDEDIWEEIQIK
>Human_4588
AATLLDEDIWEEIQMFR
>Human_4589
AATLLDGVCR
>Human_4590
AATLLHLR
>Human_4591
AATLLLTLSNLMFLAPIAVSVR
>Human_4592
AATLLMAGSQAPVTFEDMAMYLTR
>Human_4593
AATLLSSLK
>Human_4594
AATLMMLGR
>Human_4595
AATLPHEQR
>Human_4596
AATLPNEYK
>Human_4597
AATLSSDTSIQASEPLLDTHIVNGER
>Human_4598
AATLVFSSHAVVSLR
>Human_4599
AATLWGSPGPPQMGPHCR
>Human_4600
AATLYSQYTSK
>Human_4601
AATMCCLCQR
>Human_4602
AATMCNLCQR
>Human_4603
AATMEIPIHGNGEAR
>Human_4604
AATMEVK
>Human_4605
AATMIGEIAAAVSFISK
>Human_4606
AATMLLHTVEESAFVLADNLLK
>Human_4607
AATMPYSVISDSPR
>Human_4608
AATMSAVEAATCR
>Human_4609
AATMTAAGHHAEVVVDPEDER
>Human_4610
AATMTPAAISQQNPPK
>Human_4611
AATNHVTPEEK
>Human_4612
AATNLENQLHSAQK
>Human_4613
AATNSYSQALK
>Human_4614
AATNVQMYYEMIENCSSTTAK
>Human_4615
AATNYHNGHTGQLSAITVFLLFGG
>Human_4616
AATPAAVTCQLSNWSEWTDCFPCQDK
>Human_4617
AATPASGR
>Human_4618
AATPEVVFPWPPLCCR
>Human_4619
AATPFSCSSSILSGK
>Human_4620
AATPFSDSWYYPSYPPSYPGTWNR
>Human_4621
AATPGQTGTWSWFCS
>Human_4622
AATPHHR
>Human_4623
AATPLPSLR
>Human_4624
AATPQVAAELEK
>Human_4625
AATPTLTTFPTIR
>Human_4626
AATPTVVSATSLVPTPNPISGK
>Human_4627
AATPYTVSIYGVIQGYR
>Human_4628
AATQCEFSK
>Human_4629
AATQCEFSR
>Human_4630
AATQCLSCR
>Human_4631
AATQELALLISR
>Human_4632
AATQELLLQLQK
>Human_4633
AATQFWR
>Human_4634
AATQGLGSNQNALK
>Human_4635
AATQGVVENQCQHIK
>Human_4636
AATQPGLLETFQNNNALLDQIQK
>Human_4637
AATSAISITSSDSECDI
>Human_4638
AATSCDSGIIEDVK
>Human_4639
AATSDLEHYDK
>Human_4640
AATSDSELNEPLLAPVESNDSEDTPSK
>Human_4641
AATSEEPTGFSVDSNLLGSLSPK
>Human_4642
AATSEGVQVK
>Human_4643
AATSELEHR
>Human_4644
AATSFSEQQLEGTESSQADMQSR
>Human_4645
AATSGFTGCLSAVR
>Human_4646
AATSGILSALGNFLAQMIEK
>Human_4647
AATSGVPSIYAPSTYAH
>Human_4648
AATSGVPSIYAPSTYAHLSPAK
>Human_4649
AATSHFNIR
>Human_4650
AATSLMSALAAR
>Human_4651
AATSNLPR
>Human_4652
AATSPALFNR
>Human_4653
AATSPAPGPSDATAR
>Human_4654
AATSPGVGQSAPGTR
>Human_4655
AATSSLSEEQVSELR
>Human_4656
AATSSNHSVDEQLK
>Human_4657
AATSTLSVCDFLGEK
>Human_4658
AATSVAICPPIPYYLAVGCSDSSVR
>Human_4659
AATSVDAFR
>Human_4660
AATTAALLSPFLVPMISYAASSETLSVK
>Human_4661
AATTAALLSPFLVPMLLEQIHK
>Human_4662
AATTATPAATTSPK
>Human_4663
AATTEPETTQPEGVVVNGR
>Human_4664
AATTEPTEVEEVVPALEPTETLLSEK
>Human_4665
AATTGHVIDIYACALDQTGLLEMK
>Human_4666
AATTGSGVK
>Human_4667
AATTIAYGVIELYVK
>Human_4668
AATTIEMK
>Human_4669
AATTLDEK
>Human_4670
AATTLDEPIWR
>Human_4671
AATTLGIIVGAFTVCWLPFFLLSTAR
>Human_4672
AATTLGLILGAFVICWLPFFVK
>Human_4673
AATTPGFR
>Human_4674
AATTPTATYNSDR
>Human_4675
AATTPTR
>Human_4676
AATTQLVSNS
>Human_4677
AATTQLVSNSGLAVSGK
>Human_4678
AATTQTPR
>Human_4679
AATTTAAVFPPWR
>Human_4680
AATTVEHLAIQCHWSQR
>Human_4681
AATTVLGPSK
>Human_4682
AATTVLQELK
>Human_4683
AATVATAAAVAPAPAPGTDSASSVHWFR
>Human_4684
AATVECMYGHK
>Human_4685
AATVEGPELEAAAAAGDASEDSDAGSR
>Human_4686
AATVENAVLLETNTVEEK
>Human_4687
AATVFNTLK
>Human_4688
AATVGSLAGQ
>Human_4689
AATVGSLAGQPLQER
>Human_4690
AATVGYGILR
>Human_4691
AATVHLMQ
>Human_4692
AATVLATVLLLSFGSVAASHIEDQAEQFFR
>Human_4693
AATVLATVLLLSFGSVAASHIEVTVENFLR
>Human_4694
AATVMINCLLQER
>Human_4695
AATVNLELDPIFLK
>Human_4696
AATVSHCGPGAEEGEQGPGGAGGR
>Human_4697
AATVTLLGLPAAEYWNSQK
>Human_4698
AATVTLMLAMLSTPVAEGR
>Human_4699
AATVTLMLSMLSTPVAEGR
>Human_4700
AATVTPLGPPDAEYWNSQK
>Human_4701
AATVTYC
>Human_4702
AATVVLMLNSPEEEILAK
>Human_4703
AATVVSEEDHLK
>Human_4704
AATWSLLCLSHR
>Human_4705
AATWYEITIR
>Human_4706
AATYHEYLDAIK
>Human_4707
AATYHVDR
>Human_4708
AATYMIICQISVK
>Human_4709
AATYVQNQSEDCLYLNLYVPTEDDIR
>Human_4710
AAVAAAAPR
>Human_4711
AAVAAASAELLIIGWYIFR
>Human_4712
AAVAADAK
>Human_4713
AAVAAGCR
>Human_4714
AAVAAGFCASFLLGSVLNVLFAPGSEPPR
>Human_4715
AAVAAGGLVGK
>Human_4716
AAVAAHIQE
>Human_4717
AAVAAHIQETIIELSEER
>Human_4718
AAVAALQLGLR
>Human_4719
AAVAASGLNTMLEGNGQYTLLAPTNEAFEK
>Human_4720
AAVAASSSS
>Human_4721
AAVAASVGLSEGPAGSR
>Human_4722
AAVAATAAAK
>Human_4723
AAVAAVAAR
>Human_4724
AAVAAVLSPEEFMVLLDSVLPESAHR
>Human_4725
AAVAAVVGGGAAGLSVTSK
>Human_4726
AAVACCTLTVEWSR
>Human_4727
AAVACEVCQSLVK
>Human_4728
AAVACLR
>Human_4729
AAVACLVGAGLR
>Human_4730
AAVACLVGAGWGWAR
>Human_4731
AAVAEDLR
>Human_4732
AAVAELAR
>Human_4733
AAVAELR
>Human_4734
AAVAEQPPR
>Human_4735
AAVAFQNLFMAVEDHFELCLAK
>Human_4736
AAVAGEDGR
>Human_4737
AAVAGENAR
>Human_4738
AAVAGFFAVLFLWR
>Human_4739
AAVAGLDK
>Human_4740
AAVAHLR
>Human_4741
AAVAHTTSSLR
>Human_4742
AAVAIQSQFR
>Human_4743
AAVALDFDYEHNCLYWSDLALDVIQR
>Human_4744
AAVALLMDTFSCELLPWGVK
>Human_4745
AAVALMPPPLLLLLLLASPPAASAPSAR
>Human_4746
AAVAMPSLAGPPFGAEAAGSGYPGPLDLR
>Human_4747
AAVANLVESTTSHFGLSEK
>Human_4748
AAVAPAEFVLLGITNR
>Human_4749
AAVAPGPWK
>Human_4750
AAVAPQR
>Human_4751
AAVAPTWPCSMPPR
>Human_4752
AAVAPVTWSVISLLR
>Human_4753
AAVAQASR
>Human_4754
AAVATCGSVAASTGSAVATASK
>Human_4755
AAVATFLQSVQVPEFTPK
>Human_4756
AAVATPPPLQSK
>Human_4757
AAVATQEQGNAPAVSEPELQAELPK
>Human_4758
AAVAVAVAR
>Human_4759
AAVAVAVR
>Human_4760
AAVAVLR
>Human_4761
AAVAVTAAPGPK
>Human_4762
AAVAVVPLVSEDK
>Human_4763
AAVAWANQNR
>Human_4764
AAVAWEAGK
>Human_4765
AAVCFAESGR
>Human_4766
AAVCGECGK
>Human_4767
AAVCGFEAFINGK
>Human_4768
AAVCLCK
>Human_4769
AAVCPGPHPTFFQPGAWIPTQVTDSK
>Human_4770
AAVCTTLK
>Human_4771
AAVDAGFLYIFHR
>Human_4772
AAVDAGFVPNDMQVGQTGK
>Human_4773
AAVDAMTR
>Human_4774
AAVDASYIDEIDELFK
>Human_4775
AAVDAVVLLDSEDK
>Human_4776
AAVDAVVLLVSEDK
>Human_4777
AAVDCSVPVSMQTNNEER
>Human_4778
AAVDCSVPVSVSTSIK
>Human_4779
AAVDEAIQEGLEVWSK
>Human_4780
AAVDGLSK
>Human_4781
AAVDISTSFPIK
>Human_4782
AAVDLCGR
>Human_4783
AAVDLEISSASR
>Human_4784
AAVDLEK
>Human_4785
AAVDNSEGNECVVSQ
>Human_4786
AAVDSDVESLPR
>Human_4787
AAVDSFYLLYR
>Human_4788
AAVDSSR
>Human_4789
AAVDSWNAIVADVR
>Human_4790
AAVDTCVHLNQWNK
>Human_4791
AAVDTYCR
>Human_4792
AAVDVAALVR
>Human_4793
AAVDYFFVELHLEAHYEALR
>Human_4794
AAVDYQK
>Human_4795
AAVEAAAEPVTVVAAVGPK
>Human_4796
AAVEACGGSPVTR
>Human_4797
AAVEALQSQALHATSQQPLR
>Human_4798
AAVEAQLDIIQR
>Human_4799
AAVEDINPADDPNNQGEDEFEEAEQVR
>Human_4800
AAVEDNHLLIK
>Human_4801
AAVEDNTLTIEPVASQTLPTVK
>Human_4802
AAVEDPR
>Human_4803
AAVEDSGTTVETIK
>Human_4804
AAVEEAK
>Human_4805
AAVEEDAYSR
>Human_4806
AAVEEDTSLSESEGPR
>Human_4807
AAVEEGIVLGGGCALLR
>Human_4808
AAVEELLER
>Human_4809
AAVEFLR
>Human_4810
AAVEFNK
>Human_4811
AAVEGPSR
>Human_4812
AAVEGTVEAGATVESTAC
>Human_4813
AAVEHHK
>Human_4814
AAVEILK
>Human_4815
AAVEINVAVLHSYQLAK
>Human_4816
AAVELEEPEDAR
>Human_4817
AAVELEWIPETLYNTAISAVVDNYIR
>Human_4818
AAVELPR
>Human_4819
AAVEMYIEDWVIVHR
>Human_4820
AAVEMYISAGEHVK
>Human_4821
AAVENHVR
>Human_4822
AAVENLPTFLVELSR
>Human_4823
AAVEQEK
>Human_4824
AAVEQHLFDLQSSIDHDLK
>Human_4825
AAVEQLTEEQK
>Human_4826
AAVESDTEFWDK
>Human_4827
AAVESLGFILFR
>Human_4828
AAVESPVPK
>Human_4829
AAVETLGVPCFLGGMAR
>Human_4830
AAVETSFLDYGENLVQK
>Human_4831
AAVETTLR
>Human_4832
AAVEVANPGSFIYVFSDAR
>Human_4833
AAVEVFGK
>Human_4834
AAVEVLR
>Human_4835
AAVEWFDGK
>Human_4836
AAVFDLDGVLALPAVFGVLGR
>Human_4837
AAVFEEEDFQSMTYGFK
>Human_4838
AAVFEEIDTYER
>Human_4839
AAVFHEK
>Human_4840
AAVFIQSK
>Human_4841
AAVFLALEEQEK
>Human_4842
AAVFVDR
>Human_4843
AAVFWGDIALDDEDLNIFQIDR
>Human_4844
AAVFWGDIALDEDDLK
>Human_4845
AAVGAAAAADDAWPSR
>Human_4846
AAVGAEAR
>Human_4847
AAVGCSLSNGGAE
>Human_4848
AAVGCSLSNGGE
>Human_4849
AAVGEEK
>Human_4850
AAVGELPDQSK
>Human_4851
AAVGELPEK
>Human_4852
AAVGELSEK
>Human_4853
AAVGGQVPSACSHK
>Human_4854
AAVGLSNR
>Human_4855
AAVGLVLPAK
>Human_4856
AAVGLVWLLAALFSAPYLSYYGTVR
>Human_4857
AAVGMVWTR
>Human_4858
AAVGPFSR
>Human_4859
AAVGPPQQQVR
>Human_4860
AAVGQEEIQLR
>Human_4861
AAVGQESPGGLEAGNAK
>Human_4862
AAVGSGGYAR
>Human_4863
AAVGSGHR
>Human_4864
AAVGSGQSAPPAPFR
>Human_4865
AAVGSHSVTGWSAAGTITAHCSLK
>Human_4866
AAVGSLLGR
>Human_4867
AAVGTANGTVYLLDLR
>Human_4868
AAVGVAAPDSLPGAGGGR
>Human_4869
AAVGVSMAHFSVSDALMSPPPK
>Human_4870
AAVGVSVVIWAK
>Human_4871
AAVHAGVVR
>Human_4872
AAVHCALR
>Human_4873
AAVHDLEMESMNLNMGR
>Human_4874
AAVHGLSMQQEIGFQK
>Human_4875
AAVHLEGK
>Human_4876
AAVHNGFWFFK
>Human_4877
AAVHQINFTVGQTSEWIHGIQR
>Human_4878
AAVHQLLASVHCLAQEAAR
>Human_4879
AAVHTYGIASVPNQPLK
>Human_4880
AAVHYDR
>Human_4881
AAVHYTVGCLCEEVALDK
>Human_4882
AAVIAVPIAGGLILVLLIMLALR
>Human_4883
AAVIAVTR
>Human_4884
AAVIFADTLTLLFEGIAR
>Human_4885
AAVIGDVIR
>Human_4886
AAVIGLTK
>Human_4887
AAVIGPDVFAK
>Human_4888
AAVIIMAVEK
>Human_4889
AAVIIQTHFR
>Human_4890
AAVILESIFLK
>Human_4891
AAVILLLIR
>Human_4892
AAVILPK
>Human_4893
AAVILPSTAAPSSLFPASQQK
>Human_4894
AAVIPPMVSCTPCNIPIGTPVSGYALYQR
>Human_4895
AAVIQLLDTSYLLTPVAQAQLLWLLGWALR
>Human_4896
AAVISLQSAYR
>Human_4897
AAVISQLQVLR
>Human_4898
AAVIVAFAFTTLLIACLLLR
>Human_4899
AAVIVGCIGVIAEVDK
>Human_4900
AAVLACQACCMLAIFLSMLVSYR
>Human_4901
AAVLAFLVHELNGSTLIINEIDK
>Human_4902
AAVLALR
>Human_4903
AAVLAPSPGALQSK
>Human_4904
AAVLAQQR
>Human_4905
AAVLAQSK
>Human_4906
AAVLDHLR
>Human_4907
AAVLDLGSLLAK
>Human_4908
AAVLDQWLTLPIFAWPVAWCLYLDR
>Human_4909
AAVLDTGASIHLAR
>Human_4910
AAVLEAMTAFR
>Human_4911
AAVLESLLR
>Human_4912
AAVLFATDIAAR
>Human_4913
AAVLFGVVNTVACLDHLDPPQPPK
>Human_4914
AAVLFQPCGHMCACENCANLMK
>Human_4915
AAVLFQQVK
>Human_4916
AAVLGALGATR
>Human_4917
AAVLGENGR
>Human_4918
AAVLGILCSLASTGR
>Human_4919
AAVLGPLTLTWTGLTISPTC
>Human_4920
AAVLGQFQHPNILR
>Human_4921
AAVLGTSEER
>Human_4922
AAVLHVWGR
>Human_4923
AAVLIFANK
>Human_4924
AAVLIQATFR
>Human_4925
AAVLIQK
>Human_4926
AAVLIQQHYR
>Human_4927
AAVLIYASDDTR
>Human_4928
AAVLLEQER
>Human_4929
AAVLLGVFTSSVLGQLLVTVGR
>Human_4930
AAVLLHLLHNVVR
>Human_4931
AAVLMLSWK
>Human_4932
AAVLNAER
>Human_4933
AAVLNTALPAPVQAAAPVQASSTAQPR
>Human_4934
AAVLQELATHLHPAEPEEGDSNVAR
>Human_4935
AAVLQLR
>Human_4936
AAVLQQVLER
>Human_4937
AAVLQWTSVTAQVTFR
>Human_4938
AAVLSDSEDEEK
>Human_4939
AAVLSEELWGVGEDGSPSPANAGDAPTFPR
>Human_4940
AAVLSGLGLSTLHLILAWQLNR
>Human_4941
AAVLSGPSAGSAAGVPGGTGGLSAVSSGPR
>Human_4942
AAVLSGVLLSALHLAIALR
>Human_4943
AAVLSVFVR
>Human_4944
AAVLTETPR
>Human_4945
AAVLTLAVLFLTGSQAR
>Human_4946
AAVLTQVSK
>Human_4947
AAVLTVFLCLPR
>Human_4948
AAVLVANTVDR
>Human_4949
AAVLWELK
>Human_4950
AAVLWEQK
>Human_4951
AAVLWEVK
>Human_4952
AAVLYMVIIPTLNPFIYSLR
>Human_4953
AAVLYVMDLSEQCGHGLR
>Human_4954
AAVMATLLFPGR
>Human_4955
AAVMEIGR
>Human_4956
AAVMHDILDMMPEGIK
>Human_4957
AAVMIALVWVFSISISLPPFFWR
>Human_4958
AAVMLCLAAGK
>Human_4959
AAVMQAAANSAQSR
>Human_4960
AAVMVHQLSK
>Human_4961
AAVMVYDDANK
>Human_4962
AAVNANYGISLPYINQR
>Human_4963
AAVNDTSEDHK
>Human_4964
AAVNGYSGSDTVGAGFTQAK
>Human_4965
AAVNGYSGSDTVGAGFTQGDK
>Human_4966
AAVNHNVTSQASVQLNGSDSDFAFFFQLR
>Human_4967
AAVNIEFR
>Human_4968
AAVNLAER
>Human_4969
AAVNQLSK
>Human_4970
AAVNSASSFNSS
>Human_4971
AAVNSASSFNSSGSWYR
>Human_4972
AAVNVVDFDDK
>Human_4973
AAVPAPDWDALQLIVER
>Human_4974
AAVPAPPPEPEGQDPPAPSQDTS
>Human_4975
AAVPAQR
>Human_4976
AAVPASEK
>Human_4977
AAVPAWEAVEMEIVAGQLVTEIR
>Human_4978
AAVPAWK
>Human_4979
AAVPDAVGK
>Human_4980
AAVPDAVSK
>Human_4981
AAVPDTVVEPALK
>Human_4982
AAVPEHGVAPDAER
>Human_4983
AAVPELLQQQEEDR
>Human_4984
AAVPELSAQPAGSPR
>Human_4985
AAVPGNTSTPSCQSTNGQPQR
>Human_4986
AAVPGQPLALDGNSCNVGSPFAK
>Human_4987
AAVPGQPLALTAR
>Human_4988
AAVPGYPQPSGTPVK
>Human_4989
AAVPHHGEGAAHLLAR
>Human_4990
AAVPHTGR
>Human_4991
AAVPIGLLVCLCLLQAFGYR
>Human_4992
AAVPIVNLK
>Human_4993
AAVPLGGFLCNVADK
>Human_4994
AAVPLIR
>Human_4995
AAVPLLLCALLAPGGAYVLDDSDGLGR
>Human_4996
AAVPLPPR
>Human_4997
AAVPNSQNATISVPPLTSVSVK
>Human_4998
AAVPPGLEPWNR
>Human_4999
AAVPPGTVVPTEAAAPTEVTEGPGVAAPTK
>Human_5000
AAVPPPR
>Human_5001
AAVPPWGK
>Human_5002
AAVPQIK
>Human_5003
AAVPQNNLQEQLER
>Human_5004
AAVPSGASTGIYEALELR
>Human_5005
AAVPSVNK
>Human_5006
AAVPTLAHLATSPAGR
>Human_5007
AAVPTPR
>Human_5008
AAVPTQPQSK
>Human_5009
AAVPTVSDQAAAMQLSQCAK
>Human_5010
AAVPYPPIADLQR
>Human_5011
AAVPYPPTVADLQR
>Human_5012
AAVQAAEVK
>Human_5013
AAVQAFK
>Human_5014
AAVQCSFCK
>Human_5015
AAVQELSEMNQAVPR
>Human_5016
AAVQELSSSILAGEDPEER
>Human_5017
AAVQELSSSILAGEDPEESMCISLCCK
>Human_5018
AAVQELSSSILAGEDPEESTR
>Human_5019
AAVQFLNNAWGIQK
>Human_5020
AAVQGDHPQLQLSLAIGLDDGTADQQR
>Human_5021
AAVQGLEPR
>Human_5022
AAVQLAPGQTFDGEK
>Human_5023
AAVQLCPDELGG
>Human_5024
AAVQLNR
>Human_5025
AAVQLPSGEDQNDWVAVHVVDFFNR
>Human_5026
AAVQMDPELAK
>Human_5027
AAVQTNMR
>Human_5028
AAVQVLDDIEK
>Human_5029
AAVQVVGSWPSVQPR
>Human_5030
AAVQWAHAALR
>Human_5031
AAVQWLR
>Human_5032
AAVSAAGGCVFLLLPACV
>Human_5033
AAVSAFPTDSLER
>Human_5034
AAVSAILQGYGDGQGPVTDTSAELHR
>Human_5035
AAVSALLEQHGLQGDVAFGHSK
>Human_5036
AAVSDELR
>Human_5037
AAVSDFHPVK
>Human_5038
AAVSDLDK
>Human_5039
AAVSDQER
>Human_5040
AAVSEELK
>Human_5041
AAVSELMQLFPR
>Human_5042
AAVSENDSDELLIDLER
>Human_5043
AAVSGDEK
>Human_5044
AAVSGIQQWWNGR
>Human_5045
AAVSGLVR
>Human_5046
AAVSGPEGPGEPR
>Human_5047
AAVSHWQQQSYLDSGIHSGATTTAPSLSGK
>Human_5048
AAVSITITTITNILALYTGIMSSFR
>Human_5049
AAVSLGLLCPR
>Human_5050
AAVSMEGFSWGNYINSNSFIAAPVTCFK
>Human_5051
AAVSMSVVLR
>Human_5052
AAVSPQK
>Human_5053
AAVSPTTR
>Human_5054
AAVSQQGEQLQTER
>Human_5055
AAVSQYEK
>Human_5056
AAVSSEVSSSDETDNSLK
>Human_5057
AAVSSFAFEK
>Human_5058
AAVSSMCR
>Human_5059
AAVSSSSTAAPAGPAK
>Human_5060
AAVSTNCR
>Human_5061
AAVSVAFAEVER
>Human_5062
AAVSVQER
>Human_5063
AAVSVSTDNIK
>Human_5064
AAVSVYAPPVGGFSFDNCR
>Human_5065
AAVSWLTPAPSK
>Human_5066
AAVSWVR
>Human_5067
AAVTALASLYGTK
>Human_5068
AAVTEAVR
>Human_5069
AAVTGGAAAAAR
>Human_5070
AAVTGQDEAIR
>Human_5071
AAVTIQACWR
>Human_5072
AAVTIQK
>Human_5073
AAVTIQSK
>Human_5074
AAVTLAR
>Human_5075
AAVTLQAWWR
>Human_5076
AAVTLQR
>Human_5077
AAVTMFSSVMR
>Human_5078
AAVTMSVPGR
>Human_5079
AAVTPAAGVCAR
>Human_5080
AAVTPELCPDVTIWGVAMLR
>Human_5081
AAVTSLWSK
>Human_5082
AAVTSPAPPQDGAGVPCLSLK
>Human_5083
AAVTTGAWILTGGVNTGVAK
>Human_5084
AAVVAATALK
>Human_5085
AAVVAATR
>Human_5086
AAVVALSLR
>Human_5087
AAVVAVCGGLGR
>Human_5088
AAVVCLSDLFTYLK
>Human_5089
AAVVCVTLLDR
>Human_5090
AAVVECEK
>Human_5091
AAVVENVVK
>Human_5092
AAVVESHK
>Human_5093
AAVVEVEVGGGAAGER
>Human_5094
AAVVHHFESFPAGSTLIFYK
>Human_5095
AAVVIEGK
>Human_5096
AAVVIQAFTR
>Human_5097
AAVVIQAHVR
>Human_5098
AAVVLAATR
>Human_5099
AAVVLCMDVGFTMSNSIPGIESPFEQAK
>Human_5100
AAVVLIGLLHK
>Human_5101
AAVVLPPTAASQR
>Human_5102
AAVVLQK
>Human_5103
AAVVLQNHYR
>Human_5104
AAVVNGSTGPLQLPVTR
>Human_5105
AAVVNITTNQAAPSQVVVIR
>Human_5106
AAVVNSSQPK
>Human_5107
AAVVNVR
>Human_5108
AAVVPLGTWR
>Human_5109
AAVVPQEHQGVPQEPQGLPDQQASR
>Human_5110
AAVVQQNDLVFEFASNVMEDER
>Human_5111
AAVVQTQTFMAR
>Human_5112
AAVVTGMELK
>Human_5113
AAVVTLQSAYR
>Human_5114
AAVVTSPPPTTAPHK
>Human_5115
AAVVVAAAGGAGPAVLQVAGLYR
>Human_5116
AAVWEITGAEFSK
>Human_5117
AAVWEVDFPDVAR
>Human_5118
AAVWGAQGQNCTQVPVSSASELTR
>Human_5119
AAVWPLQIILLILCPEIIQDISK
>Human_5120
AAVWQFPAHSSLLA
>Human_5121
AAVWQQVLAVDAR
>Human_5122
AAVWQQVLAVDASFGR
>Human_5123
AAVWTDSR
>Human_5124
AAVWVPPR
>Human_5125
AAVYHHFISDGVR
>Human_5126
AAVYLNLSLPLK
>Human_5127
AAVYQEWLEK
>Human_5128
AAVYSGISLK
>Human_5129
AAVYVGSFSWESMMWWS
>Human_5130
AAVYVGSFSWGHLR
>Human_5131
AAVYVGSFSWQGHLR
>Human_5132
AAVYVGSFSWVC
>Human_5133
AAVYVGSFSWVGLISER
>Human_5134
AAVYVGSFSWWTTDQQLIQVC
>Human_5135
AAVYVGSFSWWTTDQQLIQVIR
>Human_5136
AAVYVLIR
>Human_5137
AAVYYMVTTIIAVFIGILMVTIIHPGK
>Human_5138
AAWAEYEAEK
>Human_5139
AAWAFYPAPLQPR
>Human_5140
AAWAQGYTGHGIVVSILDDGIEK
>Human_5141
AAWCPEEAAEPQAMVPSR
>Human_5142
AAWCSQVVSR
>Human_5143
AAWCVGPSAAPAGPR
>Human_5144
AAWDIVSNAEK
>Human_5145
AAWDSQQANPHHLR
>Human_5146
AAWDVEWAVLK
>Human_5147
AAWDYGR
>Human_5148
AAWEACCHPPEVVPGALSADPR
>Human_5149
AAWEAGK
>Human_5150
AAWEAYLSR
>Human_5151
AAWEDPVEWVR
>Human_5152
AAWEGGSETSQQPEASLCPLTPCR
>Human_5153
AAWEHMK
>Human_5154
AAWEQIQR
>Human_5155
AAWEVDSGR
>Human_5156
AAWFLQELPSFAVPAGILAR
>Human_5157
AAWGAAR
>Human_5158
AAWGALEK
>Human_5159
AAWGCVAALGAAR
>Human_5160
AAWGEATR
>Human_5161
AAWGEETDYTPVWCMR
>Human_5162
AAWGELDAGEAEAR
>Human_5163
AAWGISETESDLTYGEVEQR
>Human_5164
AAWGQTVLLLHALANK
>Human_5165
AAWGTFSPPQR
>Human_5166
AAWILTEDHSFEDR
>Human_5167
AAWIPHVENR
>Human_5168
AAWLFQILDMEQQLQR
>Human_5169
AAWLPIANPIPNFQCGTLPETGPNENLTER
>Human_5170
AAWLQAQEQCQAWAGAALAMVDSPAVQR
>Human_5171
AAWLVCVAVWLAVTTQCLPTAIFAATGIQR
>Human_5172
AAWMPACLGR
>Human_5173
AAWMSDISQCVDNIR
>Human_5174
AAWNALR
>Human_5175
AAWNDSQK
>Human_5176
AAWPCGSR
>Human_5177
AAWPHFSWLLSQSER
>Human_5178
AAWPTSPPQDHR
>Human_5179
AAWPVLR
>Human_5180
AAWQESTGVEMGR
>Human_5181
AAWQGTVSR
>Human_5182
AAWQNLLPGQR
>Human_5183
AAWSGAPSGGT
>Human_5184
AAWSGGVK
>Human_5185
AAWSLVLR
>Human_5186
AAWSPAAAAPLLR
>Human_5187
AAWSPPSAAMSGLQSGR
>Human_5188
AAWSPYEDAVPAANAR
>Human_5189
AAWSQLYGAVVQAMSR
>Human_5190
AAWTDAGLTSK
>Human_5191
AAWTLFSAWPNGSCIFVHELPR
>Human_5192
AAWTSDISQCVDNIR
>Human_5193
AAWTTGVVQEGR
>Human_5194
AAWTVAVR
>Human_5195
AAWVNEIR
>Human_5196
AAWVVQELPSLALPLYQYASESAPR
>Human_5197
AAWVVSQTGPPR
>Human_5198
AAWWETGTPPPR
>Human_5199
AAWWGEVPR
>Human_5200
AAWYGGLAVLLQTSPEAPYIYALLSR
>Human_5201
AAWYTAGIVGGLSTVAMCAPSEK
>Human_5202
AAWYTIDSR
>Human_5203
AAYADLLTPLISK
>Human_5204
AAYAGGLVLDPK
>Human_5205
AAYCACR
>Human_5206
AAYCGHLQTCR
>Human_5207
AAYCQSK
>Human_5208
AAYDIEVNTR
>Human_5209
AAYDILR
>Human_5210
AAYDNVYQQLQHCLLMEK
>Human_5211
AAYDNWNEQR
>Human_5212
AAYDPENR
>Human_5213
AAYDSNGHR
>Human_5214
AAYDSNGNVAVAFVYYK
>Human_5215
AAYDVSSFSFFQR
>Human_5216
AAYDYCEHYSPDCDSSAPK
>Human_5217
AAYEAELGDAR
>Human_5218
AAYEAFCR
>Human_5219
AAYEALR
>Human_5220
AAYEAMK
>Human_5221
AAYEDFNVQLR
>Human_5222
AAYEGEEVAVK
>Human_5223
AAYEGHYLALK
>Human_5224
AAYEGSVAK
>Human_5225
AAYEHFHR
>Human_5226
AAYESLILDGLFMEILNDCSDVDEIK
>Human_5227
AAYEVTR
>Human_5228
AAYFDMIR
>Human_5229
AAYFGIYDTAK
>Human_5230
AAYFGVYDTAK
>Human_5231
AAYFSLSMDGLYIK
>Human_5232
AAYGDLSSEEEEENEPESLGVVYK
>Human_5233
AAYGGGGR
>Human_5234
AAYGHEVGK
>Human_5235
AAYGYEYLFTNLSEELGVQVHVNK
>Human_5236
AAYHHFQR
>Human_5237
AAYHPDFPTVLTALEIDNAVVANSLIDMR
>Human_5238
AAYIDILGTVLQVQCTCR
>Human_5239
AAYIELLSR
>Human_5240
AAYIPGWVVNGEIEANPPR
>Human_5241
AAYIQPWR
>Human_5242
AAYISALPTSPHWGR
>Human_5243
AAYIYFTDFCPDNLFNK
>Human_5244
AAYIYIR
>Human_5245
AAYLLGCSLEELSSAIFK
>Human_5246
AAYLMGVSSGDLLK
>Human_5247
AAYLNLSQEPAHPAMALHAR
>Human_5248
AAYLNMSEDPSHPSMALNTR
>Human_5249
AAYLNMTQDPNHPAMALNAR
>Human_5250
AAYLQETGK
>Human_5251
AAYLQNLNSADLLK
>Human_5252
AAYLQSLNSADLLK
>Human_5253
AAYLQWR
>Human_5254
AAYLSDPR
>Human_5255
AAYLSMFGK
>Human_5256
AAYLSTISK
>Human_5257
AAYLTSLNSADLLK
>Human_5258
AAYLTVFK
>Human_5259
AAYLVCNYAIK
>Human_5260
AAYMADHLK
>Human_5261
AAYMPIR
>Human_5262
AAYNAYK
>Human_5263
AAYNLVK
>Human_5264
AAYNLVR
>Human_5265
AAYNPGQAVPWNAVK
>Human_5266
AAYNQVK
>Human_5267
AAYNVTLLNFMDPQK
>Human_5268
AAYPDLENPPLLVTPNAQNQGTES
>Human_5269
AAYPDLENPPLLVTPSQQAK
>Human_5270
AAYPESCVDTTVLDFVADLSLASPR
>Human_5271
AAYPPELR
>Human_5272
AAYPQVR
>Human_5273
AAYPTDSQGHFCGQK
>Human_5274
AAYQAAIR
>Human_5275
AAYQAHQDEVHR
>Human_5276
AAYQQEEQMQLPR
>Human_5277
AAYQQVIQPALPGQPLPGASVR
>Human_5278
AAYQVAALPK
>Human_5279
AAYSAAIVFSTLTLLQDSK
>Human_5280
AAYSFYNIHTETPLLDLMSDALILAK
>Human_5281
AAYSFYNVHTQTPLLDLMSDALVLAK
>Human_5282
AAYSGISSVAGFSIFLVWTVVYR
>Human_5283
AAYSLLGSQK
>Human_5284
AAYSLTLFDDEFEK
>Human_5285
AAYSNFWCGMTSQGYYK
>Human_5286
AAYSSLDTSK
>Human_5287
AAYSTGDGWSICCICSK
>Human_5288
AAYSTGGCLHTCSR
>Human_5289
AAYTAYR
>Human_5290
AAYTFNIEAVGFSK
>Human_5291
AAYTGLK
>Human_5292
AAYTGPK
>Human_5293
AAYTSASFR
>Human_5294
AAYVLDTPEMR
>Human_5295
AAYVLFYQR
>Human_5296
AAYVVELAK
>Human_5297
AAYWASQVSENR
>Human_5298
AAYWEEEPAEVR
>Human_5299
AAYYENPGLFGGYGYSK
>Human_5300
AAYYPPSQIAQLR
>Human_5301
AAYYSAAGPR
>Human_5302
ACAAAGTPGAHK
>Human_5303
ACAAGTPAVIR
>Human_5304
ACAALGDWQK
>Human_5305
ACAAQTK
>Human_5306
ACAATNLGLSVEGECWFSGEATPFGANGPR
>Human_5307
ACAAVMIPGLLR
>Human_5308
ACACAHGMLAEDGASCR
>Human_5309
ACACATNEDEAER
>Human_5310
ACACGEAFAWR
>Human_5311
ACACPTPQHGGAPCTGEAGEAGAQHQR
>Human_5312
ACADAGLLDESFLR
>Human_5313
ACADATLSQITNNIDPVGR
>Human_5314
ACADCCLAR
>Human_5315
ACADGGANR
>Human_5316
ACADGPER
>Human_5317
ACADPALLPGDCCSSCPDSLSPLEEK
>Human_5318
ACADVDECEENPR
>Human_5319
ACADVTLAELVS
>Human_5320
ACADVTLAELVSGLEVVGR
>Human_5321
ACADVTLAER
>Human_5322
ACAEALR
>Human_5323
ACAEAWAR
>Human_5324
ACAECCLAR
>Human_5325
ACAECFMAVSCATCQEIR
>Human_5326
ACAECFTAVSHSSSPGVR
>Human_5327
ACAEDDDEEDEEEEEEEPDPDPEMEHV
>Human_5328
ACAEFSFHVPSLEELAGGICGK
>Human_5329
ACAEFSFHVPSLEELAGVMQK
>Human_5330
ACAEIAAQR
>Human_5331
ACAELHQNVNVK
>Human_5332
ACAEMISTWVER
>Human_5333
ACAEPVAPK
>Human_5334
ACAEQDGILASAEQLHAAWR
>Human_5335
ACAEQLSLGGGLGPLVSLASHPK
>Human_5336
ACAEVIK
>Human_5337
ACAEVSQWTR
>Human_5338
ACAGAITPPC
>Human_5339
ACAGGQQSR
>Human_5340
ACAGLAR
>Human_5341
ACAGLLTVCLLR
>Human_5342
ACAGSTR
>Human_5343
ACAHMTLPPLCSTST
>Human_5344
ACAHWSGHCCLWDASVQVK
>Human_5345
ACAIAPR
>Human_5346
ACAIFCVDEIVVFDEEGQDAK
>Human_5347
ACALAAVPMDTSR
>Human_5348
ACALDPGTR
>Human_5349
ACALGSEQSGSSCVPCPPGHYIEK
>Human_5350
ACALQVLSAILEGSK
>Human_5351
ACALSIEESCR
>Human_5352
ACALSQINTK
>Human_5353
ACALWGLAEDSDYTVQVR
>Human_5354
ACAMLLNK
>Human_5355
ACANANQLGLEVR
>Human_5356
ACANATWNSIHNGVIAVFQR
>Human_5357
ACANDLLVDEFLK
>Human_5358
ACANGGTCVEGGGAHR
>Human_5359
ACANGIHMNR
>Human_5360
ACANGPCLSVR
>Human_5361
ACANPAAGSVILLENLR
>Human_5362
ACANPAPGSVILLENLR
>Human_5363
ACAPAGPVSWFSSDGQR
>Human_5364
ACAPALCPFPAR
>Human_5365
ACAPEPSFR
>Human_5366
ACAPGER
>Human_5367
ACAPLLLLLLLGELLAAAGAQR
>Human_5368
ACAPLPCPR
>Human_5369
ACAPPSEGLLFR
>Human_5370
ACAPVGCSEDLGR
>Human_5371
ACAPWISLSGTATSR
>Human_5372
ACAQAGR
>Human_5373
ACAQDSFLPQEIIIK
>Human_5374
ACAQGTFK
>Human_5375
ACAQLFNLTESVVLTVSLNYGEVQTK
>Human_5376
ACAQTVLAVLYYEETK
>Human_5377
ACASDSR
>Human_5378
ACASEEVPTLTYEER
>Human_5379
ACASFIR
>Human_5380
ACASFWK
>Human_5381
ACASLVVLSFPELEALGWPATLASLQTCR
>Human_5382
ACASLVVLSFPELEFCLQVAK
>Human_5383
ACASLVVLSFPELEGWPCPEGR
>Human_5384
ACASLVVLSFPELEVVYEESR
>Human_5385
ACASPSAQVEGSPVAGSDGSQPAVK
>Human_5386
ACASPSPTPR
>Human_5387
ACASPWLGQR
>Human_5388
ACASSDK
>Human_5389
ACASSETESEAGDIMDQQFEEMNNK
>Human_5390
ACASSVCR
>Human_5391
ACATGPLCQ
>Human_5392
ACAVENEELVQHLGAAK
>Human_5393
ACAVETSVDLSEISSK
>Human_5394
ACAVEVK
>Human_5395
ACAVFQIPPWHLDR
>Human_5396
ACAVGSVAR
>Human_5397
ACAVPHR
>Human_5398
ACAVVFDCK
>Human_5399
ACAWLSANITALIR
>Human_5400
ACAYQCHNLQGSYR
>Human_5401
ACAYQDR
>Human_5402
ACAYSSVQHVEEWHSVSCVIASDK
>Human_5403
ACCAEGLLWCAAVHHGEWGQR
>Human_5404
ACCAFYSR
>Human_5405
ACCALTGPVVDIVTGHAR
>Human_5406
ACCAPTK
>Human_5407
ACCCECSLVQLQR
>Human_5408
ACCCEGFPFHEVIQEFLLNK
>Human_5409
ACCDDIAAALIACK
>Human_5410
ACCEPWTAEK
>Human_5411
ACCEYMK
>Human_5412
ACCFDCGR
>Human_5413
ACCFQAVPPSNMK
>Human_5414
ACCGVPCK
>Human_5415
ACCHSTGAGK
>Human_5416
ACCIPSNEDHR
>Human_5417
ACCISTGGHSQCSESLPVR
>Human_5418
ACCLCQFK
>Human_5419
ACCLLCDCPK
>Human_5420
ACCLLTPPPPPLFPPPFFR
>Human_5421
ACCLTGR
>Human_5422
ACCPGYWGSR
>Human_5423
ACCPICR
>Human_5424
ACCPLEGVR
>Human_5425
ACCPPASPAAPHAPPR
>Human_5426
ACCQLHSLDLQHSMVESTAVVSFLEEAGSR
>Human_5427
ACCSLGGEQGQPVHMGD
>Human_5428
ACCSLGGEQGQPVHMGDP
>Human_5429
ACCSLGGEQGQPVHMGDPELLGIK
>Human_5430
ACCSTWWK
>Human_5431
ACCTLASSPSWPPSPSPP
>Human_5432
ACCTTQNCNLALVELQPDR
>Human_5433
ACCVALPLQLLLLLFLLLLFLLPIR
>Human_5434
ACCVAQAGLQWHDHSSLQLQPPGLK
>Human_5435
ACCVFIFQPNGK
>Human_5436
ACCVPTELSAISMLYLDENEK
>Human_5437
ACCVPTELSAISMLYLDEYDK
>Human_5438
ACCVPTK
>Human_5439
ACCYLECSALTQK
>Human_5440
ACDACLTSR
>Human_5441
ACDALYPPGPPSNPK
>Human_5442
ACDAPISCPLGEEEYTFSLK
>Human_5443
ACDASDPR
>Human_5444
ACDASPESTPLTGQLPGK
>Human_5445
ACDCDFR
>Human_5446
ACDCDPR
>Human_5447
ACDCDTAGSLPGTVCNAK
>Human_5448
ACDCHPVGAAGK
>Human_5449
ACDCLVVR
>Human_5450
ACDCVEVYLQSSGQR
>Human_5451
ACDDLIK
>Human_5452
ACDEDHK
>Human_5453
ACDEEFACPELEALFR
>Human_5454
ACDEGHCTAK
>Human_5455
ACDEILSDDNFNLENAEK
>Human_5456
ACDELELHQR
>Human_5457
ACDELTDILPEQEQQGLQEAVR
>Human_5458
ACDELVEEMEHYGK
>Human_5459
ACDESFQPLGDIMK
>Human_5460
ACDESVLMDLK
>Human_5461
ACDFLLSR
>Human_5462
ACDFSYMR
>Human_5463
ACDGGYTSSCFNLSAMFLQGAPGFPK
>Human_5464
ACDGIGGAMHK
>Human_5465
ACDGIGTGSLMSAQTVDSSNIDK
>Human_5466
ACDGINDCGDQSDELCCK
>Human_5467
ACDGMGGAMHK
>Human_5468
ACDGNVDHAATHITNR
>Human_5469
ACDGSTGPELQHK
>Human_5470
ACDGVVHTPAEPTGDSR
>Human_5471
ACDHCLR
>Human_5472
ACDHMPSLMSSK
>Human_5473
ACDILAIDK
>Human_5474
ACDLGEC
>Human_5475
ACDLGGALSLLALNGLFILIHK
>Human_5476
ACDLGHIWACANASR
>Human_5477
ACDLGWWPNADLTGCEPIPVR
>Human_5478
ACDLHLWENQGAGWWHNVSAR
>Human_5479
ACDLLLQPDNLACK
>Human_5480
ACDLPAWVHFPDTER
>Human_5481
ACDMHVADMLVK
>Human_5482
ACDPAAR
>Human_5483
ACDPGLSR
>Human_5484
ACDPIYK
>Human_5485
ACDPVFK
>Human_5486
ACDQCSLGYR
>Human_5487
ACDQGDTETAR
>Human_5488
ACDQNNSIMVECLLLLGADANQAK
>Human_5489
ACDQPPPQGLGDYCEGPR
>Human_5490
ACDQYSCALTGPVVDIVTGHAR
>Human_5491
ACDSAEVK
>Human_5492
ACDSNCGSCDQNGCYWCEEGFFLLGGSCVR
>Human_5493
ACDSPSPGTST
>Human_5494
ACDSSPPHATQR
>Human_5495
ACDSSSR
>Human_5496
ACDSVTSNVLPLLLEQFHK
>Human_5497
ACDTATCVTHR
>Human_5498
ACDTGGSGR
>Human_5499
ACDTGLNK
>Human_5500
ACDTLLMCIVTVMNHGLR
>Human_5501
ACDTPDK
>Human_5502
ACDTPLHPLGR
>Human_5503
ACDTVFK
>Human_5504
ACDVPEELNILIHDVPLLAMEYCSGGDLR
>Human_5505
ACDVPIEEGPVPR
>Human_5506
ACDYIQELR
>Human_5507
ACEADVTR
>Human_5508
ACEAFEAQECER
>Human_5509
ACEAGVASLVR
>Human_5510
ACEAITVGK
>Human_5511
ACEAIYK
>Human_5512
ACEALGK
>Human_5513
ACEAPQACQSYR
>Human_5514
ACEASWQWGALTTWNSPPVVPANEPSLR
>Human_5515
ACECHVK
>Human_5516
ACECPPELCEQDPLIAK
>Human_5517
ACECQEYGPK
>Human_5518
ACECSGDMDSCISPEGGLCSGHGR
>Human_5519
ACECYISIADWAAVQEWQNAIHDLK
>Human_5520
ACEDAHDVK
>Human_5521
ACEDFEQDQNASEEWITFTEQSQLEADK
>Human_5522
ACEDGYR
>Human_5523
ACEDIDECSLPNICVFGTCHNLPGLFR
>Human_5524
ACEDPPAPWEEK
>Human_5525
ACEDVDECAAGLAQCAHGCLNTQGSFK
>Human_5526
ACEEAPPSAAHFR
>Human_5527
ACEEQGAALR
>Human_5528
ACEEYLR
>Human_5529
ACEFAGFQCQIQFGPHNEQK
>Human_5530
ACEFGGFQAQIQFGPHVEHK
>Human_5531
ACEGLMLLVSLPEPAAAK
>Human_5532
ACEGPELQTK
>Human_5533
ACEGQENAIK
>Human_5534
ACEGTGSGSR
>Human_5535
ACEGVPSAPQNPPQR
>Human_5536
ACEHFISDLSINSLYCLSDEK
>Human_5537
ACEHHAPLPSHLISEIK
>Human_5538
ACEIMPLQSAHVPQVSNVSATGELLER
>Human_5539
ACEIMPLQSSQEDER
>Human_5540
ACEITHVLL
>Human_5541
ACELFLR
>Human_5542
ACELGNR
>Human_5543
ACELHTFGR
>Human_5544
ACELVQPNR
>Human_5545
ACELWEQILQDHPTDMLALK
>Human_5546
ACEMGHK
>Human_5547
ACEMNGEECAEDLR
>Human_5548
ACEMVLEETR
>Human_5549
ACENGNSCLGCGEFK
>Human_5550
ACENGNSCLGCGVEFK
>Human_5551
ACENSCILYSDLGLPK
>Human_5552
ACEPEGSSER
>Human_5553
ACEPGFSYSEEVCR
>Human_5554
ACEPGVDYVYK
>Human_5555
ACEPSTPR
>Human_5556
ACEQIGLK
>Human_5557
ACEQLSSR
>Human_5558
ACEQLVDLCSPDLNPCQHEAQCVGTPDGPR
>Human_5559
ACEQNLQK
>Human_5560
ACEQPTHWK
>Human_5561
ACEQWQR
>Human_5562
ACESASHDNQSVR
>Human_5563
ACESCYATQSHQWYSWGPPNMQCR
>Human_5564
ACESCYTTQSYQWYSWGPPNMQCR
>Human_5565
ACESCYVSPVVFLGPT
>Human_5566
ACESGPCPQWAYGNWGECTK
>Human_5567
ACESMER
>Human_5568
ACESVSTR
>Human_5569
ACETCTGPGHDECSSCQEGLQLLR
>Human_5570
ACETDLAK
>Human_5571
ACETLVER
>Human_5572
ACETNGGR
>Human_5573
ACETQPK
>Human_5574
ACEVAGK
>Human_5575
ACEVALEEIK
>Human_5576
ACEVAPLQSVFQGQK
>Human_5577
ACEVCGQAFPSQAALEEHQK
>Human_5578
ACEVEAGK
>Human_5579
ACEVTMR
>Human_5580
ACEVVVR
>Human_5581
ACEWLQATGFPQYVQLFEGG
>Human_5582
ACFAEGEALPLSEK
>Human_5583
ACFAELR
>Human_5584
ACFAGMVR
>Human_5585
ACFALLWGCALAAAAAAQGK
>Human_5586
ACFCDDHTR
>Human_5587
ACFCLLEGDK
>Human_5588
ACFDCGAK
>Human_5589
ACFDMGHLTIHDIFSIWPR
>Human_5590
ACFEETK
>Human_5591
ACFFVQDASAASALK
>Human_5592
ACFFVQVASAASALK
>Human_5593
ACFGAENLMR
>Human_5594
ACFGGLFANLIR
>Human_5595
ACFGGNIELFVFFNGALEK
>Human_5596
ACFGTFLPEEK
>Human_5597
ACFHCETCK
>Human_5598
ACFHCEVCK
>Human_5599
ACFIHVK
>Human_5600
ACFILGR
>Human_5601
ACFIQMFFVHAFSLLESSVLVAMAFDR
>Human_5602
ACFLAIR
>Human_5603
ACFLGATVK
>Human_5604
ACFLGEVCSLTDTVFSDK
>Human_5605
ACFLGFVFGCGTLLSFSQSSWSHFG
>Human_5606
ACFLISNITIGPESINLQQEALQR
>Human_5607
ACFLLAR
>Human_5608
ACFLLTDYAPSPDGSIR
>Human_5609
ACFLMAHNGWVMGDDPLR
>Human_5610
ACFLYFK
>Human_5611
ACFPAHSYSCCR
>Human_5612
ACFPFAFCR
>Human_5613
ACFPGDYR
>Human_5614
ACFPLAFLIFNIFYWVIYK
>Human_5615
ACFPNSTDAEPVGDFPCGK
>Human_5616
ACFPTNIVTLCHSIA
>Human_5617
ACFQHVK
>Human_5618
ACFQICSDEWPLLCR
>Human_5619
ACFQVGTSEEMK
>Human_5620
ACFSANGEEVLATSTHSK
>Human_5621
ACFSDLQK
>Human_5622
ACFSDYR
>Human_5623
ACFSFHSSYSEIK
>Human_5624
ACFSFHSSYSESQISTSLSFVQIK
>Human_5625
ACFSGLTQTEWQHR
>Human_5626
ACFSLILGVYIIGLVCASVHTGCMFR
>Human_5627
ACFSLILVVYVIGLICASAHIGCMFR
>Human_5628
ACFSLSLTLTYYR
>Human_5629
ACFSQPPTAAQLLR
>Human_5630
ACFTMDPK
>Human_5631
ACFTQWLCHLHNEVNR
>Human_5632
ACFTTSR
>Human_5633
ACFVADNK
>Human_5634
ACFVGLIESPEGTEELK
>Human_5635
ACFVHTGVYNLGTPR
>Human_5636
ACFVLEK
>Human_5637
ACFYNLDK
>Human_5638
ACFYQSR
>Human_5639
ACGAAEGIPGR
>Human_5640
ACGACPLWGK
>Human_5641
ACGADSYEMEEDGVR
>Human_5642
ACGAEVGCSNIAYPK
>Human_5643
ACGAGSAELNPNSEWFENYSLCHR
>Human_5644
ACGAIALTPGVLCGVR
>Human_5645
ACGALPR
>Human_5646
ACGALVYDEEIMAGWTADDSNLNTACPFCK
>Human_5647
ACGAMAAAGSVASR
>Human_5648
ACGATLK
>Human_5649
ACGCAAAPDVK
>Human_5650
ACGCDASR
>Human_5651
ACGCDLAEGGFFVR
>Human_5652
ACGCPLYWK
>Human_5653
ACGDAMNLLGYR
>Human_5654
ACGDSHFIYVYSAMELDFSGR
>Human_5655
ACGDSTLTQITAGLDPVGR
>Human_5656
ACGDVLVTAELILR
>Human_5657
ACGEAHLK
>Human_5658
ACGECPLLLSASPNIPTAALAPALSPLR
>Human_5659
ACGEGFCDSCSSK
>Human_5660
ACGEGFCSQPNLCTCADGTLAPSCGVSR
>Human_5661
ACGEIIPK
>Human_5662
ACGEMDTPPLSDSESESDESLVTDR
>Human_5663
ACGEPTALPK
>Human_5664
ACGFCQSTTGHEPEMVELVNIEPVCVR
>Human_5665
ACGFNTVTTYVPWNLHEPER
>Human_5666
ACGGDCWGGPMPHGR
>Human_5667
ACGGFYLLNEHGK
>Human_5668
ACGGGIQFTK
>Human_5669
ACGGHGYSK
>Human_5670
ACGGPDSQIQR
>Human_5671
ACGGPGNFCPSFSELQR
>Human_5672
ACGGPTQELSALR
>Human_5673
ACGGSEQIPGIDIQLNR
>Human_5674
ACGGVIR
>Human_5675
ACGHASHSLAR
>Human_5676
ACGHAVLK
>Human_5677
ACGHVVCGK
>Human_5678
ACGICSLQGR
>Human_5679
ACGITDLK
>Human_5680
ACGITPVYHNMFALMSETER
>Human_5681
ACGIWMITVLK
>Human_5682
ACGLALAK
>Human_5683
ACGLGEGDTEVFPTQHVVR
>Human_5684
ACGLIIFR
>Human_5685
ACGLLGSLYFFICSLDVLSSAFQLLGSK
>Human_5686
ACGLLGYSSQDLIGQK
>Human_5687
ACGLLNCEAVLQLLTCHLR
>Human_5688
ACGLLTAEGEEWQR
>Human_5689
ACGLNFADLMAR
>Human_5690
ACGLNFIDLMVR
>Human_5691
ACGLNTLTTYVPWNLHEPER
>Human_5692
ACGLPSGSCR
>Human_5693
ACGLQAAAK
>Human_5694
ACGLSFSVFR
>Human_5695
ACGLTSDCCEALSLALSCNR
>Human_5696
ACGLVASNLNLK
>Human_5697
ACGMAFSSGSALTR
>Human_5698
ACGMPLTLLGLAFCLHPWA
>Human_5699
ACGMYLK
>Human_5700
ACGNFGIPCELR
>Human_5701
ACGNMFGLMHGTCPETSGGLLICLPR
>Human_5702
ACGNPASSLPR
>Human_5703
ACGPFTNFNTTWEVIPK
>Human_5704
ACGPGDLQSLTSPLSSAR
>Human_5705
ACGPGPHGLR
>Human_5706
ACGPPLEEEMSLAAGQTGPSTGTGNSR
>Human_5707
ACGPSLEASEAADVAQDPQVSR
>Human_5708
ACGPSSVPHR
>Human_5709
ACGPTDHADHHWLR
>Human_5710
ACGQAAPGQGHVASDHK
>Human_5711
ACGQATWR
>Human_5712
ACGQGFCDECSHDR
>Human_5713
ACGQIFCGK
>Human_5714
ACGQTNVSCR
>Human_5715
ACGQVILK
>Human_5716
ACGSEIMQK
>Human_5717
ACGSLGDVSVCEALGAR
>Human_5718
ACGSSEASAYLDELR
>Human_5719
ACGSSVFSSGICAR
>Human_5720
ACGSTIPPPYISSQDHIWIR
>Human_5721
ACGTAGIWVPPTSSPSPPR
>Human_5722
ACGTDLGSLR
>Human_5723
ACGTGNPAHLR
>Human_5724
ACGTGNVGVLGDWPSPLK
>Human_5725
ACGTLGVASA
>Human_5726
ACGTPDR
>Human_5727
ACGTQNSEQGGL
>Human_5728
ACGTVADCTFEELCER
>Human_5729
ACGVAHAGWK
>Human_5730
ACGVDFEIR
>Human_5731
ACGVDYEVK
>Human_5732
ACGVLETIR
>Human_5733
ACGVNCHK
>Human_5734
ACGVQVACGAAWTLALLLTVPSAIYR
>Human_5735
ACGVSVK
>Human_5736
ACGVTGSVSVALHPLVILNISDHWIR
>Human_5737
ACGWGPLAGSPSLR
>Human_5738
ACGYDSLQHLINQNSDYLVNGISLNLR
>Human_5739
ACGYVVCAR
>Human_5740
ACGYVVCWK
>Human_5741
ACHATHNR
>Human_5742
ACHCCSVM
>Human_5743
ACHDDITDPK
>Human_5744
ACHDQETCSFDGVYQPK
>Human_5745
ACHEMALR
>Human_5746
ACHGLPLINGQSCDPYATVSLVGPSR
>Human_5747
ACHGTLIK
>Human_5748
ACHILAIYFLLNK
>Human_5749
ACHILECCDGLAQDVIGSIGQAFELR
>Human_5750
ACHILECCEGLAQSIISTVGQAFELR
>Human_5751
ACHILECHNGMAQDVISTIGQAFELR
>Human_5752
ACHILECPEGLAQDVISTIGQAFELR
>Human_5753
ACHILLDQLGTYVFTGESYSR
>Human_5754
ACHLLVNSR
>Human_5755
ACHLVHDFTDAVIQER
>Human_5756
ACHNLLTFNNDTLR
>Human_5757
ACHPCSPMCK
>Human_5758
ACHPFLLGPPLVR
>Human_5759
ACHPHENSSDR
>Human_5760
ACHPYDSSHK
>Human_5761
ACHQAIHK
>Human_5762
ACHQAMMVDQANGIEAVWHDESHLNK
>Human_5763
ACHQLDNTWEADDVDDDLLYQACDDIER
>Human_5764
ACHQLHQEGK
>Human_5765
ACHQQNK
>Human_5766
ACHQTTALDSDVQLQEAIR
>Human_5767
ACHQVLR
>Human_5768
ACHSSCLACMGPAPSHCTGCK
>Human_5769
ACHTLPR
>Human_5770
ACHTSHR
>Human_5771
ACHWVAAR
>Human_5772
ACHYIVNLR
>Human_5773
ACIAGLMR
>Human_5774
ACIAIICELALQNPEVVALR
>Human_5775
ACIALFLVLLFAFGTLMGLR
>Human_5776
ACIANVEPNQTVEINEQEALEEK
>Human_5777
ACIAQQTFIVPDLVK
>Human_5778
ACIATPLGNVEECYR
>Human_5779
ACIDFAISAK
>Human_5780
ACIDFCSFQNHK
>Human_5781
ACIDIPR
>Human_5782
ACIDPWLLAHR
>Human_5783
ACIDSNEDGDLSK
>Human_5784
ACIEAHEK
>Human_5785
ACIEGQLR
>Human_5786
ACIENGASCIDISGEPQFLELMQLK
>Human_5787
ACIENVLGGHAPSPLVVSVDK
>Human_5788
ACIEPCTSTK
>Human_5789
ACIEQVK
>Human_5790
ACIGDTLCQK
>Human_5791
ACIGFGGNLVSIQNEK
>Human_5792
ACIGLWTAFLCIVLVATDASSLVCYITR
>Human_5793
ACIHYLR
>Human_5794
ACIIHGVLQILFQAVLIVSGN
>Human_5795
ACILCVHPR
>Human_5796
ACILSQFS
>Human_5797
ACILVDHLR
>Human_5798
ACINNQVEK
>Human_5799
ACINQHLMNNK
>Human_5800
ACINTLQFLYSR
>Human_5801
ACIPDTIPNR
>Human_5802
ACIPSTIPTDSEVTFLK
>Human_5803
ACIPTGPYPCGK
>Human_5804
ACIPTPSCP
>Human_5805
ACIPVGLLGK
>Human_5806
ACIPYLK
>Human_5807
ACIQLSWEK
>Human_5808
ACIQPQPTAGPR
>Human_5809
ACIQPQTVAK
>Human_5810
ACISFNK
>Human_5811
ACISHYVIVMSMTIFLVFLNGLAQLLTTK
>Human_5812
ACISIGNQNFEVK
>Human_5813
ACISIVEWK
>Human_5814
ACISIVEWNI
>Human_5815
ACISLEEDYR
>Human_5816
ACISLGSR
>Human_5817
ACISLVLAVLCGLAWAGK
>Human_5818
ACISTLVDR
>Human_5819
ACISVLVGLSGCNFFYSICFLSK
>Human_5820
ACITATLSFSCPHLLVLCPAGGGIL
>Human_5821
ACITVSNK
>Human_5822
ACIVANYYASAGLLK
>Human_5823
ACIWAELQR
>Human_5824
ACIYPTTFYTSLPTK
>Human_5825
ACIYSIAASLAVFVVSFLPV
>Human_5826
ACLAEAITLVESTHSR
>Human_5827
ACLAFTSTEWMLESTV
>Human_5828
ACLALAAALAALLLLPLPLPR
>Human_5829
ACLALGLGLGFPGVR
>Human_5830
ACLALLPCCNR
>Human_5831
ACLASSLQLTETQVK
>Human_5832
ACLAVQPSAMEVGGPGTVGWDSSNGR
>Human_5833
ACLDCICR
>Human_5834
ACLDDSYASGEGLK
>Human_5835
ACLDHLAPDSK
>Human_5836
ACLDLCSASVSWTENHCAAS
>Human_5837
ACLDSTYK
>Human_5838
ACLDTAVENMPSLK
>Human_5839
ACLDYPVTSVLPPASLCK
>Human_5840
ACLEALVR
>Human_5841
ACLECELTSK
>Human_5842
ACLEDMNSAEGAISAK
>Human_5843
ACLEEHIR
>Human_5844
ACLEGHLAIVEK
>Human_5845
ACLEGSINEHSAHCPHTPEFSVTGGTEEK
>Human_5846
ACLENLGLK
>Human_5847
ACLEPGGLGPR
>Human_5848
ACLEVTCGHEK
>Human_5849
ACLEVTCGHGSQDAGILHR
>Human_5850
ACLFFNHT
>Human_5851
ACLFSSVAQGYFR
>Human_5852
ACLFTINK
>Human_5853
ACLFVPSIDVLNQNTLR
>Human_5854
ACLGCMGAGPGR
>Human_5855
ACLGCPLR
>Human_5856
ACLGDCR
>Human_5857
ACLGDLR
>Human_5858
ACLGEPLAR
>Human_5859
ACLGEQLAR
>Human_5860
ACLGFLLPVGFLLLISTVAGGK
>Human_5861
ACLGFQR
>Human_5862
ACLGLPLLPPLCAQGHR
>Human_5863
ACLGSLQELESEPVIQVTVGSAK
>Human_5864
ACLHAFPLTSTPLSSPVYCLR
>Human_5865
ACLHETR
>Human_5866
ACLHFCTQTLDVSR
>Human_5867
ACLHFCTQTLDVSSNSR
>Human_5868
ACLHFHMY
>Human_5869
ACLHHMEVEFAIR
>Human_5870
ACLHLLSCK
>Human_5871
ACLIFFDEIDAIGGAR
>Human_5872
ACLILTTQR
>Human_5873
ACLISLGYDIGNDPQGEAEFAR
>Human_5874
ACLISLGYDIGNDPQK
>Human_5875
ACLISLGYDVENDR
>Human_5876
ACLISMGYDLGEAEFAR
>Human_5877
ACLISMGYDLGEVEFAR
>Human_5878
ACLISMGYNMGEAEFAR
>Human_5879
ACLLCSLVK
>Human_5880
ACLLEDFLDK
>Human_5881
ACLLETPIR
>Human_5882
ACLLFDHLEPIELAEHLTFLEHK
>Human_5883
ACLLLVLGCWVGAFLSVLFPTIVVTR
>Human_5884
ACLLVQDACGMFGEVHLEFTMSK
>Human_5885
ACLLWQDQCGQQGSCLVYQNSAMSR
>Human_5886
ACLMAAFSVGTAMNASSYSAEMTEPK
>Human_5887
ACLMESR
>Human_5888
ACLNFEFFSFDK
>Human_5889
ACLNFEFFSFQ
>Human_5890
ACLNFEFFSPFAYVDPLHCNMAYLYLELLK
>Human_5891
ACLNFEFFSR
>Human_5892
ACLNFLK
>Human_5893
ACLNGCAK
>Human_5894
ACLNGSNK
>Human_5895
ACLNLTMVVMVNSTDPHGLPNTSTK
>Human_5896
ACLNPASPIVK
>Human_5897
ACLNPASPMVK
>Human_5898
ACLNPASPMVQK
>Human_5899
ACLNPVLWETK
>Human_5900
ACLNPVLYAFVSLK
>Human_5901
ACLNPVPK
>Human_5902
ACLNSTYEYIFNNCHDLYSR
>Human_5903
ACLNSTYEYIFNNCHELYSR
>Human_5904
ACLPAPCPDTSNINLWNILR
>Human_5905
ACLPATIR
>Human_5906
ACLPDAK
>Human_5907
ACLPDEHCQSTTYCR
>Human_5908
ACLPGHK
>Human_5909
ACLPLGPR
>Human_5910
ACLPPAAINLLSIAPMAPR
>Human_5911
ACLPPSLR
>Human_5912
ACLPSGSFLTCSSDNTIR
>Human_5913
ACLPTPPLQSNLFASLDETLLAR
>Human_5914
ACLPTPPSNIFGGLDESLLAR
>Human_5915
ACLQAFEK
>Human_5916
ACLQAVK
>Human_5917
ACLQDSYDNLQEIMK
>Human_5918
ACLQEAEIPR
>Human_5919
ACLQGITFTR
>Human_5920
ACLQGSDLLVQQHFR
>Human_5921
ACLQPSQDPQMR
>Human_5922
ACLQQDLK
>Human_5923
ACLQSLTTDSR
>Human_5924
ACLSALSEVK
>Human_5925
ACLSCHQQIHR
>Human_5926
ACLSELFFFHLLAGADCFLLTIMAYDR
>Human_5927
ACLSGGTQR
>Human_5928
ACLSGHHSASSTSK
>Human_5929
ACLSGYCSAFAYK
>Human_5930
ACLSLMTAMVTQGPEAAR
>Human_5931
ACLSLQCSSSSFAWGSSFYGR
>Human_5932
ACLSPSQLQK
>Human_5933
ACLSSIATVPR
>Human_5934
ACLTAVWR
>Human_5935
ACLTDNLK
>Human_5936
ACLTDSR
>Human_5937
ACLTDTR
>Human_5938
ACLTLHR
>Human_5939
ACLTSGTPGPR
>Human_5940
ACLVEAVLVLDVLCR
>Human_5941
ACLVHNELLEK
>Human_5942
ACLVSILLYFR
>Human_5943
ACLVSLCLCIAGLK
>Human_5944
ACLVTTVTSSGPSQSTIK
>Human_5945
ACLVVSLCISWR
>Human_5946
ACLWGTGCVAGVLLQPSGAK
>Human_5947
ACLWVFLWR
>Human_5948
ACLYAEATR
>Human_5949
ACLYAGVK
>Human_5950
ACLYPEATR
>Human_5951
ACMAMVGTSWLTGIITATTHASLIFSLPFR
>Human_5952
ACMAVEEAAK
>Human_5953
ACMDDTIAYMNNYSIPK
>Human_5954
ACMDGWMGK
>Human_5955
ACMEALQAEK
>Human_5956
ACMEEMHQVAIAAK
>Human_5957
ACMESDWCR
>Human_5958
ACMFEPLPIK
>Human_5959
ACMFSSHLTSVTFLADPSAGGGLPR
>Human_5960
ACMGELLDNFSCLSQEVCR
>Human_5961
ACMGGLPSNAYSAIK
>Human_5962
ACMHLGHLK
>Human_5963
ACMLNNMCEVTQR
>Human_5964
ACMLSSNGFQNISR
>Human_5965
ACMLTTATAHDGDVNVISWSR
>Human_5966
ACMMDTTGMSCSDHVTVDSPYVVAVR
>Human_5967
ACMNETR
>Human_5968
ACMPFGLHR
>Human_5969
ACMSASPGGAHSNLTWFEFLSESEDGAGK
>Human_5970
ACMSPHQESR
>Human_5971
ACMTYFPR
>Human_5972
ACMVFQMPDK
>Human_5973
ACMVGHVDFK
>Human_5974
ACNAHGGVFK
>Human_5975
ACNAIEDAQSTR
>Human_5976
ACNATLTQYQLLATHVPTVWAIDQYR
>Human_5977
ACNCLLLK
>Human_5978
ACNCNLYGTMK
>Human_5979
ACNCNPMGSEPVGCR
>Human_5980
ACNCSGLGSK
>Human_5981
ACNCSTVGSLDFQCNVNTGQCNCHPK
>Human_5982
ACNDATLVQITSNMDSVGR
>Human_5983
ACNEGVR
>Human_5984
ACNELDSTK
>Human_5985
ACNESCAR
>Human_5986
ACNESCDIQSTLK
>Human_5987
ACNFFNNVGGNLK
>Human_5988
ACNHLNHLR
>Human_5989
ACNHPAPK
>Human_5990
ACNHSSNLTK
>Human_5991
ACNIHHNNSR
>Human_5992
ACNIISK
>Human_5993
ACNIPNQR
>Human_5994
ACNIYPLSFLLNLGR
>Human_5995
ACNLDDICK
>Human_5996
ACNLDVAGIIADYAASLLPSGR
>Human_5997
ACNLDVILGFDGSR
>Human_5998
ACNLMIFDTR
>Human_5999
ACNLNDNCK
>Human_6000
ACNLNLIGR
>Human_6001
ACNLSLPFHGCLLDLGTCQAEPGQYCK
>Human_6002
ACNLTDTQK
>Human_6003
ACNLYSLSK
>Human_6004
ACNMFLESYK
>Human_6005
ACNNDSELLK
>Human_6006
ACNNPTVAENR
>Human_6007
ACNNSACDWDGGDCSGNSGGSR
>Human_6008
ACNNSAVIVQVITQVGQPTCCR
>Human_6009
ACNNTSDR
>Human_6010
ACNNYQYGYLAK
>Human_6011
ACNPGASLDPLDFR
>Human_6012
ACNPLDAGPMVVHCSAGVGR
>Human_6013
ACNPQECSQPVWVTGEWEPCSQTCGR
>Human_6014
ACNPQPNGENAISAR
>Human_6015
ACNPQYAGAIVVHCSAGVGR
>Human_6016
ACNQFTNLTTHK
>Human_6017
ACNQLGQFLQHR
>Human_6018
ACNQLPK
>Human_6019
ACNQQLTAK
>Human_6020
ACNSAGCGNETAQFATLDYDGSTIPPIK
>Human_6021
ACNSSAPDLSGCDLLCCGR
>Human_6022
ACNSSCR
>Human_6023
ACNSSSPALDGCELLCCGR
>Human_6024
ACNSVFTALENSEDAIEITSEDR
>Human_6025
ACNTATCVTHR
>Human_6026
ACNTCASHLMVVTLLFGTALFVYLR
>Human_6027
ACNTEPCPPDWVVGNWSLCSR
>Human_6028
ACNTEPCPPEWFIGDWLECSK
>Human_6029
ACNTNFCPAPEK
>Human_6030
ACNTQFNIHVAR
>Human_6031
ACNTTLTQYQLLATHVPTVWAIDQYR
>Human_6032
ACNTVLK
>Human_6033
ACNVHPC
>Human_6034
ACNVLQSSHLEDYPFNAEY
>Human_6035
ACPAACACSTVER
>Human_6036
ACPAGTFK
>Human_6037
ACPALGLEALQPLQPEPPPEPAFSEAQK
>Human_6038
ACPAQLSQR
>Human_6039
ACPATQALEEHQK
>Human_6040
ACPAVVR
>Human_6041
ACPCASSAQVLQELLSR
>Human_6042
ACPCGPCQR
>Human_6043
ACPCLSIYLIHER
>Human_6044
ACPCPHTNSFATGCVVNGGDVR
>Human_6045
ACPCSHVR
>Human_6046
ACPDFSNK
>Human_6047
ACPDGDK
>Human_6048
ACPDGFVLK
>Human_6049
ACPDSLGSPAPSHAYHGGVL
>Human_6050
ACPEEPAAPSPEPR
>Human_6051
ACPEGALSR
>Human_6052
ACPEHSAPIK
>Human_6053
ACPESASLLGHPR
>Human_6054
ACPESGHPR
>Human_6055
ACPFLPVK
>Human_6056
ACPGALCNFAFYGGK
>Human_6057
ACPGAPR
>Human_6058
ACPGDCR
>Human_6059
ACPGFDSATR
>Human_6060
ACPGGLPCPR
>Human_6061
ACPGGSGPK
>Human_6062
ACPGGYHVYR
>Human_6063
ACPGGYYVYR
>Human_6064
ACPGLTYHR
>Human_6065
ACPGPLSSLTLSVR
>Human_6066
ACPGPPPPSPEPLAR
>Human_6067
ACPGVVPR
>Human_6068
ACPHMATCGNVLFEGR
>Human_6069
ACPHVWFER
>Human_6070
ACPIAQK
>Human_6071
ACPITIGE
>Human_6072
ACPIWNGALAITTGVLLLLAYR
>Human_6073
ACPLCAGVDCSTVR
>Human_6074
ACPLCSQGTK
>Human_6075
ACPLDPATNK
>Human_6076
ACPLDQAIGLLVAIFHK
>Human_6077
ACPLQPDHTNDEK
>Human_6078
ACPLSSQSMPHFGTR
>Human_6079
ACPMCGR
>Human_6080
ACPNCHSALELIPCR
>Human_6081
ACPPEPPPEHWEEDASWGPHR
>Human_6082
ACPPEVYAIMR
>Human_6083
ACPPGTAACLVR
>Human_6084
ACPPLSCSLDEAR
>Human_6085
ACPPSHHTK
>Human_6086
ACPPVSMDVCALR
>Human_6087
ACPQIVTALTLLNR
>Human_6088
ACPQLPPLLLLVLVVLLK
>Human_6089
ACPQSAK
>Human_6090
ACPQTDK
>Human_6091
ACPQVLLEW
>Human_6092
ACPSHQPDISSGLELPFPPGVPTLDNIK
>Human_6093
ACPSSDK
>Human_6094
ACPSSPGSR
>Human_6095
ACPSTPESR
>Human_6096
ACPSYQNSPAAEFSCHEMDSESHISETSDR
>Human_6097
ACPTPQEK
>Human_6098
ACPVALGPGYPR
>Human_6099
ACPVEGPAAGDLPAAVQ
>Human_6100
ACPVPGGWSR
>Human_6101
ACPYYGSR
>Human_6102
ACPYYTAR
>Human_6103
ACQAATTDSELLK
>Human_6104
ACQAAWALK
>Human_6105
ACQACPR
>Human_6106
ACQAELSSR
>Human_6107
ACQALGAMLSK
>Human_6108
ACQAPEEQR
>Human_6109
ACQCCDCGR
>Human_6110
ACQCDMCR
>Human_6111
ACQCEGK
>Human_6112
ACQCHPIGATGGTCNQTSGQCTCK
>Human_6113
ACQDGSVPR
>Human_6114
ACQDSLTLSR
>Human_6115
ACQDVDECAQGNLCAFGSCENLPGMFR
>Human_6116
ACQDVSVIIH
>Human_6117
ACQDVSVIIHTACIIDVFGVTHR
>Human_6118
ACQDVSVVIHTACIIDVFGVTHR
>Human_6119
ACQEDDVR
>Human_6120
ACQEQIEAALR
>Human_6121
ACQEQIEALLESSLR
>Human_6122
ACQEQIEAVLLNSLQQYR
>Human_6123
ACQEVLEK
>Human_6124
ACQEWLPFLSPSAS
>Human_6125
ACQFLIK
>Human_6126
ACQFPAPMAAAR
>Human_6127
ACQGAPCPIDGR
>Human_6128
ACQGDGEDNHMDGDK
>Human_6129
ACQGQYETIER
>Human_6130
ACQHAQGIAR
>Human_6131
ACQHLILIGDHQQLR
>Human_6132
ACQIFVR
>Human_6133
ACQIIASILVGK
>Human_6134
ACQLAHQHTDQVIQLR
>Human_6135
ACQLDSR
>Human_6136
ACQLEEDISK
>Human_6137
ACQLEEVAASLVVLWLLGNTPLQDK
>Human_6138
ACQLEEVR
>Human_6139
ACQLGSWPTDDLTGCDLIPVQYLR
>Human_6140
ACQLINR
>Human_6141
ACQLLLLHSLFPVPR
>Human_6142
ACQLPLFSYIVER
>Human_6143
ACQLPPCNDEPCLGDK
>Human_6144
ACQLPSEWR
>Human_6145
ACQLSEFLIEPTVDAYYAVEMLYNQPDQK
>Human_6146
ACQLSGVTAAAQSCLCGK
>Human_6147
ACQLSLVLAYFVWPK
>Human_6148
ACQLSVVVDDK
>Human_6149
ACQLTEFLIEPSLDGFNMLEELYLQPDQK
>Human_6150
ACQLTYPLHTYPK
>Human_6151
ACQLVNR
>Human_6152
ACQMIMGSWNPVGVGR
>Human_6153
ACQMLLR
>Human_6154
ACQMMLDIR
>Human_6155
ACQNEELITSVQGFLGR
>Human_6156
ACQNYLK
>Human_6157
ACQPLPASQPCSEPVR
>Human_6158
ACQQAQVHANLK
>Human_6159
ACQQFLK
>Human_6160
ACQQLDVQK
>Human_6161
ACQSCPSEPNTAALQAALAR
>Human_6162
ACQSFHEALEAWAK
>Human_6163
ACQSIYPLHDVFVR
>Human_6164
ACQSLASR
>Human_6165
ACQSLLSDPLGVTFPTQTR
>Human_6166
ACQSSWIGMSEK
>Human_6167
ACQSYFGCVQCISGPLGMYR
>Human_6168
ACQSYFHCVSCISGPLESCPGPR
>Human_6169
ACQSYFHCVSCISGPLGLYR
>Human_6170
ACQTPNFVR
>Human_6171
ACQVAHCASSR
>Human_6172
ACQVAHDHTDQVIR
>Human_6173
ACQVALDEIK
>Human_6174
ACQVALETHR
>Human_6175
ACQVCSAWIASGVVSDLNDLR
>Human_6176
ACQVCSTWIGSGVVSDLNDLR
>Human_6177
ACQVFDLAAWPR
>Human_6178
ACQVGSEEEPSSQLTSVFR
>Human_6179
ACQVIWVEGGPR
>Human_6180
ACQVMLLVSTK
>Human_6181
ACQVPEPEER
>Human_6182
ACQVPGICWVVCSWLQGQMER
>Human_6183
ACQVTQSR
>Human_6184
ACQVYFINQDMQLYDEETDSQLQCR
>Human_6185
ACQVYIQHMR
>Human_6186
ACSACAGTFGEDTSALPAPGGGGSGGDPT
>Human_6187
ACSAGEDPNGSDSSDSAFQNAR
>Human_6188
ACSAIHAVNLR
>Human_6189
ACSANGNPCDLK
>Human_6190
ACSAPGGLVPSEK
>Human_6191
ACSASSK
>Human_6192
ACSDELTVYK
>Human_6193
ACSDFLIK
>Human_6194
ACSDLEFR
>Human_6195
ACSDSEESSEVDCVLEPLSDR
>Human_6196
ACSEANK
>Human_6197
ACSEEQEDR
>Human_6198
ACSEMEVLNR
>Human_6199
ACSEQEGR
>Human_6200
ACSETEESNTCCSDWQR
>Human_6201
ACSETLAESR
>Human_6202
ACSFYTGHLVK
>Human_6203
ACSGDGGVSYTQGQSPEPR
>Human_6204
ACSGLLQPPK
>Human_6205
ACSGPFMEQR
>Human_6206
ACSGPQQASSSGAVLI
>Human_6207
ACSGPQQASSSGPPNHHSQSTLR
>Human_6208
ACSGTPAR
>Human_6209
ACSGVFDCAQQESMSLFNTVVNPIR
>Human_6210
ACSGVWDNITCWR
>Human_6211
ACSHAGYPIQDWR
>Human_6212
ACSHGSK
>Human_6213
ACSHLIR
>Human_6214
ACSHSEDAGVTCTL
>Human_6215
ACSILEGCR
>Human_6216
ACSIVQFCYFQDLQAAR
>Human_6217
ACSLAASEGLSSAQPNGPPEAEPR
>Human_6218
ACSLGCPFR
>Human_6219
ACSLGGALAGPIIVEPHVTAVWGK
>Human_6220
ACSLGPCER
>Human_6221
ACSLGSEPTAPGPSR
>Human_6222
ACSLLDVAVHMPCLGHTFNAGIQQAFQLPK
>Human_6223
ACSLLEK
>Human_6224
ACSLLGK
>Human_6225
ACSLMTCPASSGGSGLTMVCR
>Human_6226
ACSLPHCR
>Human_6227
ACSLPMWSTGPEAR
>Human_6228
ACSLTCLAEGFNFYTER
>Human_6229
ACSLTLIDLK
>Human_6230
ACSMPQELPQSPR
>Human_6231
ACSNPSFLR
>Human_6232
ACSNPSQQVR
>Human_6233
ACSPAASEITGLSTAVLAAHGR
>Human_6234
ACSPALR
>Human_6235
ACSPCSSQSSSSGICTDFWDLLVK
>Human_6236
ACSPDAVVS
>Human_6237
ACSPDAVVSPSSAFLR
>Human_6238
ACSPGGPSILLFQR
>Human_6239
ACSPTSGSPTAGTAATAEHVVQPK
>Human_6240
ACSPWGTMAWAPR
>Human_6241
ACSQAPCPPEQPDPR
>Human_6242
ACSQGELSVCSCDPYTR
>Human_6243
ACSQGEVK
>Human_6244
ACSQPEATPSPGPHR
>Human_6245
ACSSAPC
>Human_6246
ACSSAPCANNR
>Human_6247
ACSSASHTQESF
>Human_6248
ACSSCFS
>Human_6249
ACSSGELEK
>Human_6250
ACSSLGVSGGTCR
>Human_6251
ACSSPPCVYSVK
>Human_6252
ACSSPTTAWSGACGAGPTAATAAQPGK
>Human_6253
ACSSSPDQHSFL
>Human_6254
ACSSTAAPDGVEGPALR
>Human_6255
ACSSVWK
>Human_6256
ACSTCTASQGTANTR
>Human_6257
ACSTGSSESSSSNMAPFCVLSPVK
>Human_6258
ACSTLSLSGPELK
>Human_6259
ACSTLTGMIGGLIASTLTGLILK
>Human_6260
ACSTPGSCSSGMTSTK
>Human_6261
ACSTPHVQVAGK
>Human_6262
ACSTPPGPQTVLIFDELSDSLCR
>Human_6263
ACSTQCWAR
>Human_6264
ACSTSEMMEEK
>Human_6265
ACSTVEGK
>Human_6266
ACSVAGSWVCPR
>Human_6267
ACSVEELYAIPPDADVAK
>Human_6268
ACSVGAVPGITK
>Human_6269
ACSVIFPLIYSEMK
>Human_6270
ACSVSFSTGAGGWSNHHFCVILLGFLP
>Human_6271
ACSVTCGK
>Human_6272
ACTADHSWETLLSLDSGSLHGSPELEACPR
>Human_6273
ACTAQSLGNLLDMMYR
>Human_6274
ACTATDVL
>Human_6275
ACTATDVLQSSAV
>Human_6276
ACTATDVLQSSAVVAR
>Human_6277
ACTCQVAGQLAR
>Human_6278
ACTCVPPHPQTAFCNSDLVIR
>Human_6279
ACTDAAYSLLR
>Human_6280
ACTDESLAVEER
>Human_6281
ACTDMGITCPIVPGIFPIQGYHSLR
>Human_6282
ACTDNPLEEEYLAQLQEAK
>Human_6283
ACTDQFIGV
>Human_6284
ACTDQFIGVFAQNR
>Human_6285
ACTDTACK
>Human_6286
ACTDTCLDHGLICEPSFFPFLNSQDAFLK
>Human_6287
ACTEAEFACHSYNECVALEYR
>Human_6288
ACTELGIR
>Human_6289
ACTENNECCHPECLGSCSAPDNDTACVACR
>Human_6290
ACTENVK
>Human_6291
ACTFLEYR
>Human_6292
ACTGDSWTQNTPNEYIK
>Human_6293
ACTGHSK
>Human_6294
ACTGLSGPGSGSK
>Human_6295
ACTGPSLPSAFDILGAAGQDK
>Human_6296
ACTGQQGK
>Human_6297
ACTGSSGSETWFQNLESPVLTLGCFLPR
>Human_6298
ACTGWTSPLPLCVCLLLTCGFAEAGK
>Human_6299
ACTHILCGK
>Human_6300
ACTHPQHHGCAR
>Human_6301
ACTHTHSR
>Human_6302
ACTIAIR
>Human_6303
ACTIHLPK
>Human_6304
ACTILLR
>Human_6305
ACTLAQFLQK
>Human_6306
ACTLLLLVLFLYDIFFVFITPFLTK
>Human_6307
ACTLNQTECR
>Human_6308
ACTLTVFPPEENPGSPSR
>Human_6309
ACTLTVFPPEETTPSPSR
>Human_6310
ACTNDDQMK
>Human_6311
ACTNFDDILNVCDDYDVTCNEFFFDR
>Human_6312
ACTPCCGGR
>Human_6313
ACTPDGPR
>Human_6314
ACTPGTGTR
>Human_6315
ACTPQAWHPR
>Human_6316
ACTQAGER
>Human_6317
ACTQLVDNLVEHILK
>Human_6318
ACTQSTNR
>Human_6319
ACTSELPPDLLPEPSAGLPSSLHR
>Human_6320
ACTSENQENEENEQTEEGR
>Human_6321
ACTSGDLPGCSCGPVPGEPPGPGNR
>Human_6322
ACTSICQWVR
>Human_6323
ACTSLER
>Human_6324
ACTSQGCGK
>Human_6325
ACTSQPGCFWGAK
>Human_6326
ACTTEAHK
>Human_6327
ACTTEEDQEK
>Human_6328
ACTTGSR
>Human_6329
ACTTSACAYR
>Human_6330
ACTVAGCATSSK
>Human_6331
ACTWSALALSVQVAAR
>Human_6332
ACTWSALALSVR
>Human_6333
ACTYFAFAMTFFSLATMLMLFAMALER
>Human_6334
ACVAFFLLQGAWPHEGGQDK
>Human_6335
ACVAFLEK
>Human_6336
ACVAGFTNITFHPQNK
>Human_6337
ACVASNDIEGIVCLTAAVHIILVINAGK
>Human_6338
ACVAVYK
>Human_6339
ACVAYCFITIPSLAGIFTR
>Human_6340
ACVCQTLGISPEEK
>Human_6341
ACVCVCVCACATQR
>Human_6342
ACVCVPESR
>Human_6343
ACVDPACK
>Human_6344
ACVDVQEESNMEALAADFFNR
>Human_6345
ACVEAPK
>Human_6346
ACVEHHTFFR
>Human_6347
ACVELLVK
>Human_6348
ACVELSR
>Human_6349
ACVESNVDFSHLGLPK
>Human_6350
ACVFCLVAVHAVIGDELK
>Human_6351
ACVFGNEPK
>Human_6352
ACVGADLQAEMCNTQACEK
>Human_6353
ACVGDVQER
>Human_6354
ACVGFFLLQGAWPHEGVHR
>Human_6355
ACVGLPPQNHMLLEHK
>Human_6356
ACVGNAYHK
>Human_6357
ACVGSIWR
>Human_6358
ACVGTLIGYVYSLGQFLLAGVAYAVPHWR
>Human_6359
ACVGYAALALALK
>Human_6360
ACVHGGK
>Human_6361
ACVHPSPLR
>Human_6362
ACVHVYK
>Human_6363
ACVIAMR
>Human_6364
ACVIFLK
>Human_6365
ACVIHGTDLK
>Human_6366
ACVINGMQLK
>Human_6367
ACVIVYYIEDDGEIISDVLK
>Human_6368
ACVLELEER
>Human_6369
ACVLQNPQTIMHIQDPASQR
>Human_6370
ACVLQVVWNGLEELNNAIK
>Human_6371
ACVLSTPPTLSLLTIGFLFK
>Human_6372
ACVLVFSLALHSVFEGLAVGLQR
>Human_6373
ACVMMQGR
>Human_6374
ACVNFLETSLEAK
>Human_6375
ACVNFLETSLSAK
>Human_6376
ACVNGIAWAPHSSCHICTAASCIR
>Human_6377
ACVNGIAWAPHSSCHICTAGNHGGEK
>Human_6378
ACVNNTIVWTNSSLNQNMTNGTR
>Human_6379
ACVNTAQVLSFLELCTQQVLEAHIVR
>Human_6380
ACVNTAQVLSFLEPCTQQGLGAHIVR
>Human_6381
ACVNTAQVLSFLEPCTQQVLGAHIVR
>Human_6382
ACVPFESGGQTQ
>Human_6383
ACVPGCPAAEPSPASFLR
>Human_6384
ACVPLQMAR
>Human_6385
ACVPVSHTCAL
>Human_6386
ACVQGECGVCHYCR
>Human_6387
ACVQLLSSLSGYQYTR
>Human_6388
ACVQVLDPK
>Human_6389
ACVSETLSMLGQHFGQLLELALTR
>Human_6390
ACVSEVNSFTAAFLFSIETQTTIGYGFR
>Human_6391
ACVSFYHWAMVAVTGGVGVAAALCLCSLL
>Human_6392
ACVSMLGVPVDPDTLHATLR
>Human_6393
ACVSQLNGMVFCPHCGEDASEAQEVTIPR
>Human_6394
ACVSSPPR
>Human_6395
ACVSYMR
>Human_6396
ACVTDSTGVSNCK
>Human_6397
ACVVCHPSDSLDTSIEK
>Human_6398
ACVVHGSDLK
>Human_6399
ACVVNGPDGTR
>Human_6400
ACVWVVVSAMVLASLELLR
>Human_6401
ACVYNNTLNNAMPVR
>Human_6402
ACWALLPPVPCCLGCLAER
>Human_6403
ACWAWGPSSPK
>Human_6404
ACWCIQYWPCNGGCNM
>Human_6405
ACWEEQLIQMAIK
>Human_6406
ACWFILAAIYHLGAAGATK
>Human_6407
ACWFVITPILLIAIFIWSLVQFHR
>Human_6408
ACWFWDLLLFSWPTR
>Human_6409
ACWLFLSPATLLALMVYSIVK
>Human_6410
ACWNPFILAYDESQK
>Human_6411
ACWPQLR
>Human_6412
ACWQWNPSDR
>Human_6413
ACWSIQSEMPCIQAQYGTPAPSPGPR
>Human_6414
ACWSIQSGLPETTR
>Human_6415
ACWSLGNAYTALGNHDQAMHFAEK
>Human_6416
ACWSLGNAYVSMGR
>Human_6417
ACWTLLVCCLLTPGVQGQEFLLR
>Human_6418
ACWTLLVCCLLTPVLIVPALR
>Human_6419
ACWVLHYFCEVK
>Human_6420
ACWVLPGVQLR
>Human_6421
ACWVSPMAK
>Human_6422
ACWWPLLLELWTVMPTWAGDELLNICMNAK
>Human_6423
ACYALENFVENLGPK
>Human_6424
ACYAMMLALWLGGFVHSIIQVVLILR
>Human_6425
ACYDEGK
>Human_6426
ACYEAYR
>Human_6427
ACYEESLK
>Human_6428
ACYGHLLHEVQK
>Human_6429
ACYGVLR
>Human_6430
ACYHCGVMCR
>Human_6431
ACYIMIGLTIIACFAVIVSAK
>Human_6432
ACYIYQLPSWVLDDLCR
>Human_6433
ACYLSHVTELPLHIK
>Human_6434
ACYLSINPQK
>Human_6435
ACYLSPSPPPLTSR
>Human_6436
ACYLVISSR
>Human_6437
ACYLVLGTEEPGTGVR
>Human_6438
ACYNIQPK
>Human_6439
ACYNIQVEIEK
>Human_6440
ACYNLFILSFSQNK
>Human_6441
ACYNLTAL
>Human_6442
ACYNLTALALAPQSR
>Human_6443
ACYNLVVVTISQ
>Human_6444
ACYNLVVVTISQDTLESPFNYGWDNLSDK
>Human_6445
ACYPSTHR
>Human_6446
ACYQSISSYGGQIFYLGTK
>Human_6447
ACYSIWLLLAPTPPLSHCLQSPQK
>Human_6448
ACYSLSEDAEGEGLLLIPGGR
>Human_6449
ACYSSVLNILYTSC
>Human_6450
ACYTLEFK
>Human_6451
ACYTLTGYQIDITTENQYR
>Human_6452
ACYWGAIR
>Human_6453
ACYYQIQR
>Human_6454
ACYYSLASK
>Human_6455
ADAAAAAGGPR
>Human_6456
ADAAANQGK
>Human_6457
ADAAASPVGK
>Human_6458
ADAAATAGAGGSGTR
>Human_6459
ADAADAEK
>Human_6460
ADAADNYPFGTCQQR
>Human_6461
ADAADPAPLPSQEPPR
>Human_6462
ADAADQAALAAR
>Human_6463
ADAAEALFLLEK
>Human_6464
ADAAEFWR
>Human_6465
ADAAEYSVMTTGGQSSAK
>Human_6466
ADAAGLAWPPTR
>Human_6467
ADAAGWVDVDK
>Human_6468
ADAALPVWPGGPGR
>Human_6469
ADAAPAPESDPR
>Human_6470
ADAAPDEK
>Human_6471
ADAAPQLGK
>Human_6472
ADAAPSAR
>Human_6473
ADAASPCSVVNDLR
>Human_6474
ADAASQVLLGSGLTILSQPLMYVK
>Human_6475
ADAASSLTVDVTPPTAK
>Human_6476
ADAAVWTLSDR
>Human_6477
ADACCTR
>Human_6478
ADACLNSHMGAMWETNR
>Human_6479
ADACQDSLL
>Human_6480
ADACQGDSGGPLVCPDGDTWR
>Human_6481
ADADAPAGTALWEY
>Human_6482
ADADAYR
>Human_6483
ADADEGFGLAHTPLEPDAK
>Human_6484
ADADGPPCGIPAPQGISSLTSAVPR
>Human_6485
ADADLEACR
>Human_6486
ADADPSPTSPPTAR
>Human_6487
ADADTMK
>Human_6488
ADADTVLLFLK
>Human_6489
ADAEAECK
>Human_6490
ADAEAECNILR
>Human_6491
ADAEAVLAPPEPAQ
>Human_6492
ADAEAWYQTK
>Human_6493
ADAECPGMLESAEQLLVEDLYNR
>Human_6494
ADAECYTAMK
>Human_6495
ADAEDHHSPDVL
>Human_6496
ADAEDLLDSFLSNILQDCR
>Human_6497
ADAEEALK
>Human_6498
ADAEEEAATR
>Human_6499
ADAEEGIFEIK
>Human_6500
ADAEENLEDAMEEVR
>Human_6501
ADAEEPQEHIHIQWVDDDK
>Human_6502
ADAEGESDLENSR
>Human_6503
ADAEIASSLPAAQR
>Human_6504
ADAELDDPESEDVER
>Human_6505
ADAENAMR
>Human_6506
ADAENGEK
>Human_6507
ADAENIVR
>Human_6508
ADAENLIYTADPESFEVNTK
>Human_6509
ADAESEPVAQK
>Human_6510
ADAESFR
>Human_6511
ADAESLLSLCK
>Human_6512
ADAESLNTAQK
>Human_6513
ADAETLR
>Human_6514
ADAEVDGEDATK
>Human_6515
ADAEVIILPK
>Human_6516
ADAEVSAVR
>Human_6517
ADAEYYAAHK
>Human_6518
ADAFGDELFSVFEGDSTTAAGTK
>Human_6519
ADAFLPVPLWR
>Human_6520
ADAFPGLQAQLEAQHWLELER
>Human_6521
ADAGCYTCQVSNK
>Human_6522
ADAGEDR
>Human_6523
ADAGEIIGGHEAK
>Human_6524
ADAGEYR
>Human_6525
ADAGEYSCEAGGQR
>Human_6526
ADAGFVYSEAVASHYMR
>Human_6527
ADAGFVYSEAVASILDK
>Human_6528
ADAGGLGISIK
>Human_6529
ADAGHAGVSANMMK
>Human_6530
ADAGIVR
>Human_6531
ADAGIYTITLENK
>Human_6532
ADAGPEGR
>Human_6533
ADAGPLCAACR
>Human_6534
ADAGPSGQGDSVSIGK
>Human_6535
ADAGSHTEGSPSQPR
>Human_6536
ADAGTAVTFQCR
>Human_6537
ADAGTYTCMAENQFGK
>Human_6538
ADAHEEDELR
>Human_6539
ADAHLGSSSVALPK
>Human_6540
ADAHNTHVGIK
>Human_6541
ADAHSLWYNFTIIHLPR
>Human_6542
ADAHVNR
>Human_6543
ADAHWITTPNR
>Human_6544
ADAIEPR
>Human_6545
ADAIFQEGIQQK
>Human_6546
ADAIFSQER
>Human_6547
ADAIGIQHAK
>Human_6548
ADAINSTQSTALHVAVQR
>Human_6549
ADAISIK
>Human_6550
ADAISSIGTSGLTDMK
>Human_6551
ADAIYDMIGFPDFILEPK
>Human_6552
ADAIYNMIGYPNFIMDPK
>Human_6553
ADALEAK
>Human_6554
ADALFDFFYWFGLSNSVVK
>Human_6555
ADALFEK
>Human_6556
ADALFELSGFSMEQAQAYVMR
>Human_6557
ADALHQHESLEK
>Human_6558
ADALHQQHESLEK
>Human_6559
ADALIGIYPEYDDCMFSR
>Human_6560
ADALLADLESTTSHISK
>Human_6561
ADALMCSA
>Human_6562
ADALMPQETQALK
>Human_6563
ADALQAGASQFESSAAK
>Human_6564
ADALQAGASQFETSAAK
>Human_6565
ADALQGALEQAHMTLK
>Human_6566
ADALQLSVEEFVER
>Human_6567
ADALSMDNCK
>Human_6568
ADALTFQTLNFLK
>Human_6569
ADALYELDENGNSR
>Human_6570
ADALYPVVSAASICAK
>Human_6571
ADALYQK
>Human_6572
ADAMDTSDR
>Human_6573
ADAMPQHFYQNEDYNER
>Human_6574
ADAMVEK
>Human_6575
ADANNQTTEPQLK
>Human_6576
ADANPPATEYHWTTLNGSLPK
>Human_6577
ADANSPPK
>Human_6578
ADANTAAIQAILYNR
>Human_6579
ADAPALTASFQCNLSLSTSK
>Human_6580
ADAPDAGAQSDSELPSYHQNDVSLDR
>Human_6581
ADAPDAGWEG
>Human_6582
ADAPDAPPSGR
>Human_6583
ADAPEEEDHVLVLR
>Human_6584
ADAPEGLAPEDR
>Human_6585
ADAPELPAR
>Human_6586
ADAPLCSGFR
>Human_6587
ADAPPHASSAATICVTLAEGHHCDR
>Human_6588
ADAPSDLK
>Human_6589
ADAPSFLPPR
>Human_6590
ADAPSVR
>Human_6591
ADAPVALV
>Human_6592
ADAPVALVVHMAPASVLVDSR
>Human_6593
ADAQESR
>Human_6594
ADAQGASGAR
>Human_6595
ADAQLAR
>Human_6596
ADAQLLLHNTVIFYGADSEQADIAR
>Human_6597
ADAQLLLHNTVIFYGDSEQADIAR
>Human_6598
ADAQPPGSASTNVVLR
>Human_6599
ADASAIALALLQFLMDYQSIK
>Human_6600
ADASEVHR
>Human_6601
ADASEVPR
>Human_6602
ADASGFAPGFVALSVLPK
>Human_6603
ADASLGTVLSVLWTGQLSR
>Human_6604
ADASLLDPR
>Human_6605
ADASSGDWDTENCQTLETQAAHTR
>Human_6606
ADASSGSDSTSSSSEDSDSSNED
>Human_6607
ADASSTPSFQQAFASSCTISSNGPGQR
>Human_6608
ADASVPR
>Human_6609
ADATAQIEVIPCK
>Human_6610
ADATELDTASLSLTVVQNMEGDK
>Human_6611
ADATGATGVR
>Human_6612
ADATGGGLPAESEAEGCV
>Human_6613
ADATLIGK
>Human_6614
ADATNVNNWHWTER
>Human_6615
ADATQAR
>Human_6616
ADATSSQDSELER
>Human_6617
ADAVDLAEQLAQFYGPEPALEVAR
>Human_6618
ADAVLGCSVK
>Human_6619
ADAVLLMEAGR
>Human_6620
ADAVQDSEMVELVELEIR
>Human_6621
ADAVTLDGGFIYEAGLAPYK
>Human_6622
ADAVVCLAVCAFIVLE
>Human_6623
ADAVVCLAVCAFIVLENLAVLLVLGR
>Human_6624
ADAVWNK
>Human_6625
ADAWAVGAIAYEIFGLVNPFYGQGK
>Human_6626
ADAWDMQEFITHMYIK
>Human_6627
ADAWDVDAIFCPR
>Human_6628
ADAWEEIR
>Human_6629
ADAWLLR
>Human_6630
ADAYAQLELR
>Human_6631
ADAYGPWPR
>Human_6632
ADAYTVELENAESR
>Human_6633
ADCAQGLQPSDAHR
>Human_6634
ADCASESACSSDSLDEAR
>Human_6635
ADCASGIFLAAEK
>Human_6636
ADCASGILLAAER
>Human_6637
ADCDGFK
>Human_6638
ADCDISR
>Human_6639
ADCDTCFNK
>Human_6640
ADCFHVCPSVLATSLACG
>Human_6641
ADCGCTYQLK
>Human_6642
ADCGFTSESYQQGVLSATILYEILLGK
>Human_6643
ADCGFTSVSYQQGVLSATILYEILLGK
>Human_6644
ADCGHPCMAPCHTSSPCPVTACK
>Human_6645
ADCGPGEGR
>Human_6646
ADCGPQHR
>Human_6647
ADCGQGSPGSGQSK
>Human_6648
ADCHEALLAAWK
>Human_6649
ADCHHLHGAER
>Human_6650
ADCICDGSDGLGR
>Human_6651
ADCILYYGFGDIFR
>Human_6652
ADCISEFIEWQYNDNNTSHCFNK
>Human_6653
ADCLDMDPK
>Human_6654
ADCLGAPNIR
>Human_6655
ADCLMGEFK
>Human_6656
ADCLQMILK
>Human_6657
ADCLSTGMELLR
>Human_6658
ADCLTQCAAR
>Human_6659
ADCLVPR
>Human_6660
ADCLVPSEIR
>Human_6661
ADCNTCVEIEDR
>Human_6662
ADCPENATMSLK
>Human_6663
ADCPHPIR
>Human_6664
ADCPIAWANLMLFDYK
>Human_6665
ADCPPGMK
>Human_6666
ADCPPGNPA
>Human_6667
ADCPPGNPAPT
>Human_6668
ADCPPGNPAPTS
>Human_6669
ADCPPGNPAPTSNHGPDATEAEEDFVD
>Human_6670
ADCPTME
>Human_6671
ADCPTMEAQTTLTTNDIVISK
>Human_6672
ADCPYYAK
>Human_6673
ADCQEDR
>Human_6674
ADCQLCICQDGR
>Human_6675
ADCSFWSK
>Human_6676
ADCSHLQQEIYQTLHGR
>Human_6677
ADCSICLYSIER
>Human_6678
ADCSLDLPGSSSPPSHLSLLR
>Human_6679
ADCSNIDK
>Human_6680
ADCSTNNPSQAK
>Human_6681
ADCSVLGLHTLLALCSPGCYR
>Human_6682
ADCSWTPLNTQMSK
>Human_6683
ADCTESYPR
>Human_6684
ADCTGQVADINLMGYGK
>Human_6685
ADCTITMADSDFLALMTGK
>Human_6686
ADCWLIEGDK
>Human_6687
ADCYFTNGTEK
>Human_6688
ADCYVQLWLPTASPSPAQTR
>Human_6689
ADDACGGTLR
>Human_6690
ADDADEFGYSR
>Human_6691
ADDAGAAGGPGGPGGPGMGNR
>Human_6692
ADDAGLETPLCSEQFGSGEAR
>Human_6693
ADDANVVR
>Human_6694
ADDCALPYLGAICYCDLFCNR
>Human_6695
ADDCFCASR
>Human_6696
ADDCPFLMPICSHR
>Human_6697
ADDCSSHCDLAHGCCAPDGSCR
>Human_6698
ADDDDVVVK
>Human_6699
ADDDEENESPAETDLQAQLQMFR
>Human_6700
ADDDGIYLCEMR
>Human_6701
ADDDSFAR
>Human_6702
ADDDTYVILDNLR
>Human_6703
ADDDVFEK
>Human_6704
ADDDVLFEDVYELCEVIGK
>Human_6705
ADDDVYIK
>Human_6706
ADDDWEEHLCR
>Human_6707
ADDEDDEDLTVNK
>Human_6708
ADDEDYEEVVEYYTEEVVYEEVPGETITK
>Human_6709
ADDEIIAK
>Human_6710
ADDESSEPVNTNVVLR
>Human_6711
ADDEVDVDGTVEEDLGK
>Human_6712
ADDEVICTSYYSR
>Human_6713
ADDFPVR
>Human_6714
ADDFQSYLLYSR
>Human_6715
ADDFVLK
>Human_6716
ADDGAGEFSTSVTR
>Human_6717
ADDGCSPNK
>Human_6718
ADDGFHLLLMTPK
>Human_6719
ADDGGGGGGFHAR
>Human_6720
ADDGGLTEQSVAQVLQSAK
>Human_6721
ADDGGLTEQSVAQVSLLR
>Human_6722
ADDGLQSSDMR
>Human_6723
ADDGLYQCTVANNVGYSVCVVEVK
>Human_6724
ADDGLYQLHCQNSEGTAEAR
>Human_6725
ADDGPCK
>Human_6726
ADDGSLTSQTK
>Human_6727
ADDHADEAGLPEPR
>Human_6728
ADDHAGR
>Human_6729
ADDHHHAHHAK
>Human_6730
ADDHLQQPLQNQK
>Human_6731
ADDHVAFAIAIMLK
>Human_6732
ADDICDHTLEQQQMQPLCFNCPICDK
>Human_6733
ADDIDIEAMLEAPYK
>Human_6734
ADDIINSSGYR
>Human_6735
ADDILASPPR
>Human_6736
ADDILDLK
>Human_6737
ADDITSLVTDTTLLVHFFGK
>Human_6738
ADDIVGPVTHEIFENNVVHLMWQEPK
>Human_6739
ADDLDFETGDAGASATFPMQCSALR
>Human_6740
ADDLDLGPNGTVVFSFAETQSMFSIDK
>Human_6741
ADDLEPIMELGR
>Human_6742
ADDLEQQSQGWLSSWLPTWR
>Human_6743
ADDLGDEWWENQPTGAGSSPGPLPVSSR
>Human_6744
ADDLIETAK
>Human_6745
ADDLITSR
>Human_6746
ADDLLPLGDQTQDGDFGSR
>Human_6747
ADDLPGPAFESYESMELACPAER
>Human_6748
ADDMGEINQTLVSEFLLLGLSGYPK
>Human_6749
ADDMPPVQGTVAEHSFLPAEQQGSEDNLK
>Human_6750
ADDMSDDQGTSVQSK
>Human_6751
ADDNATIR
>Human_6752
ADDNFTVVTEFILLGLTDHAELK
>Human_6753
ADDNIFETVK
>Human_6754
ADDNNMGNGCSQK
>Human_6755
ADDPESTK
>Human_6756
ADDPGIK
>Human_6757
ADDPHFR
>Human_6758
ADDPLGCAVAHR
>Human_6759
ADDPLLK
>Human_6760
ADDPPPQSQQER
>Human_6761
ADDPSAADR
>Human_6762
ADDPSSYMEVVQAANTSGNWEELVK
>Human_6763
ADDPSWCK
>Human_6764
ADDPTMGEGPDK
>Human_6765
ADDPYAHLSK
>Human_6766
ADDQEEPLEVSDGLSLLHAGEPNSK
>Human_6767
ADDQGCIEEQGVEDSANEDSVDAK
>Human_6768
ADDQIAQSLCGEDLIIK
>Human_6769
ADDQMER
>Human_6770
ADDQVNQTPSEQTK
>Human_6771
ADDSEFQALLDIWFPEEK
>Human_6772
ADDSHTVK
>Human_6773
ADDSQEAK
>Human_6774
ADDSSNK
>Human_6775
ADDTDSQSWR
>Human_6776
ADDTFEALCIEPFSSPPELPDVMK
>Human_6777
ADDTLFMMK
>Human_6778
ADDTSAATIEK
>Human_6779
ADDTSGDR
>Human_6780
ADDTVVPLAVENLPSLSAHELHR
>Human_6781
ADDVAAIECQSEEVIR
>Human_6782
ADDVDQQQTTNTVEEPLDLIR
>Human_6783
ADDVDSDGNR
>Human_6784
ADDVEVENEVK
>Human_6785
ADDVIISSGYR
>Human_6786
ADDVILSSGYR
>Human_6787
ADDVQALQAGLQIPAIPK
>Human_6788
ADDYEQVK
>Human_6789
ADDYIEITGAGGK
>Human_6790
ADEAALALQPGGSPSAAGADR
>Human_6791
ADEACAPDTESNMAEK
>Human_6792
ADEAEAPFAGQNWLK
>Human_6793
ADEALAGLDEGALR
>Human_6794
ADEALFLLLHNEMVSGVYK
>Human_6795
ADEALNK
>Human_6796
ADEALPGPAGHAAVR
>Human_6797
ADEANDNLFR
>Human_6798
ADEAQQR
>Human_6799
ADEASEGDSPAPAR
>Human_6800
ADEASELACPTPK
>Human_6801
ADEASLR
>Human_6802
ADEASSLQILQEETK
>Human_6803
ADEATAK
>Human_6804
ADEATTQK
>Human_6805
ADEAYLIGR
>Human_6806
ADECSGCGK
>Human_6807
ADEDATAAGSEFR
>Human_6808
ADEDATAAGTWETK
>Human_6809
ADEDCVDDR
>Human_6810
ADEDDIK
>Human_6811
ADEDEDK
>Human_6812
ADEDEWQLLDGFVR
>Human_6813
ADEDFVSYTPR
>Human_6814
ADEDGDTPLHIAVVQGNLPAVHR
>Human_6815
ADEDGEGIHPSAPHR
>Human_6816
ADEDHYR
>Human_6817
ADEDLIFR
>Human_6818
ADEDPALFQS
>Human_6819
ADEDPALFQSVK
>Human_6820
ADEDPGANLFPPPLPR
>Human_6821
ADEDPGANLFPSLR
>Human_6822
ADEDPIMGFHQMFLLK
>Human_6823
ADEDSIR
>Human_6824
ADEDTEGR
>Human_6825
ADEDVEAAQR
>Human_6826
ADEDVESPELTTSR
>Human_6827
ADEDVTK
>Human_6828
ADEEAEQER
>Human_6829
ADEEAGGTER
>Human_6830
ADEEAYEAEIQAEISELLEEHTEEYAQK
>Human_6831
ADEEDDDEEEEDEEE
>Human_6832
ADEEEDPTFEEENEEIGGGAEGGQGK
>Human_6833
ADEEEENEAK
>Human_6834
ADEEEEVSDEVDGAEVPNPDSVTDDLK
>Human_6835
ADEEELAQQYELIIQECGHGR
>Human_6836
ADEEEMLDNLPEAGDSR
>Human_6837
ADEEEWQIVTPQTGLR
>Human_6838
ADEELEALR
>Human_6839
ADEEPTPADGR
>Human_6840
ADEESDSQMSPSHSSTDDHSNWFIIGSK
>Human_6841
ADEFADQSPGNLSSSSLR
>Human_6842
ADEFFFDR
>Human_6843
ADEFLCNNSLCK
>Human_6844
ADEFLNWHALFESIK
>Human_6845
ADEGIQPDPYYGLK
>Human_6846
ADEGISFR
>Human_6847
ADEGLASLSEDGR
>Human_6848
ADEGLPANESFLNGNLAGASLSPLHTK
>Human_6849
ADEGSESR
>Human_6850
ADEGSGVQGDAGK
>Human_6851
ADEGSLK
>Human_6852
ADEGWYWCGVK
>Human_6853
ADEHCVMPPP
>Human_6854
ADEHEGAIK
>Human_6855
ADEHEHTYQDK
>Human_6856
ADEHIALR
>Human_6857
ADEHILELEAEELAPSR
>Human_6858
ADEHVIDQGDDGDNFYVIER
>Human_6859
ADEICIAGSPLTPR
>Human_6860
ADEIDFTTGDAGASSTYPMQCSALR
>Human_6861
ADEIDWLDLPGR
>Human_6862
ADEIEMIMTDLER
>Human_6863
ADEILPSESK
>Human_6864
ADELASQDGR
>Human_6865
ADELCTMVER
>Human_6866
ADELFTEYESK
>Human_6867
ADELLCWEDSAGHWLYE
>Human_6868
ADELLSWK
>Human_6869
ADELNNK
>Human_6870
ADELNQTGQILVEQMGK
>Human_6871
ADELQEALTSHCVVTR
>Human_6872
ADELQLQVFQCEAQLLAVEGR
>Human_6873
ADELSEK
>Human_6874
ADELSVPAGAR
>Human_6875
ADELYDR
>Human_6876
ADEMGLGK
>Human_6877
ADEMLSEDVSVEPEGDQGLESLQGK
>Human_6878
ADEMYDK
>Human_6879
ADENDEVK
>Human_6880
ADENHPQR
>Human_6881
ADENHPQYHCLLQ
>Human_6882
ADENIDK
>Human_6883
ADENLGMLLVEFFELYGR
>Human_6884
ADENNAFGSK
>Human_6885
ADENNAK
>Human_6886
ADENNGFGSK
>Human_6887
ADENTPPGSEGSAISGVAESSTATR
>Human_6888
ADENYYK
>Human_6889
ADEPDDISTVV
>Human_6890
ADEPDDR
>Human_6891
ADEPIADYAAMDDVMQVCMPEEGFK
>Human_6892
ADEPMEH
>Human_6893
ADEPQWSLYPSDSQVSEEVK
>Human_6894
ADEPSSEESDLEIDK
>Human_6895
ADEPSTEESDLEIDK
>Human_6896
ADEQAFLVALYK
>Human_6897
ADEQEIMCK
>Human_6898
ADEQMESMTYSTER
>Human_6899
ADEQTTCEVLDYFLR
>Human_6900
ADESAPVANYNQR
>Human_6901
ADESEDSPDSCK
>Human_6902
ADESETAVK
>Human_6903
ADESHFLIENSTK
>Human_6904
ADESILISLSFHLGK
>Human_6905
ADESIQWLEIHK
>Human_6906
ADESQEPQSQVR
>Human_6907
ADESTYVLVAHSGSGVIEHETVNDFR
>Human_6908
ADETASK
>Human_6909
ADETIANEQAMASK
>Human_6910
ADETLGHSK
>Human_6911
ADETNTTSR
>Human_6912
ADETQAR
>Human_6913
ADETVTEMNFSNEYNK
>Human_6914
ADEVAPAK
>Human_6915
ADEVEALTFPPSSGK
>Human_6916
ADEVEQSPK
>Human_6917
ADEVEWILDLK
>Human_6918
ADEVFHCPVCFK
>Human_6919
ADEVGLIMTNLEK
>Human_6920
ADEVLAEVTVSAQASAK
>Human_6921
ADEVLDCQSNQNR
>Human_6922
ADEVLEILK
>Human_6923
ADEVLQSFLQSQVVIEESILQSDK
>Human_6924
ADEVTLSEAGSTAGAAETR
>Human_6925
ADEVVAPGQEK
>Human_6926
ADEVVLAR
>Human_6927
ADEVVSASVGSGDLWIPVK
>Human_6928
ADEVVWVR
>Human_6929
ADEWACELR
>Human_6930
ADEWLMK
>Human_6931
ADEYQPPDGGSLVEVYLLDTSIQSDHR
>Human_6932
ADEYQPPGVPGPGHFR
>Human_6933
ADEYSLYAK
>Human_6934
ADEYYPEHTSVLSTIDFGGR
>Human_6935
ADFADISILSDF
>Human_6936
ADFAGPSSAGR
>Human_6937
ADFALVK
>Human_6938
ADFAQACQDAGVR
>Human_6939
ADFCGFER
>Human_6940
ADFCIFPIFSNLDVDIQFSLK
>Human_6941
ADFCIIHYAGK
>Human_6942
ADFCPFK
>Human_6943
ADFCQAQHSIFADK
>Human_6944
ADFDDTATYSAVATNAHGQVSTNAAVVVR
>Human_6945
ADFDEIYEEEEDEER
>Human_6946
ADFDFLLR
>Human_6947
ADFDHYTGR
>Human_6948
ADFDNTVAIHPTSSEELVTLR
>Human_6949
ADFDPPEVACTSVPSGPR
>Human_6950
ADFDQEQK
>Human_6951
ADFDTYDDR
>Human_6952
ADFEELR
>Human_6953
ADFEEQLWK
>Human_6954
ADFELVVILEGMVEATAMTTQCR
>Human_6955
ADFEQYYTFCR
>Human_6956
ADFFEDENGQR
>Human_6957
ADFFLTGALEVICEAWLR
>Human_6958
ADFGFAIDK
>Human_6959
ADFGISAGQFVAVVWDK
>Human_6960
ADFHGDHSADK
>Human_6961
ADFHVGAHVNTFWR
>Human_6962
ADFIATFLCQEK
>Human_6963
ADFIEEFDNYAEWDLR
>Human_6964
ADFLEIK
>Human_6965
ADFLEQPVLGFVR
>Human_6966
ADFLIFR
>Human_6967
ADFLLFK
>Human_6968
ADFLPQSSVASQSSSEGK
>Human_6969
ADFLPSLQTTGLQK
>Human_6970
ADFLPSR
>Human_6971
ADFLSLPSYLVSLPSLLFTSSVDHSR
>Human_6972
ADFLSNDDYAVYVR
>Human_6973
ADFNAVEYINTLFPTEQEK
>Human_6974
ADFNAVEYINTLFPTEQSK
>Human_6975
ADFNAVEYINTLFPTEQSLANIDEVVNK
>Human_6976
ADFNAVEYINTLFPTEQVK
>Human_6977
ADFNAVEYINTLFPTEQVSR
>Human_6978
ADFNLADFECEEDPFDNLELK
>Human_6979
ADFNPMPNR
>Human_6980
ADFNYIK
>Human_6981
ADFPAGIPECGTDALR
>Human_6982
ADFPDNIVIASIMCSYNK
>Human_6983
ADFPLGPATHGGTYR
>Human_6984
ADFPLSVVQR
>Human_6985
ADFPLSVVR
>Human_6986
ADFPTPSISDFEIPTSNIR
>Human_6987
ADFPTTVGLLAAEEGGGLELEGDK
>Human_6988
ADFPVDEELGLDLG
>Human_6989
ADFPVDEELGLDLGDLSR
>Human_6990
ADFQAER
>Human_6991
ADFQCFK
>Human_6992
ADFQELGAK
>Human_6993
ADFQGISPER
>Human_6994
ADFQHPAGAVGPEPTDR
>Human_6995
ADFQLCFVVLEK
>Human_6996
ADFQLNSHLSTLANIHK
>Human_6997
ADFQTIYNCTAWNSFGSDTEIIR
>Human_6998
ADFQYQESNLR
>Human_6999
ADFQYQESQMR
>Human_7000
ADFQYSQR
>Human_7001
ADFSAVGTIGR
>Human_7002
ADFSDNESAR
>Human_7003
ADFSDNR
>Human_7004
ADFSESVSGTK
>Human_7005
ADFSGMSQTDLSLSK
>Human_7006
ADFSGMSSAR
>Human_7007
ADFSGMSTEK
>Human_7008
ADFSHNQISEICDLSAYHALTK
>Human_7009
ADFSLLR
>Human_7010
ADFSPFGNSQGPSR
>Human_7011
ADFSQADVHR
>Human_7012
ADFSVLIWDICSK
>Human_7013
ADFTISTLMDPEEMK
>Human_7014
ADFTVVAGDEGSSTTGGSSEENK
>Human_7015
ADFVAGSLSGR
>Human_7016
ADFVCSTVQK
>Human_7017
ADFVIIPAEGIENR
>Human_7018
ADFVLAANSYDLAIK
>Human_7019
ADFVLMDTVSMPEFMANLR
>Human_7020
ADFWCDIR
>Human_7021
ADFWCDV
>Human_7022
ADFWCDVVIADLHPVGWCTQNNK
>Human_7023
ADFWMPAVR
>Human_7024
ADFYCAEVAR
>Human_7025
ADFYVLEK
>Human_7026
ADGAAPAGEGEGVTLQGNITLLK
>Human_7027
ADGAAPAGEGEGVTLQR
>Human_7028
ADGAAPGVASR
>Human_7029
ADGAATYEENR
>Human_7030
ADGACGTR
>Human_7031
ADGALTQEEK
>Human_7032
ADGANALGGK
>Human_7033
ADGAPSAAPPDGLLASPDLGLLK
>Human_7034
ADGAQCADLVLLQELDR
>Human_7035
ADGASSGGAQWGPR
>Human_7036
ADGASTPR
>Human_7037
ADGATSDDLDLHDDR
>Human_7038
ADGCCPGNTTAIPAVPTITTYPVK
>Human_7039
ADGDCDLAAVILHVK
>Human_7040
ADGDFLVR
>Human_7041
ADGDHCASVTDSAPER
>Human_7042
ADGDLTLLWAEWQGR
>Human_7043
ADGDPPPAILWLSPR
>Human_7044
ADGDSGSER
>Human_7045
ADGDTGSHGLGGQTCFSLELR
>Human_7046
ADGDTGSHGLGGQTCFSLEMEEEHLYALR
>Human_7047
ADGDTLSCICGK
>Human_7048
ADGDVPQWEVFFK
>Human_7049
ADGEAPSALPYCYFLQK
>Human_7050
ADGEEDEVK
>Human_7051
ADGEEPEK
>Human_7052
ADGEEPMAVDGGCGDTGDWEGR
>Human_7053
ADGEGIGK
>Human_7054
ADGELNVDSLITR
>Human_7055
ADGELYK
>Human_7056
ADGENTAFLCEPR
>Human_7057
ADGESCSASMMYQEGK
>Human_7058
ADGETILK
>Human_7059
ADGETISLPGNR
>Human_7060
ADGEYWLGLQNMHLLTLK
>Human_7061
ADGFALYFLGECNNSLCIFTPPGIK
>Human_7062
ADGFGDNPFYHCLVAEILPAPGK
>Human_7063
ADGFGQDDLDF
>Human_7064
ADGFIHR
>Human_7065
ADGFLCEFHFPATCR
>Human_7066
ADGFPEK
>Human_7067
ADGFPEMPHSPAQTER
>Human_7068
ADGFVNLPDFTVER
>Human_7069
ADGGAASQDESSAAAAAAADWK
>Human_7070
ADGGAEYATYQTK
>Human_7071
ADGGAGWR
>Human_7072
ADGGDGSR
>Human_7073
ADGGDIHIHK
>Human_7074
ADGGEGEDEIQFLR
>Human_7075
ADGGEMTVIR
>Human_7076
ADGGGAGGAPASSSSSSVAAAAASGQCR
>Human_7077
ADGGGEPGR
>Human_7078
ADGGGGGSGGAGPASTR
>Human_7079
ADGGGHSPTEVAGTSASSPAGSR
>Human_7080
ADGGGTESR
>Human_7081
ADGGGVVYSGTPWK
>Human_7082
ADGGLAAGLSR
>Human_7083
ADGGPEAGELPSIGEATAALALAGR
>Human_7084
ADGGSPFLGR
>Human_7085
ADGGTGDSSPSPGSSLPSPLSDPR
>Human_7086
ADGGTQVIDTK
>Human_7087
ADGGVCK
>Human_7088
ADGHAATLVMK
>Human_7089
ADGHFQQR
>Human_7090
ADGHPGHCSLMMLHLLQLGVWK
>Human_7091
ADGILVPGGFGIR
>Human_7092
ADGIMWLAK
>Human_7093
ADGISDLQQLQK
>Human_7094
ADGISSTFSQR
>Human_7095
ADGITGLYR
>Human_7096
ADGIVPETWIDG
>Human_7097
ADGIVPETWIDGPK
>Human_7098
ADGLAGSR
>Human_7099
ADGLAVIGVL
>Human_7100
ADGLAVIGVLM
>Human_7101
ADGLAVIGVLMK
>Human_7102
ADGLDHR
>Human_7103
ADGLEFGGGPGQWAR
>Human_7104
ADGLEIHDK
>Human_7105
ADGLFYPSAFSFTYTPEYSVR
>Human_7106
ADGLGAGDVAAVLGPLGLQEVASFV
>Human_7107
ADGLGAGDVAAVLGPLGLQEVASFVTK
>Human_7108
ADGLGIPQLLEAVLK
>Human_7109
ADGLHSEFMNYK
>Human_7110
ADGLIER
>Human_7111
ADGLIYCLK
>Human_7112
ADGLLGMFLK
>Human_7113
ADGLPVAPQR
>Human_7114
ADGLSGTAEAK
>Human_7115
ADGLTVLWPHHQDFQSYPK
>Human_7116
ADGLWGLQK
>Human_7117
ADGLYPNPR
>Human_7118
ADGMLHISGLSSVDAGAYR
>Human_7119
ADGMWPQFR
>Human_7120
ADGNEDLR
>Human_7121
ADGNEYEDGHNK
>Human_7122
ADGNFLLYAHLTYVTLPLHR
>Human_7123
ADGNQAQLAMSHLNGHK
>Human_7124
ADGNQETNNGCHK
>Human_7125
ADGNQLTLEER
>Human_7126
ADGNSHEAR
>Human_7127
ADGPDDVSSQPLWPGDVGYGPLR
>Human_7128
ADGPNNTGNPEFPILR
>Human_7129
ADGPPGPHDGGDR
>Human_7130
ADGPPHGGVQYEMVSVLK
>Human_7131
ADGPWEPYQFYSASCQK
>Human_7132
ADGQEDYLPSS
>Human_7133
ADGQEDYLPSSTVER
>Human_7134
ADGQGSTTMLVDTVFEMNYATGQWTR
>Human_7135
ADGQLVSSEK
>Human_7136
ADGQMPFSCHYPSR
>Human_7137
ADGQNIGCR
>Human_7138
ADGQQSSFCHCER
>Human_7139
ADGQTGCLVLCR
>Human_7140
ADGQTPVSMQDMLTYTAMDILAK
>Human_7141
ADGQVAELLLR
>Human_7142
ADGQVVSSEK
>Human_7143
ADGSCSTDFK
>Human_7144
ADGSDLISTDAEQR
>Human_7145
ADGSEVSFLEYYR
>Human_7146
ADGSGSVVLR
>Human_7147
ADGSGWQPPR
>Human_7148
ADGSGYGSTLPPEK
>Human_7149
ADGSLHLDR
>Human_7150
ADGSLTGGGLEAAAMAPER
>Human_7151
ADGSLVHISITPYPAILHEYVSSSK
>Human_7152
ADGSPVNTGVETTTPSK
>Human_7153
ADGSQMAEER
>Human_7154
ADGSSDAAR
>Human_7155
ADGSSLPEWVTDNAGTLHFAR
>Human_7156
ADGSVEEAENVMK
>Human_7157
ADGSVTLVLPQTR
>Human_7158
ADGSWSCWSSWSVCR
>Human_7159
ADGSWTGK
>Human_7160
ADGSYAAWLSR
>Human_7161
ADGTAGTL
>Human_7162
ADGTATAPPPR
>Human_7163
ADGTCNTNFK
>Human_7164
ADGTEEV
>Human_7165
ADGTEQVER
>Human_7166
ADGTEYLLNQGVELGSSAAQPGR
>Human_7167
ADGTGPTK
>Human_7168
ADGTISSEIK
>Human_7169
ADGTNTGFPR
>Human_7170
ADGTPITQGVEMTTPSK
>Human_7171
ADGTQCPSGSSGTTVIYTCEFISAYGAR
>Human_7172
ADGTQHAALR
>Human_7173
ADGTSLDFSTYR
>Human_7174
ADGTSTYK
>Human_7175
ADGTVNQIEGEATPVNLTEPAK
>Human_7176
ADGVCSTVAGSR
>Human_7177
ADGVDHIDIYADVGEEFNQEAEYER
>Human_7178
ADGVFEEDSQIDIATVQDMLSSHHYK
>Human_7179
ADGVGIEQGK
>Human_7180
ADGVGPPLTK
>Human_7181
ADGVHTSPLR
>Human_7182
ADGVHTTISEK
>Human_7183
ADGVHTVEPTEAGDYK
>Human_7184
ADGVIVMYDLTDK
>Human_7185
ADGVLLLYDVTCEK
>Human_7186
ADGVLVGTDGR
>Human_7187
ADGVPVYLK
>Human_7188
ADGVSVR
>Human_7189
ADGVTVTCK
>Human_7190
ADGVVDCAR
>Human_7191
ADGVVEGIDVNGPK
>Human_7192
ADGVVLMYDITSQESFAHVR
>Human_7193
ADGYEPPVQESV
>Human_7194
ADGYNQPDSK
>Human_7195
ADGYPIWSR
>Human_7196
ADGYVDNLAEAVDLLLQHADK
>Human_7197
ADGYVLEGK
>Human_7198
ADHAAPPQEAGVQCTCQHYTVR
>Human_7199
ADHADEVR
>Human_7200
ADHAHCCVEMGMDMIEAISLVR
>Human_7201
ADHAHCCVEMGVDMIEAISLVR
>Human_7202
ADHAYCCIEMGLGMIK
>Human_7203
ADHCVGGQLWLVLELCNGGSVTELVK
>Human_7204
ADHDALLFHLK
>Human_7205
ADHDFVVQEDFMK
>Human_7206
ADHDVVER
>Human_7207
ADHEADK
>Human_7208
ADHEELCEFR
>Human_7209
ADHEQQIK
>Human_7210
ADHFQCK
>Human_7211
ADHGAEGAFVFGGPFLMDESSR
>Human_7212
ADHGDELPFVFR
>Human_7213
ADHGEPIGR
>Human_7214
ADHGLIPDVK
>Human_7215
ADHGLLLER
>Human_7216
ADHGVPLPGSPPPTVALPLPSR
>Human_7217
ADHHATNGVVHLIDK
>Human_7218
ADHHFIK
>Human_7219
ADHHQQMFNIK
>Human_7220
ADHLAQPQPQGHLAPVLR
>Human_7221
ADHLEELLEQHR
>Human_7222
ADHLEMTPWAVSDR
>Human_7223
ADHLMLAEGYR
>Human_7224
ADHLQQR
>Human_7225
ADHMMAMNHGR
>Human_7226
ADHNLIIR
>Human_7227
ADHNPDSDSTPR
>Human_7228
ADHNTVLPGR
>Human_7229
ADHNTVLPK
>Human_7230
ADHPAVR
>Human_7231
ADHPFLFVIR
>Human_7232
ADHPHMTSLGK
>Human_7233
ADHPPAEVTSH
>Human_7234
ADHPPAEVTSHAASGAK
>Human_7235
ADHPSVPPASPFLSWCSEFSVLER
>Human_7236
ADHQACINFYCTQFTEWK
>Human_7237
ADHQPLTEASYVNLPTIALCNTDSPLR
>Human_7238
ADHQQQPHYASR
>Human_7239
ADHQVNGSTTLPISINTDG
>Human_7240
ADHSAAVENQLSGYLLR
>Human_7241
ADHSFSDGVPSDSVEAAK
>Human_7242
ADHSGSLDPTNK
>Human_7243
ADHSQTQGTLHLPTTPCNFMYK
>Human_7244
ADHSVPR
>Human_7245
ADHTHLHAGSTK
>Human_7246
ADHTLSSLEPAYSAK
>Human_7247
ADHVDLATLMIDFNGEEK
>Human_7248
ADHVFICFHK
>Human_7249
ADHVILFSTQSMDEADILADR
>Human_7250
ADHVISAIPASVLSELLPAEAAPLAR
>Human_7251
ADHVQSLAQLENLCK
>Human_7252
ADHVSTYAAFVQTHR
>Human_7253
ADHVTTAVEK
>Human_7254
ADHWMLYECESPWAGFGIFIFK
>Human_7255
ADHWMLYECESPWAGGSR
>Human_7256
ADHWSQGWAPLR
>Human_7257
ADIAESQVNK
>Human_7258
ADIAFLIDGSFNIGQR
>Human_7259
ADIAGSISDLGLMPGGR
>Human_7260
ADIAIAPLTITLVR
>Human_7261
ADIAILR
>Human_7262
ADIALIEGSLLVMAVGEAALR
>Human_7263
ADIALIK
>Human_7264
ADIAMHLHK
>Human_7265
ADIAMHLNR
>Human_7266
ADIAMVICDTPQK
>Human_7267
ADIATSK
>Human_7268
ADIAVAPLTITLVR
>Human_7269
ADIAVPLVFTK
>Human_7270
ADICAVDGALAFLVGTLTYR
>Human_7271
ADICSVIASLYYIIR
>Human_7272
ADICVHLNR
>Human_7273
ADIDATLYEQVILEK
>Human_7274
ADIDISGPNVDVDVPDVNIEGPDAK
>Human_7275
ADIDLLVDQLEQVSVNLMDFFK
>Human_7276
ADIDLTK
>Human_7277
ADIDNLPR
>Human_7278
ADIDVSGPK
>Human_7279
ADIDVSGPSVDTDAPDLDIEGPEGK
>Human_7280
ADIEDELDK
>Human_7281
ADIEEIK
>Human_7282
ADIEISGPK
>Human_7283
ADIEMPFDPSK
>Human_7284
ADIEQLPSYR
>Human_7285
ADIESLEQLLLDK
>Human_7286
ADIESLVTEK
>Human_7287
ADIEVACYGYEGIDAVK
>Human_7288
ADIFALALTVVCAAGAEPLPR
>Human_7289
ADIFALGIIIWAMIER
>Human_7290
ADIFALGIIIWAMLER
>Human_7291
ADIFALGLTIAVAAGAESLPTNGAAWHHIR
>Human_7292
ADIFINGSQLGEDFIQLHK
>Human_7293
ADIFMFDEPSSYLDVK
>Human_7294
ADIFSEVVGR
>Human_7295
ADIFVDPVLHTACALDIK
>Human_7296
ADIFVQNLVPDWR
>Human_7297
ADIGAPSGFK
>Human_7298
ADIGCTPGSGK
>Human_7299
ADIGGHAIYK
>Human_7300
ADIGGLMAR
>Human_7301
ADIGGMLPGLTVR
>Human_7302
ADIGIAMGIAGSDAAK
>Human_7303
ADIGIAMGISGSDVSK
>Human_7304
ADIGISALTITPDR
>Human_7305
ADIGLPYPQR
>Human_7306
ADIGPNLDQLK
>Human_7307
ADIGVAMGIAGSDAAK
>Human_7308
ADIGVAMGIAGSDVSK
>Human_7309
ADIHHLK
>Human_7310
ADIHLVELLYYVEELDSSLISSFPLLK
>Human_7311
ADIHLVPVLR
>Human_7312
ADIHTTDSFSTLTVENCNR
>Human_7313
ADIIASSDIEEFLR
>Human_7314
ADIICGK
>Human_7315
ADIIGLSGLITPSLDEMIFVAK
>Human_7316
ADIIHACDIVEDAAIAYGYNNIQMTLPK
>Human_7317
ADIIHGSLHQNNVFALNR
>Human_7318
ADIILWDYK
>Human_7319
ADIINVVNGPITYSPDILPMVGPHQGVR
>Human_7320
ADIITGR
>Human_7321
ADIIVSELLGSFADNELSPECLDGAQHFLK
>Human_7322
ADIIYPGHGPVIHNAEAK
>Human_7323
ADILDGALMR
>Human_7324
ADILDQMR
>Human_7325
ADILDVVGMLYVGGLPINYTTR
>Human_7326
ADILEDK
>Human_7327
ADILELSVK
>Human_7328
ADILEMAVSYLK
>Human_7329
ADILEMTVK
>Human_7330
ADILEMTVR
>Human_7331
ADILGYNLR
>Human_7332
ADILLGK
>Human_7333
ADILLLR
>Human_7334
ADILPSLFLSIFLVK
>Human_7335
ADILQVGLR
>Human_7336
ADILSQSETLASQDLSGDFK
>Human_7337
ADILYFDGDDAISYR
>Human_7338
ADIMFLVDSSGSIGPENFSK
>Human_7339
ADIMFLVDSSWSIGNENFR
>Human_7340
ADIMIDFAR
>Human_7341
ADIMLFR
>Human_7342
ADIMTNLQDIIHLLEGNEFISPQSR
>Human_7343
ADINATK
>Human_7344
ADINAVNEHGNVPLHYACFWGQDQVAEDK
>Human_7345
ADINCQVPAQPQWAR
>Human_7346
ADINGQNPNIQVTIEVVDGPDSEADK
>Human_7347
ADINTQADPYTTTK
>Human_7348
ADINTQGR
>Human_7349
ADINVTLVFQGYENTPIMVCVDGIVFSK
>Human_7350
ADIPALVK
>Human_7351
ADIPDSSLWENPDSAQANGIDSVLSR
>Human_7352
ADIPLPEGEASPPAPPLK
>Human_7353
ADIPLVVLYDTSGEDDININATCLK
>Human_7354
ADIPSLEPEGTSAS
>Human_7355
ADIPSPR
>Human_7356
ADIPSVAFSSR
>Human_7357
ADIQICILDGEMMAYNPNTQTFMQK
>Human_7358
ADIQLALEEAEAALEHEEAK
>Human_7359
ADIQLLFTK
>Human_7360
ADIQLLVYTIDDLIDK
>Human_7361
ADIQLNSFGFYTNGSLEVELSVLR
>Human_7362
ADIQMPFTCSVTYYGPSGQK
>Human_7363
ADIQTER
>Human_7364
ADISANVYPDINIITGALK
>Human_7365
ADISEIR
>Human_7366
ADISGNITK
>Human_7367
ADISGNITMR
>Human_7368
ADISIIK
>Human_7369
ADISLDELIR
>Human_7370
ADISLVELLYYVEELDSSLIS
>Human_7371
ADISLVELLYYVEELDSSLISNFPLLK
>Human_7372
ADISSWFMEAIEYIDAVK
>Human_7373
ADISSWFNEAIDFIDSIK
>Human_7374
ADISVNMYEDINIITGALK
>Human_7375
ADISYMR
>Human_7376
ADITAATVK
>Human_7377
ADITLSGCASGLVR
>Human_7378
ADITWELPDK
>Human_7379
ADIVDSDTAK
>Human_7380
ADIVFLLDGSINFR
>Human_7381
ADIVFLTDASWSIGDDNFNK
>Human_7382
ADIVFLVDGSYSIGIANFVK
>Human_7383
ADIVHAFLSIPSLSHSVISQTSFR
>Human_7384
ADIVHAFLSIPSLSHSVLSQTSFR
>Human_7385
ADIVNYNQEPMSR
>Human_7386
ADIVQQLLQQGASPNAATTSGYTPLHLSAR
>Human_7387
ADIWALGCLLYK
>Human_7388
ADIWLIR
>Human_7389
ADIWLMR
>Human_7390
ADIWSFGITAIELATGAAPYHK
>Human_7391
ADIWSLGITAIELAK
>Human_7392
ADIWSLGITAIELAR
>Human_7393
ADIWSLGITLIEMAQIEPPHHELNPMR
>Human_7394
ADIWSVACTVVEMLTEK
>Human_7395
ADIYAMGLVFWEIAR
>Human_7396
ADIYEMGK
>Human_7397
ADIYSFAITLWQMTTK
>Human_7398
ADIYSLALLLWEILSR
>Human_7399
ADIYSLGATLIHMQTGTPPWVK
>Human_7400
ADIYSVGLVYWEIAR
>Human_7401
ADIYTQNFYWELR
>Human_7402
ADLAAAGVMLLCHFFTDQFQFADGK
>Human_7403
ADLAAIYHER
>Human_7404
ADLAAQYTTVGR
>Human_7405
ADLAASLK
>Human_7406
ADLAAVEAK
>Human_7407
ADLAECNIK
>Human_7408
ADLAEEYSK
>Human_7409
ADLAEEYSNDR
>Human_7410
ADLAGILGVSGVLLFGCVYLLHLLR
>Human_7411
ADLAISAITITPER
>Human_7412
ADLANEDGVSPCWPGWSPSPDLVICPPR
>Human_7413
ADLANEEER
>Human_7414
ADLANEEK
>Human_7415
ADLAPALR
>Human_7416
ADLAQNVLLCGGSSLFTGFEGR
>Human_7417
ADLASLMDK
>Human_7418
ADLATAPPHVTVVR
>Human_7419
ADLATDQK
>Human_7420
ADLAVAAFTITAER
>Human_7421
ADLAVAGLTITAER
>Human_7422
ADLAVAPLAITYVR
>Human_7423
ADLAVAPLTITHVR
>Human_7424
ADLAVAPLTITYVR
>Human_7425
ADLAVQK
>Human_7426
ADLAWMK
>Human_7427
ADLCDVALR
>Human_7428
ADLCENHCLDR
>Human_7429
ADLCLVMTIMNGGDIR
>Human_7430
ADLCQLIR
>Human_7431
ADLDEEMIVLLK
>Human_7432
ADLDELVAAECVYCGELMIR
>Human_7433
ADLDGVGVK
>Human_7434
ADLDHQR
>Human_7435
ADLDHSR
>Human_7436
ADLDIVTMDYAAQK
>Human_7437
ADLDMDLLNSK
>Human_7438
ADLDPEMPAEGK
>Human_7439
ADLDPSLDFMDSLEHDIPK
>Human_7440
ADLDPSNPVANWIHAR
>Human_7441
ADLDQLR
>Human_7442
ADLDQPK
>Human_7443
ADLDSPPK
>Human_7444
ADLDSSLDIK
>Human_7445
ADLDVSGPK
>Human_7446
ADLEAAQR
>Human_7447
ADLEAQQESLK
>Human_7448
ADLEAQR
>Human_7449
ADLEAQVESLK
>Human_7450
ADLEAQVQSLK
>Human_7451
ADLEAVLADVSYLMAMEK
>Human_7452
ADLEEEPLLHNSK
>Human_7453
ADLEEER
>Human_7454
ADLEELHEK
>Human_7455
ADLEEQLSDEEK
>Human_7456
ADLEESMEFVDPGVAGESDESGDER
>Human_7457
ADLEETDK
>Human_7458
ADLEEVAQK
>Human_7459
ADLEEVQSALYNK
>Human_7460
ADLEEVVR
>Human_7461
ADLEGSLDSK
>Human_7462
ADLELPR
>Human_7463
ADLELPWR
>Human_7464
ADLEMQIENLK
>Human_7465
ADLEMQIESLK
>Human_7466
ADLEMQIESLTEELAYLK
>Human_7467
ADLENHNK
>Human_7468
ADLENQVDLCSK
>Human_7469
ADLESAEWK
>Human_7470
ADLESESFR
>Human_7471
ADLESLLQTPGGK
>Human_7472
ADLESPQR
>Human_7473
ADLESPSR
>Human_7474
ADLESQR
>Human_7475
ADLETNAEALVQEIDFLK
>Human_7476
ADLEVLTYYR
>Human_7477
ADLEVSNR
>Human_7478
ADLEVYK
>Human_7479
ADLEWLR
>Human_7480
ADLFCDGEVNCPDGSDEDNK
>Human_7481
ADLFEQK
>Human_7482
ADLFGEELER
>Human_7483
ADLFMHQK
>Human_7484
ADLFPILMR
>Human_7485
ADLFTDMFAEQELPAVLMDQSTAER
>Human_7486
ADLFYDVEALDLESPK
>Human_7487
ADLGALELWR
>Human_7488
ADLGAYLNPR
>Human_7489
ADLGDWHK
>Human_7490
ADLGEDEEETNVIVLSYPQYCR
>Human_7491
ADLGEISASK
>Human_7492
ADLGELNFSLCYLPTAGR
>Human_7493
ADLGEWGMSLTIR
>Human_7494
ADLGLQR
>Human_7495
ADLGLWR
>Human_7496
ADLGPGSPPWAVK
>Human_7497
ADLGQQP
>Human_7498
ADLGQQVQFSLWVLR
>Human_7499
ADLGTADTADK
>Human_7500
ADLGVSGPK
>Human_7501
ADLHAVQGWAAR
>Human_7502
ADLHDEEDEQDILLAQDLEDMWEQK
>Human_7503
ADLHGAIISVTK
>Human_7504
ADLHHQHSVLHR
>Human_7505
ADLHIFDCK
>Human_7506
ADLIAYLK
>Human_7507
ADLIDAAGSSLGR
>Human_7508
ADLIEQMR
>Human_7509
ADLIEVVMNIEDMLCK
>Human_7510
ADLIFTVDFEIATK
>Human_7511
ADLIFVVFDPTK
>Human_7512
ADLIIHLNYCAGSQTK
>Human_7513
ADLILIVVAVEHALLALK
>Human_7514
ADLILPCAHSFCQK
>Human_7515
ADLILSYHPPIFR
>Human_7516
ADLINNLGAIAK
>Human_7517
ADLINNLGEPMGR
>Human_7518
ADLINNLGTIAK
>Human_7519
ADLINNLGTITK
>Human_7520
ADLINNLR
>Human_7521
ADLIPLLLK
>Human_7522
ADLIPYQDSPEGPDHSSASSGVPNPPK
>Human_7523
ADLISEDVQR
>Human_7524
ADLISQAR
>Human_7525
ADLISYLMAYNAPSLK
>Human_7526
ADLIVMLR
>Human_7527
ADLIVTTPEK
>Human_7528
ADLLADHTEVIVK
>Human_7529
ADLLCALFFLLSFLGYCK
>Human_7530
ADLLCPGPEHGR
>Human_7531
ADLLDPR
>Human_7532
ADLLDTINSCIR
>Human_7533
ADLLDTINTCIK
>Human_7534
ADLLEAQALK
>Human_7535
ADLLEHSR
>Human_7536
ADLLELMPLSEDFVWM
>Human_7537
ADLLELMPLSEDFVWMR
>Human_7538
ADLLELMPLSEVGGEILEPNK
>Human_7539
ADLLEVLDMYPAFAESFWSK
>Human_7540
ADLLFALSWK
>Human_7541
ADLLGIVSELQLK
>Human_7542
ADLLGSILSSMEK
>Human_7543
ADLLHGQNG
>Human_7544
ADLLHGQNGSGEPPAALEVELADPAGSDGR
>Human_7545
ADLLHIK
>Human_7546
ADLLIWLVTFTATILLNLDLGLVV
>Human_7547
ADLLLEPCSHYR
>Human_7548
ADLLLLENK
>Human_7549
ADLLLSTQPGR
>Human_7550
ADLLPISASVQFIK
>Human_7551
ADLLPPEER
>Human_7552
ADLLSYLR
>Human_7553
ADLLTAEQR
>Human_7554
ADLLTLPGAEAGAHGSR
>Human_7555
ADLLVNEINAYAATETPHLK
>Human_7556
ADLLYAADSPDFCAPNR
>Human_7557
ADLMPFLYWNMMLR
>Human_7558
ADLMQETFLHHATDGVGVDEK
>Human_7559
ADLMQETFLHHATGYTTIYPFTC
>Human_7560
ADLNCSK
>Human_7561
ADLNGSNMETVIGR
>Human_7562
ADLNHLGALGSDNPGNK
>Human_7563
ADLNIILSSPEQLELFLLAQQK
>Human_7564
ADLNIVR
>Human_7565
ADLNQGIGEPQSPSR
>Human_7566
ADLNTITESSAALQNLIEGSEPILEER
>Human_7567
ADLPAADETEVQGQPLPK
>Human_7568
ADLPAADGAELEESSK
>Human_7569
ADLPAADGLLPCLLALCSYSHLL
>Human_7570
ADLPDQR
>Human_7571
ADLPEGVAVSGPSPAEFCR
>Human_7572
ADLPEQAHSIIK
>Human_7573
ADLPFPLGPVHTPQLMPLLMDVAGSDSSHK
>Human_7574
ADLPLDFHIMGNVVYAILTPILNPLIYTLR
>Human_7575
ADLPLLTSTFLGSHMF
>Human_7576
ADLPLLTSTFLGSHMFSCCPEGR
>Human_7577
ADLPPCGACITGR
>Human_7578
ADLPPINGPVDVDR
>Human_7579
ADLPSCWGAGPCYTGHK
>Human_7580
ADLPSPR
>Human_7581
ADLPTWEESPAPTLEEVNAWAQSFDK
>Human_7582
ADLPVPSGR
>Human_7583
ADLQAAAVR
>Human_7584
ADLQASR
>Human_7585
ADLQATALLASR
>Human_7586
ADLQCIHCPEVFVDENTLLAHIHQAHANQK
>Human_7587
ADLQDDTFIGNEPLTPEVR
>Human_7588
ADLQDGK
>Human_7589
ADLQEALR
>Human_7590
ADLQEEDAEIEVDEVFWNTR
>Human_7591
ADLQFSSAPAPDTLK
>Human_7592
ADLQNHLDTAQNALQDK
>Human_7593
ADLQQHLFPVPPGHLECTPESLWK
>Human_7594
ADLQQIIVSLTESCR
>Human_7595
ADLQSTFSGGR
>Human_7596
ADLQTSSQR
>Human_7597
ADLSAMSAER
>Human_7598
ADLSCLVPATSVAVR
>Human_7599
ADLSDDWR
>Human_7600
ADLSELLK
>Human_7601
ADLSELVEK
>Human_7602
ADLSELVK
>Human_7603
ADLSFIEDTVAFPEK
>Human_7604
ADLSFVLGTVSSVVVPLQQK
>Human_7605
ADLSGIASGGR
>Human_7606
ADLSGITGAR
>Human_7607
ADLSGMSGAR
>Human_7608
ADLSGMSPTK
>Human_7609
ADLSGNQGNAAGR
>Human_7610
ADLSGSVLDCANLQGVK
>Human_7611
ADLSIIAALYAR
>Human_7612
ADLSIPDLHEIVTEELEER
>Human_7613
ADLSLADALTEPSPDIEGEIK
>Human_7614
ADLSLLQEDLQEDADG
>Human_7615
ADLSNSLEEIYIQNIGESILYLWVEK
>Human_7616
ADLSNSLYK
>Human_7617
ADLSPENAK
>Human_7618
ADLSPER
>Human_7619
ADLSTSFSHFDLPSSATFISQGDSK
>Human_7620
ADLSTVGHK
>Human_7621
ADLSYPSHCCAFK
>Human_7622
ADLTAEMISAPLGDFR
>Human_7623
ADLTALFLPR
>Human_7624
ADLTCGCLR
>Human_7625
ADLTEAVVMGEPK
>Human_7626
ADLTEGDLANSHLPSEVLYMLK
>Human_7627
ADLTEYLSTHYK
>Human_7628
ADLTEYR
>Human_7629
ADLTGISPSPNLYLSK
>Human_7630
ADLTHLLSPQMGK
>Human_7631
ADLTIGLHGEWVSQR
>Human_7632
ADLTPESIPALEPPCQPSVLS
>Human_7633
ADLTQDLADLNER
>Human_7634
ADLTQSR
>Human_7635
ADLTSVLTSVMFSPSSK
>Human_7636
ADLTVLDENK
>Human_7637
ADLTVQPVAGR
>Human_7638
ADLTYAEFVQQYAFVR
>Human_7639
ADLVAEESPELLNPEPR
>Human_7640
ADLVESLCSESTATSPV
>Human_7641
ADLVFIIDSSR
>Human_7642
ADLVFMVDGSWSIGDENFNK
>Human_7643
ADLVGSNAGVSR
>Human_7644
ADLVISHAGAGSCLETLEK
>Human_7645
ADLVISHAGK
>Human_7646
ADLVIVGAEGVVENGGIINK
>Human_7647
ADLVLLAHR
>Human_7648
ADLVMSFVNMVER
>Human_7649
ADLVPYLLK
>Human_7650
ADLVSLIHCLHM
>Human_7651
ADLVWQPWEDLESSR
>Human_7652
ADLWPHSDPYWAIYWPGGQALSR
>Human_7653
ADLWPHSDPYWAIYWPGGQALSSCR
>Human_7654
ADLWQNFAR
>Human_7655
ADLWSIGTIVYQCLTGK
>Human_7656
ADLWSIGTVIYQCLVGK
>Human_7657
ADLYIHVTYIK
>Human_7658
ADLYLEGK
>Human_7659
ADLYPIGWCEQNK
>Human_7660
ADLYSTPQYR
>Human_7661
ADMADIPGHVFTR
>Human_7662
ADMAETQANK
>Human_7663
ADMAIGSLTINEER
>Human_7664
ADMASLK
>Human_7665
ADMCAALCYEILK
>Human_7666
ADMCGVLQCK
>Human_7667
ADMDGPLSNR
>Human_7668
ADMDQFTASISETPVDVR
>Human_7669
ADMDVVNQLVAGGQFR
>Human_7670
ADMEAEAAAAPER
>Human_7671
ADMEDGEK
>Human_7672
ADMEDLFGSDADSEAER
>Human_7673
ADMEDLMSSK
>Human_7674
ADMEELVIPTHVR
>Human_7675
ADMEELVQR
>Human_7676
ADMEENEEISSDEEETNVTAQAMQSNNGR
>Human_7677
ADMEMFPLQIGVSDTQTGIELTGTPGR
>Human_7678
ADMETLQR
>Human_7679
ADMEVPK
>Human_7680
ADMFSEEQLR
>Human_7681
ADMGGAATICSAIVSAAK
>Human_7682
ADMGGTNILSPLK
>Human_7683
ADMLCNSESHDILQHQDSNCSATSNK
>Human_7684
ADMLCNSQSNDILQHQGSNCGGTSNK
>Human_7685
ADMLDFCK
>Human_7686
ADMLEMELK
>Human_7687
ADMMESLALGFDDGK
>Human_7688
ADMNVHLLPMEELTSPLK
>Human_7689
ADMPWCR
>Human_7690
ADMQILPVSGEFSR
>Human_7691
ADMQIVDGSAQCPGLASEK
>Human_7692
ADMQNLVER
>Human_7693
ADMQQVLVK
>Human_7694
ADMSSER
>Human_7695
ADMSVLEISGMIMNR
>Human_7696
ADMSWQQETNPVVETHDSEASR
>Human_7697
ADMTASGSPDYGQPHK
>Human_7698
ADMTDSK
>Human_7699
ADMTIVDNEGK
>Human_7700
ADMVDGIK
>Human_7701
ADMVEIAGLNTDLQQEYTR
>Human_7702
ADMVETQQLMR
>Human_7703
ADMVIEAVFEDLSLK
>Human_7704
ADMVNEDLLSDGTSENESGFWDSFK
>Human_7705
ADMVTEK
>Human_7706
ADMVTYDDK
>Human_7707
ADMWSCGVILFALLVGALPFDDDNLR
>Human_7708
ADMWSFGITAIELATGAAPYHK
>Human_7709
ADNAEEGGPGAGGGGCR
>Human_7710
ADNAFMLLTQAGVQWHDLSSLQPPPPAFK
>Human_7711
ADNAFMLLTQAR
>Human_7712
ADNAFMLLTQIHSVQF
>Human_7713
ADNAMNQCPVHFIQHGK
>Human_7714
ADNASQEYYTALINVTVQEPGR
>Human_7715
ADNAVNK
>Human_7716
ADNCSPVAEEETTGSAESTLPK
>Human_7717
ADNDAASMPCTR
>Human_7718
ADNDAGNAAIDSLLNYETVK
>Human_7719
ADNDALK
>Human_7720
ADNEEPK
>Human_7721
ADNEPSCSPAAQELLTR
>Human_7722
ADNEVNK
>Human_7723
ADNFEYSDPVDGSISR
>Human_7724
ADNFLLENTLPAQSTFTLAISAYALSLGDK
>Human_7725
ADNFVSTHLDK
>Human_7726
ADNGEEGASLGSGWK
>Human_7727
ADNGHVPIQSK
>Human_7728
ADNGSTPMHK
>Human_7729
ADNGTYECSVSLMSDLEGNTK
>Human_7730
ADNHFFTESLCEATR
>Human_7731
ADNHTAHR
>Human_7732
ADNIEVFAQGHGIIQVDK
>Human_7733
ADNIFPFPDR
>Human_7734
ADNIFTATER
>Human_7735
ADNIFWGEHFEFFSLPPLHSITVHIYK
>Human_7736
ADNLATQMLMR
>Human_7737
ADNLDEFIEEQK
>Human_7738
ADNLDPSMFPMQK
>Human_7739
ADNLIPGSR
>Human_7740
ADNLNGEDFDWLFEG
>Human_7741
ADNLNGEDFDWLFEGVEDESFLK
>Human_7742
ADNLPTEFDVVIIGTGLPESILAAACSR
>Human_7743
ADNLSDTLK
>Human_7744
ADNLVNLK
>Human_7745
ADNNIDANEETLETDDTTICSDR
>Human_7746
ADNNMQGNK
>Human_7747
ADNNQAPPGSIAQDCK
>Human_7748
ADNNTVINGLLGNIGLSQFCSPR
>Human_7749
ADNPGLR
>Human_7750
ADNPHLLTIQPDLSTTTTTYQGSLCPR
>Human_7751
ADNPLGCSPCFCSGLSHLCSELEDYVR
>Human_7752
ADNPSPNLMPASAQAQNAQR
>Human_7753
ADNSACNK
>Human_7754
ADNSAPGTPTR
>Human_7755
ADNSLAVR
>Human_7756
ADNSLETFYLILLLPHCPTEPAFLPEAQR
>Human_7757
ADNSPDSK
>Human_7758
ADNSSDECEEENNK
>Human_7759
ADNSSDSPTTLK
>Human_7760
ADNSVFGLYR
>Human_7761
ADNSVGAVASSAVLVIK
>Human_7762
ADNTCGFAK
>Human_7763
ADNTIEGDNNEQNYIK
>Human_7764
ADNTLVAVK
>Human_7765
ADNTPVLFHNK
>Human_7766
ADNTWDPEIPVCEK
>Human_7767
ADNVESNK
>Human_7768
ADNVGSALGPDWHEGLNLK
>Human_7769
ADNVVNIAR
>Human_7770
ADPAAASHPLLLNGD
>Human_7771
ADPAAASHPLLLNGDATVAQK
>Human_7772
ADPAAGPPPSEGEESTVR
>Human_7773
ADPAALMASLHLLPSPTPNLEIK
>Human_7774
ADPAAVVK
>Human_7775
ADPAECSIK
>Human_7776
ADPAELR
>Human_7777
ADPAFGLESSGIAGTTSDEPER
>Human_7778
ADPAGLHGSQPPR
>Human_7779
ADPALAEPTPTASPGSAPSPAGDPWQR
>Human_7780
ADPALCFLEK
>Human_7781
ADPALCFLER
>Human_7782
ADPALLNNHSNLK
>Human_7783
ADPAQFELLK
>Human_7784
ADPAQTSDTLALNNQMVTQNR
>Human_7785
ADPASDR
>Human_7786
ADPASPR
>Human_7787
ADPASSDHTTR
>Human_7788
ADPATPGR
>Human_7789
ADPAVER
>Human_7790
ADPCAAR
>Human_7791
ADPCVAHALALR
>Human_7792
ADPCVLHFEVVLVEPLQSFR
>Human_7793
ADPDAAHR
>Human_7794
ADPDCSNGQPQAAPTPGAPQNR
>Human_7795
ADPDDCVYIVVD
>Human_7796
ADPDFACGWCQGPGQCTLR
>Human_7797
ADPDGDGVLSLQEFSNMDLR
>Human_7798
ADPDGDGWVGDVDDYSLHGGCLVTR
>Human_7799
ADPDGPEAQAEACSGER
>Human_7800
ADPDLLSAEGLAPLHLCR
>Human_7801
ADPDNLQALHTLHLR
>Human_7802
ADPDPMK
>Human_7803
ADPDQLFSDLLGGTQR
>Human_7804
ADPDVLTEVPAALK
>Human_7805
ADPDVTLAGQEAIFILAR
>Human_7806
ADPEAAWEPTEAEAR
>Human_7807
ADPEAGLLLYLK
>Human_7808
ADPECCSILHGLVAAVETLCK
>Human_7809
ADPECMLGHLLR
>Human_7810
ADPEEELSLTFALR
>Human_7811
ADPEELFTK
>Human_7812
ADPEMPK
>Human_7813
ADPENIK
>Human_7814
ADPESPILDLD
>Human_7815
ADPESPILDLDLHLPLLCFR
>Human_7816
ADPESWR
>Human_7817
ADPEVCCFITK
>Human_7818
ADPEVVVSSCSSHEEENR
>Human_7819
ADPFDQGVVATDEVK
>Human_7820
ADPFEDMR
>Human_7821
ADPFQDLR
>Human_7822
ADPFSAMHPGHGGVNQLGGVFVNGR
>Human_7823
ADPFSAMHR
>Human_7824
ADPFSFEGPEIVDCDGCTIDWK
>Human_7825
ADPFTQDPLR
>Human_7826
ADPFYDEQENHSLIGVANVFLESLFYDVK
>Human_7827
ADPGADGEASR
>Human_7828
ADPGALLR
>Human_7829
ADPGAPVSQEDMQAMVQLIR
>Human_7830
ADPGHSEISSTR
>Human_7831
ADPGHWWASFFFGK
>Human_7832
ADPGIQR
>Human_7833
ADPGPDPESESESVFPR
>Human_7834
ADPGPHLMGGGGGAK
>Human_7835
ADPGSWAQLEHPDALAK
>Human_7836
ADPGTPENGNDQPQSDK
>Human_7837
ADPGVLAALCEK
>Human_7838
ADPGWGL
>Human_7839
ADPHALCVK
>Human_7840
ADPHAPPGSALSR
>Human_7841
ADPHCLNFLCNFGK
>Human_7842
ADPHLEFQQFPQSP
>Human_7843
ADPHQLFDDTSSAQSR
>Human_7844
ADPHSLCYDITVIPK
>Human_7845
ADPIPICSFCLGTK
>Human_7846
ADPIVGSLEPGIYAGYFDWK
>Human_7847
ADPLALAAEK
>Human_7848
ADPLDPCMK
>Human_7849
ADPLDTR
>Human_7850
ADPLFLLIGLPTIPVMLILGK
>Human_7851
ADPLGLEAEK
>Human_7852
ADPLGPSFTEIR
>Human_7853
ADPLHVALEVATK
>Human_7854
ADPLVCATGLLGSAPFLFLSLACAR
>Human_7855
ADPLVCAVGMLGSAIFICLIFVAAK
>Human_7856
ADPMAPGVQGSLLHVPWR
>Human_7857
ADPMFPPESK
>Human_7858
ADPMFTGK
>Human_7859
ADPMPLESMDSASTGK
>Human_7860
ADPNGPVEGTVIESFTDK
>Human_7861
ADPNIQDK
>Human_7862
ADPNLNAVK
>Human_7863
ADPPATEK
>Human_7864
ADPPCSLCMALLR
>Human_7865
ADPPDINILPAYGK
>Human_7866
ADPPGGMQEATR
>Human_7867
ADPPLPAR
>Human_7868
ADPPNATASASSR
>Human_7869
ADPPPEESQAPQAQTAAAEAP
>Human_7870
ADPPPHSHMATR
>Human_7871
ADPPSACR
>Human_7872
ADPPWDEGCR
>Human_7873
ADPPYTHTIQK
>Human_7874
ADPPYTHTIQQLLGELSEK
>Human_7875
ADPQAEGSALGPPGPSLWEGTDSQQPHPR
>Human_7876
ADPQAGSAAGDWEIDATEDK
>Human_7877
ADPQAGSAAGDWEIDVESLELEEDVCGAPR
>Human_7878
ADPQDALR
>Human_7879
ADPQEAINCLMR
>Human_7880
ADPQEAINCLNAAIDIYTDMGR
>Human_7881
ADPQGCR
>Human_7882
ADPQGGR
>Human_7883
ADPQGPELGEACEK
>Human_7884
ADPQGSGR
>Human_7885
ADPQLPSR
>Human_7886
ADPQQLPEAVPAGLVR
>Human_7887
ADPQQLR
>Human_7888
ADPQQQK
>Human_7889
ADPQSCFMTR
>Human_7890
ADPQYLLLLEVQLHPR
>Human_7891
ADPSDPFESPVMAGGLFAVDR
>Human_7892
ADPSEGAVQHAGPQWHLPHQPHQAFHHGEW
>Human_7893
ADPSHFELLK
>Human_7894
ADPSHSK
>Human_7895
ADPSILQNLR
>Human_7896
ADPSIVQALSLYDGLV
>Human_7897
ADPSLLGFSVNASSER
>Human_7898
ADPSLNPEQLK
>Human_7899
ADPSLWCVSAWNDNGK
>Human_7900
ADPSMER
>Human_7901
ADPSNPGDK
>Human_7902
ADPSPSK
>Human_7903
ADPSQFELLK
>Human_7904
ADPSTASLLLCPGGLDHK
>Human_7905
ADPSWLMQDQISLQLNR
>Human_7906
ADPSWPHGGSAWR
>Human_7907
ADPSYCK
>Human_7908
ADPSYGILYAYISTLNIDDETTK
>Human_7909
ADPTGGIPDK
>Human_7910
ADPTGSEPAK
>Human_7911
ADPTGVLELPK
>Human_7912
ADPTMGR
>Human_7913
ADPTVESEEAFK
>Human_7914
ADPVAGIAGSAAK
>Human_7915
ADPVAQIR
>Human_7916
ADPVEDFR
>Human_7917
ADPVLYK
>Human_7918
ADPVMIK
>Human_7919
ADPVNITPESTK
>Human_7920
ADPVPAPIPGDPVPISIPEVYEHFFFGEDR
>Human_7921
ADPVPGTPSQTR
>Human_7922
ADPVPNGLR
>Human_7923
ADPVYSPPLQVSGLCWR
>Human_7924
ADPWQECMDYAVTLAR
>Human_7925
ADPWQGC
>Human_7926
ADPYIAIR
>Human_7927
ADPYQYVV
>Human_7928
ADPYVVVSAGR
>Human_7929
ADQAAGGLR
>Human_7930
ADQAPFDTDVNTLTR
>Human_7931
ADQAYEDIR
>Human_7932
ADQCHTMR
>Human_7933
ADQCYEDVR
>Human_7934
ADQDINYYIPAEDFSGLAVIDWEYWR
>Human_7935
ADQDLLFESAFLELFVLR
>Human_7936
ADQDSEAMK
>Human_7937
ADQDSEAMR
>Human_7938
ADQDTIR
>Human_7939
ADQEALLEK
>Human_7940
ADQEEQIHPR
>Human_7941
ADQEGAR
>Human_7942
ADQEGDEELYFHCTK
>Human_7943
ADQEGDEELYFHFK
>Human_7944
ADQEGDEELYFHSLVTNEHLSVL
>Human_7945
ADQEHFHEAK
>Human_7946
ADQELICFSHESIICGITSVAFSLSGR
>Human_7947
ADQELLLYSHDNIICGITSVAFSK
>Human_7948
ADQELLMYSHDNIICGITSVAFSR
>Human_7949
ADQELMTYSHDNIICGITSVSFSK
>Human_7950
ADQEQQDPLEYLQSDEEDDEK
>Human_7951
ADQEVTSVLK
>Human_7952
ADQFEYVMYGK
>Human_7953
ADQFLVGTSR
>Human_7954
ADQGAEMEDR
>Human_7955
ADQGDGPEGSGR
>Human_7956
ADQGHGGAR
>Human_7957
ADQGNPYDADDIQESISQELK
>Human_7958
ADQHHLDLTALPTPESTPTLQQK
>Human_7959
ADQHTFGSK
>Human_7960
ADQIETQQLMR
>Human_7961
ADQIFWEHEK
>Human_7962
ADQIPLYPVR
>Human_7963
ADQLADESLESTR
>Human_7964
ADQLCQQELR
>Human_7965
ADQLDYENFR
>Human_7966
ADQLIQEDK
>Human_7967
ADQLIQTLHAVDK
>Human_7968
ADQLLSNGR
>Human_7969
ADQLMFALHFVR
>Human_7970
ADQLSSHK
>Human_7971
ADQLTEEQIAEFK
>Human_7972
ADQLTEEQVTEFK
>Human_7973
ADQLVER
>Human_7974
ADQLVQSFAELDK
>Human_7975
ADQLVYR
>Human_7976
ADQLYLENIDEFVTDQNK
>Human_7977
ADQMFPSESK
>Human_7978
ADQPNNR
>Human_7979
ADQPPSPLPQPPPPAAAPAPGFACLPCGK
>Human_7980
ADQQEER
>Human_7981
ADQQLVEIDK
>Human_7982
ADQQYECVAEIGEGAYGK
>Human_7983
ADQSEVK
>Human_7984
ADQSFTSPPPR
>Human_7985
ADQSGTLLADSEDITR
>Human_7986
ADQSLASLPSGLPITCHLCQK
>Human_7987
ADQSVYAFVATEGSR
>Human_7988
ADQTHMK
>Human_7989
ADQTSPLY
>Human_7990
ADQTVLTEDEK
>Human_7991
ADQVCINLR
>Human_7992
ADQVDTQQLMR
>Human_7993
ADQVGHFLWVGSDSWGSK
>Human_7994
ADQVLCSWGIHFSSSLMEDASK
>Human_7995
ADQVLQNAS
>Human_7996
ADQWLLQK
>Human_7997
ADSAACCDYSLHVDITR
>Human_7998
ADSADLCVLFPTHR
>Human_7999
ADSAELK
>Human_8000
ADSAHASMVNVPK
>Human_8001
ADSAHWEDAR
>Human_8002
ADSAILTDQTK
>Human_8003
ADSALSSAAAGPR
>Human_8004
ADSALVLQHVSVPSSPEK
>Human_8005
ADSAPGGHAR
>Human_8006
ADSAPSR
>Human_8007
ADSAPTLGHGAIFVFLSR
>Human_8008
ADSAQAQK
>Human_8009
ADSASCENR
>Human_8010
ADSATVWPQR
>Human_8011
ADSAVSQEQLR
>Human_8012
ADSAVSSFYLDIQPSPDQSGLDINGIK
>Human_8013
ADSAYHPSCTCK
>Human_8014
ADSAYSSFSAASGGPEPR
>Human_8015
ADSCLHK
>Human_8016
ADSCSQAAGTK
>Human_8017
ADSCTNSEGSSQPEEQLK
>Human_8018
ADSCVGLGFGAGSGIGYGFGGPGFGYR
>Human_8019
ADSDAASSGGSDSK
>Human_8020
ADSDANSK
>Human_8021
ADSDGPEFK
>Human_8022
ADSDNWVR
>Human_8023
ADSDSADSACTTVPSPPR
>Human_8024
ADSDSEDK
>Human_8025
ADSDSSQR
>Human_8026
ADSDTYTCDIGQAQSR
>Human_8027
ADSDVADDVPVAQETVQVIPGSK
>Human_8028
ADSDVFVPYGYLYPR
>Human_8029
ADSEALPSLAGDPVAVEALLR
>Human_8030
ADSEASSGPLLDDK
>Human_8031
ADSEASSGPVTEDK
>Human_8032
ADSEEEGTVELSA
>Human_8033
ADSEEER
>Human_8034
ADSEGSNSGGTWPK
>Human_8035
ADSELQLVEQR
>Human_8036
ADSENQAR
>Human_8037
ADSEPES
>Human_8038
ADSEPESPLNASYVYK
>Human_8039
ADSEQLAR
>Human_8040
ADSEQPSK
>Human_8041
ADSESNK
>Human_8042
ADSESSEDIR
>Human_8043
ADSETFISLEECR
>Human_8044
ADSEVAQAGK
>Human_8045
ADSEYTDK
>Human_8046
ADSFHIFR
>Human_8047
ADSFNLSLSDMSQEWR
>Human_8048
ADSFPFSVEQSNLVFNIQPAPAMVYDYYEK
>Human_8049
ADSFSEGDDLSQGHLAEPCFLR
>Human_8050
ADSFSSLASSYAPFVGGTGPGLPR
>Human_8051
ADSFTFSVEQSNLVFNIQPAPGMVYDYYEK
>Human_8052
ADSFYIIESGEVSILIR
>Human_8053
ADSGACGPDSCPYCAR
>Human_8054
ADSGAFLLLFLLVLTVTEPLR
>Human_8055
ADSGDAGSSGPWWK
>Human_8056
ADSGDYVCK
>Human_8057
ADSGEEENTK
>Human_8058
ADSGFWGWLGPLALLGGLTAPTDR
>Human_8059
ADSGLDK
>Human_8060
ADSGLLLK
>Human_8061
ADSGPTQPPLSLSPAPETK
>Human_8062
ADSGPVSPAASR
>Human_8063
ADSGSDGAYR
>Human_8064
ADSGSSLQPLPHHPFNFR
>Human_8065
ADSGTAGGAALAAPAPGPGSGGPGPR
>Human_8066
ADSGVHLCIIDDSNEHMLTVWDWQK
>Human_8067
ADSGYLFSGSR
>Human_8068
ADSHEEGSLEK
>Human_8069
ADSHEGEVAEGK
>Human_8070
ADSHGSGSQK
>Human_8071
ADSHLVCVQNDDGNYQTQAISIHNQPR
>Human_8072
ADSHSLACWGK
>Human_8073
ADSIEIYIPEAQTR
>Human_8074
ADSIFTEEGETPAWLEQMIAHTTWR
>Human_8075
ADSIGSGR
>Human_8076
ADSIHNTYSTDHASAAPPSVTR
>Human_8077
ADSIIHIGAIFEENAAK
>Human_8078
ADSILAYHQQNVPR
>Human_8079
ADSILPVGLDR
>Human_8080
ADSIQGTAR
>Human_8081
ADSLCHHGQQGPGR
>Human_8082
ADSLCPR
>Human_8083
ADSLDCSR
>Human_8084
ADSLDSSGLSSER
>Human_8085
ADSLESTPLPSPEDR
>Human_8086
ADSLEVQQMK
>Human_8087
ADSLGCPSFTSMATYDSFLEK
>Human_8088
ADSLHLSQQEDSLPVQNFPPK
>Human_8089
ADSLLAVVK
>Human_8090
ADSLLEDITDIPK
>Human_8091
ADSLLLTAMK
>Human_8092
ADSLNVSR
>Human_8093
ADSLSPSQLLHVLR
>Human_8094
ADSLSSLVTR
>Human_8095
ADSLSSPR
>Human_8096
ADSLTLDSGLLMTSADPPLLSC
>Human_8097
ADSLTMEER
>Human_8098
ADSLTTSISESLDMPK
>Human_8099
ADSLVEGTSSR
>Human_8100
ADSLVSATEMAMFR
>Human_8101
ADSMEAK
>Human_8102
ADSMLLALQLSMAENNK
>Human_8103
ADSMLTWEK
>Human_8104
ADSMSSESTWDAWNER
>Human_8105
ADSMTSEDQEPER
>Human_8106
ADSNGNSMLSNQDAFR
>Human_8107
ADSNMPLNNSSQEVTK
>Human_8108
ADSNNLFNTGSSGPGK
>Human_8109
ADSNQDSK
>Human_8110
ADSNTTVK
>Human_8111
ADSNVSSGK
>Human_8112
ADSPAEASLASDPHELPTTSFCPNCIR
>Human_8113
ADSPAGPESSR
>Human_8114
ADSPALCR
>Human_8115
ADSPDGLAAGR
>Human_8116
ADSPLEQPEGSPLTQDDR
>Human_8117
ADSPMDDFFQCVNGK
>Human_8118
ADSPPPSYPTQQAEQAPNTCECHVCK
>Human_8119
ADSPSIDYAELLQHFEK
>Human_8120
ADSPVGVR
>Human_8121
ADSPVHMEQQSR
>Human_8122
ADSPVNGLPK
>Human_8123
ADSQAQLLLSTVVGVFTAPGLHLK
>Human_8124
ADSQDAGQETEK
>Human_8125
ADSQDEK
>Human_8126
ADSQLFCVAEER
>Human_8127
ADSQLQPHGGDLT
>Human_8128
ADSQLQPHGGDLTK
>Human_8129
ADSQTEK
>Human_8130
ADSSCLTETIGK
>Human_8131
ADSSEGPR
>Human_8132
ADSSFNFMAFFFIFGAQFVLTVIQA
>Human_8133
ADSSGHSQVGQGQSEGPR
>Human_8134
ADSSGQQAPDYR
>Human_8135
ADSSGQQGK
>Human_8136
ADSSGVGK
>Human_8137
ADSSHLSILIDPR
>Human_8138
ADSSIWVSK
>Human_8139
ADSSLSEVAFSPK
>Human_8140
ADSSPALSLR
>Human_8141
ADSSPILGPQPPDAPASGTEATR
>Human_8142
ADSSPTCK
>Human_8143
ADSSPVK
>Human_8144
ADSSSAWSAVK
>Human_8145
ADSSSILIIK
>Human_8146
ADSSSSEEESSSSEEEK
>Human_8147
ADSSSSSFFPDFGLLLYLEELNK
>Human_8148
ADSSSVDECDDSDGTEDMDEK
>Human_8149
ADSSSVLPSPLSISTK
>Human_8150
ADSSSVLPSPLSISTR
>Human_8151
ADSSTNIFNPR
>Human_8152
ADSSTQELAR
>Human_8153
ADSSTTK
>Human_8154
ADSTDIR
>Human_8155
ADSTFCITSSGLLCEFSDR
>Human_8156
ADSTQDK
>Human_8157
ADSTSDVK
>Human_8158
ADSTSLNWLLIIWQR
>Human_8159
ADSTSNAGGAK
>Human_8160
ADSTTLSK
>Human_8161
ADSTVMGGNSAGELCVFPFTFLGK
>Human_8162
ADSTVQLAPSPPK
>Human_8163
ADSTVSR
>Human_8164
ADSTYGSSSLTYTLSLLGGPEAEDPAPR
>Human_8165
ADSVANK
>Human_8166
ADSVANQGTK
>Human_8167
ADSVAWNPHK
>Human_8168
ADSVDGGSLLAPLLGLTDR
>Human_8169
ADSVDVEVR
>Human_8170
ADSVHFK
>Human_8171
ADSVILSWDVPEDNGGGEITCYSIEK
>Human_8172
ADSVLIIETVPGFPPAPPAPGAAQIR
>Human_8173
ADSVPGTYR
>Human_8174
ADSVSDR
>Human_8175
ADSVSELPAPR
>Human_8176
ADSVSSNHTLSSNATR
>Human_8177
ADSVSSSNIK
>Human_8178
ADSVVDLLSYNVQGSGETTYDHK
>Human_8179
ADSVVVLLCR
>Human_8180
ADSWPPCVLLK
>Human_8181
ADSWVEK
>Human_8182
ADSYICLCPLGFK
>Human_8183
ADSYTLAAMAYDR
>Human_8184
ADSYVLEYR
>Human_8185
ADSYYEYLLK
>Human_8186
ADTAATADAK
>Human_8187
ADTALASIPPVAEGK
>Human_8188
ADTAMQTEPDAGGR
>Human_8189
ADTAPPEEGLPGGHPLCV
>Human_8190
ADTASDTK
>Human_8191
ADTATTASAAAASAASASSDAPPFQLGK
>Human_8192
ADTAWLR
>Human_8193
ADTCIYNPLFGSDLQYTNR
>Human_8194
ADTCSFVR
>Human_8195
ADTDGGLIFR
>Human_8196
ADTDHPSR
>Human_8197
ADTDLFM
>Human_8198
ADTDLFMECEEEELEPWQK
>Human_8199
ADTDLLPEEIGK
>Human_8200
ADTDMEGSVDTR
>Human_8201
ADTDPENLPEISSQK
>Human_8202
ADTDPENLPEISSQTQR
>Human_8203
ADTDTAPASFPAPGCCENCGISFSGDGTQR
>Human_8204
ADTDTSCR
>Human_8205
ADTEEEFLAFR
>Human_8206
ADTEEMMR
>Human_8207
ADTEEVFNNSPTNQEK
>Human_8208
ADTFDLQR
>Human_8209
ADTFLEHLCLLDIDSEPVAAR
>Human_8210
ADTFLGIENLEYLQADYNLIK
>Human_8211
ADTFPQVLK
>Human_8212
ADTFTQQQLEALDR
>Human_8213
ADTGFYFCEVQNVHGSER
>Human_8214
ADTGGHGVSGGGGPGR
>Human_8215
ADTGGLGR
>Human_8216
ADTGHAFLAK
>Human_8217
ADTGLDDDIENEADISMYGK
>Human_8218
ADTGLETSTR
>Human_8219
ADTGLFSR
>Human_8220
ADTGQER
>Human_8221
ADTGSLGR
>Human_8222
ADTGSSNQDK
>Human_8223
ADTGTSILSVTSSDSECDV
>Human_8224
ADTHDEILEGLNFNLTEIPEAQIH
>Human_8225
ADTHHAR
>Human_8226
ADTHPLR
>Human_8227
ADTIATIEK
>Human_8228
ADTIDTIEK
>Human_8229
ADTIFGSGNDQWVCPNDR
>Human_8230
ADTILCLGSSLK
>Human_8231
ADTIQELQR
>Human_8232
ADTLAFEMK
>Human_8233
ADTLALR
>Human_8234
ADTLDEY
>Human_8235
ADTLDPALLR
>Human_8236
ADTLESSLEDPLR
>Human_8237
ADTLGELDLER
>Human_8238
ADTLHLESEDLEK
>Human_8239
ADTLIGEIFNSVR
>Human_8240
ADTLLGSSGR
>Human_8241
ADTLPSEFDVIVIGTGLPESIIAAACSR
>Human_8242
ADTLSLPWK
>Human_8243
ADTLSSK
>Human_8244
ADTLTDEINFLR
>Human_8245
ADTLTLEER
>Human_8246
ADTLTLK
>Human_8247
ADTLTPEECQQFK
>Human_8248
ADTLTPPEVDH
>Human_8249
ADTLTPPEVDHK
>Human_8250
ADTMQNIESTIVELGSIFQQLAHMVK
>Human_8251
ADTMTLEEK
>Human_8252
ADTNALTDIDSPQNLVTDR
>Human_8253
ADTNALTEIDSPANLVTDR
>Human_8254
ADTNAPTDIDSPK
>Human_8255
ADTNGIIK
>Human_8256
ADTNLGNILLNVLIPPNMPCTR
>Human_8257
ADTNQLADK
>Human_8258
ADTNQSLVELWGLLDCR
>Human_8259
ADTNSDR
>Human_8260
ADTNVQGNR
>Human_8261
ADTPGPEDGGVK
>Human_8262
ADTPNNATPITSSLGYPTLR
>Human_8263
ADTPNNATPITSYPTLR
>Human_8264
ADTPSLGE
>Human_8265
ADTPSLGEGPEK
>Human_8266
ADTQAQALCAQCAEK
>Human_8267
ADTQDEWTPGTAVLTSPVLVPGCPSK
>Human_8268
ADTQIDR
>Human_8269
ADTQPSR
>Human_8270
ADTQTQVAPTPTMR
>Human_8271
ADTQTYQPYNK
>Human_8272
ADTQYILPNDIGVSSLDCR
>Human_8273
ADTSAELMCAEAILDISK
>Human_8274
ADTSAHSK
>Human_8275
ADTSGPGAGAALEPPASLLEPSR
>Human_8276
ADTSHDSR
>Human_8277
ADTSLNNCEGAAGSTSEK
>Human_8278
ADTSLNTPMYFFLSNLAFVDFCYSSVITPK
>Human_8279
ADTSPPR
>Human_8280
ADTSQEICSPR
>Human_8281
ADTSQPSAR
>Human_8282
ADTSSAENILYTVGLWEAPR
>Human_8283
ADTSSHFSVDTEGYYTSMHFDCGLK
>Human_8284
ADTSSLIINNK
>Human_8285
ADTSSPEEEYK
>Human_8286
ADTSSQGALVFLSK
>Human_8287
ADTSTDK
>Human_8288
ADTSTSGK
>Human_8289
ADTSYHHL
>Human_8290
ADTTGGQEIHK
>Human_8291
ADTTHSYPVCSQ
>Human_8292
ADTTICLK
>Human_8293
ADTTPASPAR
>Human_8294
ADTTPNGPQGAGAVQFMMTNK
>Human_8295
ADTTSTVTPVPGQEK
>Human_8296
ADTTTGSAAGPPLSEDDK
>Human_8297
ADTTTGSK
>Human_8298
ADTTTILAAGAGVTIGFWINHFFQLVSK
>Human_8299
ADTTTPATSAVK
>Human_8300
ADTTTPTPTAIL
>Human_8301
ADTTTPTPTAILAPGSPASPPGSLEPK
>Human_8302
ADTTTPTTIDPIHEPPSLPPEPK
>Human_8303
ADTTTPTTSAITASR
>Human_8304
ADTVGLACEAINR
>Human_8305
ADTVIVGTVK
>Human_8306
ADTVLFEFLHTEMVAELWAHDPDPGPGGQK
>Human_8307
ADTVSHK
>Human_8308
ADTWDAK
>Human_8309
ADTYIPVGLGR
>Human_8310
ADVADVLGTALEELNR
>Human_8311
ADVAELR
>Human_8312
ADVAFAFSHFTDLSIPTTVSF
>Human_8313
ADVAFHFNPR
>Human_8314
ADVAGPSR
>Human_8315
ADVAQMVR
>Human_8316
ADVASLR
>Human_8317
ADVAVAPLTITLVR
>Human_8318
ADVAVESLIPGLEPPVPQR
>Human_8319
ADVCVVGIGAVPATGFLR
>Human_8320
ADVCVVGIVPATGFLR
>Human_8321
ADVDAATLAR
>Human_8322
ADVDAIHEYLLLK
>Human_8323
ADVDHAIEK
>Human_8324
ADVDISGPK
>Human_8325
ADVDMVDK
>Human_8326
ADVDPDTLLEWLQMGQGDER
>Human_8327
ADVDSIHPTEFCHNCWSIMHR
>Human_8328
ADVDVIVDLR
>Human_8329
ADVDVQPYAFTTK
>Human_8330
ADVDVSGPK
>Human_8331
ADVEASPGNPPDR
>Human_8332
ADVEDGEETCALASHSGSSGSK
>Human_8333
ADVEEEFLAFR
>Human_8334
ADVEEEFLALR
>Human_8335
ADVEEEIK
>Human_8336
ADVEEESLALR
>Human_8337
ADVEFATHEDAVAAMSK
>Human_8338
ADVEGELLACR
>Human_8339
ADVEGQSLR
>Human_8340
ADVELER
>Human_8341
ADVELLQAFGDILHR
>Human_8342
ADVEQNTEDNGK
>Human_8343
ADVESAK
>Human_8344
ADVFAFGIVLCELIAR
>Human_8345
ADVFHAYLSLLK
>Human_8346
ADVFHVLVIDLGGGTLDVSLLNK
>Human_8347
ADVFNSK
>Human_8348
ADVFPGNDSTASQDVANR
>Human_8349
ADVFSYALCLWEILTGEIPFAHLK
>Human_8350
ADVFSYGIILCEIIAR
>Human_8351
ADVFTAYIVLLR
>Human_8352
ADVFTWADPPNPEVK
>Human_8353
ADVGASLFFLLSLLCYIK
>Human_8354
ADVGDALETALEQLNR
>Human_8355
ADVGEFF
>Human_8356
ADVGFAMGIAGTDVAK
>Human_8357
ADVGGEAAGTSINHSQAVLQR
>Human_8358
ADVGIYAK
>Human_8359
ADVGSLR
>Human_8360
ADVHGTVQATFILK
>Human_8361
ADVIADIQTIPIQTK
>Human_8362
ADVIHGCLHSIMALLPEPK
>Human_8363
ADVIITSGGVSMGEK
>Human_8364
ADVILHK
>Human_8365
ADVILSDMAPNATGFR
>Human_8366
ADVILVFCYPK
>Human_8367
ADVINVSVNLEAFSQAISAIQALR
>Human_8368
ADVIPVHYYLIPPPTK
>Human_8369
ADVIQATGDAICIFR
>Human_8370
ADVIVLAGTVCDFR
>Human_8371
ADVLACLLFLLAFLSYNR
>Human_8372
ADVLAFPSSGFTDLAEIVSR
>Human_8373
ADVLDLHEAGGEDFAMDEDGDESIHK
>Human_8374
ADVLDVVVASTVQK
>Human_8375
ADVLEAHEAEAEEPEAGK
>Human_8376
ADVLEDSK
>Human_8377
ADVLEGTAER
>Human_8378
ADVLEMTVR
>Human_8379
ADVLFIAPR
>Human_8380
ADVLFIHGLMGAAFK
>Human_8381
ADVLGDDGSLLFEYLPR
>Human_8382
ADVLGDQLLTR
>Human_8383
ADVLGVWR
>Human_8384
ADVLIPEDLK
>Human_8385
ADVLIVYAK
>Human_8386
ADVLLLK
>Human_8387
ADVLQGSGHSAMT
>Human_8388
ADVLSEEAILK
>Human_8389
ADVLSGENAYMCAK
>Human_8390
ADVLSSFLDEK
>Human_8391
ADVLSVLR
>Human_8392
ADVLTTGAGNPVGDK
>Human_8393
ADVLVSVVNQLDMQVIVSNVPPTLVEK
>Human_8394
ADVMADR
>Human_8395
ADVMTPVVEVSLPSMEVDVEAPGAK
>Human_8396
ADVNAQDNEDHVPLHFCSR
>Human_8397
ADVNAQSSTGNTALTYACAGGYVDVVK
>Human_8398
ADVNCACVSHSGISLVTGDDFGMVK
>Human_8399
ADVNCACVTHAGLNIVTGDDFGLVK
>Human_8400
ADVNEIPLNSDPEIHR
>Human_8401
ADVNGER
>Human_8402
ADVNLPQDLGDVMK
>Human_8403
ADVNLSHSER
>Human_8404
ADVNVLTK
>Human_8405
ADVPADIR
>Human_8406
ADVPDLQSVCSCTCYR
>Human_8407
ADVPGAQR
>Human_8408
ADVPGDQR
>Human_8409
ADVPLPLDLLPSFWK
>Human_8410
ADVPVEK
>Human_8411
ADVPYILK
>Human_8412
ADVQAFSR
>Human_8413
ADVQAHGEGQEFSITCLVDEEEMK
>Human_8414
ADVQAVVSAVTLLR
>Human_8415
ADVQDWAK
>Human_8416
ADVQGPAALAPALSAPLPPEGPLSAK
>Human_8417
ADVQHLEDDR
>Human_8418
ADVQLFMDDDSYSHHSGLEYADPEK
>Human_8419
ADVQMEFIQGPK
>Human_8420
ADVQSIIGLQR
>Human_8421
ADVQTDAGCLSEPVASALIPVK
>Human_8422
ADVQWCDLSWLQPPPPSQN
>Human_8423
ADVSAFLR
>Human_8424
ADVSAWK
>Human_8425
ADVSCLWK
>Human_8426
ADVSDGEDDR
>Human_8427
ADVSEEQLQK
>Human_8428
ADVSEQVSNGPVESVTLENSPLVWK
>Human_8429
ADVSFVLFFDCNNEICIER
>Human_8430
ADVSFVLFFDCNNENSDLPSVNK
>Human_8431
ADVSHLK
>Human_8432
ADVSLPSMQGDLK
>Human_8433
ADVSLTTLLTAQASLK
>Human_8434
ADVSLYNEK
>Human_8435
ADVSQEVEEVLAESR
>Human_8436
ADVSSTGQGVIDK
>Human_8437
ADVSVPHTGENCSPR
>Human_8438
ADVTEWR
>Human_8439
ADVTINLNVR
>Human_8440
ADVTLEEK
>Human_8441
ADVTLSALNDSDANSDVVDIEGLGETPPAK
>Human_8442
ADVTPPPDGSTTHNLEVSPK
>Human_8443
ADVTTAFPTLGTDQVSELVPGK
>Human_8444
ADVTYAAMVVK
>Human_8445
ADVVAQSR
>Human_8446
ADVVDSETVVR
>Human_8447
ADVVEAWIADK
>Human_8448
ADVVELL
>Human_8449
ADVVELLLSHADCDR
>Human_8450
ADVVESWIGEK
>Human_8451
ADVVFEIQGTTVPAHR
>Human_8452
ADVVFLSPPWGGPDYATAETFDIR
>Human_8453
ADVVGAFGNTIFAVALMFSILVEAIK
>Human_8454
ADVVISAFGSVLSDPK
>Human_8455
ADVVLLCGDLNMHPEDLGCCLLK
>Human_8456
ADVVLLTASGPAVK
>Human_8457
ADVVLPAR
>Human_8458
ADVVLSAAR
>Human_8459
ADVVMVTQQSSDGWLEGVR
>Human_8460
ADVVPQQADPEFPR
>Human_8461
ADVVPVTLAPK
>Human_8462
ADVVVSGPK
>Human_8463
ADVVVVR
>Human_8464
ADVWDAGHYTCEALNQAGHSEK
>Human_8465
ADVWELGTPEGQWVPQSEPLHPINK
>Human_8466
ADVWETFQQR
>Human_8467
ADVWLIR
>Human_8468
ADVWSCGVILFALLVGALPFDDDNLR
>Human_8469
ADVWSFGVLLMEVVTYGR
>Human_8470
ADVWSLGCTVVEMLTEK
>Human_8471
ADVWSLGISLVELATGQFPYK
>Human_8472
ADVWSLGITLIEMAEIEPPHHELNPMR
>Human_8473
ADVYGSTLSAAEHPNK
>Human_8474
ADVYSFGIILQEIALR
>Human_8475
ADVYVGVDVFAR
>Human_8476
ADWAAVAGSAYHCTGFTEK
>Human_8477
ADWCISHR
>Human_8478
ADWCVWPAAQFVNFLFVPPQFR
>Human_8479
ADWDSIHEK
>Human_8480
ADWECEGQFER
>Human_8481
ADWETPSK
>Human_8482
ADWGNGR
>Human_8483
ADWLDSIR
>Human_8484
ADWLSHYWMPK
>Human_8485
ADWMFYSSHPALFLSTYLGHGLLIDYFEK
>Human_8486
ADWQYSQR
>Human_8487
ADWQYSSR
>Human_8488
ADWSGPSR
>Human_8489
ADWSSIPK
>Human_8490
ADWTPLMMACTR
>Human_8491
ADWVCGGWEAALSAPPPFCTAWVER
>Human_8492
ADWVPLELCFGIPLFSSELNR
>Human_8493
ADWVVLP
>Human_8494
ADWWTNTAHYNR
>Human_8495
ADWYGGNDR
>Human_8496
ADYACIAENK
>Human_8497
ADYADFMK
>Human_8498
ADYATAK
>Human_8499
ADYAYNGGQ
>Human_8500
ADYCPECYPDNPANR
>Human_8501
ADYDNLVLDYEQLR
>Human_8502
ADYDTLSLR
>Human_8503
ADYEIASK
>Human_8504
ADYELYNK
>Human_8505
ADYETAK
>Human_8506
ADYFAMELLDGHLYLLLDMGSGGIK
>Human_8507
ADYFAQK
>Human_8508
ADYFGACVK
>Human_8509
ADYFNMPVHMVPTELVEK
>Human_8510
ADYGQLGR
>Human_8511
ADYIPSHR
>Human_8512
ADYLIAR
>Human_8513
ADYLNPLFR
>Human_8514
ADYLPWNQPR
>Human_8515
ADYMHSAHR
>Human_8516
ADYMPETR
>Human_8517
ADYNLSQLIASPAGMR
>Human_8518
ADYNLTR
>Human_8519
ADYNSWMK
>Human_8520
ADYNVLPASENPQLR
>Human_8521
ADYPEGDGNWANYNTFGSAEAATSDDYK
>Human_8522
ADYPNIQHLLYDLHR
>Human_8523
ADYQAVDDEIEANLEEFDISEDDIDDGFR
>Human_8524
ADYSGMSSGSGLYAQK
>Human_8525
ADYSIGR
>Human_8526
ADYSSILQK
>Human_8527
ADYSYSGTP
>Human_8528
ADYTLSEK
>Human_8529
ADYTSHLR
>Human_8530
ADYVALAIVDGHLQLSYNLGSQPVVLR
>Human_8531
ADYVETVLDSTCSSTVQFLEYELNVLGTHK
>Human_8532
ADYVTAAGK
>Human_8533
ADYYLEEFK
>Human_8534
AEAAAAAGGTGLGAGASYGSAADR
>Human_8535
AEAAAAAMATPAR
>Human_8536
AEAAAAAWEK
>Human_8537
AEAAAEQSASVEVPSSNVQQHQK
>Human_8538
AEAAAGAAGILLR
>Human_8539
AEAAAGEESCGASPTPATSASPPGPTLK
>Human_8540
AEAAAGVEPPEAAPGGR
>Human_8541
AEAAALSTQCR
>Human_8542
AEAAALTETAK
>Human_8543
AEAAALVWIR
>Human_8544
AEAAAPYTVLAQSAPR
>Human_8545
AEAAASALADADADLEER
>Human_8546
AEAAATLK
>Human_8547
AEAAAVAGLSTPGSLHR
>Human_8548
AEAACAQR
>Human_8549
AEAAEAAEER
>Human_8550
AEAAEAR
>Human_8551
AEAAEGR
>Human_8552
AEAAELGLR
>Human_8553
AEAAEPEGVAPGPQGPPEVPAPLAER
>Human_8554
AEAAEQAALAANQESNIAR
>Human_8555
AEAAEVAAGAAGLGPPFGGGGDK
>Human_8556
AEAAFVLHVTDVNDNAPAFDR
>Human_8557
AEAAGHR
>Human_8558
AEAAGLGPSPEQR
>Human_8559
AEAAGLIGWLK
>Human_8560
AEAAGTGQGHR
>Human_8561
AEAAHNQR
>Human_8562
AEAALDALDK
>Human_8563
AEAALEAVR
>Human_8564
AEAALEEESR
>Human_8565
AEAALEK
>Human_8566
AEAALLHMEPVPGPLTHTPVPNSR
>Human_8567
AEAALLLAPR
>Human_8568
AEAALLLLPEAAAER
>Human_8569
AEAALPVR
>Human_8570
AEAALQSQNFNSFSVDDECLVK
>Human_8571
AEAALTAAQK
>Human_8572
AEAALVAK
>Human_8573
AEAALVGK
>Human_8574
AEAALVITPQIPMVTEEFVK
>Human_8575
AEAALVITPQLD
>Human_8576
AEAAMTAADR
>Human_8577
AEAAPESQPPASEDLEVDPPVAAK
>Human_8578
AEAAPGPMSQAAPLASDSLQK
>Human_8579
AEAAPPGPGVPPHPPGTK
>Human_8580
AEAAPPLR
>Human_8581
AEAAPTLR
>Human_8582
AEAAPVCCSAR
>Human_8583
AEAASAVLSNSPHSR
>Human_8584
AEAASGAGGTSLEGER
>Human_8585
AEAASLVSWLSSIDMK
>Human_8586
AEAASPHLSLPSGLLELCALLGAPR
>Human_8587
AEAASWGDR
>Human_8588
AEAATEACQLPTSSGDAGR
>Human_8589
AEAATGFLEQLK
>Human_8590
AEAAVESAVAGPQGR
>Human_8591
AEAAVLSGPGPPLGR
>Human_8592
AEAAVVAVAEK
>Human_8593
AEAAWQFFMSDK
>Human_8594
AEACESAR
>Human_8595
AEACFSLPFFAPLGLQGSINHK
>Human_8596
AEACFVNCVER
>Human_8597
AEACGTLCR
>Human_8598
AEACPMK
>Human_8599
AEACSQNGSLVPLQSPAR
>Human_8600
AEACVCTYNGQR
>Human_8601
AEADAGGTAK
>Human_8602
AEADAYIR
>Human_8603
AEADCEK
>Human_8604
AEADDPQDMACTPSGDSLETK
>Human_8605
AEADEIFQELEK
>Human_8606
AEADFYQIR
>Human_8607
AEADGGYELGDLAR
>Human_8608
AEADGSGQQNVGMNLTR
>Human_8609
AEADIVLLVDGSWSIGR
>Human_8610
AEADPEK
>Human_8611
AEADPQAIPK
>Human_8612
AEADSSGLAFASNSLQR
>Human_8613
AEADTDSDAQALLLGDEAPSSAISLR
>Human_8614
AEADTFMFEGHDTTASGLSWVLYHLAK
>Human_8615
AEADTFMFEGHDTTSSGISWMLFNLAK
>Human_8616
AEADTFMFGGHDTTASGLSWVLYNLAR
>Human_8617
AEADVDIILSIPMFLR
>Human_8618
AEADVIR
>Human_8619
AEADVSLPSMQGDLK
>Human_8620
AEAEAAAVHGAR
>Human_8621
AEAEAAR
>Human_8622
AEAEAASEVWCR
>Human_8623
AEAEAEAGSPR
>Human_8624
AEAEAEATTPIELISR
>Human_8625
AEAEAGAGSPTSTPAPPEALSSEMSELSAR
>Human_8626
AEAEAGSPR
>Human_8627
AEAEAHR
>Human_8628
AEAEALYQTK
>Human_8629
AEAEAPR
>Human_8630
AEAEAQAEELSFPR
>Human_8631
AEAEAQK
>Human_8632
AEAEASEDTK
>Human_8633
AEAEATAETVAEQVR
>Human_8634
AEAEAVSVLVK
>Human_8635
AEAEAWYQCR
>Human_8636
AEAEAWYQTK
>Human_8637
AEAEDAR
>Human_8638
AEAEDGLLLYCGENEHGR
>Human_8639
AEAEDSFL
>Human_8640
AEAEDTGK
>Human_8641
AEAEEAMK
>Human_8642
AEAEEDGDLQCLCVK
>Human_8643
AEAEEEEEE
>Human_8644
AEAEEHLK
>Human_8645
AEAEENEK
>Human_8646
AEAEEQEEESEEEPK
>Human_8647
AEAEEQETGSLEESTDESEEEESEEEPK
>Human_8648
AEAEESPGDPGTASPR
>Human_8649
AEAEGAGR
>Human_8650
AEAEGESLESWLNK
>Human_8651
AEAEGESLESWLTTTETLPGR
>Human_8652
AEAEGLR
>Human_8653
AEAEGSPAAEPSPFLGK
>Human_8654
AEAEGSSLLLLPPPPPPPR
>Human_8655
AEAEGVPTTPGPASGSTFR
>Human_8656
AEAEHDEHYYNAISVTTSYNLAR
>Human_8657
AEAEHQR
>Human_8658
AEAEIELLQNLLR
>Human_8659
AEAEISTSWR
>Human_8660
AEAELCAEAEETR
>Human_8661
AEAELGTFPR
>Human_8662
AEAELHK
>Human_8663
AEAELLQQQK
>Human_8664
AEAELPPK
>Human_8665
AEAELPWGLQAQQHLPR
>Human_8666
AEAENTSEVSTVLK
>Human_8667
AEAEPGADPPR
>Human_8668
AEAEQEK
>Human_8669
AEAEQGEQEDQL
>Human_8670
AEAEQMAK
>Human_8671
AEAEQNWWEGPPQDLSVHLWYAGPMER
>Human_8672
AEAEQNWWEGR
>Human_8673
AEAEQQQQER
>Human_8674
AEAEQSVTCAHCR
>Human_8675
AEAESDALPDDTVIESEALPSDIAAEAR
>Human_8676
AEAESLYQSK
>Human_8677
AEAESMYQIK
>Human_8678
AEAESPGGASESDQDGGHESPPK
>Human_8679
AEAESWYQTK
>Human_8680
AEAESWYR
>Human_8681
AEAETLPSLSITK
>Human_8682
AEAETLVSR
>Human_8683
AEAETLYQTK
>Human_8684
AEAETTLAEVMPILEAAK
>Human_8685
AEAEVWAQANER
>Human_8686
AEAEVYK
>Human_8687
AEAEWFK
>Human_8688
AEAEYIAAK
>Human_8689
AEAFFPNMVNMLVLGK
>Human_8690
AEAFGMDPAR
>Human_8691
AEAFLHQQK
>Human_8692
AEAFQLYQEAAQLDMLLEK
>Human_8693
AEAFSGR
>Human_8694
AEAFVNTWSSMGQETVEK
>Human_8695
AEAFVSMIDNGK
>Human_8696
AEAGADTVGSAQPQAVANSQSETLLGAR
>Human_8697
AEAGAEAEAEEENTNPSSSGSAHSVAK
>Human_8698
AEAGAEAGGGAGPGAEDEAGR
>Human_8699
AEAGAGIMGSVQVQVVASFQGEVLPGAK
>Human_8700
AEAGAGLSETVTETTVTVTTEPENR
>Human_8701
AEAGAGSATEFQFAGVK
>Human_8702
AEAGAGSATEFQFQNLQR
>Human_8703
AEAGAGSATEFQFR
>Human_8704
AEAGAGSATEFQFVLIAHDCSQIMSFVK
>Human_8705
AEAGAGSATEFQFVLLVSSSR
>Human_8706
AEAGDAALSVAEWLR
>Human_8707
AEAGDAVVAK
>Human_8708
AEAGDNLGALVR
>Human_8709
AEAGEAEEEAGAGSGSEAEEDALWER
>Human_8710
AEAGEAGQATAEAECHR
>Human_8711
AEAGEIIGGTECK
>Human_8712
AEAGEQPGTAER
>Human_8713
AEAGGGWEGSASYK
>Human_8714
AEAGGLPELR
>Human_8715
AEAGGSGDVPSTGQNNESCSGSSDCK
>Human_8716
AEAGILNYYR
>Human_8717
AEAGLETESPVR
>Human_8718
AEAGLGALPR
>Human_8719
AEAGLGDGHHHGDHTGQTHGPPTPPTTPK
>Human_8720
AEAGLQDGISGPATAR
>Human_8721
AEAGLSGLR
>Human_8722
AEAGMGATGSVQPQAVANSHCETLPGAK
>Human_8723
AEAGPCD
>Human_8724
AEAGPEGVAPAPEGEK
>Human_8725
AEAGPESAAGGQEEEEGEDEEELSGTK
>Human_8726
AEAGPFSWITLVR
>Human_8727
AEAGPLGVAGSAR
>Human_8728
AEAGPLQYSAETLNK
>Human_8729
AEAGPPQEESLYLWIDAHQAR
>Human_8730
AEAGPQAPPPPGTPSR
>Human_8731
AEAGPSAPPR
>Human_8732
AEAGPVEQQLLQETEK
>Human_8733
AEAGPVEQR
>Human_8734
AEAGPVTLGTTVDTTHLENPK
>Human_8735
AEAGPVTLGTTVDTTHLENVSPR
>Human_8736
AEAGSETLGR
>Human_8737
AEAGSGGPGFTFTFR
>Human_8738
AEAGSPTGGLFNTPPPTPPEQDK
>Human_8739
AEAGSQTAAGAMER
>Human_8740
AEAGSTLPENLGGGSGSEVSQR
>Human_8741
AEAGTAYIIK
>Human_8742
AEAGTGLLPATVQPFHLR
>Human_8743
AEAGVPAEFSIWTR
>Human_8744
AEAHFALIHYAGVVDYNITGWLEK
>Human_8745
AEAHFER
>Human_8746
AEAHFSLIHYAGTVDYNITGWLDK
>Human_8747
AEAHFSLIHYAGTVDYSVSGWLEK
>Human_8748
AEAHFSLVHYAGTVDYNIAGWLDK
>Human_8749
AEAHHAEL
>Human_8750
AEAHQAVAFQFTVTPDGIDLR
>Human_8751
AEAHQAVAFQFTVTPDGVDFR
>Human_8752
AEAHQAVGFR
>Human_8753
AEAIESSLEVEK
>Human_8754
AEAIGYAYPTR
>Human_8755
AEAIIVSLEENPLVK
>Human_8756
AEAIPEGK
>Human_8757
AEAIQNK
>Human_8758
AEAISLQMVK
>Human_8759
AEAISVLHEVIQQTFNLFSTK
>Human_8760
AEAITAR
>Human_8761
AEAITYADLR
>Human_8762
AEAIVYK
>Human_8763
AEALAALQAANEDLR
>Human_8764
AEALAAVDIAVSQGK
>Human_8765
AEALAAVDIVSHGK
>Human_8766
AEALAAVDIVSQSK
>Human_8767
AEALALLPCGLGMAFSQSHVMAAR
>Human_8768
AEALAQISAAFEDLEQALQQR
>Human_8769
AEALASAIASTK
>Human_8770
AEALDGAHLMQILWYDEEESLYPAVWLR
>Human_8771
AEALEAAIENLNEAK
>Human_8772
AEALEATQLYLR
>Human_8773
AEALEDLVGFK
>Human_8774
AEALEQVGLTR
>Human_8775
AEALETLQIIR
>Human_8776
AEALEVFCDMTSDGGGWIVFLR
>Human_8777
AEALFDFTGNSK
>Human_8778
AEALGDELEAQAR
>Human_8779
AEALHMCVEHSEHTQYPCMVQGCLSVVK
>Human_8780
AEALHNIWLGR
>Human_8781
AEALIQLLDVNDNDPVVK
>Human_8782
AEALITSQQPTPETLPVINK
>Human_8783
AEALLAAGSHVIILGDLNTAHR
>Human_8784
AEALLAR
>Human_8785
AEALLCSR
>Human_8786
AEALLPTQEPLK
>Human_8787
AEALLQEGELLLSPHMQK
>Human_8788
AEALLQQNGDFLVR
>Human_8789
AEALLSHAPR
>Human_8790
AEALLSQDADETQGESLESR
>Human_8791
AEALLYQILPHSVAEQLK
>Human_8792
AEALMMPLVDQLENR
>Human_8793
AEALNHSVEDIEPDLLTPR
>Human_8794
AEALNQEFLATR
>Human_8795
AEALPLALLCNGK
>Human_8796
AEALPLQR
>Human_8797
AEALPLR
>Human_8798
AEALPPEAADEGGPR
>Human_8799
AEALQADAEDGK
>Human_8800
AEALQEALGK
>Human_8801
AEALQEEVEELLR
>Human_8802
AEALQSIATDPGLYQMLPR
>Human_8803
AEALQSTFLLMSPR
>Human_8804
AEALSEPLTK
>Human_8805
AEALSSTLR
>Human_8806
AEALSTDHGEGFQR
>Human_8807
AEALTEPLNA
>Human_8808
AEALVAALQTCR
>Human_8809
AEALVDGK
>Human_8810
AEALVETGTVTLSIK
>Human_8811
AEALVLMGTK
>Human_8812
AEALWGVNTAR
>Human_8813
AEALWPR
>Human_8814
AEAMAAYLALAAQCPGFGAAR
>Human_8815
AEAMAFLQEQPFK
>Human_8816
AEAMDLGK
>Human_8817
AEAMEILLSR
>Human_8818
AEAMLGPSLSPGQDPEGGVDYK
>Human_8819
AEAMLQANHYDMDMIR
>Human_8820
AEAMNIK
>Human_8821
AEAMPSLR
>Human_8822
AEAMQEASEAVPSGMLSVLGQPQSK
>Human_8823
AEAMSGHIDQFLIATFMQLR
>Human_8824
AEAMVQAILGTQAGPALPR
>Human_8825
AEANALHHK
>Human_8826
AEANGDLK
>Human_8827
AEANPGPLNK
>Human_8828
AEANQHVVDEK
>Human_8829
AEANSLK
>Human_8830
AEANSSQTLGNATMEK
>Human_8831
AEANYLR
>Human_8832
AEAPADQGSEVTDNQR
>Human_8833
AEAPADQR
>Human_8834
AEAPAGPALGLPSPEAESGVDR
>Human_8835
AEAPALFSR
>Human_8836
AEAPAPLQPALQLAPQQ
>Human_8837
AEAPAPLQPALQLAPQQPQAR
>Human_8838
AEAPASPAPLSPLEVELDPEFEPQSR
>Human_8839
AEAPDGQGPGPQAAR
>Human_8840
AEAPEDAPGVQELYTHWLQGTDSECAGR
>Human_8841
AEAPELSPTGTR
>Human_8842
AEAPGGSWQGFAQHVPAFLEAR
>Human_8843
AEAPGLLER
>Human_8844
AEAPGPVTVVDFCGHVHR
>Human_8845
AEAPGQPLK
>Human_8846
AEAPHAPAAPSALAR
>Human_8847
AEAPLAGDPR
>Human_8848
AEAPLHDPDLDFLEVAK
>Human_8849
AEAPLITESAFDAGFEK
>Human_8850
AEAPLLTQTR
>Human_8851
AEAPLPSPK
>Human_8852
AEAPLSQR
>Human_8853
AEAPNHVTGQDIAPR
>Human_8854
AEAPPAGAER
>Human_8855
AEAPPGSK
>Human_8856
AEAPPLER
>Human_8857
AEAPPLTDVLCSHCGQSFQR
>Human_8858
AEAPPVSGTFK
>Human_8859
AEAPQGCSCENPR
>Human_8860
AEAPQQQLGIPVVK
>Human_8861
AEAPQVVEIDPDFEPLPR
>Human_8862
AEAPSPSSDMR
>Human_8863
AEAPSQVR
>Human_8864
AEAPSSPDVAPAGK
>Human_8865
AEAPSSVR
>Human_8866
AEAPTPDTQLDTEQPPR
>Human_8867
AEAPWLR
>Human_8868
AEAQALEGSPTQLPILADMLLYYCR
>Human_8869
AEAQAPDLQCSLPR
>Human_8870
AEAQAQYSAAVAK
>Human_8871
AEAQEAEDQQAR
>Human_8872
AEAQEGELLVR
>Human_8873
AEAQENGDHR
>Human_8874
AEAQGEAMR
>Human_8875
AEAQGSTTLLVSYR
>Human_8876
AEAQIAAK
>Human_8877
AEAQNHHCVPDVK
>Human_8878
AEAQPQAPAQSVEGHGQVLLISGLWK
>Human_8879
AEAQPVHQAYQMSSFEQPFR
>Human_8880
AEAQQSIIR
>Human_8881
AEAQQVEALPGPSLDQWHR
>Human_8882
AEAQSCTWMFK
>Human_8883
AEAQSGTGQLQEQK
>Human_8884
AEAQVELR
>Human_8885
AEAQVVMMGLDSAGK
>Human_8886
AEAQYLLVSNGHLPK
>Human_8887
AEASAAGADSGAAVAAHR
>Human_8888
AEASAAVR
>Human_8889
AEASAFAESIDVELR
>Human_8890
AEASAPGPGLLLAAPAAPYDAR
>Human_8891
AEASATDAGDESATSSIEGGVTDK
>Human_8892
AEASATGACGEAMAAAEGSSGPAGLTLGR
>Human_8893
AEASATLTVQEPPHFVVK
>Human_8894
AEASATLTVQVGSEPPHFVVK
>Human_8895
AEASCPICLDYLK
>Human_8896
AEASFWTAEEVDLSK
>Human_8897
AEASGCR
>Human_8898
AEASGGLGGLTR
>Human_8899
AEASHYNSDLNNLLFCCQCVDVVFYNPNLK
>Human_8900
AEASIQAGAGDGEWEESEVK
>Human_8901
AEASLER
>Human_8902
AEASLMDQMSSCDSSSDSK
>Human_8903
AEASNAGAACMGNSQHQGR
>Human_8904
AEASPEEEIYPYIR
>Human_8905
AEASPEPGPGPAAPGLPK
>Human_8906
AEASPHPGR
>Human_8907
AEASPNDTAGAR
>Human_8908
AEASPSDTWGLGISHLGHGQSEK
>Human_8909
AEASPSSAAVSSLIEK
>Human_8910
AEASQELLAQLNR
>Human_8911
AEASQLGHK
>Human_8912
AEASSANLGSGCEEK
>Human_8913
AEASSDPGAEER
>Human_8914
AEASSGDHPTDTEMK
>Human_8915
AEASSLGR
>Human_8916
AEASTGQDAPR
>Human_8917
AEASTSYAELR
>Human_8918
AEASVACSLC
>Human_8919
AEASVDASTLPVTVK
>Human_8920
AEASVSAPQATVQAR
>Human_8921
AEASWDSAVHGCPQLSR
>Human_8922
AEATAASTSR
>Human_8923
AEATDADDPETDNAALR
>Human_8924
AEATEAAR
>Human_8925
AEATEEAAPEGPGSPETPLQLLR
>Human_8926
AEATEEGDGTQTTETLVLSNK
>Human_8927
AEATEPLK
>Human_8928
AEATGEK
>Human_8929
AEATGVSWITVHGR
>Human_8930
AEATIPLVPGR
>Human_8931
AEATNAELER
>Human_8932
AEATNTGK
>Human_8933
AEATQLWGHHSQQHGCH
>Human_8934
AEATTLHVAPQGTAMAVSTFR
>Human_8935
AEATTTTTSAGAEAAEGQFDR
>Human_8936
AEATTVK
>Human_8937
AEATVIPSR
>Human_8938
AEAVAAPISPWTMAATIQAMER
>Human_8939
AEAVAAVQR
>Human_8940
AEAVALK
>Human_8941
AEAVATVVAAV
>Human_8942
AEAVATVVAAVDQAR
>Human_8943
AEAVEPDGCVQSWR
>Human_8944
AEAVESAQAGDK
>Human_8945
AEAVFFTTPPCSALK
>Human_8946
AEAVFHAPK
>Human_8947
AEAVGETLTLPGLVSADNGTYTCEASNK
>Human_8948
AEAVGVHK
>Human_8949
AEAVLIDLFGLK
>Human_8950
AEAVLLHEMDEDDLANALIWPEIQQELK
>Human_8951
AEAVLLR
>Human_8952
AEAVPAALPASR
>Human_8953
AEAVQGGWQLLQTR
>Human_8954
AEAVSTDK
>Human_8955
AEAVSVK
>Human_8956
AEAVVETK
>Human_8957
AEAVVNTVDISER
>Human_8958
AEAVYPDTVALTFDPIHQWLSCVYK
>Human_8959
AEAWDSYR
>Human_8960
AEAWEGAAVAQDLLALGYGGVPGAASR
>Human_8961
AEAWPPAQISWR
>Human_8962
AEAYESVVR
>Human_8963
AEAYGDSLDK
>Human_8964
AEAYLQLCDFSSAAQNLR
>Human_8965
AEAYPGNLTYTWYWQDENVYFQNDLK
>Human_8966
AEAYVLACTDQQYLVPK
>Human_8967
AECCASGNIDTAWSNLTHPGNK
>Human_8968
AECCCGGGR
>Human_8969
AECCFSCPQTHITHTQR
>Human_8970
AECCSPK
>Human_8971
AECDNVGSVENGK
>Human_8972
AECEILMMVGLPAAGK
>Human_8973
AECFESLSAMELAEQITLLDHVIFR
>Human_8974
AECFLQEGFYSCEAFLYK
>Human_8975
AECGASGSGSSGDSLDK
>Human_8976
AECGTTR
>Human_8977
AECGYETESHLLEPHEIPLNVNTHK
>Human_8978
AECLAMLGR
>Human_8979
AECLEDLVSFIIEEPPQDMDEK
>Human_8980
AECLEELGCLVESYGMNVCQPTPGK
>Human_8981
AECLFTLEAHSQEQK
>Human_8982
AECLLHPLPPSADDNLK
>Human_8983
AECLLNLEK
>Human_8984
AECLMDYDPR
>Human_8985
AECLNPSQPSR
>Human_8986
AECLVALGR
>Human_8987
AECMLQQAER
>Human_8988
AECMQSSR
>Human_8989
AECNELHPSVSVVQILAFILIR
>Human_8990
AECNIHTSPSPGIQVR
>Human_8991
AECNLVAILISSIDNPLDK
>Human_8992
AECNSDGESK
>Human_8993
AECPCESSGTVYQPGEVR
>Human_8994
AECPEISADLHPR
>Human_8995
AECPLCK
>Human_8996
AECPLCR
>Human_8997
AECPMHLEDFPMDAHACPLK
>Human_8998
AECPNLCFEGNLTPK
>Human_8999
AECPQPWR
>Human_9000
AECPQVPK
>Human_9001
AECPTLGEAVTDHPDR
>Human_9002
AECQLQLHNFPMDEHSCPLIFSSSTILAFR
>Human_9003
AECQLQR
>Human_9004
AECSAEQCYK
>Human_9005
AECSEDVENLNAPPAEAGYDQNK
>Human_9006
AECSIHLEVIVDR
>Human_9007
AECSNADLELLVR
>Human_9008
AECSQCSNNESK
>Human_9009
AECSQDCATCSYR
>Human_9010
AECTAEK
>Human_9011
AECTSAGCFPK
>Human_9012
AECVQSLLELGMDSNLR
>Human_9013
AECWESGGLACAER
>Human_9014
AECWSQK
>Human_9015
AEDAAEGR
>Human_9016
AEDACGGTMR
>Human_9017
AEDADEVMGK
>Human_9018
AEDADMR
>Human_9019
AEDADSSSGPLASSSLLAK
>Human_9020
AEDAEQEEGK
>Human_9021
AEDAGEVR
>Human_9022
AEDAGEYVCESR
>Human_9023
AEDAHSAQK
>Human_9024
AEDAIIALSNYR
>Human_9025
AEDAISVLLK
>Human_9026
AEDALAR
>Human_9027
AEDALFFFVNNVIPPTSATMGQLYQVW
>Human_9028
AEDALQALK
>Human_9029
AEDALQNQ
>Human_9030
AEDALSEMK
>Human_9031
AEDAPAK
>Human_9032
AEDAPGVPLR
>Human_9033
AEDAPLSSGEDPNSR
>Human_9034
AEDASGEAAAMLNNMR
>Human_9035
AEDASGR
>Human_9036
AEDAVEAIR
>Human_9037
AEDAYTSR
>Human_9038
AEDCCHFQVK
>Human_9039
AEDCEELLR
>Human_9040
AEDCEISFLPFNSSDDVQER
>Human_9041
AEDCFQLFEEASQVVER
>Human_9042
AEDCGDWDDMEK
>Human_9043
AEDCGGAHWLDR
>Human_9044
AEDCIDTK
>Human_9045
AEDCTVCWNTATIR
>Human_9046
AEDCWELQISPELLAHGR
>Human_9047
AEDDAEK
>Human_9048
AEDDAYTTFISETGK
>Human_9049
AEDDEEIDLESIDIDK
>Human_9050
AEDDFMSSQNILEK
>Human_9051
AEDDIDSSILETLVASCCNLR
>Human_9052
AEDDPYLGR
>Human_9053
AEDDQPLPGVLLSLSGGLFR
>Human_9054
AEDDSFLQWVLLLIPVTAFGLGTWQVQR
>Human_9055
AEDDTWEPDVNECAFWNHGCTLGCK
>Human_9056
AEDDTWEPEQK
>Human_9057
AEDDVVFYLVFLG
>Human_9058
AEDDVVFYLVFLGSTLR
>Human_9059
AEDEAAAVLALAER
>Human_9060
AEDEALLSEEDDPIDR
>Human_9061
AEDEAQR
>Human_9062
AEDEDIVLTPDGTR
>Human_9063
AEDEEDIR
>Human_9064
AEDEEDYTEPVADNETDYVEVMEQVLAK
>Human_9065
AEDEEEEEAK
>Human_9066
AEDEEEINAELTAK
>Human_9067
AEDEEELLR
>Human_9068
AEDEEETTFR
>Human_9069
AEDEGDLDTNSWPAPNK
>Human_9070
AEDEGEGGR
>Human_9071
AEDEGGAR
>Human_9072
AEDELAK
>Human_9073
AEDELLDLQDK
>Human_9074
AEDEMDLDR
>Human_9075
AEDEMQK
>Human_9076
AEDEMSR
>Human_9077
AEDENETLR
>Human_9078
AEDEPDAK
>Human_9079
AEDEPSGALLK
>Human_9080
AEDEQEEGQPVR
>Human_9081
AEDEVDFR
>Human_9082
AEDEVQI
>Human_9083
AEDEVQR
>Human_9084
AEDEYEHEVDWWSK
>Human_9085
AEDEYVNEPLYLNTFANTLGK
>Human_9086
AEDFGNR
>Human_9087
AEDFGVLSPMHPNSVQGVDDMIR
>Human_9088
AEDFIVDVINMDYGMQEK
>Human_9089
AEDFIVDVSQLLPEK
>Human_9090
AEDFLVK
>Human_9091
AEDFPCGTELR
>Human_9092
AEDFQGNDLDNDPNR
>Human_9093
AEDFQIEGYNPHPTIK
>Human_9094
AEDFTPVFMAPPVHYPR
>Human_9095
AEDFVFEFR
>Human_9096
AEDGAGLEAR
>Human_9097
AEDGATPSPSNETPK
>Human_9098
AEDGDPFAK
>Human_9099
AEDGENDAIK
>Human_9100
AEDGENYDIK
>Human_9101
AEDGGGQFTTIR
>Human_9102
AEDGGIFHCVASNIASIR
>Human_9103
AEDGHAVAK
>Human_9104
AEDGIVLDLPLYPAHPQDFHEVEDLIK
>Human_9105
AEDGLCR
>Human_9106
AEDGLPK
>Human_9107
AEDGLWLR
>Human_9108
AEDGMQCLQLK
>Human_9109
AEDGPALPPPPPPPLPAAPPAPEFPWMK
>Human_9110
AEDGPGASLALR
>Human_9111
AEDGQGDSGISSHFQPWPK
>Human_9112
AEDGSECDPDQEEEEEEEEK
>Human_9113
AEDGSSSK
>Human_9114
AEDGSVIDYELIDQDAQDLYDAGVK
>Human_9115
AEDGSVIDYELIDQDAR
>Human_9116
AEDGVSDCELLAGTLAEQEK
>Human_9117
AEDHAAEFQR
>Human_9118
AEDHACQNACK
>Human_9119
AEDHEFSK
>Human_9120
AEDHFSVIDFNQNIR
>Human_9121
AEDHYWGQDSSSQK
>Human_9122
AEDIANDALSPEEQEECK
>Human_9123
AEDIDFK
>Human_9124
AEDIDIETPGSILVNTNLR
>Human_9125
AEDIENDALSPEEQEECK
>Human_9126
AEDIENDALSPEEQEECR
>Human_9127
AEDIENDAVFPEEQEECK
>Human_9128
AEDIEQMR
>Human_9129
AEDILPTYDQEDR
>Human_9130
AEDIMEK
>Human_9131
AEDIPQMDDAFSQTVK
>Human_9132
AEDIPSLK
>Human_9133
AEDLAEDSGSSLYGR
>Human_9134
AEDLASGILR
>Human_9135
AEDLDACNLK
>Human_9136
AEDLDDLLYAAEILEIEYLE
>Human_9137
AEDLDDLLYAAEILEIEYLEEQCLK
>Human_9138
AEDLDELLDEVESK
>Human_9139
AEDLEQLGGLLAAAAVAAPLSAPPSR
>Human_9140
AEDLFQDAYYQSPETR
>Human_9141
AEDLFVEFAHK
>Human_9142
AEDLGLK
>Human_9143
AEDLGLSFGETASVEMLPEHGSCR
>Human_9144
AEDLGSK
>Human_9145
AEDLHLLQGK
>Human_9146
AEDLILK
>Human_9147
AEDLIQK
>Human_9148
AEDLLNR
>Human_9149
AEDLLPEAASLSENLDISK
>Human_9150
AEDLLSDSSEPPGLNQVSSEVTSQLYASLR
>Human_9151
AEDLMSQVQTLMQK
>Human_9152
AEDLNIAPR
>Human_9153
AEDLNSR
>Human_9154
AEDLNTR
>Human_9155
AEDLPLR
>Human_9156
AEDLPMR
>Human_9157
AEDLPQMDDAVMDNVK
>Human_9158
AEDLPVQAR
>Human_9159
AEDLQVPGDVK
>Human_9160
AEDLQVPGDVTCFER
>Human_9161
AEDLSAATSYTEDDFYCPVCQEVLK
>Human_9162
AEDLSAEQHR
>Human_9163
AEDLSATVTDVVEGQEYSFR
>Human_9164
AEDLSLGVEWLSR
>Human_9165
AEDLSLGVTR
>Human_9166
AEDLSSLNGQLQ
>Human_9167
AEDLSSLNGQLQLLIK
>Human_9168
AEDLSSLNGQLQSEVTLLR
>Human_9169
AEDLSVILK
>Human_9170
AEDLVGK
>Human_9171
AEDLVIGALESAFQECDEVIGR
>Human_9172
AEDLVPTLVSR
>Human_9173
AEDLYMVDMFR
>Human_9174
AEDMAELTCLNEASVLHNLR
>Human_9175
AEDMAMYYCAR
>Human_9176
AEDMAVYYCAR
>Human_9177
AEDMAVYYCTR
>Human_9178
AEDMAVYYCVR
>Human_9179
AEDMDLEWR
>Human_9180
AEDMEGK
>Human_9181
AEDMETK
>Human_9182
AEDMLSEDTDADR
>Human_9183
AEDMYSAQSHQAATPPK
>Human_9184
AEDNADTLALVFEAPNQEK
>Human_9185
AEDNDSYASEIK
>Human_9186
AEDNEAK
>Human_9187
AEDNFEDIITK
>Human_9188
AEDNFNL
>Human_9189
AEDNFNLEK
>Human_9190
AEDNGCR
>Human_9191
AEDNGVLICEYVDQDSYR
>Human_9192
AEDNLLALGLK
>Human_9193
AEDNSCPFR
>Human_9194
AEDNVCVK
>Human_9195
AEDPNDQIPGSPGPWLVPSEER
>Human_9196
AEDPPWFEGLESR
>Human_9197
AEDPSQPDSAGYTALHYASR
>Human_9198
AEDPVFLPSPPSK
>Human_9199
AEDQDSPHR
>Human_9200
AEDQGQYTCK
>Human_9201
AEDQGSPQWHDLATVIIHVYPSDR
>Human_9202
AEDQGVHPQAALLVLTVVIEK
>Human_9203
AEDQHFESFVFSR
>Human_9204
AEDQHLVEMEDTLNK
>Human_9205
AEDQLWTAPELLR
>Human_9206
AEDQTESSCESHR
>Human_9207
AEDQTSPVVTTR
>Human_9208
AEDQVLMR
>Human_9209
AEDQVYDAAVR
>Human_9210
AEDSAPGK
>Human_9211
AEDSDATGHEWK
>Human_9212
AEDSDSEPEPEDNVR
>Human_9213
AEDSDVGENTDMTYHLK
>Human_9214
AEDSGEYHCVYHFVSAPK
>Human_9215
AEDSGQR
>Human_9216
AEDSIAAK
>Human_9217
AEDSICLADSK
>Human_9218
AEDSIQQASEPLK
>Human_9219
AEDSLLAAEEAAAK
>Human_9220
AEDSNTHR
>Human_9221
AEDSPEGYEK
>Human_9222
AEDSQFSESDAALQEELSSPETAR
>Human_9223
AEDSSESR
>Human_9224
AEDSSSSPVDASK
>Human_9225
AEDSVLLK
>Human_9226
AEDSWPSDMCK
>Human_9227
AEDTAGQTALTVMR
>Human_9228
AEDTALYHCAR
>Human_9229
AEDTALYYCAK
>Human_9230
AEDTAVYYCAK
>Human_9231
AEDTAVYYCAR
>Human_9232
AEDTAVYYCK
>Human_9233
AEDTAVYYCV
>Human_9234
AEDTAVYYCVK
>Human_9235
AEDTAVYYCVR
>Human_9236
AEDTDFSVK
>Human_9237
AEDTISILPDDPR
>Human_9238
AEDTLFQAPPALANGAHPGR
>Human_9239
AEDTNSAQR
>Human_9240
AEDTTCEIGTGILSLSNVSK
>Human_9241
AEDTVTVENVLK
>Human_9242
AEDTWTNSCIPEIITTK
>Human_9243
AEDTYSHK
>Human_9244
AEDVDLEWFASSTQSYILR
>Human_9245
AEDVGTAQR
>Human_9246
AEDVGYQSSSR
>Human_9247
AEDVGYR
>Human_9248
AEDVLER
>Human_9249
AEDVMTMDGLLYDLTEK
>Human_9250
AEDVPVR
>Human_9251
AEDVSSAAPSPR
>Human_9252
AEDVSSVESTFSLFGK
>Human_9253
AEDVVYLSR
>Human_9254
AEDWEVK
>Human_9255
AEDWLDCPALGPGWK
>Human_9256
AEDYDEGENGR
>Human_9257
AEDYDVVK
>Human_9258
AEDYEENLQVMR
>Human_9259
AEDYEVLYTIGTGSYGR
>Human_9260
AEDYEVVK
>Human_9261
AEDYGEHHLAVLTNLGDIQVVSLPLLK
>Human_9262
AEDYGPVEVISHWHPNITINIVDDHTPWVK
>Human_9263
AEDYPIDLYYLMDLSYSMK
>Human_9264
AEDYTLTMPYAHCK
>Human_9265
AEEAAGPGAAALQR
>Human_9266
AEEAAGQLR
>Human_9267
AEEAAPAAPPGPK
>Human_9268
AEEAAQENASDYLAIPSENK
>Human_9269
AEEAAQNISDDQER
>Human_9270
AEEAATAAGADGER
>Human_9271
AEEAAVVAEQEDLLR
>Human_9272
AEEACEDYSGCYEWK
>Human_9273
AEEADHEVLDQK
>Human_9274
AEEAEAQK
>Human_9275
AEEAEELR
>Human_9276
AEEAEELSIK
>Human_9277
AEEAEPITFPSGGGK
>Human_9278
AEEAGAELQADLR
>Human_9279
AEEAGAPGGPR
>Human_9280
AEEAGAR
>Human_9281
AEEAGCSPK
>Human_9282
AEEAGEGR
>Human_9283
AEEAGGEEGK
>Human_9284
AEEAGGTR
>Human_9285
AEEAGIGDTPSLEDEAAGHVTQAR
>Human_9286
AEEAGSAPR
>Human_9287
AEEAHQPK
>Human_9288
AEEALAHMGSSVFSGITLTK
>Human_9289
AEEALAMAR
>Human_9290
AEEALSAHYSEVPYGDPR
>Human_9291
AEEALSDLR
>Human_9292
AEEAMATYR
>Human_9293
AEEAMELYHIALFLEFNMLAQACLPFVLQR
>Human_9294
AEEAMELYHIALFLEFNMLAQGK
>Human_9295
AEEANSK
>Human_9296
AEEAPEK
>Human_9297
AEEAQALK
>Human_9298
AEEASGEK
>Human_9299
AEEASHWLWSR
>Human_9300
AEEASLQDSLSK
>Human_9301
AEEASSWGQFGLSSR
>Human_9302
AEEATEAQEVVEATPEGACTEPR
>Human_9303
AEEAVAAVMVASCPNHPSR
>Human_9304
AEEAVAQSSVTFFGTGGAR
>Human_9305
AEEAVEMLK
>Human_9306
AEEAVNEVK
>Human_9307
AEEAVTFK
>Human_9308
AEEAVVSIQDITVNYFK
>Human_9309
AEEAWAQMEE
>Human_9310
AEECAGGEGGGGPR
>Human_9311
AEECASIPTLLSLFK
>Human_9312
AEECDSR
>Human_9313
AEECDTITLNCPR
>Human_9314
AEECETWIDR
>Human_9315
AEECIGLCR
>Human_9316
AEECYYDENVAR
>Human_9317
AEEDAALQAK
>Human_9318
AEEDAQFNFNK
>Human_9319
AEEDAQR
>Human_9320
AEEDASPAWPR
>Human_9321
AEEDEDK
>Human_9322
AEEDEEAER
>Human_9323
AEEDEEEEEAK
>Human_9324
AEEDEFIILACDGIWDVMSNEELCEYVK
>Human_9325
AEEDEILNR
>Human_9326
AEEDGLSK
>Human_9327
AEEDLSITVHATCENEEEMDNLK
>Human_9328
AEEDLTFEEDDEMAAVMGFSGFGSTK
>Human_9329
AEEDMDEAIEK
>Human_9330
AEEDPAK
>Human_9331
AEEDPEAADSGEPQNK
>Human_9332
AEEDPEAADSGGEEAER
>Human_9333
AEEDPFR
>Human_9334
AEEDPMEDPYELK
>Human_9335
AEEDQGECSR
>Human_9336
AEEDSGGNLGALR
>Human_9337
AEEDTQFNYHR
>Human_9338
AEEDVEPECIMEK
>Human_9339
AEEDVESGEDAGASR
>Human_9340
AEEEAASLPDEGFVAFTANENCVLPDK
>Human_9341
AEEEAATPGGGVER
>Human_9342
AEEEAAVVAASSSK
>Human_9343
AEEEAEAK
>Human_9344
AEEEALR
>Human_9345
AEEEAPK
>Human_9346
AEEEAQSLFVTECIK
>Human_9347
AEEEDDDIK
>Human_9348
AEEEDEDEDEDVSDICIVK
>Human_9349
AEEEDEK
>Human_9350
AEEEDLAAVPFLASDNEEEEDEK
>Human_9351
AEEEEASTEEEDK
>Human_9352
AEEEEDQDEGIK
>Human_9353
AEEEEEEEDSEVQGEQPK
>Human_9354
AEEEEEIDIDLTAPETEK
>Human_9355
AEEEEEINAELTAK
>Human_9356
AEEEEGEGEGEEK
>Human_9357
AEEEELAR
>Human_9358
AEEEETAALTEK
>Human_9359
AEEEEVIIGSWFWEEEASPEAVAGVGFESK
>Human_9360
AEEEFFDIIFAELK
>Human_9361
AEEEFNIEK
>Human_9362
AEEEFNK
>Human_9363
AEEEFQK
>Human_9364
AEEEGLPAK
>Human_9365
AEEEGPPVELR
>Human_9366
AEEEGVAEEEGVNK
>Human_9367
AEEEGVK
>Human_9368
AEEEGYFEAFK
>Human_9369
AEEEHGVYVYDLMATVVHILDSR
>Human_9370
AEEEHLGILGPQLHADVGDK
>Human_9371
AEEEHLSSSGGLAK
>Human_9372
AEEEIMK
>Human_9373
AEEEIQK
>Human_9374
AEEELAAGDLGPSPK
>Human_9375
AEEELDPVTLHNQALMNMDAR
>Human_9376
AEEELGELEAK
>Human_9377
AEEELLLHDTR
>Human_9378
AEEELLLK
>Human_9379
AEEELQDIK
>Human_9380
AEEELQELR
>Human_9381
AEEELSIDK
>Human_9382
AEEEMLENVSLVCPK
>Human_9383
AEEENEFQIPGR
>Human_9384
AEEEQAGSAPGAGSTATK
>Human_9385
AEEEQLQSCK
>Human_9386
AEEEQTCPVPQEEEEEVR
>Human_9387
AEEESDQEAER
>Human_9388
AEEESER
>Human_9389
AEEETDEEK
>Human_9390
AEEETEEK
>Human_9391
AEEEVAAAYADELVR
>Human_9392
AEEEVAK
>Human_9393
AEEEVLDVLR
>Human_9394
AEEFAVFSPFMVAQYVLEVQK
>Human_9395
AEEFDQIK
>Human_9396
AEEFIGAGEQAR
>Human_9397
AEEFILAMHLTDMAK
>Human_9398
AEEFLTASQEAL
>Human_9399
AEEFSEAQDMYYLETSAK
>Human_9400
AEEFVTLK
>Human_9401
AEEFVVLSQEPSVTETIAPK
>Human_9402
AEEFYYPPWK
>Human_9403
AEEGAAALGGALFLLLFALGVR
>Human_9404
AEEGAILK
>Human_9405
AEEGASYR
>Human_9406
AEEGAVAVCVR
>Human_9407
AEEGDADEK
>Human_9408
AEEGDILAECINSAMPK
>Human_9409
AEEGDIPYHAPQQVR
>Human_9410
AEEGDLLVNPDQPR
>Human_9411
AEEGDVDEADVFLAFAQGPSPPR
>Human_9412
AEEGETETEVR
>Human_9413
AEEGFTQVTR
>Human_9414
AEEGGDPEAAAR
>Human_9415
AEEGGEGATVPSAAATTTEVVTEVELLLYK
>Human_9416
AEEGGETEAQK
>Human_9417
AEEGGGGGEGAAQGAAAEPGAGPAR
>Human_9418
AEEGIAAGGVMDVNTALQEVLK
>Human_9419
AEEGILK
>Human_9420
AEEGLNFPTYDGK
>Human_9421
AEEGLQAQGEAPGLMDVQIPTAEEQK
>Human_9422
AEEGNHEWICR
>Human_9423
AEEGPNASSGFMK
>Human_9424
AEEGQDVCLEVETGR
>Human_9425
AEEGQSTPR
>Human_9426
AEEGSVQAITEGK
>Human_9427
AEEGTYECTAVSR
>Human_9428
AEEHEESQGPVGMETETINQQLNMFK
>Human_9429
AEEHFQK
>Human_9430
AEEHILK
>Human_9431
AEEHIYR
>Human_9432
AEEHMDLR
>Human_9433
AEEHNIVFMPVIGK
>Human_9434
AEEHTVDPEGQCLSS
>Human_9435
AEEHTVVLTVTGEPCHFPFQYHR
>Human_9436
AEEIADK
>Human_9437
AEEIALLIQR
>Human_9438
AEEIANEMIEAAK
>Human_9439
AEEIDAK
>Human_9440
AEEIDPVYFDLHPGQGHTK
>Human_9441
AEEIEHYAR
>Human_9442
AEEIENR
>Human_9443
AEEIEQLHEVIEK
>Human_9444
AEEIESR
>Human_9445
AEEIETR
>Human_9446
AEEIFNCHLQR
>Human_9447
AEEIFNLLQDLMQCNSINVMEEPVIITR
>Human_9448
AEEIFSLDEDVLPK
>Human_9449
AEEIGPAIQDAYMHITSVLK
>Human_9450
AEEIHISR
>Human_9451
AEEIHQFR
>Human_9452
AEEILEK
>Human_9453
AEEILQTYLK
>Human_9454
AEEILSR
>Human_9455
AEEIMAAAEK
>Human_9456
AEEIQEESGVLNLLPSLQHSQHSEWPDAGA
>Human_9457
AEEISGLSATFAEIFLEIIQSSLPEGVR
>Human_9458
AEEITIPADVTPEK
>Human_9459
AEEITIPADVTPER
>Human_9460
AEEITSDAAYVIQDLATLFEELQR
>Human_9461
AEEIVAAQEK
>Human_9462
AEEIWQQSVIGDYLAR
>Human_9463
AEEIYPIK
>Human_9464
AEELAAR
>Human_9465
AEELAQMWK
>Human_9466
AEELCPGYSNPNYMYLAK
>Human_9467
AEELCSQVNEGVR
>Human_9468
AEELDLQSTEITGEEELGSR
>Human_9469
AEELEEELEAER
>Human_9470
AEELELESEEGATR
>Human_9471
AEELENELHHLEK
>Human_9472
AEELESR
>Human_9473
AEELEYSCEK
>Human_9474
AEELFLWVPR
>Human_9475
AEELFNMLQEIMQNNSINVVEEPVVER
>Human_9476
AEELFSK
>Human_9477
AEELGGPSGPGSSR
>Human_9478
AEELGLPILGVLR
>Human_9479
AEELGQELK
>Human_9480
AEELHYPLGER
>Human_9481
AEELIENEEPVVLTDTNLVYPALK
>Human_9482
AEELIHLITGEFSK
>Human_9483
AEELILK
>Human_9484
AEELIQEIQR
>Human_9485
AEELIQQEHADQAEIR
>Human_9486
AEELLAAAAQR
>Human_9487
AEELLAEEK
>Human_9488
AEELLDGILDK
>Human_9489
AEELLLK
>Human_9490
AEELLLLPGNPGGAFLIR
>Human_9491
AEELLLQQQQLALQLELEMQEK
>Human_9492
AEELLLR
>Human_9493
AEELLQELR
>Human_9494
AEELLQLPDTK
>Human_9495
AEELLSK
>Human_9496
AEELLSR
>Human_9497
AEELLWR
>Human_9498
AEELMACAGLTSPR
>Human_9499
AEELNGEINK
>Human_9500
AEELPSEK
>Human_9501
AEELQATYER
>Human_9502
AEELQEAER
>Human_9503
AEELQEAK
>Human_9504
AEELQEIYEVSDMYQLTSLFEECSR
>Human_9505
AEELQPGFSK
>Human_9506
AEELSFVAGAPR
>Human_9507
AEELSIQVSCR
>Human_9508
AEELSNQLATR
>Human_9509
AEELSPAALSPLLEPIR
>Human_9510
AEELSPAALSPSLEPIR
>Human_9511
AEELTQTNMQLQNEVSMLK
>Human_9512
AEELTSQNIQLSNEVTLLR
>Human_9513
AEELVGQELPYSLTSDNCEHFVNHLR
>Human_9514
AEELVGQEVLYK
>Human_9515
AEELVLER
>Human_9516
AEELVNTAPLTGVPQHVPVR
>Human_9517
AEELVYETVIK
>Human_9518
AEELYEK
>Human_9519
AEELYER
>Human_9520
AEELYIGVTVNVNGYLFR
>Human_9521
AEELYQK
>Human_9522
AEEMALSLTR
>Human_9523
AEEMDTEDR
>Human_9524
AEEMESSLEASFSSSGAVSGASGFLPPAR
>Human_9525
AEEMGNPDASYNLGVLHLDGIFPGVPGR
>Human_9526
AEEMLEK
>Human_9527
AEEMLSK
>Human_9528
AEEMNPYHNLESGMANLLK
>Human_9529
AEEMQENYQR
>Human_9530
AEENALQQK
>Human_9531
AEENAQR
>Human_9532
AEENASQEEEEAAEDEGGEEDLASELR
>Human_9533
AEENCLQTVNELMAK
>Human_9534
AEENFEFLIVSSTGQTWHFEAASFEER
>Human_9535
AEENFQK
>Human_9536
AEENGSHSFMHSMDPQLER
>Human_9537
AEENHTMK
>Human_9538
AEENITESCQUR
>Human_9539
AEENLLMVLGTDMSDR
>Human_9540
AEENTDQASPQEDYAGFER
>Human_9541
AEEPAASFSQPGSMGLDK
>Human_9542
AEEPAQK
>Human_9543
AEEPAQR
>Human_9544
AEEPAVGTSGLIFR
>Human_9545
AEEPCAPGAPSALGAQR
>Human_9546
AEEPDNFSSK
>Human_9547
AEEPEEEEEVVEAEEETWAR
>Human_9548
AEEPEEGHQGEGESHHCCPGR
>Human_9549
AEEPEGK
>Human_9550
AEEPGDR
>Human_9551
AEEPGGHAYETPR
>Human_9552
AEEPGLR
>Human_9553
AEEPGSR
>Human_9554
AEEPIHATMDPQR
>Human_9555
AEEPLAAVTPAVGLDLGMDTR
>Human_9556
AEEPMATEPAPAGAPGDLGSQPPAAK
>Human_9557
AEEPPSPPVPK
>Human_9558
AEEPPSQLDQDTQVQDMDEGSDDEEEGQK
>Human_9559
AEEPPTPALPNPGQLSR
>Human_9560
AEEPSDLIGPEAPK
>Human_9561
AEEPTAGGSLELPGR
>Human_9562
AEEPVLR
>Human_9563
AEEPVVYQK
>Human_9564
AEEQAQR
>Human_9565
AEEQAVR
>Human_9566
AEEQCQEHQELDCTSGMK
>Human_9567
AEEQDLSEVELSPVGSEEPR
>Human_9568
AEEQEEK
>Human_9569
AEEQEFTQLCK
>Human_9570
AEEQFATQEK
>Human_9571
AEEQFLEHWLNPHCK
>Human_9572
AEEQGTQESTEWGFNTSAMPF
>Human_9573
AEEQGTQLWDPTK
>Human_9574
AEEQHEK
>Human_9575
AEEQLALATSMK
>Human_9576
AEEQLLSK
>Human_9577
AEEQMLK
>Human_9578
AEEQPQVELFVK
>Human_9579
AEEQPSTSTEK
>Human_9580
AEEQPVEPDGPLPGSDNNQEK
>Human_9581
AEEQQLPPPLSPPSPSTPNHR
>Human_9582
AEEQTWQMLFYLGVDALR
>Human_9583
AEEQVAR
>Human_9584
AEEQVNR
>Human_9585
AEEQVQATR
>Human_9586
AEEQWQR
>Human_9587
AEEQYSLCQELCSELAQDLQK
>Human_9588
AEESAVEGTSHPTAWLSTALPTSR
>Human_9589
AEESGMPLTQGHLTFR
>Human_9590
AEESGSEQATVDAWLQR
>Human_9591
AEESHLLEQCQGLDAAVAQLTK
>Human_9592
AEESHSK
>Human_9593
AEESIEDIYANIPDLPK
>Human_9594
AEESLVGPGPR
>Human_9595
AEESMGIGSEEK
>Human_9596
AEESPAEIIIQVK
>Human_9597
AEESPTEELK
>Human_9598
AEESQMK
>Human_9599
AEESSCTR
>Human_9600
AEESSEK
>Human_9601
AEESSSSSSSSSPTAATSQQQQLK
>Human_9602
AEESTAIIAVVQK
>Human_9603
AEESTQSK
>Human_9604
AEETCAPSVSYFK
>Human_9605
AEETEQMIEK
>Human_9606
AEETGEESFSVQNGSIHQK
>Human_9607
AEETGGGK
>Human_9608
AEETGQR
>Human_9609
AEETGQSK
>Human_9610
AEETHSSLSQELQAR
>Human_9611
AEETIVPLMAEPK
>Human_9612
AEETLEAWR
>Human_9613
AEETLEK
>Human_9614
AEETMEQPLWIPR
>Human_9615
AEETNTVEVITSAPGAMLASWAR
>Human_9616
AEETQAIADDAQR
>Human_9617
AEETQGNVDEASLK
>Human_9618
AEETQHNK
>Human_9619
AEETSSK
>Human_9620
AEETSSPVIGELWSPDQTAEASHVSR
>Human_9621
AEETTASCGLPCLR
>Human_9622
AEEVAIK
>Human_9623
AEEVATFFAK
>Human_9624
AEEVCIQISNDYEAK
>Human_9625
AEEVCLPTCQHPCQDK
>Human_9626
AEEVDVTK
>Human_9627
AEEVEDETVELDVSDEEMAR
>Human_9628
AEEVELYLEK
>Human_9629
AEEVESMSK
>Human_9630
AEEVEYYYR
>Human_9631
AEEVFEVK
>Human_9632
AEEVFTLPER
>Human_9633
AEEVFYAVK
>Human_9634
AEEVIIADFCFLR
>Human_9635
AEEVILAEDETDGEQR
>Human_9636
AEEVISDFDMTLSR
>Human_9637
AEEVLSLEK
>Human_9638
AEEVLSLHCGPWDDEIQELQK
>Human_9639
AEEVMLAEEDR
>Human_9640
AEEVMLAEENK
>Human_9641
AEEVPGEGSLFLQAETR
>Human_9642
AEEVQAWAQR
>Human_9643
AEEVSTLMK
>Human_9644
AEEVVSFVK
>Human_9645
AEEVVVR
>Human_9646
AEEVVVVAK
>Human_9647
AEEVWMK
>Human_9648
AEEVYAQLQK
>Human_9649
AEEWASK
>Human_9650
AEEWGEPDADTR
>Human_9651
AEEWGVQYVETSAK
>Human_9652
AEEWHGR
>Human_9653
AEEWLNLLLEYQK
>Human_9654
AEEWMVPQGMPEGLVPE
>Human_9655
AEEWPWNR
>Human_9656
AEEWQECTK
>Human_9657
AEEYDEK
>Human_9658
AEEYEFLTPVEEAPK
>Human_9659
AEEYFLLK
>Human_9660
AEEYFQWSK
>Human_9661
AEEYILGDFCFLR
>Human_9662
AEEYLILEK
>Human_9663
AEEYLQQAAQMDYLNPNVWGLK
>Human_9664
AEEYTEETEER
>Human_9665
AEEYVQQK
>Human_9666
AEFAAPSTDAPDK
>Human_9667
AEFAESLGLK
>Human_9668
AEFAEVSK
>Human_9669
AEFAEYASVDR
>Human_9670
AEFALDLILYCGCEGWEPEYGGFTSYIAK
>Human_9671
AEFASCR
>Human_9672
AEFASSAEYPPAFQYETVVK
>Human_9673
AEFCEACQEGIVHWK
>Human_9674
AEFCFVMNAGMR
>Human_9675
AEFCWVCLGPWEPHGSAWYNCNR
>Human_9676
AEFDDLQR
>Human_9677
AEFDIHR
>Human_9678
AEFDQLR
>Human_9679
AEFEALESEER
>Human_9680
AEFEALYQVNLSALPPPPILR
>Human_9681
AEFEDQDDEAR
>Human_9682
AEFEDSDTETSSSETSDDDAWK
>Human_9683
AEFEEQNVR
>Human_9684
AEFEQIVLGK
>Human_9685
AEFESFPGLPLPPPPVDEK
>Human_9686
AEFEVHEVYAVDVLVSSGEGK
>Human_9687
AEFFADVVPAVR
>Human_9688
AEFFCQLYK
>Human_9689
AEFFFYALGMDGDFNPSAGWLTR
>Human_9690
AEFFQHLIEDR
>Human_9691
AEFFSNK
>Human_9692
AEFFSSENVK
>Human_9693
AEFGDFDIK
>Human_9694
AEFGGGTR
>Human_9695
AEFGLLQR
>Human_9696
AEFGPPGPGAGSR
>Human_9697
AEFGQGGSLPILLDDVR
>Human_9698
AEFGSLGPLLCSQVVK
>Human_9699
AEFHHSIMSQYK
>Human_9700
AEFHLAELQAK
>Human_9701
AEFHPCL
>Human_9702
AEFHQHLEEK
>Human_9703
AEFHQSVISR
>Human_9704
AEFIATR
>Human_9705
AEFIFEWLR
>Human_9706
AEFILDSTHHK
>Human_9707
AEFIPHLESEDDTSYFDTR
>Human_9708
AEFIPQLESEDDTSYFDTR
>Human_9709
AEFIQDGR
>Human_9710
AEFIQEDQNMFPQDSSYYSIANK
>Human_9711
AEFIVGGK
>Human_9712
AEFLAGTR
>Human_9713
AEFLAGVR
>Human_9714
AEFLALEIAEER
>Human_9715
AEFLDDQETR
>Human_9716
AEFLDLGYELMER
>Human_9717
AEFLEDLK
>Human_9718
AEFLGSGLLQHNCK
>Human_9719
AEFLILLHMLQR
>Human_9720
AEFLMIPAGLNTLNVPGCHR
>Human_9721
AEFLPTDHSLSEFEFDVIIGADGR
>Human_9722
AEFLSLNQPPK
>Human_9723
AEFMCHMK
>Human_9724
AEFMDYTSSQCGK
>Human_9725
AEFNITLIHPK
>Human_9726
AEFNLTTYR
>Human_9727
AEFNQVVLGDSAK
>Human_9728
AEFNYSVGFK
>Human_9729
AEFPEEAR
>Human_9730
AEFPEHATHLK
>Human_9731
AEFPELAAFASTQR
>Human_9732
AEFPGAEAPVPR
>Human_9733
AEFPHLGFQSWK
>Human_9734
AEFPSGSAPR
>Human_9735
AEFPSYLLGGR
>Human_9736
AEFQANR
>Human_9737
AEFQDALEK
>Human_9738
AEFQEEAK
>Human_9739
AEFQILDNVDSTGELIVR
>Human_9740
AEFQTNR
>Human_9741
AEFQVLR
>Human_9742
AEFSAGAWSEPR
>Human_9743
AEFSDQK
>Human_9744
AEFSGECSNLADR
>Human_9745
AEFSPAQFSGPK
>Human_9746
AEFSSSLNLTETQVK
>Human_9747
AEFSSSLSLTETQVK
>Human_9748
AEFSSTSLPQFWLSSAVNSSSTDPER
>Human_9749
AEFTIISTSWVPPNLR
>Human_9750
AEFTQHPEK
>Human_9751
AEFTQMWR
>Human_9752
AEFTSPPSLFK
>Human_9753
AEFTSYK
>Human_9754
AEFTVETR
>Human_9755
AEFVCSISK
>Human_9756
AEFVPQLEAEDDTSYFDTR
>Human_9757
AEFVWHK
>Human_9758
AEFWLDLQPQAK
>Human_9759
AEFWSQQDQLR
>Human_9760
AEFYFQPWAQEAVCR
>Human_9761
AEFYHQPWSQEAVSR
>Human_9762
AEFYQICEFMYER
>Human_9763
AEGAAGTWR
>Human_9764
AEGAALATPAPFPCCSPHLVLSLGR
>Human_9765
AEGAALDCFEVTLK
>Human_9766
AEGAAMLELVGSILR
>Human_9767
AEGAAPPTPSK
>Human_9768
AEGAAPQR
>Human_9769
AEGAATEEEGTPK
>Human_9770
AEGAAVAGGPGSSAGPPPPSAEAAEPEAR
>Human_9771
AEGACAEGIWGR
>Human_9772
AEGACGGTLR
>Human_9773
AEGADLATPAPFPCCSPHLVLSLGR
>Human_9774
AEGADLATPGTLPVLQPSLGPQPWEEGK
>Human_9775
AEGAENK
>Human_9776
AEGAFTLQSVAQPMR
>Human_9777
AEGAGASR
>Human_9778
AEGAGDAK
>Human_9779
AEGAIAGFR
>Human_9780
AEGALEPGCHK
>Human_9781
AEGALLAESPLGSSDA
>Human_9782
AEGALPLELATAR
>Human_9783
AEGAPASPPSTGTR
>Human_9784
AEGAPNQGR
>Human_9785
AEGAPPQQGPFAPPPCK
>Human_9786
AEGAQNQAK
>Human_9787
AEGAQNQGK
>Human_9788
AEGAQNQGQK
>Human_9789
AEGAQPHQPPQLGPGAAAR
>Human_9790
AEGASDVENNEGVTNHTPVNENVELEHSTK
>Human_9791
AEGATAEAGAR
>Human_9792
AEGATAPIK
>Human_9793
AEGATTAGQAAGDGNSR
>Human_9794
AEGATTTDVDAGSLSYWPGQSEQPAPVLR
>Human_9795
AEGAVAVSGMQLSGLK
>Human_9796
AEGAWPR
>Human_9797
AEGCAVYGTWPWGGMFQLFR
>Human_9798
AEGCDNEEDLQMGIHK
>Human_9799
AEGCHDAR
>Human_9800
AEGCPEELAVHLGFNLCAEEQAFLSR
>Human_9801
AEGCWWSAK
>Human_9802
AEGDAGSDQR
>Human_9803
AEGDDYGQPR
>Human_9804
AEGDEAAR
>Human_9805
AEGDEEGPSGASEEEDT
>Human_9806
AEGDEVQR
>Human_9807
AEGDGTPEVLGVATSPAASLSSK
>Human_9808
AEGDISNVANGFK
>Human_9809
AEGDLGPSWVCGFSNLESQVLEK
>Human_9810
AEGDNLLICR
>Human_9811
AEGDPGVSWDFYSSSVLEEK
>Human_9812
AEGDQPNGLPSGPEPSSGLPP
>Human_9813
AEGDSAGTAGTPGGTPAGDK
>Human_9814
AEGDSWVLNGTK
>Human_9815
AEGDTVGK
>Human_9816
AEGDVAALNR
>Human_9817
AEGEAEEESDFDVFPSSPR
>Human_9818
AEGEAEGAR
>Human_9819
AEGEALEGECQGLEAR
>Human_9820
AEGEDDGFGEAGDPR
>Human_9821
AEGEDGEK
>Human_9822
AEGEDMQTFTSIMDALVR
>Human_9823
AEGEDPGCANQALISK
>Human_9824
AEGEDVGWWR
>Human_9825
AEGEDVPPLPTSSGDGWEK
>Human_9826
AEGEGEPDSER
>Human_9827
AEGEGLVLPK
>Human_9828
AEGEGSSPSCPLQLWPLFLSSPR
>Human_9829
AEGEISDPFR
>Human_9830
AEGEITTFTALTEK
>Human_9831
AEGEPAPTVAWVTPQHR
>Human_9832
AEGEPCGDEGAEAPVEGDIHYQR
>Human_9833
AEGEPGDEGQLEDK
>Human_9834
AEGEPQEESPLK
>Human_9835
AEGESDSQDMGDAHK
>Human_9836
AEGESGPLWGK
>Human_9837
AEGESSPPMAR
>Human_9838
AEGETCVEFK
>Human_9839
AEGETESPGPK
>Human_9840
AEGEWEDQEALDYFSDK
>Human_9841
AEGEWLSFDVTDAVHEWLHHK
>Human_9842
AEGEYSDGYR
>Human_9843
AEGFFGMYR
>Human_9844
AEGFGWR
>Human_9845
AEGFINLK
>Human_9846
AEGFISLPEFK
>Human_9847
AEGFLCDVTLETEGSEFPAHR
>Human_9848
AEGFNLLSK
>Human_9849
AEGFPPPAIEWQR
>Human_9850
AEGFSLGLPLSEQAR
>Human_9851
AEGFTASTK
>Human_9852
AEGFTVEALWGK
>Human_9853
AEGFVDALHR
>Human_9854
AEGFYQK
>Human_9855
AEGGAADLDTQR
>Human_9856
AEGGAGEEHDLFAGLK
>Human_9857
AEGGDHSMINLSVQQVLSLWAHGTVLR
>Human_9858
AEGGEEDSLGCLTADTK
>Human_9859
AEGGEGGEDEIQFLR
>Human_9860
AEGGELMSR
>Human_9861
AEGGESALGPDGECFVEGVR
>Human_9862
AEGGFDPCECVCSHEHAMR
>Human_9863
AEGGGAEEGAGAR
>Human_9864
AEGGGATTSTQVMVIK
>Human_9865
AEGGGCR
>Human_9866
AEGGGGGGR
>Human_9867
AEGGGGGVGPPAPET
>Human_9868
AEGGGPEPGEQER
>Human_9869
AEGGGQNHHEVVK
>Human_9870
AEGGHSR
>Human_9871
AEGGLLMR
>Human_9872
AEGGLWLR
>Human_9873
AEGGMASATPVAQQSGK
>Human_9874
AEGGPCGR
>Human_9875
AEGGPFK
>Human_9876
AEGGPVGTQAAAPGTADNTLPMK
>Human_9877
AEGGQCPSLLFDLR
>Human_9878
AEGGQGEQQPLSGSWTSPQLPSR
>Human_9879
AEGGQSAAAHSAHTVK
>Human_9880
AEGGSPAVFDWFFEAACPASLQEDPPILR
>Human_9881
AEGGSPDGR
>Human_9882
AEGGWPQVSVLR
>Human_9883
AEGGWPR
>Human_9884
AEGGYFGQIR
>Human_9885
AEGHGSGSWQLSFDGQIFLLFDSENR
>Human_9886
AEGHGVR
>Human_9887
AEGHLFLCLLTPGSR
>Human_9888
AEGHLSVLHLCALR
>Human_9889
AEGHMGILQNLAAMYGGR
>Human_9890
AEGHMGSEPR
>Human_9891
AEGHMVYLAR
>Human_9892
AEGHPDSLK
>Human_9893
AEGHSDDESDSEGSDSESTSR
>Human_9894
AEGHSSGSWQFSFDGQIFLLFDSEK
>Human_9895
AEGHSSGSWQFSIDGQTFLLFDSEK
>Human_9896
AEGHWDR
>Human_9897
AEGIIYTTQSTIK
>Human_9898
AEGILDVFQTVK
>Human_9899
AEGILLLVK
>Human_9900
AEGILTDR
>Human_9901
AEGINCNNQY
>Human_9902
AEGIPTPR
>Human_9903
AEGIPVEMVVIGDDSAFTVLK
>Human_9904
AEGITLTYNSVK
>Human_9905
AEGLATGFCR
>Human_9906
AEGLDCSYTVLFGK
>Human_9907
AEGLDLASCVR
>Human_9908
AEGLECTK
>Human_9909
AEGLEEADTGASGCHSHPEEQPTSISPSR
>Human_9910
AEGLFWQTLR
>Human_9911
AEGLGCTVK
>Human_9912
AEGLGDGYR
>Human_9913
AEGLGEAEVR
>Human_9914
AEGLGGLER
>Human_9915
AEGLGHEQTPLPAAQAQVQATGPEAGR
>Human_9916
AEGLGMVNEDGTVINR
>Human_9917
AEGLGMVTEEGSASHFESHR
>Human_9918
AEGLGMVTEEGSGEK
>Human_9919
AEGLGMVTEEGTLIVR
>Human_9920
AEGLGMVTEEGTR
>Human_9921
AEGLGSVSPYFPCQTTVSIPGSLSV
>Human_9922
AEGLGTSETAER
>Human_9923
AEGLHPAGFAVSER
>Human_9924
AEGLHQLEADHSR
>Human_9925
AEGLINVSNYSLESGHDQK
>Human_9926
AEGLLDVFQAVK
>Human_9927
AEGLLLR
>Human_9928
AEGLLQGK
>Human_9929
AEGLMAADVTGK
>Human_9930
AEGLMLEK
>Human_9931
AEGLPALR
>Human_9932
AEGLPVVTR
>Human_9933
AEGLQMEK
>Human_9934
AEGLQVGQDAR
>Human_9935
AEGLSGYAVR
>Human_9936
AEGLSLDASMHSQLR
>Human_9937
AEGLWEQGFLR
>Human_9938
AEGLWNLFLPLEADPEK
>Human_9939
AEGLYLFENGQR
>Human_9940
AEGLYSQLLGLTASQSNLTK
>Human_9941
AEGMFCVGLR
>Human_9942
AEGMGAMVEAGGLLEK
>Human_9943
AEGNDHIER
>Human_9944
AEGNIMSPTLTGNNGVFSWSSCSR
>Human_9945
AEGNLGPR
>Human_9946
AEGNLQVLFISAITETDTEGIC
>Human_9947
AEGNLTR
>Human_9948
AEGNTLISVDYEIFGK
>Human_9949
AEGPDADPSLSAAPDDR
>Human_9950
AEGPDVAVDLPK
>Human_9951
AEGPEEAR
>Human_9952
AEGPEEGR
>Human_9953
AEGPEVDVNLPK
>Human_9954
AEGPGGAGAR
>Human_9955
AEGPGLNR
>Human_9956
AEGPGLSK
>Human_9957
AEGPGLSR
>Human_9958
AEGPGSQLQK
>Human_9959
AEGPPEPSR
>Human_9960
AEGPPGPPGDR
>Human_9961
AEGPQEWVFQECK
>Human_9962
AEGPSGSPAAAFSHCVCVR
>Human_9963
AEGPSPPAR
>Human_9964
AEGPSSTPSSAAGPR
>Human_9965
AEGPTIK
>Human_9966
AEGPVAVVVNGHMEGPAPAR
>Human_9967
AEGPVAVVVNGHTEGPAPAR
>Human_9968
AEGPVGDGELWQTWLPNHVVFLR
>Human_9969
AEGQAEWR
>Human_9970
AEGQAHQPNFTFR
>Human_9971
AEGQASENK
>Human_9972
AEGQCNPLYDQYCK
>Human_9973
AEGQDVASR
>Human_9974
AEGQGGVDVVLR
>Human_9975
AEGQTLVQHR
>Human_9976
AEGQTLVQLYGGLGQSPPGR
>Human_9977
AEGQTLVQPSVANR
>Human_9978
AEGQTSK
>Human_9979
AEGQWTLEIQDLPSQVR
>Human_9980
AEGSAVSDPQHAAR
>Human_9981
AEGSDSTTNSSSVTLETLHQLAASYFIDR
>Human_9982
AEGSDVANAVLDGADCIMLSGETAK
>Human_9983
AEGSEAAELAEIYAK
>Human_9984
AEGSEIR
>Human_9985
AEGSEVAVVQR
>Human_9986
AEGSEYQVLYIADDNEIR
>Human_9987
AEGSGLDPATSSEK
>Human_9988
AEGSGTGPEK
>Human_9989
AEGSLEPGR
>Human_9990
AEGSMAQLPHHHVPEPAFR
>Human_9991
AEGSMPGNR
>Human_9992
AEGSNQDDQVK
>Human_9993
AEGSPHFHLEWAPR
>Human_9994
AEGSPNQGK
>Human_9995
AEGSPPQR
>Human_9996
AEGSPSEGK
>Human_9997
AEGSPTAILIGCLVAIILLLLLIIALMLWR
>Human_9998
AEGSQSAPEAGNDMGNDDAIGGNVSK
>Human_9999
AEGSSFLALCSCSAIEMK
>Human_10000
AEGSSNSVVHAETK
>Human_10001
AEGSSQSWR
>Human_10002
AEGSSTASSGSQLAEGK
>Human_10003
AEGSTGTSSVDWSSADNGSSK
>Human_10004
AEGSTGTSSVDWSSADNVLDGASLVPK
>Human_10005
AEGSTPAGGGLSGGGGFQPSGLAFASHV
>Human_10006
AEGSVMFSDVSIDFSQEEWDCLDPVQR
>Human_10007
AEGSYGK
>Human_10008
AEGTAEAPLENGGGGDSGAGALER
>Human_10009
AEGTAPLHIFPR
>Human_10010
AEGTAQVK
>Human_10011
AEGTASSNVFSMFDQSQIQEFK
>Human_10012
AEGTAVYYCAR
>Human_10013
AEGTCDCYGSNQQTQQH
>Human_10014
AEGTDIPTVK
>Human_10015
AEGTFPGK
>Human_10016
AEGTGDAK
>Human_10017
AEGTGVQLLTPDSWNIPLTDAR
>Human_10018
AEGTNFR
>Human_10019
AEGTPCISK
>Human_10020
AEGTPGPHK
>Human_10021
AEGTPNQGK
>Human_10022
AEGTPSPEVMWIMPDNIFLTAPYYGSR
>Human_10023
AEGTQLK
>Human_10024
AEGTQNQSK
>Human_10025
AEGTTQYSK
>Human_10026
AEGTTYR
>Human_10027
AEGTVFTEEDFQK
>Human_10028
AEGTVISSPK
>Human_10029
AEGTVNEGR
>Human_10030
AEGTVNLQGR
>Human_10031
AEGTVVMK
>Human_10032
AEGVALAGR
>Human_10033
AEGVALTNATGAVESTSQAGDR
>Human_10034
AEGVEPR
>Human_10035
AEGVHTSAR
>Human_10036
AEGVIDGYADEK
>Human_10037
AEGVINAEIPNCWECPR
>Human_10038
AEGVLLDYLVLLPR
>Human_10039
AEGVPASAYR
>Human_10040
AEGVPASPSSGEGSR
>Human_10041
AEGVSTPLAGR
>Human_10042
AEGVVSIK
>Human_10043
AEGWEEGPPTVLSDSPWTNISGSCK
>Human_10044
AEGYAEGDLTLYHR
>Human_10045
AEGYEVAHGGR
>Human_10046
AEGYFISILQHLLLIR
>Human_10047
AEGYGACLINK
>Human_10048
AEGYLAR
>Human_10049
AEGYNLK
>Human_10050
AEGYPVDLYYLM
>Human_10051
AEGYPVDLYYLMDLSYSMK
>Human_10052
AEGYSNVGFQNEENFLENENTSGNNSIR
>Human_10053
AEGYTMNVEIK
>Human_10054
AEGYWEELMDTTR
>Human_10055
AEHADMK
>Human_10056
AEHAGVR
>Human_10057
AEHALQR
>Human_10058
AEHAMQK
>Human_10059
AEHASFLR
>Human_10060
AEHASSLLELASTTK
>Human_10061
AEHCEQEFTYYCK
>Human_10062
AEHCINDIAFK
>Human_10063
AEHDPLK
>Human_10064
AEHDQLLLNYAK
>Human_10065
AEHDSILAEK
>Human_10066
AEHDYHEDYGFSSFNDSSQEEHQDFLQFSK
>Human_10067
AEHEEGK
>Human_10068
AEHENLFR
>Human_10069
AEHEQEYIR
>Human_10070
AEHFYAR
>Human_10071
AEHGAEPPAPEPSAGASSNWTTLPPPLFSK
>Human_10072
AEHGDQDYIWHCIDLFLDFITVFR
>Human_10073
AEHGPTCMVLHPLAGSPSK
>Human_10074
AEHGSVALPAVMR
>Human_10075
AEHHDAQEILR
>Human_10076
AEHHGLAGHLAEALAGQGPAAGLEMLEEK
>Human_10077
AEHILLWMSK
>Human_10078
AEHILMWLSAPEVYANCPGLLGER
>Human_10079
AEHIMVEGFHVDDK
>Human_10080
AEHIPAGK
>Human_10081
AEHIPSGPLR
>Human_10082
AEHLDFK
>Human_10083
AEHLDHVMFR
>Human_10084
AEHLELLAEMPMVGR
>Human_10085
AEHLESPQLGGK
>Human_10086
AEHLPGEPALDSDGPGR
>Human_10087
AEHLPVPQGLTYPCHR
>Human_10088
AEHLTSCYWGGSSNALDR
>Human_10089
AEHLTTPHPTSPLSPR
>Human_10090
AEHLYILIGVSVVFLFCLLLLVLFCLHR
>Human_10091
AEHMETNAVGPSPSSDTR
>Human_10092
AEHMYQNEQDNVDK
>Human_10093
AEHNAALQAK
>Human_10094
AEHNMSK
>Human_10095
AEHPTWGDEQLFQTTR
>Human_10096
AEHPVYNMVMSDVTISCTSLEK
>Human_10097
AEHQAASK
>Human_10098
AEHQNNDENAK
>Human_10099
AEHQQDSEDLFK
>Human_10100
AEHQVGEDGFLLK
>Human_10101
AEHSAAMLPDQPPR
>Human_10102
AEHSELK
>Human_10103
AEHSGTVLYSLVK
>Human_10104
AEHSHELSFPQGAIFSNVYPSVEPGWLK
>Human_10105
AEHSSINQENGTANPIK
>Human_10106
AEHSSSSPWPSVNR
>Human_10107
AEHSVDIDVDIDWPI
>Human_10108
AEHSVDIDVDIDWPIAEQR
>Human_10109
AEHSYLR
>Human_10110
AEHTDNPR
>Human_10111
AEHTELLPQGIACLQPR
>Human_10112
AEHTPMAPGGSTHR
>Human_10113
AEHVLTVVASDHGSPPR
>Human_10114
AEHVTDVVK
>Human_10115
AEHVTEVVK
>Human_10116
AEHVVVPIVAFNK
>Human_10117
AEHYTAK
>Human_10118
AEIAAEYGIK
>Human_10119
AEIAASR
>Human_10120
AEIAEIQSR
>Human_10121
AEIAFEDR
>Human_10122
AEIAIAPLTITLVR
>Human_10123
AEIAINVHLDTLK
>Human_10124
AEIAINVHLSTLK
>Human_10125
AEIAMNMGETR
>Human_10126
AEIASCSYEAR
>Human_10127
AEIATAK
>Human_10128
AEIAWEEK
>Human_10129
AEICELLK
>Human_10130
AEICFYR
>Human_10131
AEICPWEAGGGAAEEGEQER
>Human_10132
AEICPWELDDNVMGQEMLSLGTGR
>Human_10133
AEICPWETSEGAPESR
>Human_10134
AEICPWEVGAGAGEER
>Human_10135
AEIDDLNASMETIQK
>Human_10136
AEIDGQNNVLVESHSGR
>Human_10137
AEIDIEAISGR
>Human_10138
AEIDILAAEYISTVK
>Human_10139
AEIDLLI
>Human_10140
AEIDLLIIGSK
>Human_10141
AEIDLVCELAK
>Human_10142
AEIDMLDIR
>Human_10143
AEIDNVK
>Human_10144
AEIDSVK
>Human_10145
AEIDYSDAPDEFR
>Human_10146
AEIEAELDK
>Human_10147
AEIEALAALK
>Human_10148
AEIEALTDSWLTLALK
>Human_10149
AEIEDEDEDEFK
>Human_10150
AEIEDLELK
>Human_10151
AEIEDWFTAETLGVSGTMDLLDWSSLIDSR
>Human_10152
AEIEELQQR
>Human_10153
AEIEFAVSR
>Human_10154
AEIEGLTDSWLTNALK
>Human_10155
AEIEGVK
>Human_10156
AEIEHAK
>Human_10157
AEIEHHEMAK
>Human_10158
AEIELEYSR
>Human_10159
AEIELFVNR
>Human_10160
AEIELLYK
>Human_10161
AEIEMDYSR
>Human_10162
AEIENEDYS
>Human_10163
AEIENEDYSYTK
>Human_10164
AEIENIK
>Human_10165
AEIENLHR
>Human_10166
AEIENVK
>Human_10167
AEIENYVLTYK
>Human_10168
AEIEQAASR
>Human_10169
AEIEQFLNEK
>Human_10170
AEIEQSQGHFIIFISSTNR
>Human_10171
AEIEQSQR
>Human_10172
AEIETEYSR
>Human_10173
AEIEVLTDSWLGTALK
>Human_10174
AEIEYLEK
>Human_10175
AEIFAEILNYIYSSK
>Human_10176
AEIFPPSGMEYCR
>Human_10177
AEIGADR
>Human_10178
AEIGEDLDK
>Human_10179
AEIGIAMGSGTAVAK
>Human_10180
AEIGQAIEEVNSNNQELLR
>Human_10181
AEIGQPCCAFFAGDGSWYR
>Human_10182
AEIGSSLPSGAYYGSGTPSSFPTVSLVDR
>Human_10183
AEIHAACK
>Human_10184
AEIHAQPSDK
>Human_10185
AEIHDLQEEHIK
>Human_10186
AEIHFLK
>Human_10187
AEIHGGSLINLTWTAPGDDYDHGTAHK
>Human_10188
AEIHPFQGEK
>Human_10189
AEIHTPYSSLK
>Human_10190
AEIHVPCAAR
>Human_10191
AEIHVPYAAR
>Human_10192
AEIIADK
>Human_10193
AEIIDQDLYER
>Human_10194
AEIIHHLADLLTDQR
>Human_10195
AEIIPGVLFIDEVHMLDIESFSFLNR
>Human_10196
AEIIQER
>Human_10197
AEIISEIR
>Human_10198
AEIISLCK
>Human_10199
AEIISQVFWLHSCDTNITTPK
>Human_10200
AEIITVSDGR
>Human_10201
AEILALQQALK
>Human_10202
AEILATDVSVEDEEGTGSPK
>Human_10203
AEILCMGNSFGVSPTMDK
>Human_10204
AEILDEMR
>Human_10205
AEILEFAVGYLR
>Human_10206
AEILEMTVQYLR
>Human_10207
AEILESVIR
>Human_10208
AEILFLK
>Human_10209
AEILGALLSILCIWVVTGVLVYLACER
>Human_10210
AEILGALVSVLSIWVVTGVLVYLAVER
>Human_10211
AEILGEAAEK
>Human_10212
AEILGNWNMFVGSQATNYGEDLTR
>Human_10213
AEILHEIAVLELAK
>Human_10214
AEILINK
>Human_10215
AEILLLK
>Human_10216
AEILLQVDESQSIK
>Human_10217
AEILLSSSK
>Human_10218
AEILQMTVDHLK
>Human_10219
AEILSEMR
>Human_10220
AEILSHFVK
>Human_10221
AEILSLESR
>Human_10222
AEILSMGMGIDNPEHIEQLK
>Human_10223
AEILSPLGALYYNTGR
>Human_10224
AEILSPLGR
>Human_10225
AEILTCEHDIEDSETADLK
>Human_10226
AEIMESIK
>Human_10227
AEIMETSNF
>Human_10228
AEIMGDVLHK
>Human_10229
AEINAHQK
>Human_10230
AEINGHIDSK
>Human_10231
AEINILLCGDPGTSK
>Human_10232
AEINLYLQR
>Human_10233
AEIPCEDEQEQEHNGPLDNK
>Human_10234
AEIPEEELDQWTIK
>Human_10235
AEIPESK
>Human_10236
AEIPFSNVMTCEDDDK
>Human_10237
AEIPIECR
>Human_10238
AEIPILPDVEQFWHER
>Human_10239
AEIPLNEQTTLSK
>Human_10240
AEIPLYFVDLQDDLDDYGFEDYGTDCDNMR
>Human_10241
AEIPWTAAR
>Human_10242
AEIQAITEK
>Human_10243
AEIQALTFLSSDYLSR
>Human_10244
AEIQDMK
>Human_10245
AEIQDQHDEYIR
>Human_10246
AEIQELAMVPR
>Human_10247
AEIQELDQSLELMER
>Human_10248
AEIQNAEDYNEIFQPK
>Human_10249
AEIQNLGGELIMSALDSVTSLIQAAK
>Human_10250
AEIQNLLDK
>Human_10251
AEIQTEK
>Human_10252
AEIQVGLQPGQGEQLLASEPSWWTTGK
>Human_10253
AEIQYCQHLVDQCR
>Human_10254
AEIQYDD
>Human_10255
AEISCIDNK
>Human_10256
AEISCTDNQDGTCSVSYLPVLPGDYSILVK
>Human_10257
AEISDLDR
>Human_10258
AEISEFAPPNTPVVMVK
>Human_10259
AEISELNR
>Human_10260
AEISELPSIVQDLANGNITWADVEAR
>Human_10261
AEISFEDR
>Human_10262
AEISFVLCK
>Human_10263
AEISGVQGSETQVLR
>Human_10264
AEISHHISSCDDR
>Human_10265
AEISNAIDQYVTGTIGEDEDLIK
>Human_10266
AEISNLK
>Human_10267
AEISSIR
>Human_10268
AEISSLQR
>Human_10269
AEISSSEK
>Human_10270
AEISTTR
>Human_10271
AEITAEGFLR
>Human_10272
AEITDAEGLGLK
>Human_10273
AEITELILQR
>Human_10274
AEITELSTILEESGSQFEFTQFR
>Human_10275
AEITFDDHK
>Human_10276
AEITGPDGTR
>Human_10277
AEITINIGLLK
>Human_10278
AEITLLVQGQELPEFWEALGGEPSEIK
>Human_10279
AEITLVATK
>Human_10280
AEITNIR
>Human_10281
AEITSLLK
>Human_10282
AEITSSNK
>Human_10283
AEIVHGDLSPR
>Human_10284
AEIVLLDHGLYQMLTEEFR
>Human_10285
AEIVLLLALVIFYLTLIIFTCK
>Human_10286
AEIVSASESR
>Human_10287
AEIVSMLQK
>Human_10288
AEIVTEAEPEVDNLLVSDATPDGFR
>Human_10289
AEIWACQGPAR
>Human_10290
AEIWLIR
>Human_10291
AEIWSFYPSK
>Human_10292
AEIWSHGLPASP
>Human_10293
AEIYALNR
>Human_10294
AEIYEAFENIYPILK
>Human_10295
AEIYEMR
>Human_10296
AEIYLQGALK
>Human_10297
AELAAAAVGSSTTSINVPAAASK
>Human_10298
AELAAFQAEHR
>Human_10299
AELAAQLGLTQTQVK
>Human_10300
AELAASLGLTQTQ
>Human_10301
AELAASLGLTQTQVK
>Human_10302
AELAATLGLSER
>Human_10303
AELADHQK
>Human_10304
AELADSMK
>Human_10305
AELADSQSPYYQELAGK
>Human_10306
AELAEGALR
>Human_10307
AELAELEQLIK
>Human_10308
AELAELPLIR
>Human_10309
AELAELPLR
>Human_10310
AELAEQEIAVALQDVGISLVNNYTK
>Human_10311
AELAEQLILLLELYSPR
>Human_10312
AELAEQR
>Human_10313
AELAESK
>Human_10314
AELAESR
>Human_10315
AELAETIVYAR
>Human_10316
AELAEVEHHLENLQMTFLEK
>Human_10317
AELAEVR
>Human_10318
AELAGALAEMETMK
>Human_10319
AELAGDPGR
>Human_10320
AELAGLK
>Human_10321
AELAHSPLPAK
>Human_10322
AELAISTFWPHFYQVIFESVSLK
>Human_10323
AELALAAGR
>Human_10324
AELALELHK
>Human_10325
AELALLSIVFVAVALSNGLVLAALAR
>Human_10326
AELALSAFLK
>Human_10327
AELALSLLQETPR
>Human_10328
AELANIER
>Human_10329
AELANPK
>Human_10330
AELANSTEVLESFK
>Human_10331
AELAPFCCK
>Human_10332
AELAPPAPPLPPLPPER
>Human_10333
AELAQIDTQEDMEFLK
>Human_10334
AELASAALQGTPLSAT
>Human_10335
AELASAALQGTPLSATLSLVMSQCCR
>Human_10336
AELASAGGWPPLQVPCDSLPEDMGDPK
>Human_10337
AELASAVLPEDQR
>Human_10338
AELASLYHGR
>Human_10339
AELASPLNEADGHR
>Human_10340
AELASSSSK
>Human_10341
AELASYK
>Human_10342
AELATEEFLPVTPILEGFVILR
>Human_10343
AELATFLR
>Human_10344
AELATLQAR
>Human_10345
AELAVFHR
>Human_10346
AELAVHSAQTAMEVEGVGEDEDHR
>Human_10347
AELAVSTFWPNEYQR
>Human_10348
AELAVSTFWPNEYQVIFEAEVSGGR
>Human_10349
AELAWLEHQK
>Human_10350
AELCAFTLFYSR
>Human_10351
AELCPLAEELSCSICLEPFK
>Human_10352
AELCTLLGGFSFLLLLIPGEGAK
>Human_10353
AELCYLTVVTK
>Human_10354
AELDAAEK
>Human_10355
AELDAAVLK
>Human_10356
AELDAEHAQK
>Human_10357
AELDALLR
>Human_10358
AELDALR
>Human_10359
AELDDAGSSLLR
>Human_10360
AELDDLR
>Human_10361
AELDDSDDLHCPTSCHFLPIGCS
>Human_10362
AELDDSDGHGNHR
>Human_10363
AELDDTPMR
>Human_10364
AELDEAYDVYNMVWSTVK
>Human_10365
AELDELR
>Human_10366
AELDEMYGQQIVQMK
>Human_10367
AELDEVNK
>Human_10368
AELDGEK
>Human_10369
AELDGSTK
>Human_10370
AELDGTDSPSTSYDEDEEAPGPSR
>Human_10371
AELDGTILK
>Human_10372
AELDHMR
>Human_10373
AELDIDALNGR
>Human_10374
AELDIGQHCQVEHCR
>Human_10375
AELDLMAPGPLPR
>Human_10376
AELDLQTEPPFSK
>Human_10377
AELDNELMEGK
>Human_10378
AELDQHTADFK
>Human_10379
AELDQLLSGFGLEDPGSSLK
>Human_10380
AELDQLPDESSSAK
>Human_10381
AELDQTTR
>Human_10382
AELDSEPER
>Human_10383
AELDSLGHTDWAR
>Human_10384
AELDSLVLQLLGDLEELEGK
>Human_10385
AELDSTVLLTR
>Human_10386
AELDSWTDSISLAR
>Human_10387
AELDTTYTFLK
>Human_10388
AELDTVCR
>Human_10389
AELEAALGK
>Human_10390
AELEAAVR
>Human_10391
AELEADEDVFEDALETISIWLK
>Human_10392
AELEADEDVFEDALETISMAK
>Human_10393
AELEADLK
>Human_10394
AELEAER
>Human_10395
AELEALGMK
>Human_10396
AELEALLSSK
>Human_10397
AELEALTDLWLTHSLK
>Human_10398
AELEAQVGVEQAASEPVVLPAEAR
>Human_10399
AELEASR
>Human_10400
AELEDLR
>Human_10401
AELEDPGGDGAIPAMYLDCISDLR
>Human_10402
AELEEAK
>Human_10403
AELEEDPI
>Human_10404
AELEEDPILSR
>Human_10405
AELEEITGSPK
>Human_10406
AELEELR
>Human_10407
AELEEMEEVHPSDEEEEDATK
>Human_10408
AELEENQR
>Human_10409
AELEEQK
>Human_10410
AELEEVTLDGK
>Human_10411
AELEFAQIIIIVVVVTVMVVVIVCLLNHYK
>Human_10412
AELEFVQIIIIVVVMMVMVVVITCLLSHYK
>Human_10413
AELEGVAVTAPR
>Human_10414
AELEHCLK
>Human_10415
AELEHLGGK
>Human_10416
AELEHWK
>Human_10417
AELEIANPPELQK
>Human_10418
AELEIFGEQVR
>Human_10419
AELEIQK
>Human_10420
AELEISGK
>Human_10421
AELELELGR
>Human_10422
AELELPAIR
>Human_10423
AELELVLR
>Human_10424
AELEMWLQGHPEFAVDPR
>Human_10425
AELEQHLEQEQEFQVNK
>Human_10426
AELESDPPYMEMK
>Human_10427
AELESEIAELQK
>Human_10428
AELESMPPR
>Human_10429
AELETLR
>Human_10430
AELETLYK
>Human_10431
AELETVQLEAANTSLTK
>Human_10432
AELEYGLK
>Human_10433
AELFAQSCCALESWLESLQAQLHSDDYGK
>Human_10434
AELFELLFR
>Human_10435
AELFESLQEQPGALPVPGPSR
>Human_10436
AELFGHGR
>Human_10437
AELFLFFTTILQAFSLESPCPPDTLSLK
>Human_10438
AELFLWSFLLWSDTIEMVR
>Human_10439
AELFMECEEEELEPWQK
>Human_10440
AELFPTPVR
>Human_10441
AELFQQEQQSADK
>Human_10442
AELFSLTIK
>Human_10443
AELFTDK
>Human_10444
AELFTQSCADLDK
>Human_10445
AELFVTR
>Human_10446
AELGAGAPPAVVAR
>Human_10447
AELGAGGDGHR
>Human_10448
AELGALHSAWVTMPWFQHYR
>Human_10449
AELGALPDDFIDSLEK
>Human_10450
AELGASELAQDK
>Human_10451
AELGASPNSK
>Human_10452
AELGAVVDTVLALLEK
>Human_10453
AELGEADEAELQR
>Human_10454
AELGEAQAK
>Human_10455
AELGELK
>Human_10456
AELGEYIR
>Human_10457
AELGFLESCLR
>Human_10458
AELGFLVQGGR
>Human_10459
AELGGEVGGLGDPGSR
>Human_10460
AELGGWK
>Human_10461
AELGIPLEEVPPEEINYLTR
>Human_10462
AELGIPLEEVTSSPTQPYK
>Human_10463
AELGLAPSALPAGR
>Human_10464
AELGLNEHHQNEVINYMR
>Human_10465
AELGLPK
>Human_10466
AELGLPPLAEDSIQVVK
>Human_10467
AELGMGDSTSQSPPIK
>Human_10468
AELGNQWINYISFCGLR
>Human_10469
AELGNSR
>Human_10470
AELGPFR
>Human_10471
AELGPPSLSQR
>Human_10472
AELGQQTGTATVR
>Human_10473
AELGSDIYLDGIITIVDSK
>Human_10474
AELGSPLYNNEPFAIMLFGMVTK
>Human_10475
AELGSPR
>Human_10476
AELGSQEGYVPK
>Human_10477
AELGSTDNDLER
>Human_10478
AELGSVQDK
>Human_10479
AELGSWSSQEHLEWEPACQTPQPSAR
>Human_10480
AELGTDLLSQLSLEDQK
>Human_10481
AELGYHYVAQAGR
>Human_10482
AELHCHQAGVHWCR
>Human_10483
AELHGPFNPYELK
>Human_10484
AELHLLNVHYQMCR
>Human_10485
AELHLSTER
>Human_10486
AELHPVELK
>Human_10487
AELHQEHDLK
>Human_10488
AELHQLSGGEK
>Human_10489
AELHSGN
>Human_10490
AELHSVTR
>Human_10491
AELHVLDVK
>Human_10492
AELIAIDPHAAHGSEVDR
>Human_10493
AELIALIR
>Human_10494
AELICHLEHGQEPWTR
>Human_10495
AELIEHPLNISLGDAVLYMPSAR
>Human_10496
AELIGSLTHK
>Human_10497
AELIHQIEANK
>Human_10498
AELILER
>Human_10499
AELILLK
>Human_10500
AELILYR
>Human_10501
AELIMDDDR
>Human_10502
AELINIHHLMVELK
>Human_10503
AELIPLMEVTGVLEGR
>Human_10504
AELIPSHR
>Human_10505
AELIQVTAGDPATLEYTVAGTPELK
>Human_10506
AELIQYQK
>Human_10507
AELISGPR
>Human_10508
AELIVQPELK
>Human_10509
AELIVQPVSFPCSHR
>Human_10510
AELLAEFANYFHYGYHECMK
>Human_10511
AELLAQEK
>Human_10512
AELLASAGSACSWDFPR
>Human_10513
AELLDLK
>Human_10514
AELLDNEK
>Human_10515
AELLEAFK
>Human_10516
AELLEFLESQQENMIK
>Human_10517
AELLEGK
>Human_10518
AELLEIIK
>Human_10519
AELLEQALGNAQGR
>Human_10520
AELLEQSR
>Human_10521
AELLETWDNISWPK
>Human_10522
AELLGAAWAR
>Human_10523
AELLGELWAGR
>Human_10524
AELLGETPIQGSATSVLEFLSQK
>Human_10525
AELLGHLTGELER
>Human_10526
AELLLDSQAEVQGLEAEIR
>Human_10527
AELLLHVTIAAQSGLTR
>Human_10528
AELLLLK
>Human_10529
AELLLPEADR
>Human_10530
AELLLSQCPWK
>Human_10531
AELLMSLHDLDVGEICTVDPCHK
>Human_10532
AELLPSGVTHLR
>Human_10533
AELLPSGVTYLQFQR
>Human_10534
AELLPTIK
>Human_10535
AELLQDICR
>Human_10536
AELLQER
>Human_10537
AELLQGGDLLR
>Human_10538
AELLQLYER
>Human_10539
AELLQSDENGIPSSPQK
>Human_10540
AELLQSDLADSAVPCVGLHSHPVR
>Human_10541
AELLQVLQSLEAVLIQTVYNTK
>Human_10542
AELLSLK
>Human_10543
AELLSLTQMER
>Human_10544
AELLSMLDMGTLFTFR
>Human_10545
AELLSMLDMGTLFTFSFDFSQTLSPIISCK
>Human_10546
AELLSSHSGLWR
>Human_10547
AELLSSIFFLAAFLSYTR
>Human_10548
AELLSVK
>Human_10549
AELLTLLEYHDTFVLELEQQQSALGMLR
>Human_10550
AELLTSGAK
>Human_10551
AELLTSLEVSAR
>Human_10552
AELLVLGGDNEPDSEK
>Human_10553
AELLVQMDGVGGTSENDDPSK
>Human_10554
AELLVTDINDHSPEFPER
>Human_10555
AELLVTEAPSK
>Human_10556
AELLYDEENTIHHHGTSILTLFR
>Human_10557
AELMCTLR
>Human_10558
AELMEHLPLR
>Human_10559
AELMEISEDK
>Human_10560
AELMEQVPHIALFCQENR
>Human_10561
AELMGISTDIFPVDNSDTSSSVDGR
>Human_10562
AELMLELLECYLQAGR
>Human_10563
AELMLLSEIADPTR
>Human_10564
AELMQALWR
>Human_10565
AELMTDR
>Human_10566
AELNCLGMEPVQTANSR
>Human_10567
AELNDIR
>Human_10568
AELNEFLTR
>Human_10569
AELNFEDFYR
>Human_10570
AELNFGAITLNSMDATSER
>Human_10571
AELNHNVTYAILFECVHTVYSIYPK
>Human_10572
AELNNEK
>Human_10573
AELNPELDALLGHALQDLDSVPLGK
>Human_10574
AELNPWPEYIYTR
>Human_10575
AELNQSEEPEAGESSTGGP
>Human_10576
AELNSDK
>Human_10577
AELNSTTEELHK
>Human_10578
AELNTHR
>Human_10579
AELNTHVNVK
>Human_10580
AELPAFPR
>Human_10581
AELPDNLK
>Human_10582
AELPDYR
>Human_10583
AELPEGR
>Human_10584
AELPENLK
>Human_10585
AELPGPFLCGALLGFLCLSGLAVEVK
>Human_10586
AELPGQPEMK
>Human_10587
AELPGSSSPLLAQPR
>Human_10588
AELPLAWFGPPAPAAPPTAR
>Human_10589
AELPLGR
>Human_10590
AELPLSWSVSSK
>Human_10591
AELPPDHEHK
>Human_10592
AELPPGPGAVGR
>Human_10593
AELPPPSEEPK
>Human_10594
AELPPPYTAIASPDASGIPVINCR
>Human_10595
AELPPTGTSNATR
>Human_10596
AELPPTVSR
>Human_10597
AELPTTETPGDATLCSGR
>Human_10598
AELPVTDK
>Human_10599
AELQALQK
>Human_10600
AELQAQIAFLQGER
>Human_10601
AELQAQLAALSTK
>Human_10602
AELQAQLEQK
>Human_10603
AELQAQVAFLQGER
>Human_10604
AELQASDHR
>Human_10605
AELQCCSTQLESSLNK
>Human_10606
AELQCPQPAAR
>Human_10607
AELQDDAVYECQAIQAAIR
>Human_10608
AELQEGAR
>Human_10609
AELQELHSCLTK
>Human_10610
AELQELLTIAER
>Human_10611
AELQELNAR
>Human_10612
AELQEVQITEEK
>Human_10613
AELQFGK
>Human_10614
AELQFPVSHLER
>Human_10615
AELQFPVSHMER
>Human_10616
AELQGDGPGDASLVLR
>Human_10617
AELQGHHAEK
>Human_10618
AELQGHLGPVTAVEFCPWR
>Human_10619
AELQGSDEDEHVR
>Human_10620
AELQHFPGIWK
>Human_10621
AELQHIATDDNLVFTVPEFR
>Human_10622
AELQISTK
>Human_10623
AELQLDPAMAGLGGGAGSR
>Human_10624
AELQLDPAMAGLGGGGGSGVGDGGGPVR
>Human_10625
AELQLFCAR
>Human_10626
AELQLPPPPPPGHYGAWAAQELQAK
>Human_10627
AELQMLLEEEIPGGR
>Human_10628
AELQMLLEEEIPSGK
>Human_10629
AELQNPYCK
>Human_10630
AELQPSCPL
>Human_10631
AELQPYMLK
>Human_10632
AELQQEVEK
>Human_10633
AELQQLQEFEIPTGR
>Human_10634
AELQQLR
>Human_10635
AELQSEER
>Human_10636
AELQSIEEGVQGQQDALNSAK
>Human_10637
AELQSLEQSHLK
>Human_10638
AELQTALAHTQHAAR
>Human_10639
AELQTESLTPVPNSGSSALGSLFK
>Human_10640
AELSCWEEGNGR
>Human_10641
AELSDLAR
>Human_10642
AELSDSEASAR
>Human_10643
AELSEEALLSVLPTIR
>Human_10644
AELSEGK
>Human_10645
AELSEGQR
>Human_10646
AELSEGQVR
>Human_10647
AELSEPEGPVDWK
>Human_10648
AELSFATQSVR
>Human_10649
AELSFSVSQVER
>Human_10650
AELSGLLFIGDAILQINGINVR
>Human_10651
AELSGPVYLDLNLQDIQEEIR
>Human_10652
AELSLEAIK
>Human_10653
AELSLELGSG
>Human_10654
AELSLVFVDK
>Human_10655
AELSLVPAPSR
>Human_10656
AELSNETDTSFAER
>Human_10657
AELSNHTR
>Human_10658
AELSQAQR
>Human_10659
AELSQLFYPLFVHMYLELVYNQHENEAK
>Human_10660
AELSQLISDLGELSFGNDVR
>Human_10661
AELSSLQTAR
>Human_10662
AELSSNATTSLVQR
>Human_10663
AELSTDK
>Human_10664
AELSVLAALSLLVVFVLVQR
>Human_10665
AELSVLEQLNVSPQISK
>Human_10666
AELSYLVDR
>Human_10667
AELTALESLIEMGFPR
>Human_10668
AELTALK
>Human_10669
AELTAQHQR
>Human_10670
AELTATNR
>Human_10671
AELTCNGVR
>Human_10672
AELTGIK
>Human_10673
AELTGLAR
>Human_10674
AELTHSR
>Human_10675
AELTIAESCQK
>Human_10676
AELTLGLR
>Human_10677
AELTMAALCGR
>Human_10678
AELTNWIK
>Human_10679
AELTPELLK
>Human_10680
AELTSDK
>Human_10681
AELTSQESQISTYEEELAK
>Human_10682
AELTSSAPACYALAISPDAK
>Human_10683
AELTSSAPACYALAISPDSK
>Human_10684
AELTSSAPACYALAVSPDAK
>Human_10685
AELTSWIK
>Human_10686
AELTTLLEQWEK
>Human_10687
AELTVEVR
>Human_10688
AELVAISSSEDEGNLR
>Human_10689
AELVALTAVQSEQGEAGGGGSPR
>Human_10690
AELVAQMMEFIR
>Human_10691
AELVAVITVLQDFDINIISDSAYVVQATR
>Human_10692
AELVCLNNTEISENSSDLSQK
>Human_10693
AELVCLSGPHPVPDPPGPEGAR
>Human_10694
AELVEIIVETEAQTGVSGINVAGGGK
>Human_10695
AELVEMHFQNHQLAR
>Human_10696
AELVGELNGYLR
>Human_10697
AELVGQLQR
>Human_10698
AELVHPALER
>Human_10699
AELVLIDEDDEK
>Human_10700
AELVLLDHGLYQFLEEK
>Human_10701
AELVPFAVPIESDK
>Human_10702
AELVQGQSAPVGMK
>Human_10703
AELVQLEDEITTLR
>Human_10704
AELVQLVSPFLGK
>Human_10705
AELVSLQFTDLFQR
>Human_10706
AELVTAR
>Human_10707
AELVVFK
>Human_10708
AELVVGGK
>Human_10709
AELWALILNISSQPEDVLYYEQLK
>Human_10710
AELWDPAAQDPEVAK
>Human_10711
AELWDTWK
>Human_10712
AELWFINSDFAFDFAR
>Human_10713
AELWFPPR
>Human_10714
AELWFVNSDFAFDFAR
>Human_10715
AELWLDGALLAR
>Human_10716
AELYAQVEEGLLGGEASYLGPPLTPEK
>Human_10717
AELYDTK
>Human_10718
AELYLTMK
>Human_10719
AELYQHLK
>Human_10720
AELYQYYLAQNIGLTGMK
>Human_10721
AEMADQAAAWLTR
>Human_10722
AEMADQASAWLTR
>Human_10723
AEMALLMMDEDEDSK
>Human_10724
AEMATATR
>Human_10725
AEMCCTALNSEHMNTLLGNILK
>Human_10726
AEMDAAIASCK
>Human_10727
AEMDDLK
>Human_10728
AEMDDMK
>Human_10729
AEMDDMNEVYHLLYNMLK
>Human_10730
AEMDEHR
>Human_10731
AEMDEQIK
>Human_10732
AEMDEVER
>Human_10733
AEMDMVAWGVDLASVEQHINSHR
>Human_10734
AEMDNPEMFDLMPPLLR
>Human_10735
AEMDPTQGR
>Human_10736
AEMDPVAEFPQPPGAAR
>Human_10737
AEMDQILHGLDK
>Human_10738
AEMDSHK
>Human_10739
AEMEAVFLENLR
>Human_10740
AEMEDLVSSK
>Human_10741
AEMEDMR
>Human_10742
AEMEEALLEWGTLAMVSMHMR
>Human_10743
AEMEELMEK
>Human_10744
AEMEEMR
>Human_10745
AEMEFCPCCPGWSAMAR
>Human_10746
AEMEILPK
>Human_10747
AEMELGLR
>Human_10748
AEMELSDLIR
>Human_10749
AEMELVQHIGIPASK
>Human_10750
AEMEMSLAEELNHGR
>Human_10751
AEMEPTFPQGMVMFNHR
>Human_10752
AEMEQMALDVGLPSSK
>Human_10753
AEMESHK
>Human_10754
AEMESYK
>Human_10755
AEMETFR
>Human_10756
AEMETLVR
>Human_10757
AEMEVLLASK
>Human_10758
AEMFFWK
>Human_10759
AEMFLSQFNR
>Human_10760
AEMFSLSTFHSLSPPGCR
>Human_10761
AEMGGLTAQAASWTGTVTAR
>Human_10762
AEMGGPFS
>Human_10763
AEMGGPFSYV
>Human_10764
AEMGGPFSYVYFFCTVPEILVHNIVIFMR
>Human_10765
AEMGIQLIVQDK
>Human_10766
AEMGLGDR
>Human_10767
AEMGSER
>Human_10768
AEMGTADLGPSSGWTQVAALVPVTQLCR
>Human_10769
AEMGTADLGPSSVLSTDVF
>Human_10770
AEMGTPK
>Human_10771
AEMHCFSIMVTPDPSTPSR
>Human_10772
AEMIDALANSVTPAVSVNNEVR
>Human_10773
AEMIDFNIR
>Human_10774
AEMIGSK
>Human_10775
AEMIIEQNTDGVNFYNILTK
>Human_10776
AEMINNNVIVR
>Human_10777
AEMLADYFSLEIDESEVPGSIPNSWK
>Human_10778
AEMLADYFSLEIDEV
>Human_10779
AEMLADYFSLEIDEVNWDEEK
>Human_10780
AEMLCSTLK
>Human_10781
AEMLDHAVLLQVIK
>Human_10782
AEMLEHVR
>Human_10783
AEMLEIVQAIYK
>Human_10784
AEMLEIVQER
>Human_10785
AEMLESVIK
>Human_10786
AEMLESVLR
>Human_10787
AEMLGAINQESR
>Human_10788
AEMLGSVIK
>Human_10789
AEMLGSVIR
>Human_10790
AEMLGSVVGNWQYFFPVIFSK
>Human_10791
AEMLHMYSQK
>Human_10792
AEMLLEEAK
>Human_10793
AEMLNVSK
>Human_10794
AEMLQNEAK
>Human_10795
AEMLTNVISR
>Human_10796
AEMLTTVIK
>Human_10797
AEMMEDGQ
>Human_10798
AEMMEDGQVQEIDNPELGDAEEDSELAK
>Human_10799
AEMMELNDR
>Human_10800
AEMMGNMELAEQLK
>Human_10801
AEMNELMEQTSEIITFAESGTAR
>Human_10802
AEMNGSK
>Human_10803
AEMNILEINEK
>Human_10804
AEMNILEINETLR
>Human_10805
AEMNILEINK
>Human_10806
AEMNILEINQELR
>Human_10807
AEMPACILTLPAVQHIALVPTPHQTK
>Human_10808
AEMPDGQYDPETGTGLLCIEELSK
>Human_10809
AEMPGNLQHYGR
>Human_10810
AEMPITCPTQNEPFLR
>Human_10811
AEMPNQLR
>Human_10812
AEMPQAR
>Human_10813
AEMPTPSGMK
>Human_10814
AEMQLMSPLQISDPFGSFPHSPTMDNYPK
>Human_10815
AEMQMNVINTYTGYFPMIFR
>Human_10816
AEMSDLDDLER
>Human_10817
AEMSHVPQSQDFQFMWYYSDQNASSSK
>Human_10818
AEMSNGAPQELEK
>Human_10819
AEMSPSEVSD
>Human_10820
AEMSQTNFTPDTLAQNEGK
>Human_10821
AEMSTEISR
>Human_10822
AEMSTPLSVK
>Human_10823
AEMTAAAEER
>Human_10824
AEMTCSGILPIDQMR
>Human_10825
AEMTLIPMK
>Human_10826
AEMTMCALLAK
>Human_10827
AEMTMTANK
>Human_10828
AEMTVFVR
>Human_10829
AEMTWGGLSTR
>Human_10830
AEMVAQLCMNDR
>Human_10831
AEMVCAPSPAPAPPPK
>Human_10832
AEMVDFFILFFIK
>Human_10833
AEMVETQK
>Human_10834
AEMVSSNIR
>Human_10835
AEMVTNQEELK
>Human_10836
AEMVVPDFSELFK
>Human_10837
AEMWLIR
>Human_10838
AEMYDDVHSDGR
>Human_10839
AEMYSEYLSTCSK
>Human_10840
AENAAGISEPSR
>Human_10841
AENAAPGLISELK
>Human_10842
AENACVPPFTIEVK
>Human_10843
AENAEFMR
>Human_10844
AENAEGIEESAAAILTD
>Human_10845
AENAEGQTPAIGPDGEPLDETSQMSDLPVK
>Human_10846
AENAETQVGVMEEK
>Human_10847
AENAFTVGTDNFQR
>Human_10848
AENAGLSSTAGLLR
>Human_10849
AENALLQDSEK
>Human_10850
AENASLAK
>Human_10851
AENAVECFQTK
>Human_10852
AENCDLR
>Human_10853
AENCPYMHGDFPCK
>Human_10854
AENDAQK
>Human_10855
AENDDTYK
>Human_10856
AENDFGLAAHGLLQR
>Human_10857
AENDFGLVQPLVTMEQLLWVSGR
>Human_10858
AENDFWMYDHSTNR
>Human_10859
AENDGWETWGGYMAAK
>Human_10860
AENDLNELK
>Human_10861
AENDMAMK
>Human_10862
AENDTIK
>Human_10863
AENDYGAYLNFLSATHLGGLFPPWPLVEER
>Human_10864
AENEAFTLADLK
>Human_10865
AENEEAAACPAWER
>Human_10866
AENEFLTEQLSETQIK
>Human_10867
AENEIGIGEPSLPSR
>Human_10868
AENENGSR
>Human_10869
AENENTGICTNK
>Human_10870
AENETGNMAIHMVYQNQIAELMLSEYSK
>Human_10871
AENFEFFFAMSGK
>Human_10872
AENFFILR
>Human_10873
AENFIFMGDFNAGCSYVPK
>Human_10874
AENFQELLR
>Human_10875
AENFWTGDTSSDQLVLGK
>Human_10876
AENGAMIDPTLLHYSFAFCASHVHGNR
>Human_10877
AENGDLNWIIPDR
>Human_10878
AENGDNEK
>Human_10879
AENGESSGPPR
>Human_10880
AENGFQDNYSVVVASGLK
>Human_10881
AENGLGSPAIK
>Human_10882
AENGLLMTPCYTANFVAPEVLK
>Human_10883
AENGLSR
>Human_10884
AENGMTFSR
>Human_10885
AENGPGPGVLVLR
>Human_10886
AENGPIDWSGDMPVSCSLSR
>Human_10887
AENGSEEPEEK
>Human_10888
AENGTCIDIDECK
>Human_10889
AENGTGSSPR
>Human_10890
AENGTSPR
>Human_10891
AENGVGVPAIK
>Human_10892
AENGVTGAGK
>Human_10893
AENHAQNK
>Human_10894
AENHCELLSPAR
>Human_10895
AENHFSTAIR
>Human_10896
AENHIAANTAR
>Human_10897
AENHMSR
>Human_10898
AENHVQHLQSACASSHQFQQMSR
>Human_10899
AENHVVK
>Human_10900
AENIASVEEAEEDLSGTQFVCETVIR
>Human_10901
AENIIEIAQQR
>Human_10902
AENIIMMETAQTSL
>Human_10903
AENIISK
>Human_10904
AENIMASLER
>Human_10905
AENIMFLELDVSPPAVFEMEFSHDQEQDPR
>Human_10906
AENIPAVVIEIK
>Human_10907
AENIQSGTCQHPTSHVSLLPR
>Human_10908
AENIVGLGLPDTTIPIECQEK
>Human_10909
AENIVLLELDMPSR
>Human_10910
AENLAAQLSFYR
>Human_10911
AENLEDK
>Human_10912
AENLGEVLR
>Human_10913
AENLGGPGAGAGTLAGK
>Human_10914
AENLHHAAGHQESDK
>Human_10915
AENLLDGPPNPK
>Human_10916
AENLLEQGETPQTVPAQILVGHK
>Human_10917
AENLLHDHYGGK
>Human_10918
AENLLLDADMNIK
>Human_10919
AENLLLDAEANIK
>Human_10920
AENLLLDANLNIK
>Human_10921
AENLLLDGDMNIK
>Human_10922
AENLLLDNNMNIK
>Human_10923
AENLLVK
>Human_10924
AENLPQWFWSSCPQAQNQCPLFLK
>Human_10925
AENLQENPPVIVTR
>Human_10926
AENLQLLTENELHR
>Human_10927
AENLSVPVIGALLR
>Human_10928
AENLVLSTNLR
>Human_10929
AENMADLIDGYCR
>Human_10930
AENMIQLQFR
>Human_10931
AENMLETLQGQLTHLEAELVSGGVLR
>Human_10932
AENMLGESTCAAELLVLLEDTDMTDTPCK
>Human_10933
AENMQHFWNK
>Human_10934
AENMYAQIK
>Human_10935
AENNCLYIEYGINEK
>Human_10936
AENNENISK
>Human_10937
AENNIEMVGESQAAK
>Human_10938
AENNMYVQQR
>Human_10939
AENNPWVTPIADQFQLGVSHVFEYIR
>Human_10940
AENNSEVGASGYGVPGPTWDR
>Human_10941
AENNSLR
>Human_10942
AENPAGHGSK
>Human_10943
AENPAQLMR
>Human_10944
AENPCTDTGDK
>Human_10945
AENPEPLVFGVK
>Human_10946
AENPEQQLK
>Human_10947
AENPGGPPVLVVPYP
>Human_10948
AENPGGPPVLVVPYPILASGETAK
>Human_10949
AENPGICPQHSK
>Human_10950
AENPLGAASAAAALVVDSDAADTASR
>Human_10951
AENPLTPTLSGFLESPLK
>Human_10952
AENPQCLLGDFVTEFFK
>Human_10953
AENPQSTGGPAAGAALGLGALR
>Human_10954
AENPSLENHR
>Human_10955
AENPSPR
>Human_10956
AENPTINK
>Human_10957
AENPYLFLR
>Human_10958
AENQAESR
>Human_10959
AENQAGTAQR
>Human_10960
AENQALR
>Human_10961
AENQANVTCQVSNFYPR
>Human_10962
AENQDLNEDHDAK
>Human_10963
AENQDVISEILNSHGNIMPMDIK
>Human_10964
AENQELK
>Human_10965
AENQILK
>Human_10966
AENQILLK
>Human_10967
AENQNESSQGFPNLPVFQSLAYWEMGR
>Human_10968
AENQNESSQGK
>Human_10969
AENQPIR
>Human_10970
AENQSHDYK
>Human_10971
AENQSTTLPGPGR
>Human_10972
AENQTAPGEVPALSNLR
>Human_10973
AENQTPGR
>Human_10974
AENQVLAMR
>Human_10975
AENQVNVTCQVR
>Human_10976
AENSAALGK
>Human_10977
AENSAAVQINLSPTMLENVK
>Human_10978
AENSDFILGYVCQPQR
>Human_10979
AENSESLGTVPEHER
>Human_10980
AENSGPGVR
>Human_10981
AENSHLR
>Human_10982
AENSHNAGQVDTR
>Human_10983
AENSHSHSDYINASPIMDHDPR
>Human_10984
AENSIGTASSK
>Human_10985
AENSIILNGSVMVSTTR
>Human_10986
AENSLVVVGGADDNLR
>Human_10987
AENSQLTER
>Human_10988
AENSQSR
>Human_10989
AENSSLNLIGK
>Human_10990
AENSSNEEETSSEGNMR
>Human_10991
AENSTAK
>Human_10992
AENSVAAK
>Human_10993
AENSVGEVSASTFLTVQEQK
>Human_10994
AENSVLTSTTGR
>Human_10995
AENTDAVLPAASAAVVTTGK
>Human_10996
AENTEGQGTPK
>Human_10997
AENTGVELDDVWELQK
>Human_10998
AENTLSK
>Human_10999
AENTQEELR
>Human_11000
AENTQFVK
>Human_11001
AENTQNSSSSEPQPIQENK
>Human_11002
AENTTGNWLTAK
>Human_11003
AENTTHAMSIK
>Human_11004
AENVATQR
>Human_11005
AENVFLK
>Human_11006
AENVFYTSNTCVK
>Human_11007
AENVLLTVLER
>Human_11008
AENVQSCDTQVSSLLDGVVTMTSR
>Human_11009
AENVVEPGPPSAK
>Human_11010
AENVVGIGTWAR
>Human_11011
AENYDIPSADR
>Human_11012
AENYELYSVELGPGPGGDMAAK
>Human_11013
AENYGPR
>Human_11014
AENYPEVSIDQVGQVLTCSLETGLTCK
>Human_11015
AENYQLLWDTIASLK
>Human_11016
AENYWWR
>Human_11017
AEPAAAWR
>Human_11018
AEPAAPPAAPSTPAPPPAVPK
>Human_11019
AEPADGVDGGFPLLK
>Human_11020
AEPADLQGMLLK
>Human_11021
AEPAGSAVPAQSR
>Human_11022
AEPAHTAASVAAK
>Human_11023
AEPAIIPATR
>Human_11024
AEPALLAAQEALDTLNK
>Human_11025
AEPALTAAQAALNTLNK
>Human_11026
AEPALVAATAALNTLNR
>Human_11027
AEPAMPGR
>Human_11028
AEPANAGK
>Human_11029
AEPAQPSSASGSGNSDDAIR
>Human_11030
AEPASAAELSSVR
>Human_11031
AEPASPAQDAQEPPAPPPPLPPYASCSPR
>Human_11032
AEPASPDSPK
>Human_11033
AEPASSR
>Human_11034
AEPASVAAESLAGSR
>Human_11035
AEPASVR
>Human_11036
AEPASVTVTFDDVALYFSEQEWEILEK
>Human_11037
AEPATGGK
>Human_11038
AEPATPVVK
>Human_11039
AEPATVSCK
>Human_11040
AEPATWK
>Human_11041
AEPAVPQAPQK
>Human_11042
AEPAWSPQLLVYSSTQELQTLAALK
>Human_11043
AEPCPGLPAAAMGR
>Human_11044
AEPCPWEASEGGEDGK
>Human_11045
AEPDCISDDLLINVIQDR
>Human_11046
AEPDESNAR
>Human_11047
AEPDFSK
>Human_11048
AEPDGDHNITELPQAVAGR
>Human_11049
AEPDHMVLGK
>Human_11050
AEPDLECEQIR
>Human_11051
AEPDPSHPLETQAGK
>Human_11052
AEPDSWM
>Human_11053
AEPDVEACIAVCSAR
>Human_11054
AEPDYETSGVYSTTASTANLSLQDR
>Human_11055
AEPDYIEDDNPELIR
>Human_11056
AEPEAGEEQAGDDR
>Human_11057
AEPEAIPER
>Human_11058
AEPEALQSLR
>Human_11059
AEPECLASK
>Human_11060
AEPECQDHR
>Human_11061
AEPEDHYFLLTEPPLNTPENR
>Human_11062
AEPEDHYFLMTEPPLNTPENR
>Human_11063
AEPEEAQGPCAQEK
>Human_11064
AEPEEEQEEK
>Human_11065
AEPEEPGATR
>Human_11066
AEPEFAGGR
>Human_11067
AEPEGLR
>Human_11068
AEPEILGK
>Human_11069
AEPELVVK
>Human_11070
AEPEPER
>Human_11071
AEPEPMR
>Human_11072
AEPEPPQAQQGSTLSR
>Human_11073
AEPEQDIGEK
>Human_11074
AEPESETSILLSWTPPR
>Human_11075
AEPETFLALDYLDIK
>Human_11076
AEPEVPPQEGVPAR
>Human_11077
AEPFEGYLEPNETVDISLDVYVSK
>Human_11078
AEPFENHSALEIAEQLTLLDHLVFK
>Human_11079
AEPFFIR
>Human_11080
AEPFIVGALQVPPPSK
>Human_11081
AEPFSAALR
>Human_11082
AEPFYWR
>Human_11083
AEPGAPPAGGGLGGR
>Human_11084
AEPGATPSR
>Human_11085
AEPGAVEAVHLPHFVALQ
>Human_11086
AEPGAVEAVHLPHFVALQGR
>Human_11087
AEPGAVEAVHLPHFVALQGTGALLSK
>Human_11088
AEPGCGGSGR
>Human_11089
AEPGDEALSPASR
>Human_11090
AEPGDGAQTWAR
>Human_11091
AEPGDQQHPISQAVCWR
>Human_11092
AEPGDQQHPSR
>Human_11093
AEPGEGLPEEVLALIFR
>Human_11094
AEPGEGTR
>Human_11095
AEPGFEPADCK
>Human_11096
AEPGGAAGR
>Human_11097
AEPGGEAQEHWVHEACAVWTGGVYLVAGK
>Human_11098
AEPGGGEDR
>Human_11099
AEPGHER
>Human_11100
AEPGHSHHLSAR
>Human_11101
AEPGHTQR
>Human_11102
AEPGNVQALCGR
>Human_11103
AEPGPEPGR
>Human_11104
AEPGPGEVR
>Human_11105
AEPGPWK
>Human_11106
AEPGQPVHALQGCTWQLSALAEQQR
>Human_11107
AEPGQQQPAAEPPPAEGLLR
>Human_11108
AEPGSLLQEYINSINSCYPEEIVR
>Human_11109
AEPGSLLQEYINSINSCYPEEIVSK
>Human_11110
AEPGSNGAGGQAR
>Human_11111
AEPGTEAR
>Human_11112
AEPGTHLCIDVEDAILFALVPDEHHSK
>Human_11113
AEPGTHLCIDVEDAK
>Human_11114
AEPGTHLCIDVEDAMNITR
>Human_11115
AEPGTHLCIDVEDAVFFLAEEVVLNYQ
>Human_11116
AEPGYGNMDGAVLW
>Human_11117
AEPHFLSILQHLLLVR
>Human_11118
AEPHLPLLGGPEGAR
>Human_11119
AEPHNLQITAAFLAGLLSR
>Human_11120
AEPHSEDDSR
>Human_11121
AEPHSFR
>Human_11122
AEPHSLLHLSR
>Human_11123
AEPHTPSSHDAEEDEPLK
>Human_11124
AEPHVLGR
>Human_11125
AEPIAQR
>Human_11126
AEPIDDGK
>Human_11127
AEPIDIQTWILGYR
>Human_11128
AEPIQCSK
>Human_11129
AEPISSSISNMELELNIHNSK
>Human_11130
AEPIWELPTR
>Human_11131
AEPLAFTFSHDYK
>Human_11132
AEPLAQNGGSSEPPAAPR
>Human_11133
AEPLASGK
>Human_11134
AEPLASK
>Human_11135
AEPLAVGK
>Human_11136
AEPLCLGHFHNR
>Human_11137
AEPLDPEADS
>Human_11138
AEPLDPEADSHVE
>Human_11139
AEPLDPEADSHVEV
>Human_11140
AEPLDPEADSHVEVFGDEPEQQLSPIFR
>Human_11141
AEPLETFPFDQSK
>Human_11142
AEPLEVNQFLK
>Human_11143
AEPLGIQAPCPVCVHLVLPCTFR
>Human_11144
AEPLHLCHR
>Human_11145
AEPLIVGLALAHSCLNPMLFLYFGR
>Human_11146
AEPLLGAPGELLK
>Human_11147
AEPLLLVR
>Human_11148
AEPLLTASR
>Human_11149
AEPLNLFR
>Human_11150
AEPLNSVAH
>Human_11151
AEPLQAEDDPLQAK
>Human_11152
AEPLQPDPGAAEDAAAQAVETPGWK
>Human_11153
AEPLSCALDDSSDSQDPTK
>Human_11154
AEPLSTASQESVNR
>Human_11155
AEPLTAPPTNGLPHTQDR
>Human_11156
AEPLTILSR
>Human_11157
AEPLTPMEDALPPSLSGQAK
>Human_11158
AEPLTWAQLK
>Human_11159
AEPLTWAQLNK
>Human_11160
AEPLVAFNAQHESR
>Human_11161
AEPLVCGTSSSSSLHR
>Human_11162
AEPLYSTPR
>Human_11163
AEPMESCR
>Human_11164
AEPMPSASSAPPASSLYSSPV
>Human_11165
AEPMPSASSAPPASSLYSSPVELK
>Human_11166
AEPMPSASSAPPASSLYSSPVLAR
>Human_11167
AEPMQWASLELPAAK
>Human_11168
AEPNSAEEPLGQLTAALGELR
>Human_11169
AEPNSQLDSTHSGR
>Human_11170
AEPNVLLLDAGDQYQGTIWFTVYK
>Human_11171
AEPPAATASAASATGVFPAK
>Human_11172
AEPPALPAR
>Human_11173
AEPPAPR
>Human_11174
AEPPAPSPVPGPLPPPPPAER
>Human_11175
AEPPASDSENEDVNQHGSDSESEETR
>Human_11176
AEPPDPLPDK
>Human_11177
AEPPDQSFR
>Human_11178
AEPPDSLR
>Human_11179
AEPPEADGGGGYGCAPGLTR
>Human_11180
AEPPELTFR
>Human_11181
AEPPFAPR
>Human_11182
AEPPGGGWR
>Human_11183
AEPPGHPHPLAQR
>Human_11184
AEPPGPYFYDLTVTSAHDQSLVLK
>Human_11185
AEPPGSPELAGGLGPSGNSR
>Human_11186
AEPPGSQPLHCSCTFLMAR
>Human_11187
AEPPLNASASDQGEK
>Human_11188
AEPPLTSR
>Human_11189
AEPPMSLQR
>Human_11190
AEPPPDSLR
>Human_11191
AEPPPFR
>Human_11192
AEPPPSK
>Human_11193
AEPPQAMNALMR
>Human_11194
AEPPQCTSLAWSADGQEYITTTYK
>Human_11195
AEPPQCTSLAWSADGQTLFAGYT
>Human_11196
AEPPQCTSLAWSADGQTLFAGYTDNLVR
>Human_11197
AEPPQCTSLAWSADGQVSGSVLSGDSASS
>Human_11198
AEPPQDK
>Human_11199
AEPPSEPT
>Human_11200
AEPPSEPTEIR
>Human_11201
AEPPSEPTGVLSEEQIR
>Human_11202
AEPPSPPLSPATSPPSTWTGR
>Human_11203
AEPPSPVHCVAAAAPTATVSEK
>Human_11204
AEPPSSYK
>Human_11205
AEPPSWAPGHQCLQDILAAGCPTEPVTLK
>Human_11206
AEPPSWAPGHQQCLQDILAAGCPTEPVTLK
>Human_11207
AEPPTWAQLK
>Human_11208
AEPPTWLELQAVK
>Human_11209
AEPQAESEPLLGGAR
>Human_11210
AEPQALGPGTR
>Human_11211
AEPQAQPQLQGR
>Human_11212
AEPQAVQSLR
>Human_11213
AEPQEEEEEK
>Human_11214
AEPQELLQLDGYTVDYTDPQPGLEGGR
>Human_11215
AEPQESEETK
>Human_11216
AEPQGSPCLPGR
>Human_11217
AEPQLSQPSLDCGR
>Human_11218
AEPQLVETQNVR
>Human_11219
AEPQPLSPASSSYSVSSPR
>Human_11220
AEPQPPSGGLTDEAALSCCSDADPSTK
>Human_11221
AEPQSLDGVD
>Human_11222
AEPSAAHSAEGDVHTLLLIFLHR
>Human_11223
AEPSADLLVNLSR
>Human_11224
AEPSAPESK
>Human_11225
AEPSDLIVK
>Human_11226
AEPSEVDMNSPK
>Human_11227
AEPSFYPR
>Human_11228
AEPSGAETR
>Human_11229
AEPSHTAALTAVALK
>Human_11230
AEPSISYSCNPLYFDFK
>Human_11231
AEPSLAPMWR
>Human_11232
AEPSLHQVVLQPSR
>Human_11233
AEPSLPAPNTVTAVTAAHILHPVK
>Human_11234
AEPSPEQR
>Human_11235
AEPSPQSWSSLWK
>Human_11236
AEPSPSPR
>Human_11237
AEPSQAPTPAPAAQPR
>Human_11238
AEPSQDLR
>Human_11239
AEPSSAR
>Human_11240
AEPSSFR
>Human_11241
AEPTAAPHPVLK
>Human_11242
AEPTAGAVDR
>Human_11243
AEPTATMDDMALPPPPPELLSDQQK
>Human_11244
AEPTDNLVSPVR
>Human_11245
AEPTDVELEIMK
>Human_11246
AEPTEHGER
>Human_11247
AEPTESCEQIAVQVNNGDAGR
>Human_11248
AEPTFGGHDPR
>Human_11249
AEPTHWCLLVR
>Human_11250
AEPTNPSK
>Human_11251
AEPTPLPQFPFADTPDTYK
>Human_11252
AEPTQNALPFSHSSAISK
>Human_11253
AEPTVCSFLTK
>Human_11254
AEPTVTNILK
>Human_11255
AEPVEVVAPR
>Human_11256
AEPVGTFLVR
>Human_11257
AEPVLMIDWPK
>Human_11258
AEPVNDYEGNDSEAEDLNFR
>Human_11259
AEPVPGGQTSSPR
>Human_11260
AEPVQEELSVLAAIFCR
>Human_11261
AEPVQGCPCNYR
>Human_11262
AEPVSAK
>Human_11263
AEPVSLPCTNAR
>Human_11264
AEPVSPLK
>Human_11265
AEPVSSTEASSLGQK
>Human_11266
AEPWGNELASAAAR
>Human_11267
AEPWLSQPASGSAYATPGAYGDIR
>Human_11268
AEPYAADEGSGEGHK
>Human_11269
AEPYCSVLPGFTFIQHLPLSER
>Human_11270
AEPYETSQATSR
>Human_11271
AEPYETSQGK
>Human_11272
AEPYPAAAGR
>Human_11273
AEPYPTSR
>Human_11274
AEPYTFPPTSTK
>Human_11275
AEPYVASEYK
>Human_11276
AEQAATATAPADK
>Human_11277
AEQAAVFK
>Human_11278
AEQACLNTDWQIQSLHK
>Human_11279
AEQADGK
>Human_11280
AEQAEADK
>Human_11281
AEQAEAEQK
>Human_11282
AEQAEGMEFGFK
>Human_11283
AEQAENK
>Human_11284
AEQAESK
>Human_11285
AEQAEYEMEGIEWEPIK
>Human_11286
AEQAFQASQIK
>Human_11287
AEQAGCGQVQEPEEGTDR
>Human_11288
AEQAGSPLLAK
>Human_11289
AEQAIEVGIFPER
>Human_11290
AEQALPVASEEEQER
>Human_11291
AEQALPVASEEEQQR
>Human_11292
AEQAMTAIK
>Human_11293
AEQAPTVK
>Human_11294
AEQASGDVDK
>Human_11295
AEQASHSLK
>Human_11296
AEQATVTSEFESYK
>Human_11297
AEQCAEFDGAEFQGR
>Human_11298
AEQCCEETASSISLHGK
>Human_11299
AEQCEEEEAMTPR
>Human_11300
AEQCLYVSAPWELR
>Human_11301
AEQDASIPPGTHEALLQTALSPPPPPTR
>Human_11302
AEQDEAEK
>Human_11303
AEQDGSAMAK
>Human_11304
AEQDITTLEQSISR
>Human_11305
AEQDLPTSELLEADDGK
>Human_11306
AEQDLYR
>Human_11307
AEQDSDNK
>Human_11308
AEQDSEVGPQEINK
>Human_11309
AEQDSGGSLCGDAEAQGWR
>Human_11310
AEQDSTTVAAFASSLVSGLNSSASEPAK
>Human_11311
AEQDVENDLLDYDEEEEPQAPQESTPAPPK
>Human_11312
AEQEAEEPR
>Human_11313
AEQEALESQR
>Human_11314
AEQEALTGECK
>Human_11315
AEQEAPR
>Human_11316
AEQEAQAPHWWR
>Human_11317
AEQEASGLQVLLHTLQSSSDK
>Human_11318
AEQEASLQK
>Human_11319
AEQEEEFISNTLFK
>Human_11320
AEQEEEGLPLPLANIK
>Human_11321
AEQEEEPVATGDSTIR
>Human_11322
AEQEEGK
>Human_11323
AEQEELAASFSSLLTYGLSLIR
>Human_11324
AEQEEMEVEER
>Human_11325
AEQEEVECEEN
>Human_11326
AEQEEYVQEGIR
>Human_11327
AEQEGDDSLLITVVPVK
>Human_11328
AEQEGGMQFWVSSESK
>Human_11329
AEQEIAALVEQLTPIER
>Human_11330
AEQEIMK
>Human_11331
AEQELGFAIQTCFISPYSNPDR
>Human_11332
AEQELGPPPSVDEAANTLMTR
>Human_11333
AEQENEK
>Human_11334
AEQENNFPTSSIAFLGQNER
>Human_11335
AEQENQELPDEGTLEETLTNETR
>Human_11336
AEQEPTAEQLAQIAAENEEDEHSVNYK
>Human_11337
AEQEQDGK
>Human_11338
AEQESAR
>Human_11339
AEQESFEK
>Human_11340
AEQESGLYR
>Human_11341
AEQESLEFGK
>Human_11342
AEQEVEQWK
>Human_11343
AEQEVISLQEK
>Human_11344
AEQFASK
>Human_11345
AEQFLDDSTALYTFAESYK
>Human_11346
AEQFLSGVDAWCK
>Human_11347
AEQFYCGDTEGK
>Human_11348
AEQGASGSQDPGK
>Human_11349
AEQGASLATSYSSTAMNGNLAK
>Human_11350
AEQGEEK
>Human_11351
AEQGETSGR
>Human_11352
AEQGHPTTFVDLWALVLESMLHGQVMDQK
>Human_11353
AEQGIQLR
>Human_11354
AEQGLPIR
>Human_11355
AEQGLSIDHVNLR
>Human_11356
AEQGNCSTR
>Human_11357
AEQGSEEEGEGEEEEEEGGESK
>Human_11358
AEQGSQR
>Human_11359
AEQGSTLR
>Human_11360
AEQGVWETLLAALEVLIR
>Human_11361
AEQHGAPEQAAAGK
>Human_11362
AEQHLMCEEHEEEK
>Human_11363
AEQHNYPGIK
>Human_11364
AEQIAGR
>Human_11365
AEQILYSVFEEQEEGSVVGNIAK
>Human_11366
AEQINQAAGEASAVLAK
>Human_11367
AEQIPPCLTSESSLPSPWGTPALSR
>Human_11368
AEQIQAR
>Human_11369
AEQITVHAVGIGAANK
>Human_11370
AEQIVPLSAASFER
>Human_11371
AEQLAAEAER
>Human_11372
AEQLALVIGGTIGGLLLLLLIGASCCLWR
>Human_11373
AEQLAQQAHSNR
>Human_11374
AEQLASLEAAQR
>Human_11375
AEQLASVQYTLPK
>Human_11376
AEQLASVVIYTQEGSSAAAAIQSQR
>Human_11377
AEQLDSK
>Human_11378
AEQLEGEER
>Human_11379
AEQLFSSALCAAR
>Human_11380
AEQLGAEGNVDESQK
>Human_11381
AEQLHVALVTLTHPSGEVWGPLIR
>Human_11382
AEQLIGGLGGEK
>Human_11383
AEQLLGK
>Human_11384
AEQLLQDAR
>Human_11385
AEQLMSDENCFK
>Human_11386
AEQLMTLAYDNGINLFDTAEVYAAGK
>Human_11387
AEQLPQIYYIEGTLQMVWINR
>Human_11388
AEQLQDAEEEK
>Human_11389
AEQLSNTLK
>Human_11390
AEQLSPGK
>Human_11391
AEQLSQENEK
>Human_11392
AEQLTDCR
>Human_11393
AEQLTTCSSYPSSEDEDK
>Human_11394
AEQLVEILEAK
>Human_11395
AEQLVLSGADSDEDTSR
>Human_11396
AEQLVWFPLEYHSELFK
>Human_11397
AEQMASVQNAQR
>Human_11398
AEQMFGEMEVWNAISER
>Human_11399
AEQMHQSFVAETSQR
>Human_11400
AEQMPSCVLR
>Human_11401
AEQMTLQQVYASVNK
>Human_11402
AEQNDFIPLLSTVTGAR
>Human_11403
AEQNDLPGDISVILR
>Human_11404
AEQNTTEAN
>Human_11405
AEQPASPLQDAEGPPAK
>Human_11406
AEQPCGAELTFELPDNAK
>Human_11407
AEQPDGIIDDSLHLELEK
>Human_11408
AEQPDGLILGMGGQTALNCGVELFK
>Human_11409
AEQPGCSLFSGSWYR
>Human_11410
AEQPHQHAMYYLR
>Human_11411
AEQPLSVGR
>Human_11412
AEQPLVIVEDK
>Human_11413
AEQPSPPNSDSGQDAHPDPDANPDAAR
>Human_11414
AEQPVEPHDPDPNQEPGSTPEGR
>Human_11415
AEQQALR
>Human_11416
AEQQAQEDEEPEWR
>Human_11417
AEQQDSGR
>Human_11418
AEQQDVNVNPEITALQTMLAECQENLK
>Human_11419
AEQQEELAASFSSLLTYGLSLIR
>Human_11420
AEQQELETLPTTK
>Human_11421
AEQQILR
>Human_11422
AEQQMPLEPVR
>Human_11423
AEQQQVVQIPQQALR
>Human_11424
AEQQVNQLAMPPASVK
>Human_11425
AEQSDEAVK
>Human_11426
AEQSHEK
>Human_11427
AEQSIAELSSSENTLK
>Human_11428
AEQSISEEPGWEEEEEELMGISPISPK
>Human_11429
AEQSLHDLQER
>Human_11430
AEQSLQAAIK
>Human_11431
AEQSPSMEENLSIEDLELLEG
>Human_11432
AEQSPSMEENLSIEDLELLEGR
>Human_11433
AEQSPVSSDVEVSSPK
>Human_11434
AEQSQQEAAK
>Human_11435
AEQSVAYK
>Human_11436
AEQTFGELEVWAVVPER
>Human_11437
AEQTFIIMCDNCQIK
>Human_11438
AEQTGNK
>Human_11439
AEQTILPLVDEALQHTTTK
>Human_11440
AEQTIWNR
>Human_11441
AEQTNGSK
>Human_11442
AEQTSGDQLQK
>Human_11443
AEQTSTQLPTTTSAHPGQVPR
>Human_11444
AEQVAELAEFNENDGFPAGEGEEAGR
>Human_11445
AEQVALSR
>Human_11446
AEQVAPAAQAWGPALAMPQAR
>Human_11447
AEQVDPNFYSK
>Human_11448
AEQVDVVLCGGDTLK
>Human_11449
AEQVIFVR
>Human_11450
AEQVLLEQLDEDGGCR
>Human_11451
AEQVLPQALYLSNMR
>Human_11452
AEQVLPTLSCTPEPMTMSSPLSQAK
>Human_11453
AEQVNTEENK
>Human_11454
AEQWADAADVSGPDDEPAK
>Human_11455
AEQWELDEEGIR
>Human_11456
AEQWNVNYVETSAK
>Human_11457
AEQYPGSPDSWV
>Human_11458
AESAALHAGLR
>Human_11459
AESAEAAK
>Human_11460
AESAEDFPILFR
>Human_11461
AESAGASSFFPLVVLLLAGSGGSGPR
>Human_11462
AESALAQQAK
>Human_11463
AESALLQEIPTPR
>Human_11464
AESALPSWK
>Human_11465
AESAPAR
>Human_11466
AESAPLPVSADDTPEVLNR
>Human_11467
AESAQASAK
>Human_11468
AESASLQFHILR
>Human_11469
AESASPPSSSAAAPAAEPGVTTEQPGPR
>Human_11470
AESATESSGK
>Human_11471
AESAVIVANPR
>Human_11472
AESAVTK
>Human_11473
AESAWLFR
>Human_11474
AESCEFTVTGLQK
>Human_11475
AESCGHATVSSEK
>Human_11476
AESCGSFDETESEESSK
>Human_11477
AESCGSGNSTGYQIR
>Human_11478
AESCLDR
>Human_11479
AESCQGDLSTLANVVTSLANLGK
>Human_11480
AESCYLTWDAPLDNGGSEITHYVIDK
>Human_11481
AESDDFNVFDNFFLHSK
>Human_11482
AESDEADECFLIHSDDGR
>Human_11483
AESDEAR
>Human_11484
AESDEEK
>Human_11485
AESDFEQLPDDVAISANIADIEEK
>Human_11486
AESDFVK
>Human_11487
AESDGEEK
>Human_11488
AESDGSLLLESK
>Human_11489
AESDIMHLR
>Human_11490
AESDIMNR
>Human_11491
AESDLDYIQYR
>Human_11492
AESDLFLAEHHK
>Human_11493
AESDSTDFDLLWYLENLSDK
>Human_11494
AESDVER
>Human_11495
AESDWDTVTVLR
>Human_11496
AESEAAEEAGAEGAEGEAR
>Human_11497
AESEAECATSGHEDMPVER
>Human_11498
AESEAETPSTPGEFESK
>Human_11499
AESEASLLNVSTPK
>Human_11500
AESEASSR
>Human_11501
AESECHLSEEDTLPLTHFEDSPAYLLDMDR
>Human_11502
AESECLESGASFLDSPGYSK
>Human_11503
AESECPDG
>Human_11504
AESECPGMNTHSR
>Human_11505
AESEDIQGSSSSLALEDYVEK
>Human_11506
AESEDYLAR
>Human_11507
AESEEEIFAHLGLDYIEPWER
>Human_11508
AESEEGPDVLR
>Human_11509
AESEELEVQK
>Human_11510
AESEEMETSQAGSK
>Human_11511
AESEGPAQPCPGPPK
>Human_11512
AESEIQAIR
>Human_11513
AESELSPSEK
>Human_11514
AESEPEQK
>Human_11515
AESEQEAYLR
>Human_11516
AESEQGWDGEGEGR
>Human_11517
AESEQLAR
>Human_11518
AESESDLVAEIANVVQK
>Human_11519
AESEVANLR
>Human_11520
AESEVPIV
>Human_11521
AESEVPIVK
>Human_11522
AESEYTFER
>Human_11523
AESFAQEMFIEQNK
>Human_11524
AESFDTWANK
>Human_11525
AESFFQTK
>Human_11526
AESFFSDFGLLWYLK
>Human_11527
AESFMFR
>Human_11528
AESFNFSSSGR
>Human_11529
AESFPNTPLADLGQDVICSHTEGLICLNK
>Human_11530
AESFSVMYTPFATK
>Human_11531
AESGADTR
>Human_11532
AESGALIEAAK
>Human_11533
AESGDSLGSEDR
>Human_11534
AESGEPGAR
>Human_11535
AESGGGGGR
>Human_11536
AESGGSSGGAGGGGAFGAGPGPER
>Human_11537
AESGNPSIR
>Human_11538
AESGPASLTICEK
>Human_11539
AESGPDLR
>Human_11540
AESGPEK
>Human_11541
AESGPNETK
>Human_11542
AESGQEPASR
>Human_11543
AESGQPVVPLDR
>Human_11544
AESGQQLFSVVTLK
>Human_11545
AESGTELLAR
>Human_11546
AESGTQGYESFSYGGVDPYMWEPQELGAVR
>Human_11547
AESGWFHVEEDR
>Human_11548
AESHCLDHINPNNNLVNVR
>Human_11549
AESHDMLMMMTYSMVPIR
>Human_11550
AESHMQWAWGR
>Human_11551
AESHNDCPVR
>Human_11552
AESHPEVNIEHLGQVVQCSR
>Human_11553
AESHPEVSIEHLGQVVQCSR
>Human_11554
AESHSLHSHPAAFEPSR
>Human_11555
AESHSVAQAGVHWHSLGSLQPLPPEFER
>Human_11556
AESIAGLR
>Human_11557
AESIDALSNK
>Human_11558
AESIDCMVPVTESLLCTGSTDGVIR
>Human_11559
AESIDPVQDHPHEHTHGR
>Human_11560
AESIHTGLEVAIK
>Human_11561
AESIIIR
>Human_11562
AESINER
>Human_11563
AESISEEADSEPGR
>Human_11564
AESISLDFGDHQADLLNCK
>Human_11565
AESISSDEEVHESVDSDNQQNK
>Human_11566
AESISSLYGK
>Human_11567
AESITLDLGSQIK
>Human_11568
AESIYEEMK
>Human_11569
AESLALK
>Human_11570
AESLAYADILLWAFDDTFFNLTLK
>Human_11571
AESLDDQMLSR
>Human_11572
AESLDPR
>Human_11573
AESLEEK
>Human_11574
AESLEHQVQSHLNMIAQSQR
>Human_11575
AESLESATMFLENWK
>Human_11576
AESLFGGAPGPR
>Human_11577
AESLGIPQK
>Human_11578
AESLIGVYPEQGDCVISK
>Human_11579
AESLIHCSQCENSGHPSCLDMTMELVSMIK
>Human_11580
AESLINYLTGSHSSGEVYYL
>Human_11581
AESLISLER
>Human_11582
AESLNGNPLFSK
>Human_11583
AESLPGQPLACNLCYEAESPDEAALVYAAR
>Human_11584
AESLPLSSNLQSK
>Human_11585
AESLQEK
>Human_11586
AESLQISLEYSGLK
>Human_11587
AESLQQEVEALK
>Human_11588
AESLQVTR
>Human_11589
AESLSDK
>Human_11590
AESLSEISDSLDVLEAGDEGK
>Human_11591
AESLSNSSHSESIHNSPK
>Human_11592
AESLSSVSSR
>Human_11593
AESLVHVHFK
>Human_11594
AESLYEIR
>Human_11595
AESMETLPER
>Human_11596
AESMFTNAVQILEQFK
>Human_11597
AESMGLLSEDPK
>Human_11598
AESMLQQADK
>Human_11599
AESMTDVLIIQLNSPDINNFDPR
>Human_11600
AESMWTSPPTTSPAFVSPGQR
>Human_11601
AESNDGYHIILK
>Human_11602
AESNGPVK
>Human_11603
AESNSNPISLPTPQNTPK
>Human_11604
AESPAEK
>Human_11605
AESPAEWNLQSWAPK
>Human_11606
AESPAGGAPGPR
>Human_11607
AESPALAASPNAQMDDVIDTLTSLR
>Human_11608
AESPDLR
>Human_11609
AESPDNDGLLK
>Human_11610
AESPEEVACR
>Human_11611
AESPESSAIESTQSTPQK
>Human_11612
AESPEVCFNEESPK
>Human_11613
AESPEYVHMYTQR
>Human_11614
AESPGCCSVWAR
>Human_11615
AESPGPGSR
>Human_11616
AESPGTEPTANSTVTETNSTQPNPK
>Human_11617
AESPGVPVAK
>Human_11618
AESPLPQVSAR
>Human_11619
AESPMSR
>Human_11620
AESPPGGEWIEIDGFPIK
>Human_11621
AESPPPEVYEEPEEIAPEEEIAPEEEK
>Human_11622
AESPQADCPSESFSSSSSLPHCLVSEGK
>Human_11623
AESPSPAPPPGLR
>Human_11624
AESPSPGLTPSR
>Human_11625
AESPSPGSPHFK
>Human_11626
AESPSPPR
>Human_11627
AESPTPGMAQGMEPGAGQEGAMFVHAR
>Human_11628
AESPTQHPLLR
>Human_11629
AESPTSAR
>Human_11630
AESPWEALDWGQK
>Human_11631
AESPWTIFLFLSNLR
>Human_11632
AESQASSLGQK
>Human_11633
AESQCLCPSGWAGAYCDVPNVSCDIAASR
>Human_11634
AESQDLR
>Human_11635
AESQEGAAR
>Human_11636
AESQINK
>Human_11637
AESQINNSAVEMQVQSALAFLGTENDVELK
>Human_11638
AESQLIVDNATR
>Human_11639
AESQLLECK
>Human_11640
AESQLNCLDEAHVNEK
>Human_11641
AESQNTFEETELELK
>Human_11642
AESQQDAASLK
>Human_11643
AESQSEEQQEAR
>Human_11644
AESQSQEK
>Human_11645
AESQSSR
>Human_11646
AESSAGDGPVPYSQGSSSLIMPR
>Human_11647
AESSDEENLPR
>Human_11648
AESSDGIHIILK
>Human_11649
AESSDSGAESEEEEAQEEVK
>Human_11650
AESSEAVPEK
>Human_11651
AESSEDETSSPAPSK
>Human_11652
AESSEEHVTPGEPPGK
>Human_11653
AESSELVR
>Human_11654
AESSENSR
>Human_11655
AESSESFTMASSPAQR
>Human_11656
AESSFSEEEEEK
>Human_11657
AESSHYFQSLEVTTHILSQFFGTTPSEK
>Human_11658
AESSLLR
>Human_11659
AESSLYR
>Human_11660
AESSNNVR
>Human_11661
AESSNSSSSDDSSEEEEEK
>Human_11662
AESSPGSR
>Human_11663
AESSQAQSCMSPPQK
>Human_11664
AESSQNSAPFPSK
>Human_11665
AESSQTCHSEQGDK
>Human_11666
AESSSALHMHIK
>Human_11667
AESSSDEAVADTSR
>Human_11668
AESSSDEEEESEK
>Human_11669
AESSSESDHFR
>Human_11670
AESSSGGGTVPSSAGILEQGPSPGDGSPPK
>Human_11671
AESSSSISSSASLSAANTPTVGVSR
>Human_11672
AESSSTEPAK
>Human_11673
AESSTDSS
>Human_11674
AESSTDSSGPLEEAEEAPQLMR
>Human_11675
AESTANAGQSDNR
>Human_11676
AESTATR
>Human_11677
AESTAVQLK
>Human_11678
AESTESIGSSEK
>Human_11679
AESTFLFLVGQDDHNWK
>Human_11680
AESTLPLSEGTQTVLSPSVTCGPTGLLLCR
>Human_11681
AESTLQNSSSAVHTESNK
>Human_11682
AESTPEIAEQR
>Human_11683
AESTPEIAER
>Human_11684
AESTSSGLETELHYER
>Human_11685
AESTSSISSTNSLSAATTPTVGK
>Human_11686
AESTSSISSTNSLSAATTPTVGSSR
>Human_11687
AESTTHMK
>Human_11688
AESTTPELPSFAVK
>Human_11689
AESTTSLPQSAK
>Human_11690
AESTWGPSPSLSK
>Human_11691
AESVAAPITVR
>Human_11692
AESVASLTSQCSYSSTIVHVGDK
>Human_11693
AESVATK
>Human_11694
AESVCDGQAGQK
>Human_11695
AESVCICFIDDCMDCDVPLAELTFSR
>Human_11696
AESVLNVISELQEQMCR
>Human_11697
AESVPAHPCGFPAPLPPTR
>Human_11698
AESVQGGETR
>Human_11699
AESVQIK
>Human_11700
AESVSAPWPEPER
>Human_11701
AESVVLEHR
>Human_11702
AESVVPAR
>Human_11703
AESVVSVTSQCSFSSTIVHVGDK
>Human_11704
AESWSGQALQALPATVLGALGSEFLR
>Human_11705
AESYAGLQEFK
>Human_11706
AESYGVWVAK
>Human_11707
AESYNEWALNVNEALEAK
>Human_11708
AESYSLISMK
>Human_11709
AETAAGVGR
>Human_11710
AETAANR
>Human_11711
AETAAQR
>Human_11712
AETACFR
>Human_11713
AETAPPNFVQR
>Human_11714
AETASQSQR
>Human_11715
AETCAHLQCFDAVFYLQMNEK
>Human_11716
AETCFSSQFFSPLEVPR
>Human_11717
AETCPWEVTER
>Human_11718
AETDHLFDLSR
>Human_11719
AETDSDPMVPSCSLSLPLSISTTEAVSFHK
>Human_11720
AETDVEEIYHPVMCTECSTEVAVYDK
>Human_11721
AETEALSK
>Human_11722
AETEASK
>Human_11723
AETECQNTEYQQLLDIK
>Human_11724
AETEDSGK
>Human_11725
AETEEAAHSVSQEMSVNSPTAQESQR
>Human_11726
AETEEAEEPEEDGEEHVCVSASK
>Human_11727
AETEEGPDVLR
>Human_11728
AETEEIPK
>Human_11729
AETEELIR
>Human_11730
AETEELK
>Human_11731
AETEHNK
>Human_11732
AETEHYCSYCYR
>Human_11733
AETELDFACDQCGR
>Human_11734
AETELQASFR
>Human_11735
AETELSAEEK
>Human_11736
AETEQGEQQR
>Human_11737
AETEQHIK
>Human_11738
AETEQQCLSLK
>Human_11739
AETESCPGQEEPK
>Human_11740
AETETEISTR
>Human_11741
AETEVIVR
>Human_11742
AETEYSFDDWDWQNGSLSSLSLPESTR
>Human_11743
AETFAGYDCTNSPTK
>Human_11744
AETFGGFDSHQMNASK
>Human_11745
AETFHFVFGSFK
>Human_11746
AETFPLMSPLEDLSLPPSTDK
>Human_11747
AETFVWVNNASAHSQSVAK
>Human_11748
AETGALSQTSQDFK
>Human_11749
AETGDTVLK
>Human_11750
AETGNTAK
>Human_11751
AETGVDTVEIR
>Human_11752
AETGVSLSR
>Human_11753
AETHAEHQR
>Human_11754
AETHENEPGPLTVGDELLSQFK
>Human_11755
AETHILAEK
>Human_11756
AETHSSSTPVQHPIK
>Human_11757
AETINATVPK
>Human_11758
AETIPVLHEMIQQIFNLFSTK
>Human_11759
AETIQADTPALSLIAETVEDMVK
>Human_11760
AETIQALYHQTLEALQTLLK
>Human_11761
AETIQEVEDEYK
>Human_11762
AETLAGAMPNEAGGHPDAR
>Human_11763
AETLALK
>Human_11764
AETLASSLQEDLAHTR
>Human_11765
AETLAVEIK
>Human_11766
AETLEDLK
>Human_11767
AETLEFNDVYQEVK
>Human_11768
AETLELSDLYVSDK
>Human_11769
AETLFWTPLLVGK
>Human_11770
AETLIFSK
>Human_11771
AETLIFSR
>Human_11772
AETLLTS
>Human_11773
AETLMFSEHAVISMR
>Human_11774
AETLMFSNNAVISMR
>Human_11775
AETLMQAR
>Human_11776
AETLMTVTDPVHDIAFAPNLGR
>Human_11777
AETLPEIEAQLAQR
>Human_11778
AETLPEVEAELAQR
>Human_11779
AETLPGSGDSGPGTASLGPGVAETGTR
>Human_11780
AETLQQR
>Human_11781
AETLSGLGDSGAAGAAALSSASSETGTR
>Human_11782
AETLVCCCFDLLK
>Human_11783
AETLVFSTHAVISMR
>Human_11784
AETLVQAR
>Human_11785
AETLVTLDFTSR
>Human_11786
AETLYLAVNFLDR
>Human_11787
AETLYTMGDFEFALVFYHR
>Human_11788
AETMCGTK
>Human_11789
AETMGPMG
>Human_11790
AETMGPMGCLFNMK
>Human_11791
AETMGPMGCLLQGQDTN
>Human_11792
AETMGPMGW
>Human_11793
AETMGPMGWMK
>Human_11794
AETNDSYHIILK
>Human_11795
AETNILEINEK
>Human_11796
AETNMVWYDWMR
>Human_11797
AETNNECSIK
>Human_11798
AETNTGQEPR
>Human_11799
AETPACMESAF
>Human_11800
AETPAPATPR
>Human_11801
AETPDMLADGTR
>Human_11802
AETPGAEK
>Human_11803
AETPGAPATA
>Human_11804
AETPGAPATCTLR
>Human_11805
AETPGFGAVTFGECALAFNQK
>Human_11806
AETPHGAEEECK
>Human_11807
AETPHGAEEECR
>Human_11808
AETPNNWNATEDQHEPTK
>Human_11809
AETPPLPIPPPPPDIQPLER
>Human_11810
AETPPNGPDCGYGSFHQQYWLDGK
>Human_11811
AETPPPPTAGAESCSEEPAR
>Human_11812
AETPSANHSESDSLSQHNDFLSDK
>Human_11813
AETPTAAEDDNEGDK
>Human_11814
AETPTESVSEPEVATK
>Human_11815
AETPYMVMNPETK
>Human_11816
AETQAEPPSVGP
>Human_11817
AETQEEK
>Human_11818
AETQEGEPIAK
>Human_11819
AETQEQQSR
>Human_11820
AETQGANHTPVISAHQTR
>Human_11821
AETQLETTQAGEK
>Human_11822
AETQMPWSSPR
>Human_11823
AETQNTHSNVAVIPEK
>Human_11824
AETQPMAPHCPAGR
>Human_11825
AETQSMK
>Human_11826
AETSALPTGFGELEVLAVGMVLLVEGVR
>Human_11827
AETSCDTMQGAEEEEPIIGSWFWTR
>Human_11828
AETSDVANAVLDGADCIMLSGETAK
>Human_11829
AETSEDSASR
>Human_11830
AETSEEVAVLVQR
>Human_11831
AETSEGSGSAPAVPEASASPK
>Human_11832
AETSFFLK
>Human_11833
AETSLGIPGPSE
>Human_11834
AETSLGIPGPSEISTEVK
>Human_11835
AETSLGWAQVWK
>Human_11836
AETSLHTDGENSCR
>Human_11837
AETSLPELGGEDK
>Human_11838
AETSNTDFDNIVDPDVYSSDIEK
>Human_11839
AETSPEPSGQLVVHSDAHSDTVLASFEDQR
>Human_11840
AETSQAEK
>Human_11841
AETSQQEASEGGDPASPALSLSSLR
>Human_11842
AETSSYVASSSTTIVGLHIADALR
>Human_11843
AETSTLTISGDTVEGEQK
>Human_11844
AETSTLVYEPWR
>Human_11845
AETTCHCQCAGMDWTGAR
>Human_11846
AETTFWVLPVFEEETR
>Human_11847
AETTLFSTSVDTVTPSTHTLVCSK
>Human_11848
AETTLTQSPAFMSATPGDK
>Human_11849
AETTPGAPR
>Human_11850
AETTPLK
>Human_11851
AETTPSGGK
>Human_11852
AETTPSMIPSQSR
>Human_11853
AETTQAR
>Human_11854
AETTSNITSR
>Human_11855
AETVADTR
>Human_11856
AETVAQLR
>Human_11857
AETVIIGGGCVGVSLAYHLAK
>Human_11858
AETVIQTVK
>Human_11859
AETVLDLMVTNSQK
>Human_11860
AETVPEEANYEAVPVEAYGLAMLR
>Human_11861
AETVQAALEEAQR
>Human_11862
AETVSLIPPSSQVPAWR
>Human_11863
AETVSSCNCK
>Human_11864
AETVTHR
>Human_11865
AETVTLPDAAQNDDR
>Human_11866
AETVTQDR
>Human_11867
AETVTSVAK
>Human_11868
AETVWSTDTGEAVYR
>Human_11869
AETWLLAAWHVK
>Human_11870
AETYDFLFK
>Human_11871
AETYEGVYQCTAR
>Human_11872
AETYFFR
>Human_11873
AETYFFSSGGDNLDLTR
>Human_11874
AETYFFSSSGGDNLDLTR
>Human_11875
AETYGHDGIHGK
>Human_11876
AETYHCCLEITK
>Human_11877
AEVAAAAAR
>Human_11878
AEVAAAAASER
>Human_11879
AEVAAEFLNDR
>Human_11880
AEVAAGSGR
>Human_11881
AEVAAIYEPPQIGTQNSLELLEDPK
>Human_11882
AEVACGR
>Human_11883
AEVACIAVYETDVFVVGTER
>Human_11884
AEVADEK
>Human_11885
AEVAEALTK
>Human_11886
AEVAELLVHSGDFLVR
>Human_11887
AEVAELQLR
>Human_11888
AEVAESK
>Human_11889
AEVAESQVNK
>Human_11890
AEVAESR
>Human_11891
AEVAGASK
>Human_11892
AEVALANLK
>Human_11893
AEVALGAQGPR
>Human_11894
AEVAMLR
>Human_11895
AEVANHLAVLEK
>Human_11896
AEVANLSAHSASPIQDAVLK
>Human_11897
AEVAPEEDER
>Human_11898
AEVAQAK
>Human_11899
AEVAQLQ
>Human_11900
AEVAQLQEQVALK
>Human_11901
AEVASALR
>Human_11902
AEVASAVCLR
>Human_11903
AEVASDTLVALSR
>Human_11904
AEVASEK
>Human_11905
AEVASFVADR
>Human_11906
AEVASQVEVVIFLK
>Human_11907
AEVATELPK
>Human_11908
AEVAVSVHLSTLSR
>Human_11909
AEVCADCSAPDPGWASISR
>Human_11910
AEVCFVLLLQCIFQDC
>Human_11911
AEVCHTCGAAFQEDDVIMLNGTK
>Human_11912
AEVCLWESQGQSILEDEK
>Human_11913
AEVCMAVPWLSLQR
>Human_11914
AEVCPWEFETPAQPNAGR
>Human_11915
AEVCQLR
>Human_11916
AEVCSDFLK
>Human_11917
AEVCSGCCEVCR
>Human_11918
AEVCSGTGER
>Human_11919
AEVCVAAPWLSLQR
>Human_11920
AEVDAEK
>Human_11921
AEVDAGFSK
>Human_11922
AEVDDVIQVR
>Human_11923
AEVDEEHR
>Human_11924
AEVDELR
>Human_11925
AEVDELYEEVR
>Human_11926
AEVDFDGR
>Human_11927
AEVDGASFLLK
>Human_11928
AEVDLER
>Human_11929
AEVDLQGIK
>Human_11930
AEVDLVVQDLK
>Human_11931
AEVDMDTDAPQVSHK
>Human_11932
AEVDPLSDK
>Human_11933
AEVDQLR
>Human_11934
AEVDTFMFEGHDTTASGISWILYALATHPK
>Human_11935
AEVDTYCR
>Human_11936
AEVEAIMEQLK
>Human_11937
AEVEALHSSGMTAVVK
>Human_11938
AEVEAVQLK
>Human_11939
AEVEDLK
>Human_11940
AEVEDNIMVTFR
>Human_11941
AEVEEFSFITQLSGLTDHLPVAMR
>Human_11942
AEVEELQAQTR
>Human_11943
AEVEETLK
>Human_11944
AEVEEYDVVISTVSPTFIR
>Human_11945
AEVEGEAQEIEWLPFR
>Human_11946
AEVEGFK
>Human_11947
AEVEINIPVTFHGLFK
>Human_11948
AEVEIVDVNDHAPR
>Human_11949
AEVELEYSR
>Human_11950
AEVENTGK
>Human_11951
AEVEPGVHLGR
>Human_11952
AEVEPLQR
>Human_11953
AEVEPQPQPEPTPVR
>Human_11954
AEVEQHK
>Human_11955
AEVEQHQQEAQK
>Human_11956
AEVEQMHWSYQELK
>Human_11957
AEVEQVELPDGK
>Human_11958
AEVETISK
>Human_11959
AEVETLK
>Human_11960
AEVEVADELLENLAK
>Human_11961
AEVEVCK
>Human_11962
AEVEVMHLQANEHQR
>Human_11963
AEVFLGIR
>Human_11964
AEVFNALDDDR
>Human_11965
AEVFNYR
>Human_11966
AEVFTEILNYIYSS
>Human_11967
AEVFTEILNYIYSSTVVVK
>Human_11968
AEVGAPLSPDHSEEEEEEEEGLEEDEPR
>Human_11969
AEVGDQVLVAGQK
>Human_11970
AEVGDTIQVVFYNR
>Human_11971
AEVGDTLLVTFANK
>Human_11972
AEVGDVIVIHLK
>Human_11973
AEVGEDSGAR
>Human_11974
AEVGEGAMGTAQLQIMASSK
>Human_11975
AEVGEIIEGCR
>Human_11976
AEVGHGYMDR
>Human_11977
AEVGILTR
>Human_11978
AEVGIPAPHTSQEVR
>Human_11979
AEVGLLSR
>Human_11980
AEVGLVEDTACER
>Human_11981
AEVGNGVSR
>Human_11982
AEVGPAGSQFGILACLFVELFQSWQILAR
>Human_11983
AEVGPAGSQFGLLACLFVELFQSWPLLER
>Human_11984
AEVGQNAYLPCFYTPAAPGNLVPVCWGK
>Human_11985
AEVGVIAK
>Human_11986
AEVHDAK
>Human_11987
AEVHESYK
>Human_11988
AEVHLSQHLTCLTSWLLNIVSLLNTTPMMK
>Human_11989
AEVHPAGDTAK
>Human_11990
AEVHSLMGGGVSEGR
>Human_11991
AEVHVIGQIIGASGFSESSLFCK
>Human_11992
AEVIAGR
>Human_11993
AEVIDVSYGMADDLK
>Human_11994
AEVILGSIIK
>Human_11995
AEVILQGTASSNASAPDAMWEDYEFK
>Human_11996
AEVIMNYHVGETVLSLQK
>Human_11997
AEVINAR
>Human_11998
AEVIPLHQR
>Human_11999
AEVIPVTLAMENTYQK
>Human_12000
AEVITCDVLLVCIGR
>Human_12001
AEVITEATTFSGGSGATR
>Human_12002
AEVIWTSSDHQVLSGK
>Human_12003
AEVLAAR
>Human_12004
AEVLAGFVNGLFLIFTAFFIFSEGVER
>Human_12005
AEVLALPFK
>Human_12006
AEVLCHCDPGLEGPVHSR
>Human_12007
AEVLDMADNAFDDEYLK
>Human_12008
AEVLEHLK
>Human_12009
AEVLGHK
>Human_12010
AEVLIHNNADGTYHITYSPAFPGTYTITIK
>Human_12011
AEVLISTVGPEDCTETAR
>Human_12012
AEVLISTVGPEDCVVPFLTR
>Human_12013
AEVLLEMNLYQPAR
>Human_12014
AEVLLQAGHYDADAIR
>Human_12015
AEVLPQINLDHYSVLPAGEGDEDR
>Human_12016
AEVLQAFK
>Human_12017
AEVLQMTVDHLK
>Human_12018
AEVLQSTQR
>Human_12019
AEVLSEEPILK
>Human_12020
AEVLSFILEDVR
>Human_12021
AEVLSHYIK
>Human_12022
AEVLTGLR
>Human_12023
AEVLWLMGAK
>Human_12024
AEVMADTAVALASGNVK
>Human_12025
AEVMAPDVEVSLPSVETDVQAPGSMLDGAR
>Human_12026
AEVMAPDVEVSLPSVEVDVEAPGAK
>Human_12027
AEVMEEIEDGR
>Human_12028
AEVMEPGITTELVHFIK
>Human_12029
AEVMGALVNAIFLTGLCFAILLEAIER
>Human_12030
AEVMLGHGLFSLLAER
>Human_12031
AEVMLGLR
>Human_12032
AEVMPVR
>Human_12033
AEVMVSQVYSGSLR
>Human_12034
AEVNAGFTAVYESIGSLR
>Human_12035
AEVNAGVK
>Human_12036
AEVNFWAETLIFVK
>Human_12037
AEVNGLAAQGK
>Human_12038
AEVNGLK
>Human_12039
AEVNIIYVTVFILK
>Human_12040
AEVNQETIQR
>Human_12041
AEVNSSGK
>Human_12042
AEVNTIPGFDGVVK
>Human_12043
AEVPCAAAEGGR
>Human_12044
AEVPEDK
>Human_12045
AEVPEDYDSGPDEDGELEPER
>Human_12046
AEVPELASEMMAYYSGNEDDLFFEADGPK
>Human_12047
AEVPGATGGDSPHLQPAEPPGEPR
>Human_12048
AEVPGSPAVVLPGR
>Human_12049
AEVPLIMNSIK
>Human_12050
AEVPPGPSSLLPPPAPPAPAAVEPR
>Human_12051
AEVPPLFWK
>Human_12052
AEVPTAHPSPSPR
>Human_12053
AEVPTGVIIGSIIAGILLLLALVAILWK
>Human_12054
AEVPVQMPYGFHGTFIPI
>Human_12055
AEVQALK
>Human_12056
AEVQATLLLPGEAFR
>Human_12057
AEVQELFESFSADGQK
>Human_12058
AEVQEVVWGEGAGAGEPEAEEEGDFVNSGR
>Human_12059
AEVQFSWALCLK
>Human_12060
AEVQGQHPPPGPK
>Human_12061
AEVQHQLHVAEPHNSLGK
>Human_12062
AEVQHQLHVAVGSLQESILAQVQR
>Human_12063
AEVQLCYLEAQR
>Human_12064
AEVQLSCCCACHSK
>Human_12065
AEVQNLGGELVVSGNCDTCGALQGLK
>Human_12066
AEVQNLGGELVVSGVDSAMSLIQAAK
>Human_12067
AEVQSEIER
>Human_12068
AEVQSNR
>Human_12069
AEVQVLVLDGR
>Human_12070
AEVQWHDLGLLQPPPPGFK
>Human_12071
AEVSADQVATVMWDYFSQLSNNAK
>Human_12072
AEVSDSGSYYCHVEEWLLSPNYAWYK
>Human_12073
AEVSDTGQYVCR
>Human_12074
AEVSELK
>Human_12075
AEVSFPAEVAPVR
>Human_12076
AEVSGGWPVCPSLLPHLVLGWGQSK
>Human_12077
AEVSGVGYDGQGTVCLLPSK
>Human_12078
AEVSIDQSK
>Human_12079
AEVSIGAK
>Human_12080
AEVSIQNNK
>Human_12081
AEVSLEPLR
>Human_12082
AEVSLPGVEPIPGIPGGFER
>Human_12083
AEVSPMYGVQK
>Human_12084
AEVSQFAACNLAQIPPHAVMVR
>Human_12085
AEVSQPR
>Human_12086
AEVTAHEVAVSLPSVEVDMQAPGAK
>Human_12087
AEVTAPDGEVSLPSMEVDVQAQK
>Human_12088
AEVTAPDVEMSLSSMEVDVQAPR
>Human_12089
AEVTAPDVEVSLPSMEVDVQAQK
>Human_12090
AEVTAPDVEVSLPSVEVDVEAPGAK
>Human_12091
AEVTAPDVEVSLPSVEVDVEAPR
>Human_12092
AEVTAPDVEVSLPSVEVDVQAPR
>Human_12093
AEVTAPDVK
>Human_12094
AEVTEEFK
>Human_12095
AEVTEEVEDGK
>Human_12096
AEVTEQLAALVR
>Human_12097
AEVTHWYENLQK
>Human_12098
AEVTLDGVWPTDK
>Human_12099
AEVTLEM
>Human_12100
AEVTLNNTIYK
>Human_12101
AEVTMGDPHQQTLAR
>Human_12102
AEVTPSQHGNR
>Human_12103
AEVTVPDVEVSLPSVEVDVQAPR
>Human_12104
AEVTYYDPTFMPASAQSTK
>Human_12105
AEVVDEIAAK
>Human_12106
AEVVETTQVYTEEETR
>Human_12107
AEVVFGDPTEWTSSVLQELGTIAAGLTK
>Human_12108
AEVVGALSNAVFLTALCFTIFVEAVLR
>Human_12109
AEVVGAVR
>Human_12110
AEVVINGSSSPAVVDR
>Human_12111
AEVVLGNIIK
>Human_12112
AEVVMAAAAAGAAVGK
>Human_12113
AEVVMQDVAPNPDDPEDFPALS
>Human_12114
AEVVNGYEAK
>Human_12115
AEVVPVK
>Human_12116
AEVVQTAR
>Human_12117
AEVVQVIR
>Human_12118
AEVVSLLLDR
>Human_12119
AEVVVQVPYLEAGEAVVYPLQEAAADGCR
>Human_12120
AEVVYEWTR
>Human_12121
AEVWDLDMLR
>Human_12122
AEVWDQEFDPVMVILR
>Human_12123
AEVWLFLK
>Human_12124
AEVWQLLAGCHDNQAMLDR
>Human_12125
AEVYEQLELHSLLDAELMR
>Human_12126
AEVYGSENESER
>Human_12127
AEVYPSAK
>Human_12128
AEVYSSK
>Human_12129
AEVYYSGTWGTICDDEWQNSDAIVFCR
>Human_12130
AEWADIDPVPQNDGPNPVVQIIYSDK
>Human_12131
AEWCPWALETISSTSQR
>Human_12132
AEWCQIFDGTDACVTPVLTFEEVVHHDHNK
>Human_12133
AEWDQHNDCK
>Human_12134
AEWDQVTVYLFCDDHK
>Human_12135
AEWDTDQWK
>Human_12136
AEWEESQTQK
>Human_12137
AEWEEVTNTAVEK
>Human_12138
AEWEPPEAR
>Human_12139
AEWEQEHR
>Human_12140
AEWEVDPDYCEEVK
>Human_12141
AEWFEDDVIQR
>Human_12142
AEWFQHQHWLYWR
>Human_12143
AEWGQAQGTGPGGAPGVEDSSR
>Human_12144
AEWIEAIK
>Human_12145
AEWIQEGEDSR
>Human_12146
AEWLAVK
>Human_12147
AEWLCGR
>Human_12148
AEWLDQT
>Human_12149
AEWLGSPASFEQER
>Human_12150
AEWLLAVR
>Human_12151
AEWLLSASWQR
>Human_12152
AEWLYSQGK
>Human_12153
AEWMIAAQACFMYNFQR
>Human_12154
AEWMIAAQTCFK
>Human_12155
AEWPETQGAVTEEEGSGQSEAR
>Human_12156
AEWPGLALAEPSR
>Human_12157
AEWPQNSVDVTWSFTSQTLLLLLCLK
>Human_12158
AEWPSETPVLCQQCGGK
>Human_12159
AEWQTEPQEPPIPESLAAAAAAAQQLQVAR
>Human_12160
AEWQVAEATALVHTLDGWSVVQTMVVSTK
>Human_12161
AEWQVYK
>Human_12162
AEWSDSAQGSESHSL
>Human_12163
AEWSHTR
>Human_12164
AEWTPTR
>Human_12165
AEWVQTVPLK
>Human_12166
AEWVSSVCVQVSR
>Human_12167
AEWVTNEAGFSHSHQHGFGLLNAWR
>Human_12168
AEYAEFLHCK
>Human_12169
AEYATPLGTQEAR
>Human_12170
AEYAVAK
>Human_12171
AEYCEHGPALEQGVASR
>Human_12172
AEYCQHETALQGNVFSNK
>Human_12173
AEYDAVK
>Human_12174
AEYDFAAVSEEEISFR
>Human_12175
AEYDLTTR
>Human_12176
AEYEAIVR
>Human_12177
AEYEALAEQNR
>Human_12178
AEYEDLAEQNR
>Human_12179
AEYEEDK
>Human_12180
AEYEEDR
>Human_12181
AEYEELSQQCK
>Human_12182
AEYEFDSPYWDDISDSAK
>Human_12183
AEYEGDGIPTVFVAVAGR
>Human_12184
AEYEVDPEGLVILEASVK
>Human_12185
AEYEVTPDDK
>Human_12186
AEYFDGSEPVQNR
>Human_12187
AEYFLVLAVLNSGTNPIIYTLTNK
>Human_12188
AEYFQHWGQGTLVTVSS
>Human_12189
AEYGTLLQDLTNNITLEDLEQLK
>Human_12190
AEYHGQLPILIFPTSGIVDAK
>Human_12191
AEYILSSLISNNGATGTWLYR
>Human_12192
AEYINFLENLK
>Human_12193
AEYIPTIIR
>Human_12194
AEYISLAEHEAK
>Human_12195
AEYISQATGSSR
>Human_12196
AEYLASIFGTEK
>Human_12197
AEYLGSCLLHK
>Human_12198
AEYLHGK
>Human_12199
AEYLHTWGGLLPVISK
>Human_12200
AEYLPPSVASIK
>Human_12201
AEYLYTWDTLMPNINK
>Human_12202
AEYMTTR
>Human_12203
AEYMTTSR
>Human_12204
AEYNITITITDLGTPR
>Human_12205
AEYNITITVTDLGTPR
>Human_12206
AEYNITLTVTDMGTPR
>Human_12207
AEYNLTACK
>Human_12208
AEYNVTITVTDLGTPR
>Human_12209
AEYPFSSEQK
>Human_12210
AEYPGYNPNAGVTR
>Human_12211
AEYPPGMR
>Human_12212
AEYPQDYLNCSEIPK
>Human_12213
AEYPSILVPNGPQANR
>Human_12214
AEYQILL
>Human_12215
AEYQILLASPEVNGFFGAK
>Human_12216
AEYQLEPGTFFLFLLPPIVLDSGYFMPSR
>Human_12217
AEYQTACEQLGQK
>Human_12218
AEYSDVLAK
>Human_12219
AEYSPCR
>Human_12220
AEYSQDSQR
>Human_12221
AEYSQGK
>Human_12222
AEYSYVK
>Human_12223
AEYTAGVATDAK
>Human_12224
AEYTEASGPCILTPHR
>Human_12225
AEYTFYEGMGPVLAPVTPVPVVESLQVWR
>Human_12226
AEYTLTAQAVDWETSK
>Human_12227
AEYVIESAR
>Human_12228
AEYVLIV
>Human_12229
AEYVLIVDSEGEDEAASR
>Human_12230
AEYVPSTPSPVPPSTPLLSAHSK
>Human_12231
AEYVQLVTELR
>Human_12232
AEYVTEITR
>Human_12233
AEYWAVSSLTGENVR
>Human_12234
AEYWVER
>Human_12235
AEYYHLLAEK
>Human_12236
AEYYQCTGLLGDPK
>Human_12237
AEYYQSSQETSPHSTVTR
>Human_12238
AEYYQWVGICTSFLGISWALLDYHR
>Human_12239
AEYYSSPSNDSTNLLCLPNHMQASVSR
>Human_12240
AFAAAAPAQPGQVLER
>Human_12241
AFAAALDER
>Human_12242
AFAAALSPSPASGPLFALNR
>Human_12243
AFAADTGMNR
>Human_12244
AFAAELR
>Human_12245
AFAAGADIK
>Human_12246
AFAAHEEK
>Human_12247
AFAAIPTNTLLLEQK
>Human_12248
AFAALAECCAPFEPGQR
>Human_12249
AFAALPSSR
>Human_12250
AFAAQEDLEK
>Human_12251
AFAAQFEGPEK
>Human_12252
AFAASHHLK
>Human_12253
AFAASLLDYIGSQAQYLHTFMAITHAAK
>Human_12254
AFAAWPYPNISTHEHLAWVTCLPEAK
>Human_12255
AFACAVER
>Human_12256
AFACFPALQLLNLSCTALGR
>Human_12257
AFACHSYLAK
>Human_12258
AFACHSYLANHTR
>Human_12259
AFACPVESCVR
>Human_12260
AFACWWR
>Human_12261
AFADALEVIPMALSENSGMNPIQTMTEVR
>Human_12262
AFADAMEVIPSTLAENAGLNPISTVTELR
>Human_12263
AFADAQGCIELMK
>Human_12264
AFADCDGFK
>Human_12265
AFADFLFASTILHLVVMNFVG
>Human_12266
AFADHVVSAVR
>Human_12267
AFADLLVER
>Human_12268
AFADMHACTDLLNK
>Human_12269
AFADMMGK
>Human_12270
AFADNPGPMVVFATPGMLHAGQSLQIFR
>Human_12271
AFADPEVLR
>Human_12272
AFADSSYLLR
>Human_12273
AFADTHSCR
>Human_12274
AFADVHTCTDLLQQANAYAALSR
>Human_12275
AFADVQYAVSVASR
>Human_12276
AFAEAAFQTILTEIYR
>Human_12277
AFAEALLLK
>Human_12278
AFAEALR
>Human_12279
AFAEAMK
>Human_12280
AFAECIAPACVMSWLR
>Human_12281
AFAEFELINK
>Human_12282
AFAEGFLAEEK
>Human_12283
AFAEGWQALPHFR
>Human_12284
AFAEHCPELQYVGFMGCSVTSK
>Human_12285
AFAEIYR
>Human_12286
AFAEPGGVVR
>Human_12287
AFAEPSLVFAYDFHAGGETMMSR
>Human_12288
AFAEQIFYTGFIHSDPHPGNVLVR
>Human_12289
AFAEQLGR
>Human_12290
AFAESHNR
>Human_12291
AFAETHIK
>Human_12292
AFAETYPAASSLPNGDCGR
>Human_12293
AFAFCSMLCLINSMVNPVIYALR
>Human_12294
AFAFCVATSLTLLTVAAGWLFYR
>Human_12295
AFAFDGFK
>Human_12296
AFAFLFK
>Human_12297
AFAFLFSFR
>Human_12298
AFAFQASQDK
>Human_12299
AFAFSPDLAK
>Human_12300
AFAFSSTLNTHK
>Human_12301
AFAFVSEAHVLSSLVYFHCSALICNR
>Human_12302
AFAFVTF
>Human_12303
AFAFVTFADDQIAQSLCGEDLIIK
>Human_12304
AFAGADQESSVEDLSLSR
>Human_12305
AFAGASAGSLVASVLLTAPEK
>Human_12306
AFAGATTLNNHIR
>Human_12307
AFAGCAMAEGSVFSLGGLQQPGPHNFYSR
>Human_12308
AFAGDTHNGWAWTAR
>Human_12309
AFAGEIPK
>Human_12310
AFAGELEK
>Human_12311
AFAGLLALEELTLER
>Human_12312
AFAGNTK
>Human_12313
AFAGPLSPAK
>Human_12314
AFAGPSQK
>Human_12315
AFAGTETEK
>Human_12316
AFAGTGTEEGAGPDPQMLSEEVR
>Human_12317
AFAGTTLAMTK
>Human_12318
AFAHAQWK
>Human_12319
AFAHCPR
>Human_12320
AFAHDAGGLPSGTGGLVK
>Human_12321
AFAHITGGGLLENIPR
>Human_12322
AFAHITMAGR
>Human_12323
AFAHLQVPER
>Human_12324
AFAHLSILVK
>Human_12325
AFAHMSVLIK
>Human_12326
AFAHSSSLTEHHR
>Human_12327
AFAHSSTLIEHWR
>Human_12328
AFAHSSTLIQHQTTHTGEK
>Human_12329
AFAHTASLIK
>Human_12330
AFAIDDTGTFQVIVVPSGADYIPALER
>Human_12331
AFAIDSSHPWLHECMIR
>Human_12332
AFAINSNNPWLHECLIR
>Human_12333
AFAISGPFNVQFLVK
>Human_12334
AFAISMR
>Human_12335
AFAISSNLSGHLR
>Human_12336
AFAIYTSISIFMNTAIPIAAVLIC
>Human_12337
AFAIYTSISIFMNTAIPIAAVLIG
>Human_12338
AFAIYTSISIFMNTAIPIAAVLIPLR
>Human_12339
AFAIYTSISIFMNTAIPIAAVLIR
>Human_12340
AFAIYTSISSWPHWTALPPSHPGHLHV
>Human_12341
AFAIYTSISTCK
>Human_12342
AFALDLGGSTLEDPTDLEIVVVDQNDNR
>Human_12343
AFALEVIK
>Human_12344
AFALFMHK
>Human_12345
AFALFVK
>Human_12346
AFALGILK
>Human_12347
AFALLDHLITHSEER
>Human_12348
AFALLGWTGSR
>Human_12349
AFALLPGR
>Human_12350
AFALLVR
>Human_12351
AFALNCSWR
>Human_12352
AFALNDLDDYEK
>Human_12353
AFALQIFPEVAAQEEILSISK
>Human_12354
AFALTLQAR
>Human_12355
AFALVSQAYTSIIADDFAAFVGLPVEEAVK
>Human_12356
AFALWSAVTPLTFTR
>Human_12357
AFALYNLLALYLLPLLATCACYAAMLR
>Human_12358
AFAMEQR
>Human_12359
AFAMIAYK
>Human_12360
AFAMIIDK
>Human_12361
AFAMPAPTPSSSPV
>Human_12362
AFAMTNQILVEK
>Human_12363
AFANILLNDIASK
>Human_12364
AFANPEDALR
>Human_12365
AFANQGCVLVPPR
>Human_12366
AFANSSHLTVHMR
>Human_12367
AFAPDSIQDSMK
>Human_12368
AFAPETGR
>Human_12369
AFAPMGPEASFFDVLDR
>Human_12370
AFAPSTDLNQHTK
>Human_12371
AFAQAAAFLR
>Human_12372
AFAQGCR
>Human_12373
AFAQHVLHR
>Human_12374
AFAQIAHLTQHR
>Human_12375
AFAQIGPAR
>Human_12376
AFAQLHGK
>Human_12377
AFAQNAALTR
>Human_12378
AFAQNSTLR
>Human_12379
AFAQPQR
>Human_12380
AFAQSSSLIEHQR
>Human_12381
AFASATNYK
>Human_12382
AFASFSAR
>Human_12383
AFASLSSLHR
>Human_12384
AFASNLPTLNVAK
>Human_12385
AFASPVENPDNYCFCTEK
>Human_12386
AFASQNNYR
>Human_12387
AFASSELSNVDGGDYTTPSK
>Human_12388
AFASSSHLIEHR
>Human_12389
AFASSVTPDR
>Human_12390
AFASTGLESGASGR
>Human_12391
AFASVSDLIDIGK
>Human_12392
AFASWWYK
>Human_12393
AFATAFLSSEPR
>Human_12394
AFATCASHLTVVIIHYGCASIIYLK
>Human_12395
AFATCASHLTVVIVHYGR
>Human_12396
AFATCASHLTVVIVHYSCASIAYLK
>Human_12397
AFATCLR
>Human_12398
AFATCSSHVAVVGLFYGAAIFTYMR
>Human_12399
AFATCSSHVAVVGLFYGAGIFTYMR
>Human_12400
AFATDSTDAEEDK
>Human_12401
AFATGSWQHWCQLTFK
>Human_12402
AFATGYGLK
>Human_12403
AFATMGETVMSVK
>Human_12404
AFATQSGSQDLK
>Human_12405
AFATSSQLIEHIR
>Human_12406
AFATVAGEQEAGHLWDCATSLER
>Human_12407
AFAVAVPHSR
>Human_12408
AFAVDGR
>Human_12409
AFAVDIK
>Human_12410
AFAVGVQQVLLK
>Human_12411
AFAVQFDSPEWER
>Human_12412
AFAVQSAVR
>Human_12413
AFAVSSNLSGHLR
>Human_12414
AFAVSSR
>Human_12415
AFAVSSSLITHSR
>Human_12416
AFAVVASALGIPSLLPFLK
>Human_12417
AFAVVATGETALYGNLILR
>Human_12418
AFAVYAVTK
>Human_12419
AFAWFSK
>Human_12420
AFAWMMGDGVLYGALDCGR
>Human_12421
AFAWNSHLVR
>Human_12422
AFAWPLLCSIATTVK
>Human_12423
AFAWQVFPPMPTCR
>Human_12424
AFAWSSNLSQHQR
>Human_12425
AFAWWPCLILALLSSLAASGFPR
>Human_12426
AFAYMSCLVK
>Human_12427
AFAYNSYLAK
>Human_12428
AFAYPSDLR
>Human_12429
AFAYSSCLIR
>Human_12430
AFAYTSSLR
>Human_12431
AFAYTWFNLQAR
>Human_12432
AFCADQLDVFLQK
>Human_12433
AFCAELMIQNWTLGAVDSQMDDMDMDLDK
>Human_12434
AFCAENLEEK
>Human_12435
AFCAGGDIR
>Human_12436
AFCAGGLAPGWK
>Human_12437
AFCAGLYACK
>Human_12438
AFCALTIVALYILSLK
>Human_12439
AFCAPGQLIILGS
>Human_12440
AFCASNTEDLETVVNHIK
>Human_12441
AFCASSGSDSGGSSSSSSSSINSPDR
>Human_12442
AFCCSSHLTQHQR
>Human_12443
AFCCSSHLTR
>Human_12444
AFCCTTSAQILSSLSPSTQAF
>Human_12445
AFCCVVFSEAPK
>Human_12446
AFCDDAVGLR
>Human_12447
AFCDGLQLTLHQR
>Human_12448
AFCDLSQPQTLEELNTVLK
>Human_12449
AFCDNFALTQHMR
>Human_12450
AFCDQQLLTVAK
>Human_12451
AFCDSSSLIQHMR
>Human_12452
AFCDVALHGPFYSACQAVFYTFVFR
>Human_12453
AFCDVWAAVDVLCCTASILSLCTISVDR
>Human_12454
AFCEAGADGEQGDPSPADTIK
>Human_12455
AFCEEGCR
>Human_12456
AFCEMSHLFIHQITHTGK
>Human_12457
AFCEPGNVENNGVLSFIK
>Human_12458
AFCESAALIHHYVIHTGEK
>Human_12459
AFCESADLIQHYIIHTGEK
>Human_12460
AFCESDK
>Human_12461
AFCETLEETNYR
>Human_12462
AFCFDGTK
>Human_12463
AFCFLPLSLETGLPFHVNGHFALDSAR
>Human_12464
AFCGFEDPR
>Human_12465
AFCGILYMK
>Human_12466
AFCGIYSK
>Human_12467
AFCGSENHSAAYR
>Human_12468
AFCGSHGK
>Human_12469
AFCHLGSFQR
>Human_12470
AFCHSSALIQHQR
>Human_12471
AFCHSSDLIR
>Human_12472
AFCIIYSVIGIPFTLLFLTAVVQR
>Human_12473
AFCLACPFYGTTPFAGSR
>Human_12474
AFCLADSDEESSSAGSSEEDDAPEPSGGDK
>Human_12475
AFCLALCPHLK
>Human_12476
AFCLDYWQFLCLQPLHGAYK
>Human_12477
AFCLEALK
>Human_12478
AFCLEDPYLNGCLDLENR
>Human_12479
AFCLHQEIMR
>Human_12480
AFCLLLR
>Human_12481
AFCLNSSMETLILLGLK
>Human_12482
AFCLVASVLTCGGLLLVFYWR
>Human_12483
AFCMFYAVLGIPLTLVMFQSLGER
>Human_12484
AFCMVYAALGLPASLALVATLR
>Human_12485
AFCNLCICNMR
>Human_12486
AFCNQLK
>Human_12487
AFCNYDGGDCCTSTVK
>Human_12488
AFCQEMLQEEPR
>Human_12489
AFCQFSYLTK
>Human_12490
AFCQHVYFTGHQNPYR
>Human_12491
AFCQLISTLVESSFPSNLGAGLR
>Human_12492
AFCQNSNLSK
>Human_12493
AFCQPSTLTR
>Human_12494
AFCQSIYLSK
>Human_12495
AFCQSPSLIK
>Human_12496
AFCQSSK
>Human_12497
AFCQSSSLTVHMR
>Human_12498
AFCQSSTLIR
>Human_12499
AFCSFQIYAVPWQGTMTLSK
>Human_12500
AFCSGCLSFSAAVPR
>Human_12501
AFCSPSAFGAVR
>Human_12502
AFCTCFSHLCVIGLFYGTAIIMYVGPR
>Human_12503
AFCTCGSHLTVVFLYYGTTMGMYFR
>Human_12504
AFCTGLDSVLQPYR
>Human_12505
AFCTGQELQLVQLEGGGGAGTYR
>Human_12506
AFCTSSGLTEHVR
>Human_12507
AFCTVHWQEGGR
>Human_12508
AFCVANK
>Human_12509
AFCVCCK
>Human_12510
AFCVDGEGR
>Human_12511
AFCVDLHTGLSEFSVTQR
>Human_12512
AFCVTLAVSSGLGFLGATQLLR
>Human_12513
AFCWGYQLTR
>Human_12514
AFCYFCNSVQK
>Human_12515
AFCYFQNLFPITAMFVSIYSMTAIAADR
>Human_12516
AFCYMAAQLLGAVAGAAVLYSVTPPAVR
>Human_12517
AFCYMPAGDAQLLLAPSFK
>Human_12518
AFDANTMTSAEK
>Human_12519
AFDAPPTYASTPDGEDPLLASIAR
>Human_12520
AFDAQSGELR
>Human_12521
AFDCDVWEK
>Human_12522
AFDCFSSFHSHEGVHTGEK
>Human_12523
AFDCLFSCWR
>Human_12524
AFDCPETEYPVK
>Human_12525
AFDCPSSFQIHER
>Human_12526
AFDCPSSVR
>Human_12527
AFDCSDSGK
>Human_12528
AFDDEINAFLDNMFGPR
>Human_12529
AFDDELGLGGSCPPMR
>Human_12530
AFDDFIFAFFAVEMVVK
>Human_12531
AFDDIAK
>Human_12532
AFDDIATYFSK
>Human_12533
AFDDIPNSELSHLIVDDR
>Human_12534
AFDDLLYTDR
>Human_12535
AFDDVPVVQIYSSR
>Human_12536
AFDEANYGS
>Human_12537
AFDEDEDDPYVPMR
>Human_12538
AFDEWWDK
>Human_12539
AFDEYGR
>Human_12540
AFDFLNR
>Human_12541
AFDFLSEETEASLASR
>Human_12542
AFDFPSSFR
>Human_12543
AFDFSAHGR
>Human_12544
AFDGAGSSLGR
>Human_12545
AFDGAILFLSQK
>Human_12546
AFDGMEPLCQPGAR
>Human_12547
AFDGPCG
>Human_12548
AFDGPGAHR
>Human_12549
AFDGSGQEFAHAWR
>Human_12550
AFDHDSSR
>Human_12551
AFDHENTSELYK
>Human_12552
AFDHEQLR
>Human_12553
AFDHILSAIEDISGQIGHNYLR
>Human_12554
AFDHVLHLR
>Human_12555
AFDICPLVK
>Human_12556
AFDIIER
>Human_12557
AFDITYVR
>Human_12558
AFDIVQK
>Human_12559
AFDLEWLHGK
>Human_12560
AFDLFNPNFK
>Human_12561
AFDLGATGVMTDYPTK
>Human_12562
AFDLIVDR
>Human_12563
AFDLPAK
>Human_12564
AFDLSFR
>Human_12565
AFDLSGK
>Human_12566
AFDLTEQR
>Human_12567
AFDLVPPEAVPEQK
>Human_12568
AFDLYEQR
>Human_12569
AFDLYFVLDK
>Human_12570
AFDMIGQR
>Human_12571
AFDMINR
>Human_12572
AFDMISQR
>Human_12573
AFDMVHDPMAALETLLTLGFER
>Human_12574
AFDMWAGDVNDLLK
>Human_12575
AFDMYSGDVMHLVK
>Human_12576
AFDNFLVVLIIR
>Human_12577
AFDNLHLYLTHER
>Human_12578
AFDNMVTSMMIQVC
>Human_12579
AFDNPDYWNHSLPPR
>Human_12580
AFDNTEGK
>Human_12581
AFDPAELR
>Human_12582
AFDQASSR
>Human_12583
AFDQAVTK
>Human_12584
AFDQDGDGHITVDELR
>Human_12585
AFDQGADAIYDHINEGK
>Human_12586
AFDQIGGYGQLEAAYAQAIPSR
>Human_12587
AFDSASPPCSPPGTATWCWR
>Human_12588
AFDSAVAK
>Human_12589
AFDSDGDGR
>Human_12590
AFDSGIIPMEFVNK
>Human_12591
AFDSGQNLSPDR
>Human_12592
AFDSICPNR
>Human_12593
AFDSIVNK
>Human_12594
AFDSPSLCR
>Human_12595
AFDSPSVFQR
>Human_12596
AFDSQCQILLTTR
>Human_12597
AFDSQNNTVYFDGK
>Human_12598
AFDSSTLLSAHMQLHK
>Human_12599
AFDSTWK
>Human_12600
AFDSYER
>Human_12601
AFDTAGNGYCR
>Human_12602
AFDTDIHALR
>Human_12603
AFDTFLDSLQEFPWVR
>Human_12604
AFDTLAK
>Human_12605
AFDTQLVER
>Human_12606
AFDVEPSLHSGINAAVLLIAAGQHFEDSK
>Human_12607
AFDVLER
>Human_12608
AFDVLGR
>Human_12609
AFDVPDAEAR
>Human_12610
AFDVSCFFWVVLFSAGCK
>Human_12611
AFDVSFR
>Human_12612
AFDVTEAVNFWQQLSR
>Human_12613
AFDVWQNVTPLTFEEVPYSELENGK
>Human_12614
AFDWGSETK
>Human_12615
AFDYEQLR
>Human_12616
AFDYFNLAANAGNSHAMAFLGK
>Human_12617
AFDYPSLFR
>Human_12618
AFDYPSR
>Human_12619
AFEAANLPALVLK
>Human_12620
AFEADSTVIEK
>Human_12621
AFEADYGR
>Human_12622
AFEAGIWWPQTK
>Human_12623
AFEAGWGFALTK
>Human_12624
AFEALASISHVAHVTITTK
>Human_12625
AFEALLSNIVK
>Human_12626
AFEAQNPDPK
>Human_12627
AFEASHYPDVYSR
>Human_12628
AFEAVDK
>Human_12629
AFECPECGQTFR
>Human_12630
AFEDAAEEFHPYIPFFATFDSK
>Human_12631
AFEDDAIQLVAR
>Human_12632
AFEDDDITHVEGSVDPIR
>Human_12633
AFEDEEEEDLLIGGAGSR
>Human_12634
AFEDELR
>Human_12635
AFEDEMK
>Human_12636
AFEDEMSGR
>Human_12637
AFEDEQPSTLSPK
>Human_12638
AFEDLVNATWR
>Human_12639
AFEDSYPQLQLIIK
>Human_12640
AFEDTLQLMER
>Human_12641
AFEDVAVYFSQEEWGLLDTAQR
>Human_12642
AFEDWLNDDLGSYQGAQGNR
>Human_12643
AFEEAAEHFQPYIK
>Human_12644
AFEEAEK
>Human_12645
AFEEAPVQG
>Human_12646
AFEEAYAR
>Human_12647
AFEECMQK
>Human_12648
AFEECTR
>Human_12649
AFEEDIETPPTR
>Human_12650
AFEEDQVAGR
>Human_12651
AFEEENQTIR
>Human_12652
AFEEEQK
>Human_12653
AFEEEQNLR
>Human_12654
AFEEEYYR
>Human_12655
AFEEGQAQWDCVNPK
>Human_12656
AFEELFGICIQLLNK
>Human_12657
AFEELLSQVGGLGR
>Human_12658
AFEELLVTK
>Human_12659
AFEEMYK
>Human_12660
AFEEQER
>Human_12661
AFEEQLQSWCQAAGEGVTLEFAQEPHSGA
>Human_12662
AFEEQLQSWCQAAGEGVTLEFAQK
>Human_12663
AFEESLSTLK
>Human_12664
AFEESSPATPIFFILSPGVDALK
>Human_12665
AFEFLNHSVTMLEK
>Human_12666
AFEFTYVNVYGTHVLVSAAHEAR
>Human_12667
AFEGAASEVAVLSR
>Human_12668
AFEGAITK
>Human_12669
AFEGFNTCLFAYGQTGSGK
>Human_12670
AFEGLDSDEELGLLCHHTSYLDQR
>Human_12671
AFEGPILLDMR
>Human_12672
AFEGQAHGADR
>Human_12673
AFEGSPAR
>Human_12674
AFEGTTLAMTNGAWVMGAAGAGFLLMK
>Human_12675
AFEGVDCVFHVASYGMSGAEK
>Human_12676
AFEGVSYSQECTGQQR
>Human_12677
AFEHAVSHLQHGQFQAR
>Human_12678
AFEHDLQLLVSQVR
>Human_12679
AFEHLGNALTYDPTNYK
>Human_12680
AFEHLQQLELIK
>Human_12681
AFEHLTNLNYLYLANNK
>Human_12682
AFEHPGFIMR
>Human_12683
AFEHQQR
>Human_12684
AFEHSVHR
>Human_12685
AFEHVFESVQCAENTK
>Human_12686
AFEIAVAFTSK
>Human_12687
AFEIELR
>Human_12688
AFEIFTDNK
>Human_12689
AFEILDR
>Human_12690
AFEIMLAAGEGK
>Human_12691
AFEIVVR
>Human_12692
AFELATGDYLFEPHSGEDYSR
>Human_12693
AFELELSWVGELTNGR
>Human_12694
AFELGLVAGLGHQEFAR
>Human_12695
AFELHGVFLHSCPGTES
>Human_12696
AFELIDVNK
>Human_12697
AFELIVFSR
>Human_12698
AFELLELAAVHLYLLPWR
>Human_12699
AFELLGK
>Human_12700
AFELLHLHLDLR
>Human_12701
AFELLTMHL
>Human_12702
AFELMHSGK
>Human_12703
AFELSADLK
>Human_12704
AFELSEGDVLK
>Human_12705
AFELSQYYFYELSGNTVIER
>Human_12706
AFELSYLEK
>Human_12707
AFELTHTEVVER
>Human_12708
AFELTLQAR
>Human_12709
AFELVFVSLR
>Human_12710
AFELYDQDGNGYIDENELDALLK
>Human_12711
AFEMAGPSK
>Human_12712
AFEMEFDLDK
>Human_12713
AFENCSEDLQER
>Human_12714
AFENDVDALCNLR
>Human_12715
AFENLLGQALTK
>Human_12716
AFENVTDLQWLILDHNLLENSK
>Human_12717
AFEPATGR
>Human_12718
AFEPEAR
>Human_12719
AFEPYLEILEVYSTK
>Human_12720
AFEQFLGHLQAVPELR
>Human_12721
AFEQGQLWASAK
>Human_12722
AFEQLLDDYPK
>Human_12723
AFEQLMTDLTLSR
>Human_12724
AFEQMYEEMLQTQHR
>Human_12725
AFEQQYSPIPR
>Human_12726
AFEQYLNLEDGR
>Human_12727
AFESDVFHNR
>Human_12728
AFESFLSLPQELQVAR
>Human_12729
AFESGIPVDMK
>Human_12730
AFESHQELASHLQAHAR
>Human_12731
AFESPQPR
>Human_12732
AFESTLK
>Human_12733
AFESVIEPVQESSFR
>Human_12734
AFETLIISLGEQQK
>Human_12735
AFETPEEK
>Human_12736
AFETQMTR
>Human_12737
AFETVAIDR
>Human_12738
AFETVALDR
>Human_12739
AFETVAMDR
>Human_12740
AFEVEQDFK
>Human_12741
AFEVIATER
>Human_12742
AFEVISSDTGSTVSFWMIDTGQK
>Human_12743
AFEVLDSAK
>Human_12744
AFEVMDEFDGR
>Human_12745
AFEVNPQGVLLTSSAIK
>Human_12746
AFEVPAR
>Human_12747
AFEVSENGNLVVSGK
>Human_12748
AFEVWLGQEQEK
>Human_12749
AFEVWQER
>Human_12750
AFEWFADLLLSLETR
>Human_12751
AFEWYGTYLELCGVLHK
>Human_12752
AFEYEIR
>Human_12753
AFEYGVK
>Human_12754
AFEYNMQIFNELD
>Human_12755
AFEYNMQIFNELDQAGSTLAR
>Human_12756
AFEYTGCASLDQQFK
>Human_12757
AFFAAAFHR
>Human_12758
AFFADIPVPR
>Human_12759
AFFADLPDPLIPYSLHPELLEAAK
>Human_12760
AFFAEDAATAEWPVGAR
>Human_12761
AFFAEVTVSASGLLGTHSWLPYDR
>Human_12762
AFFAEVVSDGVPLVLALVPHR
>Human_12763
AFFAGSQR
>Human_12764
AFFAHDGVQAFLTR
>Human_12765
AFFALVANGVR
>Human_12766
AFFALVTNGVR
>Human_12767
AFFAQDGVQSLLTQK
>Human_12768
AFFAQLQLDEETGCPHSQIR
>Human_12769
AFFAVLAAAR
>Human_12770
AFFDDVPSAQQWVDR
>Human_12771
AFFDEEEDHWK
>Human_12772
AFFDFGK
>Human_12773
AFFDLIDADTK
>Human_12774
AFFDTAEESPFCMYHYFVDIITWNK
>Human_12775
AFFDVSLGR
>Human_12776
AFFENAAEDLEK
>Human_12777
AFFESHPAPSAER
>Human_12778
AFFESSQWNIK
>Human_12779
AFFEVLAHPQNYFK
>Human_12780
AFFFISSQTGK
>Human_12781
AFFFPSFNVR
>Human_12782
AFFFQEK
>Human_12783
AFFFQPSPPTSPVR
>Human_12784
AFFFTVDSK
>Human_12785
AFFGFSGESGPMIYWMK
>Human_12786
AFFGGPGGFSFEANYQPLFS
>Human_12787
AFFGGPGGFSFEASGPGNFFFQ
>Human_12788
AFFGGPGGFSFEASGPGNFFFQFG
>Human_12789
AFFGLCNLQILYLNHNCITTLR
>Human_12790
AFFGTMDTLPPPTEDPMINEIGQFQSFAEK
>Human_12791
AFFGVVEK
>Human_12792
AFFGYSGDVSPLIYWMK
>Human_12793
AFFHDSSVIPDGAEISSYLFR
>Human_12794
AFFHGGDSDSTAAIAGCWWGVMYGFK
>Human_12795
AFFHLLEPTPCVTSR
>Human_12796
AFFIESVCDDPTVV
>Human_12797
AFFIESVCDDPTVVASNIMEVK
>Human_12798
AFFIFLALFLTLLMLEAAYK
>Human_12799
AFFIICTSK
>Human_12800
AFFINATTGIVTVNR
>Human_12801
AFFLFDNLLVYCK
>Human_12802
AFFLISVFTILTGLGWLFSSWILNR
>Human_12803
AFFLLSNGYQR
>Human_12804
AFFLSILGYQR
>Human_12805
AFFLSSYLIR
>Human_12806
AFFLVSFVETLV
>Human_12807
AFFMLDGILSK
>Human_12808
AFFNAVK
>Human_12809
AFFNLYLLGYQNSFQNK
>Human_12810
AFFNQSVDEDPMLEWSPEEGGLLSPR
>Human_12811
AFFNSCD
>Human_12812
AFFNSCDTYK
>Human_12813
AFFPACYSGDGR
>Human_12814
AFFPAPPSAVPVIGESTIVSGACCR
>Human_12815
AFFPCFDTPAVK
>Human_12816
AFFPGHGGCPLQPK
>Human_12817
AFFPLQTHGPWISHVTR
>Human_12818
AFFPNMVNMIVLDK
>Human_12819
AFFPQESK
>Human_12820
AFFPTCCVSTDSGLLVGR
>Human_12821
AFFQESHMCSMCNK
>Human_12822
AFFQMLSLFR
>Human_12823
AFFQQYLDDNTVEAVAFR
>Human_12824
AFFQSEDSPSPK
>Human_12825
AFFQVEDSLELSFQGK
>Human_12826
AFFSAPPSATPPPQQHPPGPGPHLQNLR
>Human_12827
AFFSEVER
>Human_12828
AFFSHSSLR
>Human_12829
AFFSNVDVSSEPK
>Human_12830
AFFSPFR
>Human_12831
AFFSPSSLK
>Human_12832
AFFSSYLK
>Human_12833
AFFSVLR
>Human_12834
AFFSWAEFSR
>Human_12835
AFFTCASHLTVVTVFYTALLFMYVR
>Human_12836
AFFTCFSHLAAVSILYGTLFLIYVR
>Human_12837
AFFTEEYVR
>Human_12838
AFFTGLWGPFTCVSR
>Human_12839
AFFVDHNSR
>Human_12840
AFFVEEEEHFLQEAEK
>Human_12841
AFFVPGFNGDAYDVSHLTIMVAVVLK
>Human_12842
AFFWGSSLAK
>Human_12843
AFFWPSFLLR
>Human_12844
AFFWPSL
>Human_12845
AFFWPSLFR
>Human_12846
AFFWPSLLHMHER
>Human_12847
AFFWPSLLR
>Human_12848
AFFWSSTLTK
>Human_12849
AFFWWIALIK
>Human_12850
AFFYASGLSR
>Human_12851
AFFYFVCLDILLYSGFVYR
>Human_12852
AFFYQSFLMR
>Human_12853
AFFYSASFR
>Human_12854
AFFYVAAQLVGAIAGAGILYGVAPLNAR
>Human_12855
AFGAAGETIVIEELLDGEEVSCLCFTDGK
>Human_12856
AFGADSEHK
>Human_12857
AFGAEVGVR
>Human_12858
AFGAGADFVMLGGMFSGHTECAGEVFER
>Human_12859
AFGAGADFVMLGGMLAGHSESGGELIER
>Human_12860
AFGALVWIR
>Human_12861
AFGAPVPSVQWLDEDGTTVLQDER
>Human_12862
AFGASGPMCLR
>Human_12863
AFGAVHAQMHAAVGQLGR
>Human_12864
AFGAVPVAGFFLYPQTQVLVVVLNR
>Human_12865
AFGCASSVK
>Human_12866
AFGCPGEPAPNVAHFIR
>Human_12867
AFGCPSLFQR
>Human_12868
AFGCPSNLR
>Human_12869
AFGCPTYFR
>Human_12870
AFGCSLAQGPWPSST
>Human_12871
AFGCSSR
>Human_12872
AFGCVGGYIASTR
>Human_12873
AFGCVGGYIASTSSLIDTVR
>Human_12874
AFGDAEGGR
>Human_12875
AFGDFVINR
>Human_12876
AFGDILHR
>Human_12877
AFGDILYR
>Human_12878
AFGDIVR
>Human_12879
AFGDLESLR
>Human_12880
AFGDLSK
>Human_12881
AFGDLTNLR
>Human_12882
AFGDNSSCTQHQR
>Human_12883
AFGDSEHK
>Human_12884
AFGDSNCCAPLIFVLSPGADPMAALLK
>Human_12885
AFGDSSYLLR
>Human_12886
AFGDVFSVIGVR
>Human_12887
AFGDVQLK
>Human_12888
AFGDVTAHLLQPCLVLR
>Human_12889
AFGDVVVK
>Human_12890
AFGEDPK
>Human_12891
AFGEEEFLSSCPR
>Human_12892
AFGEFNVQTAK
>Human_12893
AFGEGASAR
>Human_12894
AFGEPPSGHSTR
>Human_12895
AFGESAGQEIK
>Human_12896
AFGESSTESDEEEEEGCGHTHCVR
>Human_12897
AFGEYLSQSHPENR
>Human_12898
AFGFCNGMVVHPQNPLR
>Human_12899
AFGFCNHFIFR
>Human_12900
AFGFMTR
>Human_12901
AFGFNSHLTEHVR
>Human_12902
AFGFNVLFYDPYLSDGVER
>Human_12903
AFGFSHLEALLDDSK
>Human_12904
AFGFSVIFYDPYLQDGIER
>Human_12905
AFGFTLR
>Human_12906
AFGGEEVILK
>Human_12907
AFGGGGWHGGR
>Human_12908
AFGGILVVVYYVFAIIGINLFR
>Human_12909
AFGGPGAGCISEGR
>Human_12910
AFGGQSLK
>Human_12911
AFGGSSCLAR
>Human_12912
AFGGVIFQK
>Human_12913
AFGHFHQGR
>Human_12914
AFGHGSLLAQHLR
>Human_12915
AFGHHAVSLLDGGLR
>Human_12916
AFGHIFNDALVFLPPNGSDND
>Human_12917
AFGHISSLIK
>Human_12918
AFGHSSSLTYHMR
>Human_12919
AFGHTSSLIK
>Human_12920
AFGHTVLVGSHIVPHMLR
>Human_12921
AFGHYDNLK
>Human_12922
AFGHYFNDTLVFLPPVGSEND
>Human_12923
AFGICGESLTSLPAEETK
>Human_12924
AFGIPIR
>Human_12925
AFGIPVR
>Human_12926
AFGIVECVLCTCNVTK
>Human_12927
AFGIYLNK
>Human_12928
AFGLCSIFTEHK
>Human_12929
AFGLDQPPLPETSGR
>Human_12930
AFGLFSHLVEHR
>Human_12931
AFGLHCR
>Human_12932
AFGLLTQLAQHQIIHTGEK
>Human_12933
AFGLNPQR
>Human_12934
AFGLQAIDLVYIDFR
>Human_12935
AFGLQPK
>Human_12936
AFGLSAELVR
>Human_12937
AFGLSTNLNEYK
>Human_12938
AFGLTSCAVEGR
>Human_12939
AFGMFEGTAYAIYELAVASFPK
>Human_12940
AFGMQSIFGPHR
>Human_12941
AFGNASDLK
>Human_12942
AFGNEWK
>Human_12943
AFGNFSTLTK
>Human_12944
AFGNLGNTHY
>Human_12945
AFGNLGNTHYLLGNFR
>Human_12946
AFGNSTEK
>Human_12947
AFGNTSVLVTHQR
>Human_12948
AFGPELR
>Human_12949
AFGPGLEGGLVNK
>Human_12950
AFGPGLEPTGCIVDK
>Human_12951
AFGPGLQGGSAGSPAR
>Human_12952
AFGPGPAETPAVGPGPGPR
>Human_12953
AFGPLPCILCTCEDGR
>Human_12954
AFGPLWCHEDITPK
>Human_12955
AFGPPHEGPLQGLVASR
>Human_12956
AFGQASSLTK
>Human_12957
AFGQFFSPGEVIYNK
>Human_12958
AFGQNSGWLFLDSSTSMFINAR
>Human_12959
AFGQSFNLLR
>Human_12960
AFGQSPSLYK
>Human_12961
AFGQSSALLQHLHVHSGER
>Human_12962
AFGQSSALLQHQR
>Human_12963
AFGQSSDLLK
>Human_12964
AFGQSSHLIVHVR
>Human_12965
AFGQSSHLSK
>Human_12966
AFGQSSNLQHHLR
>Human_12967
AFGQSSQLIQHQR
>Human_12968
AFGQSSSLIHHQR
>Human_12969
AFGQSTR
>Human_12970
AFGSASHLQMHGR
>Human_12971
AFGSGANLAYHQR
>Human_12972
AFGSGIDIK
>Human_12973
AFGSGQTVVLLQPHAAVR
>Human_12974
AFGSGSNLTHHQR
>Human_12975
AFGSGSNLTQHR
>Human_12976
AFGSGYQLSVHQR
>Human_12977
AFGSGYR
>Human_12978
AFGSLAAQPITSCLSVPAPPFSLGK
>Human_12979
AFGSLGPGLR
>Human_12980
AFGSNPNLTK
>Human_12981
AFGSPFGLEEPQWVPDK
>Human_12982
AFGSPNSLYEHR
>Human_12983
AFGSPYLACYSLSVTILLLNFLR
>Human_12984
AFGSSQPSLNGDIK
>Human_12985
AFGSTIVINPEK
>Human_12986
AFGSTNVLWK
>Human_12987
AFGSVATR
>Human_12988
AFGSVSMAHSR
>Human_12989
AFGSWEEHPAEEAAPGAQR
>Human_12990
AFGTCFSHLTVVTIFYGTIIFMYLQPAK
>Human_12991
AFGTCSK
>Human_12992
AFGTCSSHICVILAFYIPGLFSYLTHR
>Human_12993
AFGTCSSHLLAVGIFFGSITFMYFK
>Human_12994
AFGTCSSHLMAVVIFFGSITFMYFK
>Human_12995
AFGTCSSHLTVVTLFYSSVIAVYLQPK
>Human_12996
AFGTCSSHLVVVIIFYGTIIFMYLQPANR
>Human_12997
AFGTCVSHIGAILAFYTTVVISSVMHR
>Human_12998
AFGTCVSHIGAILSTYTPVVISSVMHR
>Human_12999
AFGTCVSHIGVVLAFYVPLIGLSVVHR
>Human_13000
AFGTCVSHVCAVFIFYVPFIGLSMVHR
>Human_13001
AFGTENVPEELQEPFYTDQYDQEHIK
>Human_13002
AFGTLPSLR
>Human_13003
AFGTLQQNR
>Human_13004
AFGTQINR
>Human_13005
AFGTSAGLIEHIR
>Human_13006
AFGTSSGVIEDR
>Human_13007
AFGTSSQLGHLEHVYSGEK
>Human_13008
AFGVAFVK
>Human_13009
AFGVASHEDTLLQASYQFAYLCAK
>Human_13010
AFGVDLALLQGAPCSCFLQR
>Human_13011
AFGVGER
>Human_13012
AFGVGSELTR
>Human_13013
AFGVGVAYR
>Human_13014
AFGVHVSCIEPGLFK
>Human_13015
AFGVIPQK
>Human_13016
AFGVIPQLFFVPASVA
>Human_13017
AFGVLSETLYELLQLGWEER
>Human_13018
AFGVPGAAPSHLPK
>Human_13019
AFGVPLR
>Human_13020
AFGVPMPMFLGELPK
>Human_13021
AFGVPVR
>Human_13022
AFGVSAILDYGVEEDLSPEEAEHK
>Human_13023
AFGVTEPGCYGVIDVDTGK
>Human_13024
AFGWCSSLR
>Human_13025
AFGWPGK
>Human_13026
AFGWPSSLHK
>Human_13027
AFGWQAAAR
>Human_13028
AFGWQLLQWLLIALPATFVNSAIR
>Human_13029
AFGWSAYLSK
>Human_13030
AFGWSIALNQHK
>Human_13031
AFGWSTDLNK
>Human_13032
AFGWSTNLNEYK
>Human_13033
AFGWSTYLSK
>Human_13034
AFGYCSALTQHQR
>Human_13035
AFGYSASLTK
>Human_13036
AFGYSSDLIQHYR
>Human_13037
AFGYVCGGEGQHQFFAIK
>Human_13038
AFGYVCGK
>Human_13039
AFGYVEIPCVAK
>Human_13040
AFGYYGPLR
>Human_13041
AFHAALR
>Human_13042
AFHAFDK
>Human_13043
AFHAIILLEK
>Human_13044
AFHALCLGSGGLR
>Human_13045
AFHALSEAAEVYFSAIQK
>Human_13046
AFHASAVGLR
>Human_13047
AFHASFELWQLQGYSVNPNWQQSDLR
>Human_13048
AFHCASYLVR
>Human_13049
AFHCDGK
>Human_13050
AFHCLSLYLIHER
>Human_13051
AFHCVSSFHR
>Human_13052
AFHDLVR
>Human_13053
AFHDMGGVQLICNNMVTSTR
>Human_13054
AFHDPESAQQHFHR
>Human_13055
AFHDQHFGPFFR
>Human_13056
AFHECTNHVHQSIFIQEK
>Human_13057
AFHEDAEVQLSFQLQINVPVR
>Human_13058
AFHEEAACSTHK
>Human_13059
AFHEEYSR
>Human_13060
AFHEIYR
>Human_13061
AFHELSR
>Human_13062
AFHEMQAHK
>Human_13063
AFHFLACFK
>Human_13064
AFHFLNR
>Human_13065
AFHFTAMPK
>Human_13066
AFHFYLTR
>Human_13067
AFHGCDSAEELPR
>Human_13068
AFHGISPGLLASEK
>Human_13069
AFHGLAGGTDVPFSEVVK
>Human_13070
AFHGSSNLTK
>Human_13071
AFHGWNEFDISEDEPLWK
>Human_13072
AFHHEEIHPSHYAFETSPR
>Human_13073
AFHHESK
>Human_13074
AFHHFSYLVK
>Human_13075
AFHHLGSFQR
>Human_13076
AFHHPAEDIV
>Human_13077
AFHILPQTFLLPAEYAEFCNSYSK
>Human_13078
AFHITNDEPIPFWTFLSR
>Human_13079
AFHIWSK
>Human_13080
AFHLACLSPPLR
>Human_13081
AFHLALLTAHLTLLLLFALCR
>Human_13082
AFHLFCLR
>Human_13083
AFHLFGGFR
>Human_13084
AFHLGQHTR
>Human_13085
AFHLIFEAVTGFLLPFLAVVASYSDIGR
>Human_13086
AFHLLQK
>Human_13087
AFHLPAPGYPQTAPSAHWSLCR
>Human_13088
AFHLQSSAAESK
>Human_13089
AFHLSSHLTTHK
>Human_13090
AFHLSTHLTTHK
>Human_13091
AFHLVISPVR
>Human_13092
AFHMEPAQK
>Human_13093
AFHNEAQVNPER
>Human_13094
AFHNGLQMILEDK
>Human_13095
AFHNSSR
>Human_13096
AFHPDLEFVGK
>Human_13097
AFHPFIAGPYNR
>Human_13098
AFHPPHR
>Human_13099
AFHPPNVSPR
>Human_13100
AFHPQTGLPLLSSPVPQR
>Human_13101
AFHPTYEEK
>Human_13102
AFHQAAR
>Human_13103
AFHQDLNFVR
>Human_13104
AFHQGLHFTIHQIIHTK
>Human_13105
AFHQILSLR
>Human_13106
AFHQLFR
>Human_13107
AFHQNDVSAHVDILEYSHNVTVGYYATK
>Human_13108
AFHQSSILTK
>Human_13109
AFHQSTHLIHHQR
>Human_13110
AFHQVYNLTFHMHTHNDK
>Human_13111
AFHQYSNNISTLDVHCLPQLPEK
>Human_13112
AFHSAPGR
>Human_13113
AFHSAVAQR
>Human_13114
AFHSCTELR
>Human_13115
AFHSDVAMQDHVFVDTSAEEQDEK
>Human_13116
AFHSFSLYLIHER
>Human_13117
AFHSPHDK
>Human_13118
AFHSSLHESIQK
>Human_13119
AFHSSSSFQAHK
>Human_13120
AFHSSSSYHR
>Human_13121
AFHSSTCLHAHK
>Human_13122
AFHTASVLGNYMVVYGGNVHTHYQEEK
>Human_13123
AFHTEISSSDNNTLTSSNAYNSR
>Human_13124
AFHTFCVVLLVFGSVSE
>Human_13125
AFHTFCVVLLVFGSVSEAK
>Human_13126
AFHVCAAILECLEK
>Human_13127
AFHVEGLIAIIVFYLLILLVGIWAAWR
>Human_13128
AFHVGAFGELWR
>Human_13129
AFHVLSTDYSYGLVYLR
>Human_13130
AFHVNAHLIR
>Human_13131
AFHWCSPFVR
>Human_13132
AFHYDMK
>Human_13133
AFHYESNNDLEK
>Human_13134
AFHYNVSSHGCQLLPWTQHSPHTR
>Human_13135
AFIAAMK
>Human_13136
AFIAHFQDNLHSVNR
>Human_13137
AFIANLK
>Human_13138
AFIASSSLMVHQR
>Human_13139
AFIASSTLILTR
>Human_13140
AFIASSTLSK
>Human_13141
AFIASSTLSR
>Human_13142
AFIAVYYLLPK
>Human_13143
AFICCTYLQIHER
>Human_13144
AFICGESR
>Human_13145
AFICGQCGLAFK
>Human_13146
AFICGSQLSQHQK
>Human_13147
AFICGSSLIQHK
>Human_13148
AFICGYQLTLHLR
>Human_13149
AFICPSSFR
>Human_13150
AFICYQSFQR
>Human_13151
AFIDANGMK
>Human_13152
AFIDFSSLTSHLR
>Human_13153
AFIDFYSFQNHETTHTGEK
>Human_13154
AFIDFYSFQNHK
>Human_13155
AFIDPLGLPDR
>Human_13156
AFIDPLGLPGK
>Human_13157
AFIDQGK
>Human_13158
AFIDQLFTDVYNFEFEDLQVTFR
>Human_13159
AFIDQSSLK
>Human_13160
AFIDVTAAAENIR
>Human_13161
AFIEDFWLTAAR
>Human_13162
AFIEDIHSAPSLR
>Human_13163
AFIEPPPFDLAK
>Human_13164
AFIESCSHR
>Human_13165
AFIETGFHCVSQDGLDLLTS
>Human_13166
AFIFFLFMLLAMFSASSTQISNTSVFK
>Human_13167
AFIFILTFLLYASFHLSR
>Human_13168
AFIFLIGEDDER
>Human_13169
AFIFPSFLR
>Human_13170
AFIFPSYVR
>Human_13171
AFIFQSSLK
>Human_13172
AFIGCPPPPK
>Human_13173
AFIGCYMLLQETLMP
>Human_13174
AFIGENK
>Human_13175
AFIGFEGVK
>Human_13176
AFIGIGFGDR
>Human_13177
AFIGNAYIAVDWDPTALHLR
>Human_13178
AFIGNAYIAVDWHPTALHLR
>Human_13179
AFIGPIYK
>Human_13180
AFIGSSALVIHQR
>Human_13181
AFIHASHLQEHQR
>Human_13182
AFIHDFQLQK
>Human_13183
AFIHDSQLK
>Human_13184
AFIHDSQLQEHQR
>Human_13185
AFIHHELLAYLYSSADQSSLMEESADQAQR
>Human_13186
AFIHLHHLK
>Human_13187
AFIHNSQLR
>Human_13188
AFIHNSSLR
>Human_13189
AFIHQSSLAR
>Human_13190
AFIHSFIDNECGVPLCNQTWIK
>Human_13191
AFIHSLHLNK
>Human_13192
AFIHSNQFISHQR
>Human_13193
AFIHSSALIK
>Human_13194
AFIHSSALIQHQR
>Human_13195
AFIHSSHVVR
>Human_13196
AFIHSSSLIHHQK
>Human_13197
AFIHSSSLR
>Human_13198
AFIHSSYLTK
>Human_13199
AFIHSTGTVWNPPK
>Human_13200
AFIHWVSQPLMCEVR
>Human_13201
AFIILSVLTSYPILHFCGR
>Human_13202
AFIIQHFADK
>Human_13203
AFIISFK
>Human_13204
AFIITGQTYTR
>Human_13205
AFIITINSFGTELSK
>Human_13206
AFIITLNSFGTELSK
>Human_13207
AFILATLSASAAWGHPSSPPVVDTVHGK
>Human_13208
AFILDLFR
>Human_13209
AFILFGK
>Human_13210
AFILGFQVEDALALIR
>Human_13211
AFILGSHLTYHQR
>Human_13212
AFILGSQLTYHQR
>Human_13213
AFILLGVSDR
>Human_13214
AFILPAMHAALAPVFR
>Human_13215
AFILSCFEPDPHK
>Human_13216
AFILSSR
>Human_13217
AFILSSTLSK
>Human_13218
AFILTVK
>Human_13219
AFILWDSCIETSNR
>Human_13220
AFIMAEPDGSNR
>Human_13221
AFINGTGLETVISR
>Human_13222
AFINGTGVETVVSADLPNAHGLAVDWVSR
>Human_13223
AFINIVVLDR
>Human_13224
AFINLEAAGVGGK
>Human_13225
AFINSSSFK
>Human_13226
AFINSYK
>Human_13227
AFINYSCLTVHHR
>Human_13228
AFIPAIDSFGFETDLR
>Human_13229
AFIPEMLK
>Human_13230
AFIPGGPSPGSR
>Human_13231
AFIPLPSAVVQAVF
>Human_13232
AFIPLPSAVVQAVFGR
>Human_13233
AFIPPAPVLPSR
>Human_13234
AFIPQLLSR
>Human_13235
AFIPTLHENLDIK
>Human_13236
AFIQCSYLIR
>Human_13237
AFIQLWAFDAVK
>Human_13238
AFIQMSNLIR
>Human_13239
AFIQMSNLVR
>Human_13240
AFIQNAGLFQHLR
>Human_13241
AFIQNSELIMHEK
>Human_13242
AFIQNTSLIR
>Human_13243
AFIQQCIR
>Human_13244
AFIQSANLVVHQR
>Human_13245
AFIQSFNLR
>Human_13246
AFIQSICLIR
>Human_13247
AFIQSSELIQHQR
>Human_13248
AFIQSSHLIHHHR
>Human_13249
AFIQSSK
>Human_13250
AFIQSSNLTEHMR
>Human_13251
AFIQSSSLVEHQR
>Human_13252
AFISAGYLR
>Human_13253
AFISDSHLIR
>Human_13254
AFISFTNFQSHMIR
>Human_13255
AFISGAGESDIYVVMCR
>Human_13256
AFISGGFQAAYVYTPEVYPTATR
>Human_13257
AFISGSAFVK
>Human_13258
AFISGSDHTQHQLIHTSEK
>Human_13259
AFISGSHLIQHQK
>Human_13260
AFISHEEK
>Human_13261
AFISHTSVLTHMITHNGDR
>Human_13262
AFISIHSYSQLLMYPYGYK
>Human_13263
AFISLPSFQR
>Human_13264
AFISLPSVR
>Human_13265
AFISLPSYR
>Human_13266
AFISLTSVDR
>Human_13267
AFISMVWAFLLSQSCCMSS
>Human_13268
AFISNSNLIQHQR
>Human_13269
AFISNVK
>Human_13270
AFISNYIR
>Human_13271
AFISPSSLSR
>Human_13272
AFISQAMR
>Human_13273
AFISSNSFLYHER
>Human_13274
AFISSNSIR
>Human_13275
AFISSSHFR
>Human_13276
AFISSSHLTVHIR
>Human_13277
AFISSSILSK
>Human_13278
AFISSSILYVHK
>Human_13279
AFISSSK
>Human_13280
AFISSSLLYK
>Human_13281
AFISSSNLSR
>Human_13282
AFISSSTLNGHK
>Human_13283
AFISSSTLTK
>Human_13284
AFISVNMLLCVGASVMSILPK
>Human_13285
AFISYPSLFGHLR
>Human_13286
AFITEDK
>Human_13287
AFITLHSYSQLLMFPYGYK
>Human_13288
AFITNFSMIIDGMTYPGIIK
>Human_13289
AFITNIPFDVK
>Human_13290
AFITSTR
>Human_13291
AFITSVLDYFHIAPTPLTSTLGDR
>Human_13292
AFITVLEMTPVLGTEIINYR
>Human_13293
AFITYVLLAGMALGIQK
>Human_13294
AFIVAMPTTSK
>Human_13295
AFIVELR
>Human_13296
AFIVLTPAYSSHDPEALTR
>Human_13297
AFIVLTPQFLSHDK
>Human_13298
AFIVTDEDIR
>Human_13299
AFIVTLTGNLSSSGGIWSITAK
>Human_13300
AFIVWLANGDTLR
>Human_13301
AFIWFSTLTR
>Human_13302
AFIWGSHLTQHQR
>Human_13303
AFIWPSTLTK
>Human_13304
AFIWSASLNEHK
>Human_13305
AFIWSSGLTEHR
>Human_13306
AFIWSSNLTEHK
>Human_13307
AFIWSSR
>Human_13308
AFIWSSTLTEHK
>Human_13309
AFIWSSTLTK
>Human_13310
AFIWSSTLTR
>Human_13311
AFIWSSVLIEHQR
>Human_13312
AFIWSSVLTR
>Human_13313
AFIYASHIVQHER
>Human_13314
AFIYGSQLSEHQR
>Human_13315
AFIYGSSLVK
>Human_13316
AFIYHTTFR
>Human_13317
AFIYLQDSIER
>Human_13318
AFIYPSALR
>Human_13319
AFIYPSTFQR
>Human_13320
AFIYPSVFQGHER
>Human_13321
AFIYPTSFQGHMR
>Human_13322
AFIYQSYLEAHR
>Human_13323
AFIYSSSLNQHQR
>Human_13324
AFIYYQPFLTHER
>Human_13325
AFIYYQPFQR
>Human_13326
AFLAAALAQGLCEVLLVVTK
>Human_13327
AFLAAGAQCVLVSLWPVPVAASK
>Human_13328
AFLAAYPFVNMAWEGWFLVQQLR
>Human_13329
AFLACMK
>Human_13330
AFLACMR
>Human_13331
AFLADPSAFVAAAPVAAATTAAPAAAAAP
>Human_13332
AFLAELEQNSPK
>Human_13333
AFLAEVK
>Human_13334
AFLAFLCSSTTY
>Human_13335
AFLAGPR
>Human_13336
AFLAHLASAVAELR
>Human_13337
AFLAHVTSELGK
>Human_13338
AFLAILSESPFSEK
>Human_13339
AFLAITR
>Human_13340
AFLALLGSLLLSGVLAADR
>Human_13341
AFLALLR
>Human_13342
AFLAMIHSVSSMK
>Human_13343
AFLAPCQYGQPR
>Human_13344
AFLAQIHAR
>Human_13345
AFLAQSTLLESTLEGAPEWAAPHPEEQR
>Human_13346
AFLASEAVSEPHLGAYINACEELR
>Human_13347
AFLASFILVFDLLIVMQANGLTMELSSSS
>Human_13348
AFLASGPYLTHQQK
>Human_13349
AFLASLSPAMVVPEDQLTR
>Human_13350
AFLASPEYVNLPINGNGK
>Human_13351
AFLAVSVK
>Human_13352
AFLCASQLNEHQR
>Human_13353
AFLCAVGLTSYSVLVIR
>Human_13354
AFLCGSGLR
>Human_13355
AFLCGSISGTCSTLLFQPLDLLK
>Human_13356
AFLCSLK
>Human_13357
AFLDALQNQAEASSK
>Human_13358
AFLDAQNPK
>Human_13359
AFLDAVR
>Human_13360
AFLDDTNTK
>Human_13361
AFLDEDDMSLEEIK
>Human_13362
AFLDELK
>Human_13363
AFLDEMK
>Human_13364
AFLDFHALPYQVVEVNPVR
>Human_13365
AFLDFYHSFLEK
>Human_13366
AFLDGFNEVAPLEWLR
>Human_13367
AFLDGFNEVVPLQWLQYFDEK
>Human_13368
AFLDLLLSVTDDEGNR
>Human_13369
AFLDNAAEDLEK
>Human_13370
AFLDNGPK
>Human_13371
AFLDNPGILSELCGTLSR
>Human_13372
AFLDNPTIILAHIR
>Human_13373
AFLDPHR
>Human_13374
AFLDQMNNLPCAMHQIGDVK
>Human_13375
AFLDQVFQLK
>Human_13376
AFLDSLPDVK
>Human_13377
AFLDTFTLLDSQMTHAEVR
>Human_13378
AFLDYAYT
>Human_13379
AFLDYAYTGK
>Human_13380
AFLEAHELEQHR
>Human_13381
AFLEDMK
>Human_13382
AFLEEAQVMK
>Human_13383
AFLEELLDVLQSLPPAWR
>Human_13384
AFLEENNLDYIIR
>Human_13385
AFLEENTEVTSSGSLTPEIQLR
>Human_13386
AFLEETNAK
>Human_13387
AFLEGELELQAGQAEPR
>Human_13388
AFLEHLQEPEPLPGQVCSTFTLCLHYR
>Human_13389
AFLEHLTDLSIR
>Human_13390
AFLEHMSEVQPDSPQGIYDTLLELR
>Human_13391
AFLEILHTYQK
>Human_13392
AFLEPLGLAYTGPDNSSIDCR
>Human_13393
AFLEPLSQLQVADFEEIR
>Human_13394
AFLEQIGAPQAALR
>Human_13395
AFLESPWSLDPASASPEPVPHILASSR
>Human_13396
AFLESSK
>Human_13397
AFLESVK
>Human_13398
AFLETSK
>Human_13399
AFLEVLVK
>Human_13400
AFLEVNEEGSEAAASTAVVIAGR
>Human_13401
AFLEVNR
>Human_13402
AFLEYLYTDSISLSPEEAVGLLDLATFYR
>Human_13403
AFLEYYQEHLAYACPTEDIYLE
>Human_13404
AFLFDVVSK
>Human_13405
AFLFNSSEQVAEFVISR
>Human_13406
AFLFQDIER
>Human_13407
AFLFQDTPR
>Human_13408
AFLFSPFLLR
>Human_13409
AFLFTYYGLILQAEK
>Human_13410
AFLFVNK
>Human_13411
AFLFVPR
>Human_13412
AFLFYGTDFNIDSLPLPR
>Human_13413
AFLGALLDHFEITPEPETSVTGDR
>Human_13414
AFLGELK
>Human_13415
AFLGELTLQLLPAQSLIENFSER
>Human_13416
AFLGGLNWAFIGVDEAHR
>Human_13417
AFLGIDSTR
>Human_13418
AFLGLFFIVR
>Human_13419
AFLGLQK
>Human_13420
AFLGPFAHK
>Human_13421
AFLGQVLVR
>Human_13422
AFLGSAEPPQ
>Human_13423
AFLGYMISTSISHCESVLSIWSGGFYSNR
>Human_13424
AFLHFLYTQLELHLSK
>Human_13425
AFLHLCHLALR
>Human_13426
AFLHLGQNNFAEAHR
>Human_13427
AFLHLLAEVDK
>Human_13428
AFLHVPAK
>Human_13429
AFLHWYLR
>Human_13430
AFLHYPDSAAAQQAVSCLQGLR
>Human_13431
AFLHYPGLVVPQPQR
>Human_13432
AFLIAYGLFGCAGTILFFNLFLER
>Human_13433
AFLIEEQK
>Human_13434
AFLIEISW
>Human_13435
AFLIEPEHVNTVGYGK
>Human_13436
AFLIHNAPESSSACGK
>Human_13437
AFLIILCCDDER
>Human_13438
AFLINGYTSMDLLK
>Human_13439
AFLIPLDASPGIMLQDPR
>Human_13440
AFLISLLNLFDDTAK
>Human_13441
AFLISLLNLFDDTASMVK
>Human_13442
AFLIWAYFDK
>Human_13443
AFLLAGTTVTIVEEK
>Human_13444
AFLLASK
>Human_13445
AFLLATCGGLDSGFVPSVQDFDK
>Human_13446
AFLLAVDVGAR
>Human_13447
AFLLDPDR
>Human_13448
AFLLDSALAVK
>Human_13449
AFLLESLLK
>Human_13450
AFLLFAGTAHGSVVVWDLR
>Human_13451
AFLLFFLVLLR
>Human_13452
AFLLFPTIER
>Human_13453
AFLLGEAAWFQVHR
>Human_13454
AFLLGLLHGK
>Human_13455
AFLLGSVQIHLYEVIQK
>Human_13456
AFLLGVLAVGLGVCTYAAALVTLAAYLASR
>Human_13457
AFLLHQPWNGQYSLDISHVDYPENEEIK
>Human_13458
AFLLIEDLTGSCFEPLPQGLLLHELPDR
>Human_13459
AFLLISTLK
>Human_13460
AFLLLLLLGLVQLLAVAGAEGPDEDFR
>Human_13461
AFLLLLLLGLVQLLAVAGAEGPDEDSSNR
>Human_13462
AFLLLTQTDIVK
>Human_13463
AFLLMASQYQQPHEANK
>Human_13464
AFLLMASQYQQPHENDVAALLK
>Human_13465
AFLLMFIK
>Human_13466
AFLLNGSIDGIR
>Human_13467
AFLLQALR
>Human_13468
AFLLQTVDGK
>Human_13469
AFLLSCMLLGGR
>Human_13470
AFLLSLAALR
>Human_13471
AFLLSMANR
>Human_13472
AFLLSSCLVQHQR
>Human_13473
AFLLTIENELK
>Human_13474
AFLLTIPENAEGHIILGK
>Human_13475
AFLLTPR
>Human_13476
AFLLVQDIMEDTMR
>Human_13477
AFLLYSFLR
>Human_13478
AFLMELAR
>Human_13479
AFLMPIHVYSGIVIFGTVIATALMGLTEK
>Human_13480
AFLMQHAPANDYLVTSHIHLHVPEGATPK
>Human_13481
AFLMTVLPGVR
>Human_13482
AFLNAIMR
>Human_13483
AFLNAVEK
>Human_13484
AFLNAVMR
>Human_13485
AFLNCDR
>Human_13486
AFLNDSQASK
>Human_13487
AFLNHPR
>Human_13488
AFLNNGSR
>Human_13489
AFLNQAQIELR
>Human_13490
AFLNQAQIEVR
>Human_13491
AFLNWEK
>Human_13492
AFLPALK
>Human_13493
AFLPALYSLLFLLGLLGNGAVAAVLLSR
>Human_13494
AFLPAMTK
>Human_13495
AFLPDLEK
>Human_13496
AFLPESGFTILPCTR
>Human_13497
AFLPFLF
>Human_13498
AFLPGISQCK
>Human_13499
AFLPGLK
>Human_13500
AFLPGMNPPPYSQFLSR
>Human_13501
AFLPLLK
>Human_13502
AFLPMVSHTFHMR
>Human_13503
AFLPPASAPYSLLDPAQFSSSAIQK
>Human_13504
AFLPPPPCR
>Human_13505
AFLPSNGEK
>Human_13506
AFLPTDIPGLPGIPGPPK
>Human_13507
AFLPTSHLSDHVANGPLLHHWLQAGDILHR
>Human_13508
AFLPVTSPNK
>Human_13509
AFLPWPSP
>Human_13510
AFLQAILEHEEQDESR
>Human_13511
AFLQEDK
>Human_13512
AFLQELR
>Human_13513
AFLQENTHVR
>Human_13514
AFLQFTTGCSTLPPGGLANLHPR
>Human_13515
AFLQGGQEATDIALLLR
>Human_13516
AFLQLCHLK
>Human_13517
AFLQLDK
>Human_13518
AFLQLER
>Human_13519
AFLQMDSPK
>Human_13520
AFLQNLK
>Human_13521
AFLQNVHLLQHLK
>Human_13522
AFLQPPLK
>Human_13523
AFLQSLR
>Human_13524
AFLQTYSHEVSLTADSR
>Human_13525
AFLQTYSQEFSLTADSR
>Human_13526
AFLSADER
>Human_13527
AFLSAFR
>Human_13528
AFLSASDLR
>Human_13529
AFLSDMIK
>Human_13530
AFLSEPIGEK
>Human_13531
AFLSESSVQHVV
>Human_13532
AFLSESSVQHVVYDQQGIFLLVGTAEGK
>Human_13533
AFLSLAR
>Human_13534
AFLSLASDTVEPTILNATNTSLTIR
>Human_13535
AFLSLGK
>Human_13536
AFLSPPEPHSHR
>Human_13537
AFLSPPTLLEGPLR
>Human_13538
AFLSPQTLLEDPLGLSPVLPEGGGR
>Human_13539
AFLSSHCYNAATIK
>Human_13540
AFLSSHLQDLSTIVR
>Human_13541
AFLSTHPNTETVFEAFLK
>Human_13542
AFLSTLFAPLNFVMEK
>Human_13543
AFLSYIEVLTDGSLVGWEHR
>Human_13544
AFLTFLYR
>Human_13545
AFLTFTVDPQGACNLDDALSVR
>Human_13546
AFLTGLAR
>Human_13547
AFLTGVDPILGHQLSAR
>Human_13548
AFLTIIILLIVLFL
>Human_13549
AFLTIIILLIVLFLDAVR
>Human_13550
AFLTIIILLIVLFLEF
>Human_13551
AFLTLAEDILR
>Human_13552
AFLTQAHLDGHQK
>Human_13553
AFLTQAHLVGHQK
>Human_13554
AFLTQLDELLTEHR
>Human_13555
AFLTSHK
>Human_13556
AFLTSYSLR
>Human_13557
AFLTTWK
>Human_13558
AFLVAAEVQEELCR
>Human_13559
AFLVAHPMQFVYLLTTLCVFNMVFAK
>Human_13560
AFLVEHNLVLAER
>Human_13561
AFLVEQEGR
>Human_13562
AFLVGIVVPDPEVMPSWAQK
>Human_13563
AFLVGMYGQMDPSAQISEALR
>Human_13564
AFLVIADSLQQK
>Human_13565
AFLVLLYILIYNR
>Human_13566
AFLVTAR
>Human_13567
AFLVYGK
>Human_13568
AFLWCLHANHSEMSFGPFPGLR
>Human_13569
AFLWGSQLTR
>Human_13570
AFLWSLP
>Human_13571
AFLWSSTLR
>Human_13572
AFLWSSTLTR
>Human_13573
AFLYEPTTQASGR
>Human_13574
AFLYLAAFPFMDAMAWTHAGILLK
>Human_13575
AFLYSSR
>Human_13576
AFLYSTHFR
>Human_13577
AFLYTFCHHLHLPTHDK
>Human_13578
AFMAAQK
>Human_13579
AFMADQQLPYWVQCTK
>Human_13580
AFMAEIR
>Human_13581
AFMAHLR
>Human_13582
AFMALDALADGGVK
>Human_13583
AFMAVCIETAK
>Human_13584
AFMCEQCGK
>Human_13585
AFMCHSYLANHTR
>Human_13586
AFMDGSNR
>Human_13587
AFMDGTNCMTLVDK
>Human_13588
AFMDIMSAQASSGSTSVLR
>Human_13589
AFMDISATDLVLR
>Human_13590
AFMDLTLMASWNQR
>Human_13591
AFMDSYTMR
>Human_13592
AFMDVNGEIEINMLDEK
>Human_13593
AFMEAAEITDEDNSIAAMYQAVGELPQANR
>Human_13594
AFMECCCCCCEECIQK
>Human_13595
AFMECQK
>Human_13596
AFMEDDELTDSK
>Human_13597
AFMEDNTK
>Human_13598
AFMEMNSTMFDELTATYK
>Human_13599
AFMEPLR
>Human_13600
AFMESPK
>Human_13601
AFMESSSLQK
>Human_13602
AFMGLEENT
>Human_13603
AFMGNPLLQTIHFYDNPIQFVGR
>Human_13604
AFMGPLK
>Human_13605
AFMGPQK
>Human_13606
AFMGQGAGR
>Human_13607
AFMGTPVQK
>Human_13608
AFMHNFQLQK
>Human_13609
AFMHSSHLNK
>Human_13610
AFMIIQEQR
>Human_13611
AFMILSALCAISGIIMGIMAFAHQPTFSR
>Human_13612
AFMLHHPVTEVEGQNAIVIHEVYEEGAAAR
>Human_13613
AFMLLFLK
>Human_13614
AFMMCLHAYFNIYLQAK
>Human_13615
AFMNDPAMNR
>Human_13616
AFMNGSALEHVVEFGLDYPEGMAVDWLGK
>Human_13617
AFMNGSSVEHVVEFGLDYPEGMAVDWMGK
>Human_13618
AFMNQAFLQSHIQR
>Human_13619
AFMPQLK
>Human_13620
AFMQGQLR
>Human_13621
AFMSSSTLSK
>Human_13622
AFMTADLPNELIELLEK
>Human_13623
AFMTAPGGK
>Human_13624
AFMVNGQK
>Human_13625
AFMVTDEDIR
>Human_13626
AFMVTDEDISR
>Human_13627
AFMWISALSQHNR
>Human_13628
AFMWSLVFSVALVAAAVYGCIALTHVLCR
>Human_13629
AFMYPYTLTTHK
>Human_13630
AFMYSDGQSETILGGLGLGLGGGDCR
>Human_13631
AFNADFH
>Human_13632
AFNALCHSTHLYGR
>Human_13633
AFNALGSENR
>Human_13634
AFNASFELSQLR
>Human_13635
AFNATSFLR
>Human_13636
AFNCGSNLLK
>Human_13637
AFNCGSSLIQHER
>Human_13638
AFNCGSSLVQHER
>Human_13639
AFNCGYHLTQHER
>Human_13640
AFNCHVEYEK
>Human_13641
AFNCPPNSTMNR
>Human_13642
AFNCPSIITK
>Human_13643
AFNCPSSFHR
>Human_13644
AFNCPSSFQYHER
>Human_13645
AFNCSSLLK
>Human_13646
AFNCSSLLR
>Human_13647
AFNCSSR
>Human_13648
AFNCSSSLR
>Human_13649
AFNCSSSLTK
>Human_13650
AFNCSSTLK
>Human_13651
AFNCSSTLMQHK
>Human_13652
AFNCSSTLNR
>Human_13653
AFNDCFSLNYPGNPCPGDLIEVFR
>Human_13654
AFNDIATYFSK
>Human_13655
AFNDLLQQVGGVGR
>Human_13656
AFNDNANLIR
>Human_13657
AFNDNGENVLDLAQR
>Human_13658
AFNDPFIQK
>Human_13659
AFNDPSALR
>Human_13660
AFNDSSTLMK
>Human_13661
AFNEAGLLTTYNPR
>Human_13662
AFNEAHYPDVYAR
>Human_13663
AFNECSCFTDCK
>Human_13664
AFNEFLER
>Human_13665
AFNEQSHLSR
>Human_13666
AFNESHYPDVFMR
>Human_13667
AFNESSNCTTHK
>Human_13668
AFNESSNLTAHK
>Human_13669
AFNESSNLTTHK
>Human_13670
AFNESSSLIVHLR
>Human_13671
AFNEVIISPAMLHEHLPYVVMEGLNK
>Human_13672
AFNFGNGLQMLGQK
>Human_13673
AFNFLGEIIGLIPTVGIFITMNPGYAGR
>Human_13674
AFNFLNEIK
>Human_13675
AFNGCSSLTR
>Human_13676
AFNGGWTEMPGILWMEPTQPPDFALAYR
>Human_13677
AFNGNSSLIR
>Human_13678
AFNGNTGLIQHLR
>Human_13679
AFNGPSTFIR
>Human_13680
AFNGSSIFTK
>Human_13681
AFNGSSLLK
>Human_13682
AFNGSSNGHVYEK
>Human_13683
AFNHCSLLTIHER
>Human_13684
AFNHFSALR
>Human_13685
AFNHFSDLR
>Human_13686
AFNHFSHLTTHK
>Human_13687
AFNHFSILTK
>Human_13688
AFNHGANLILR
>Human_13689
AFNHPATLFSHK
>Human_13690
AFNHPATLSSHK
>Human_13691
AFNHPSALTTHK
>Human_13692
AFNHQSSLAR
>Human_13693
AFNHSAQLAVHEK
>Human_13694
AFNHSATLSSHK
>Human_13695
AFNHSCSLTR
>Human_13696
AFNHSSHLATHK
>Human_13697
AFNHSSK
>Human_13698
AFNHSSNFNK
>Human_13699
AFNHSSNLIK
>Human_13700
AFNHSSSLSTHK
>Human_13701
AFNHSSVLR
>Human_13702
AFNHSTTLFSHEK
>Human_13703
AFNHSTVLR
>Human_13704
AFNHYSTLTNHK
>Human_13705
AFNISSHLTTHK
>Human_13706
AFNISSMFTK
>Human_13707
AFNISSNLNK
>Human_13708
AFNISTHSFSLHWSLPSGHVER
>Human_13709
AFNISTTLTK
>Human_13710
AFNLCSVLTK
>Human_13711
AFNLFSNITNHK
>Human_13712
AFNLFSNLTNHK
>Human_13713
AFNLHSLSSESEDETEHPVPIILSNEDGR
>Human_13714
AFNLLELGLR
>Human_13715
AFNLNSHLIR
>Human_13716
AFNLPTQLNR
>Human_13717
AFNLSSDLNTHK
>Human_13718
AFNLSSHITTHTIIHTGENPYK
>Human_13719
AFNLSSHLTTH
>Human_13720
AFNLSSHLTTHK
>Human_13721
AFNLSSNLTTHK
>Human_13722
AFNLSSQLTTHK
>Human_13723
AFNLSSSFR
>Human_13724
AFNLSSTLTAHK
>Human_13725
AFNLYNQMK
>Human_13726
AFNMFALR
>Human_13727
AFNMFVR
>Human_13728
AFNNAGEGVPLYESATTR
>Human_13729
AFNNFSALMK
>Human_13730
AFNNLSAVK
>Human_13731
AFNNNSNLAQHQK
>Human_13732
AFNNPTTK
>Human_13733
AFNNSSILAK
>Human_13734
AFNNSSILNR
>Human_13735
AFNNSSMLSQHVR
>Human_13736
AFNNSSTLMK
>Human_13737
AFNNSSTLR
>Human_13738
AFNNSSTLTK
>Human_13739
AFNNVGEGIPLYESAVTR
>Human_13740
AFNPLNNTVLFEGK
>Human_13741
AFNPSEYQAITEASSNQR
>Human_13742
AFNQASK
>Human_13743
AFNQCSNLTR
>Human_13744
AFNQCSNLTTHK
>Human_13745
AFNQESSLR
>Human_13746
AFNQFANLTR
>Human_13747
AFNQFPNLTR
>Human_13748
AFNQFSILNK
>Human_13749
AFNQFSNLTK
>Human_13750
AFNQFSNLTTHK
>Human_13751
AFNQFSQLTTHK
>Human_13752
AFNQFSSLTR
>Human_13753
AFNQFSTLITHK
>Human_13754
AFNQFSTLTK
>Human_13755
AFNQGSTLIR
>Human_13756
AFNQGSTLNR
>Human_13757
AFNQHGHLIQHQK
>Human_13758
AFNQHSNLINHR
>Human_13759
AFNQISQLVEHER
>Human_13760
AFNQLSNLTR
>Human_13761
AFNQMSSLLLHK
>Human_13762
AFNQNIHLTQHK
>Human_13763
AFNQNSHLIQHMR
>Human_13764
AFNQNSQLIEHER
>Human_13765
AFNQNSSLGR
>Human_13766
AFNQNTHLIHHQR
>Human_13767
AFNQPSHLATHK
>Human_13768
AFNQPSSLR
>Human_13769
AFNQQSHLSR
>Human_13770
AFNQQSNLAR
>Human_13771
AFNQQSQLSHHR
>Human_13772
AFNQQSQLSLHHR
>Human_13773
AFNQSACLMQHQR
>Human_13774
AFNQSAHLTTHEVIHTGEK
>Human_13775
AFNQSAILIK
>Human_13776
AFNQSAILTK
>Human_13777
AFNQSANLTK
>Human_13778
AFNQSANLTTHK
>Human_13779
AFNQSLTLTK
>Human_13780
AFNQSLTLTTHK
>Human_13781
AFNQSPNLTK
>Human_13782
AFNQSSALIQHQR
>Human_13783
AFNQSSALIR
>Human_13784
AFNQSSALNTHK
>Human_13785
AFNQSSALTR
>Human_13786
AFNQSSALTTHK
>Human_13787
AFNQSSGLIIHR
>Human_13788
AFNQSSHLTEHR
>Human_13789
AFNQSSHLTQHK
>Human_13790
AFNQSSHLTR
>Human_13791
AFNQSSHLTTHK
>Human_13792
AFNQSSIFTK
>Human_13793
AFNQSSILTNHK
>Human_13794
AFNQSSILTTHER
>Human_13795
AFNQSSILTTHK
>Human_13796
AFNQSSILTTHR
>Human_13797
AFNQSSK
>Human_13798
AFNQSSNLIEQSNSYWR
>Human_13799
AFNQSSNLIK
>Human_13800
AFNQSSNLTDHK
>Human_13801
AFNQSSNLTEHK
>Human_13802
AFNQSSNLTGHK
>Human_13803
AFNQSSNLTK
>Human_13804
AFNQSSNLTR
>Human_13805
AFNQSSNLTTHK
>Human_13806
AFNQSSNYTTHK
>Human_13807
AFNQSSQLTR
>Human_13808
AFNQSSR
>Human_13809
AFNQSSSLIIHR
>Human_13810
AFNQSSSLSQHQR
>Human_13811
AFNQSSSLTK
>Human_13812
AFNQSSTHTTHK
>Human_13813
AFNQSSTLAR
>Human_13814
AFNQSSTLATHK
>Human_13815
AFNQSSTLIK
>Human_13816
AFNQSSTLILHK
>Human_13817
AFNQSSTLMK
>Human_13818
AFNQSSTLNLHK
>Human_13819
AFNQSSTLSIHK
>Human_13820
AFNQSSTLSK
>Human_13821
AFNQSSTLSTHK
>Human_13822
AFNQSSTLTIHK
>Human_13823
AFNQSSTLTK
>Human_13824
AFNQSSTLTR
>Human_13825
AFNQSSTLTTHK
>Human_13826
AFNQSSTLTTHNIIHTGEIPYK
>Human_13827
AFNQSSYLTQHQR
>Human_13828
AFNQSTSFLQHQR
>Human_13829
AFNQSYQLTR
>Human_13830
AFNQTANLIQHQR
>Human_13831
AFNQTSHLIR
>Human_13832
AFNQYSNLTTHNK
>Human_13833
AFNQYSSFNEHR
>Human_13834
AFNQYSTLNK
>Human_13835
AFNSASTLTNHHR
>Human_13836
AFNSEHK
>Human_13837
AFNSETDSFK
>Human_13838
AFNSFSALMK
>Human_13839
AFNSGSDLTQHQR
>Human_13840
AFNSGSNFIQHQR
>Human_13841
AFNSHTWEQLGTLQLLSQR
>Human_13842
AFNSNNEQR
>Human_13843
AFNSNYEQR
>Human_13844
AFNSPNLFQIHQR
>Human_13845
AFNSPSHLIR
>Human_13846
AFNSQQLVHVTVINLFQLHHLR
>Human_13847
AFNSSGVGPYSK
>Human_13848
AFNSSHELSIHHR
>Human_13849
AFNSSMEVGIQVASEDLCSEK
>Human_13850
AFNSSNSCR
>Human_13851
AFNSSSFNSNTFLTR
>Human_13852
AFNSSSHLTAHK
>Human_13853
AFNSSSILTEHK
>Human_13854
AFNSSSSFR
>Human_13855
AFNSSSTLMK
>Human_13856
AFNSSSYFTR
>Human_13857
AFNSSSYLQLHER
>Human_13858
AFNSSTNLTAHK
>Human_13859
AFNSTLPTMAQMEK
>Human_13860
AFNSVDPTFDNSVPSK
>Human_13861
AFNSVEK
>Human_13862
AFNSYAHLSHSQDIK
>Human_13863
AFNTCASHLTIVIIPSGITVFIYVTPSQK
>Human_13864
AFNTCGSHVCVMLCFYTPAFFSFMTHR
>Human_13865
AFNTCIAHICVFLQFYLLAFFSFFTHR
>Human_13866
AFNTCISHLCAVLVFYVPLIGLSVVHR
>Human_13867
AFNTCLSHLLVVFLFYGSASYGYLLPAK
>Human_13868
AFNTCSSHVAVVSLFYGSIIFMYLQPAK
>Human_13869
AFNTCTAHICAIVFSYTPAFFSFFSHR
>Human_13870
AFNTCTSHISAVSIFYLPLISLSLVHR
>Human_13871
AFNTDHQTQLLYQASAMMVESR
>Human_13872
AFNTFIDDVFAFIITMPTSHR
>Human_13873
AFNTISAWALQSGALDASR
>Human_13874
AFNTLLPNLEEIEHLNWSEALK
>Human_13875
AFNTLSQNQILVETER
>Human_13876
AFNTLYR
>Human_13877
AFNTSSHLK
>Human_13878
AFNTSSHLTTHK
>Human_13879
AFNVELAQAG
>Human_13880
AFNVELAQAGLLLLLSCCTVCHWDLNTK
>Human_13881
AFNVELAQAGLY
>Human_13882
AFNVELAQVK
>Human_13883
AFNVFSSLNNHK
>Human_13884
AFNVISAWTLQAGPR
>Human_13885
AFNVLFHR
>Human_13886
AFNVNAK
>Human_13887
AFNVPDEER
>Human_13888
AFNVPPCK
>Human_13889
AFNVSSHLTTHK
>Human_13890
AFNVSSSLNNHK
>Human_13891
AFNVSSTLSQHK
>Human_13892
AFNVSSTLTQHK
>Human_13893
AFNVVFEK
>Human_13894
AFNWCSSLTK
>Human_13895
AFNWFATLTNHK
>Human_13896
AFNWFSHFTTHK
>Human_13897
AFNWFSTLTK
>Human_13898
AFNWFSTLTTHR
>Human_13899
AFNWFSYLTNHK
>Human_13900
AFNWGSLLTVHQR
>Human_13901
AFNWPSTLTK
>Human_13902
AFNWSSALNK
>Human_13903
AFNWSSALTTLTQHK
>Human_13904
AFNWSSALTYK
>Human_13905
AFNWSSDFNK
>Human_13906
AFNWSSDLNK
>Human_13907
AFNWSSHLQIHMR
>Human_13908
AFNWSSHLTTHK
>Human_13909
AFNWSSILTEHK
>Human_13910
AFNWSSILTK
>Human_13911
AFNWSSNLMEHK
>Human_13912
AFNWSSSLTK
>Human_13913
AFNWSSTLNK
>Human_13914
AFNWSSTLNVHK
>Human_13915
AFNWSSTLTK
>Human_13916
AFNWSSTLTYYK
>Human_13917
AFNWYSHLTR
>Human_13918
AFNYASK
>Human_13919
AFNYASSIR
>Human_13920
AFNYFSSLHIHAR
>Human_13921
AFNYGSELTLHQR
>Human_13922
AFNYIAEEFDISEAFISIVHMYQK
>Human_13923
AFNYSNSFQIHGR
>Human_13924
AFNYSSHLNTHK
>Human_13925
AFNYSSHLR
>Human_13926
AFNYSSLLR
>Human_13927
AFNYSSVLR
>Human_13928
AFNYSSYLR
>Human_13929
AFNYSTHLK
>Human_13930
AFPAAAPAPGSAALLEPPER
>Human_13931
AFPAANER
>Human_13932
AFPAAPCCVDVSDR
>Human_13933
AFPAFLQTVSLEDFLK
>Human_13934
AFPAGFGWAAATAAYQVEGGWDADGK
>Human_13935
AFPAHLPPSQSIPDSSYPMDHR
>Human_13936
AFPALHFLALDASQHSSLSTR
>Human_13937
AFPALTFST
>Human_13938
AFPALTSLDLSDNPGLGER
>Human_13939
AFPANAACFLGFEVAMK
>Human_13940
AFPANGALFLAYEYSR
>Human_13941
AFPANLGDGPS
>Human_13942
AFPAPAACQCHCK
>Human_13943
AFPAPAQEPR
>Human_13944
AFPAQTASGFK
>Human_13945
AFPATQIYFK
>Human_13946
AFPAWADTSVLSR
>Human_13947
AFPCFDEP
>Human_13948
AFPCFDEPIYK
>Human_13949
AFPCPDCGQSFR
>Human_13950
AFPCWDEPAIK
>Human_13951
AFPCWDER
>Human_13952
AFPDGPGLL
>Human_13953
AFPDSPGLNR
>Human_13954
AFPDSSSCLIHER
>Human_13955
AFPDTPPGMTTSVFPVADACHSVK
>Human_13956
AFPDTPPGMTTSVFPVAGACHSVK
>Human_13957
AFPDYSSCLR
>Human_13958
AFPDYSSYLR
>Human_13959
AFPDYSSYVR
>Human_13960
AFPDYSTYLR
>Human_13961
AFPEDQLSIPEYVSVR
>Human_13962
AFPEDVVR
>Human_13963
AFPEHFTYEPNEADAAQGYR
>Human_13964
AFPEHLYQR
>Human_13965
AFPENSLFLVHK
>Human_13966
AFPEPECPR
>Human_13967
AFPEPGSR
>Human_13968
AFPEQALLR
>Human_13969
AFPEYPWNFNPYLTGPFPK
>Human_13970
AFPFHIIFDR
>Human_13971
AFPFHLMFDPSMSVLQLGEGLR
>Human_13972
AFPFTNK
>Human_13973
AFPFWIGPFQAFFCIYDPDYAK
>Human_13974
AFPFYNTVCILR
>Human_13975
AFPFYSSYLR
>Human_13976
AFPFYSSYR
>Human_13977
AFPGIISEDFSEK
>Human_13978
AFPGMCTYGK
>Human_13979
AFPGNELEMELPR
>Human_13980
AFPGPLAK
>Human_13981
AFPGQFHGLHDGSHASQR
>Human_13982
AFPGQSDTK
>Human_13983
AFPGTGMELHPYSLFFL
>Human_13984
AFPGTVPIPPQVK
>Human_13985
AFPHHEA
>Human_13986
AFPHHEVPSLPSAA
>Human_13987
AFPHLQQPSFLLASLK
>Human_13988
AFPHLVNAGK
>Human_13989
AFPHSSSLR
>Human_13990
AFPISHIR
>Human_13991
AFPIVGEPLQK
>Human_13992
AFPIYSSYLR
>Human_13993
AFPLAEWQPSDVDQR
>Human_13994
AFPLETHR
>Human_13995
AFPLFTHR
>Human_13996
AFPLFYDAYGHR
>Human_13997
AFPLLVGTPGSWQSTIDPAWAAPSQPSPG
>Human_13998
AFPLMGETQER
>Human_13999
AFPLPALSR
>Human_14000
AFPLPGSCR
>Human_14001
AFPLPMSFGQDVDAAVGAALVMLR
>Human_14002
AFPLQCIHIAEGHTK
>Human_14003
AFPLSSVSVNDCSTSFR
>Human_14004
AFPLVVAEAEGSGELLR
>Human_14005
AFPMELHLIHWNSTLFGSIDEAVGK
>Human_14006
AFPMLCSLALHK
>Human_14007
AFPMPGFDEH
>Human_14008
AFPMSER
>Human_14009
AFPMTMDEK
>Human_14010
AFPNPPIAVTNVTAAVMVLLAPR
>Human_14011
AFPNPYADYNK
>Human_14012
AFPPAVPQDAPAAGAAR
>Human_14013
AFPPGADGAELAPR
>Human_14014
AFPPLYEDIMSLLIQIGQVCASDVATQTR
>Human_14015
AFPPPSTPPWELLQAQAR
>Human_14016
AFPQAANGSAK
>Human_14017
AFPQGCSR
>Human_14018
AFPQGPVQDIPGCHAQLLSSGDGSCEGIS
>Human_14019
AFPQHCR
>Human_14020
AFPQLGGR
>Human_14021
AFPQPDPQR
>Human_14022
AFPQQPGQGMCLLQMEEK
>Human_14023
AFPQVNVPTDPPALCVCILVAWGLLQH
>Human_14024
AFPSDHYAIESQLQLHGLNIEESMR
>Human_14025
AFPSDSLSNSFSHAK
>Human_14026
AFPSGHLLDAHILEWHDSLFQILSER
>Human_14027
AFPSHSESSIR
>Human_14028
AFPSLAWIMPFAISTSLFSNLLISIFK
>Human_14029
AFPSMEQSALK
>Human_14030
AFPSPEVVWLK
>Human_14031
AFPSPLQR
>Human_14032
AFPSPQTLLEDPLR
>Human_14033
AFPSTAQLNLHQR
>Human_14034
AFPTCPLPSQGYR
>Human_14035
AFPTHSLLSR
>Human_14036
AFPTPYLR
>Human_14037
AFPVDMLENCSHEELENSAEDYMSDLR
>Human_14038
AFPVLGIDYTHVR
>Human_14039
AFPVLLLDTV
>Human_14040
AFPVLLLDTVPWYLR
>Human_14041
AFPVLLTGAGK
>Human_14042
AFPVMLLVR
>Human_14043
AFPVNAATFATVTVVLTYAR
>Human_14044
AFPVNAVTFLSYEYLLR
>Human_14045
AFPVNMVVFVAYEAVLR
>Human_14046
AFPVQCSR
>Human_14047
AFPVSHYR
>Human_14048
AFPVSSK
>Human_14049
AFPVTSCLICVVDTCGANEETLET
>Human_14050
AFPVWEGGVCHHVYK
>Human_14051
AFPVYSSYLR
>Human_14052
AFPWMVHLIDHQK
>Human_14053
AFPYGNVAFPHLPGSAPSWPSLVDTSK
>Human_14054
AFPYLSDLE
>Human_14055
AFPYLSDLER
>Human_14056
AFPYPEDVR
>Human_14057
AFPYSSHLIR
>Human_14058
AFQAAFR
>Human_14059
AFQAEESPGVIYCISMQWFR
>Human_14060
AFQAELTHFYMAAER
>Human_14061
AFQAGPAER
>Human_14062
AFQAHTPAQK
>Human_14063
AFQAMQVH
>Human_14064
AFQAMQVHCNNMHTLGAR
>Human_14065
AFQASSSSSPETLTDVGTSSQVSSLR
>Human_14066
AFQATLR
>Human_14067
AFQATQQK
>Human_14068
AFQAVQNLPTK
>Human_14069
AFQAWQK
>Human_14070
AFQCAVCAK
>Human_14071
AFQCFDYSQDAEAAHMAATAILNLSTR
>Human_14072
AFQCLSK
>Human_14073
AFQDADVTCVFHIASYGMSGR
>Human_14074
AFQDAER
>Human_14075
AFQDFLLWVL
>Human_14076
AFQDHAIK
>Human_14077
AFQDLLDQVGGLGR
>Human_14078
AFQDLLGHAGDLWR
>Human_14079
AFQDMDK
>Human_14080
AFQDSDEEK
>Human_14081
AFQDTLPLLVENADPEWK
>Human_14082
AFQDVLYVDPSFCR
>Human_14083
AFQEASELPVSGQLDDATR
>Human_14084
AFQEEAK
>Human_14085
AFQEFIR
>Human_14086
AFQEGIAK
>Human_14087
AFQELAGK
>Human_14088
AFQELCDHLELK
>Human_14089
AFQELGVR
>Human_14090
AFQELVLEPAQR
>Human_14091
AFQEQALPVLQAGPGLPAVNPR
>Human_14092
AFQEQGGGSK
>Human_14093
AFQEQVDK
>Human_14094
AFQEVLYVDPSFCR
>Human_14095
AFQEYSPAHMDTVSVVAALNSDLCVSGGK
>Human_14096
AFQFDNSPNNMSLSNQPGTPR
>Human_14097
AFQFGLLQGK
>Human_14098
AFQFHLEGK
>Human_14099
AFQFYNSCMDTLAIEAAGTGPLR
>Human_14100
AFQGATVGLAPVEGMCR
>Human_14101
AFQGCMR
>Human_14102
AFQGHLR
>Human_14103
AFQGHVR
>Human_14104
AFQGLLDTYSVWR
>Human_14105
AFQGLTQLR
>Human_14106
AFQGPGHQAPHVHYAR
>Human_14107
AFQGSSDLIR
>Human_14108
AFQGYNACIFAYGQTGSGK
>Human_14109
AFQGYSNNQPFR
>Human_14110
AFQHAFSTNDCSR
>Human_14111
AFQHDTWNSGLTVASISTGHLTSDNR
>Human_14112
AFQHPSHLK
>Human_14113
AFQHQPGK
>Human_14114
AFQHWELIQEDILDTGNDK
>Human_14115
AFQICAIMNLDNISYADCLK
>Human_14116
AFQIDVK
>Human_14117
AFQIMQEELR
>Human_14118
AFQITAK
>Human_14119
AFQITTIDNSFLITGLK
>Human_14120
AFQLEEGEETEPDCK
>Human_14121
AFQLETGQLVECVR
>Human_14122
AFQLHIQLTR
>Human_14123
AFQLLDTGQNLTVSK
>Human_14124
AFQLQDHR
>Human_14125
AFQLVEEIR
>Human_14126
AFQLWSNVTPLTFTK
>Human_14127
AFQNLEIELQSQLAMK
>Human_14128
AFQNPSTVTLMK
>Human_14129
AFQNQENSVNQEIEQFQQAIEK
>Human_14130
AFQNTATACAPVSHYR
>Human_14131
AFQNVFAPR
>Human_14132
AFQNVLR
>Human_14133
AFQPFFVELTMPYSVIR
>Human_14134
AFQPLTGWSCETPR
>Human_14135
AFQPLVK
>Human_14136
AFQPPYSSSLFR
>Human_14137
AFQPSQGCSR
>Human_14138
AFQPSVSLTVAALGLAGNGLVLATHLAAR
>Human_14139
AFQPWEDIQENFLYYEEK
>Human_14140
AFQQEISLNHNK
>Human_14141
AFQQEMK
>Human_14142
AFQQFYK
>Human_14143
AFQQLEHK
>Human_14144
AFQQLSGVNAVMFYAETIFEEAK
>Human_14145
AFQQNLVSSALFSK
>Human_14146
AFQQSIEGLMTLCQEQTSSQPVIAK
>Human_14147
AFQQSTAASLTSPR
>Human_14148
AFQQSVEQDNLFDISTEEGSTK
>Human_14149
AFQQSVEQDNLFDVCIM
>Human_14150
AFQQTESCSVAQAGVQWR
>Human_14151
AFQQVQTR
>Human_14152
AFQQVQVMEDK
>Human_14153
AFQSACALPSCAPPAPSSTER
>Human_14154
AFQSCWVLR
>Human_14155
AFQSGQDPSK
>Human_14156
AFQSHLK
>Human_14157
AFQSLLTEVNK
>Human_14158
AFQSNCYFPLTDNK
>Human_14159
AFQSPHSK
>Human_14160
AFQSSGEK
>Human_14161
AFQSSLIVTDNLVISIQR
>Human_14162
AFQSVLEVVAAPGSPYHR
>Human_14163
AFQTAHR
>Human_14164
AFQTALWLLQPEVVFILGDIFDEGK
>Human_14165
AFQTATFLEVER
>Human_14166
AFQTCASHCIVVLCFFGPGLFIYLR
>Human_14167
AFQTCASHCIVVLCFFVPCVFIYLR
>Human_14168
AFQTCASHCIVVLCFFVPCVVIYLR
>Human_14169
AFQTCTAPLCAVLVFFVPMMGLSLVHR
>Human_14170
AFQTDLYLLR
>Human_14171
AFQTFLGK
>Human_14172
AFQTLAR
>Human_14173
AFQTMATMSSAQLISAPSLQAK
>Human_14174
AFQTSQQK
>Human_14175
AFQTVVLDPEGDAQIDPNWVVLNQGR
>Human_14176
AFQVDPTSGSVTLGVLPLR
>Human_14177
AFQVFEEAK
>Human_14178
AFQVIETQDPPR
>Human_14179
AFQVIQLSLPEDQK
>Human_14180
AFQVLYR
>Human_14181
AFQVQQAVDLR
>Human_14182
AFQVWSDVTPLR
>Human_14183
AFQVWSNVTPLK
>Human_14184
AFQWAVQR
>Human_14185
AFQWDPQQPR
>Human_14186
AFQWSSK
>Human_14187
AFQWVSQLPVSGVLDR
>Human_14188
AFQYADGLEQLR
>Human_14189
AFQYDTNCSFR
>Human_14190
AFQYFMYLVVAVNGVWILVETFMLK
>Human_14191
AFQYHSK
>Human_14192
AFQYVETHGEVCPANWTPDSPTIK
>Human_14193
AFQYVHEHYLEDADWFLK
>Human_14194
AFQYVSDLVNGLVALMNSNVSSPVNLVSA
>Human_14195
AFSAAASLR
>Human_14196
AFSAAVQMHDVLVK
>Human_14197
AFSACFGGIIFNILVGVGLGCLLQISR
>Human_14198
AFSAEVQER
>Human_14199
AFSAFVGQMHQQGILK
>Human_14200
AFSAFVGQVELLER
>Human_14201
AFSALGIR
>Human_14202
AFSALVDQIALPNLK
>Human_14203
AFSAPQNSESQAHVSGGGDDSSR
>Human_14204
AFSAPQTR
>Human_14205
AFSAQEQLK
>Human_14206
AFSASNGLTR
>Human_14207
AFSASSNLTAHR
>Human_14208
AFSASTSLR
>Human_14209
AFSAVDTDGNGTINAQELGAALK
>Human_14210
AFSCASNLR
>Human_14211
AFSCFQYLSQHR
>Human_14212
AFSCFSHLIVHQR
>Human_14213
AFSCFTYLSQHR
>Human_14214
AFSCGIA
>Human_14215
AFSCGSDLTR
>Human_14216
AFSCGSYLNQHQR
>Human_14217
AFSCHSSLIVHQR
>Human_14218
AFSCHSSLNVHQR
>Human_14219
AFSCHSSLR
>Human_14220
AFSCISACGPR
>Human_14221
AFSCISK
>Human_14222
AFSCLSR
>Human_14223
AFSCLSSLQGHIK
>Human_14224
AFSCNIYLIHHQR
>Human_14225
AFSCPSSFR
>Human_14226
AFSCPSYFR
>Human_14227
AFSCPTYFR
>Human_14228
AFSCPTYLR
>Human_14229
AFSCQVILSK
>Human_14230
AFSCSCYTQLYER
>Human_14231
AFSCSPTLR
>Human_14232
AFSCSSFFR
>Human_14233
AFSCSSLLSMHLR
>Human_14234
AFSCSSNYIVHQR
>Human_14235
AFSCSSSFR
>Human_14236
AFSCSSSIR
>Human_14237
AFSCSSSLIR
>Human_14238
AFSCSSSLR
>Human_14239
AFSCSSSLSK
>Human_14240
AFSCSSSVR
>Human_14241
AFSCSSYFSQHQR
>Human_14242
AFSCSSYIR
>Human_14243
AFSCSSYLSQHQR
>Human_14244
AFSCSTSLR
>Human_14245
AFSCSVCNASFTTNGSLTR
>Human_14246
AFSCSYDCIIHER
>Human_14247
AFSCYYYTR
>Human_14248
AFSDALVLIHHK
>Human_14249
AFSDCPDLADGAMEK
>Human_14250
AFSDCSALIR
>Human_14251
AFSDCSALVQHQR
>Human_14252
AFSDCSSLAHHR
>Human_14253
AFSDCTGFR
>Human_14254
AFSDDLILLVPACSR
>Human_14255
AFSDFYYFR
>Human_14256
AFSDGISWEPQCNTR
>Human_14257
AFSDGSALTQHQR
>Human_14258
AFSDGSILIR
>Human_14259
AFSDGSSFAR
>Human_14260
AFSDGSYLVQHQR
>Human_14261
AFSDHIGLNQHR
>Human_14262
AFSDHSALTQHK
>Human_14263
AFSDHSSLR
>Human_14264
AFSDIPSPYLR
>Human_14265
AFSDLFSFQSHETTHSEEEPYECK
>Human_14266
AFSDLPYFR
>Human_14267
AFSDLSSFQNHETTHTGEK
>Human_14268
AFSDLTSQLHITPGTAYQSFEQVVNELFR
>Human_14269
AFSDLTSR
>Human_14270
AFSDPAACK
>Human_14271
AFSDPAVSQSLK
>Human_14272
AFSDPFVEAEK
>Human_14273
AFSDPSNLR
>Human_14274
AFSDPSSLR
>Human_14275
AFSDSSQLIVHQR
>Human_14276
AFSDSSQLTVHQR
>Human_14277
AFSDSSSCAQHQR
>Human_14278
AFSDSSSLTPHHR
>Human_14279
AFSEAAFTTAYLFTSELYPTVLR
>Human_14280
AFSEACWEVYVCSQHSPANR
>Human_14281
AFSEADMER
>Human_14282
AFSEAHYPDVYAR
>Human_14283
AFSEDEALAQQENR
>Human_14284
AFSEGEQEK
>Human_14285
AFSEGQITR
>Human_14286
AFSEHSNLTTHQVIHTGEK
>Human_14287
AFSEIQGLTDQADK
>Human_14288
AFSEISGMEK
>Human_14289
AFSELLDLVGGLGR
>Human_14290
AFSELMEHGVVSWETLSIPFVR
>Human_14291
AFSENLDPEDSCLTSLASSSLK
>Human_14292
AFSENLDPEVSTTTK
>Human_14293
AFSENMLDQSAITK
>Human_14294
AFSENMLDQVSITK
>Human_14295
AFSEPSSLR
>Human_14296
AFSEPVLSEPMFAEGEIK
>Human_14297
AFSEQGPLR
>Human_14298
AFSESGSNLHALMNQR
>Human_14299
AFSESHISLAPQSTR
>Human_14300
AFSESLK
>Human_14301
AFSESSK
>Human_14302
AFSETEQTK
>Human_14303
AFSEVPDR
>Human_14304
AFSEVPTTANGSTK
>Human_14305
AFSEYSGLSAHLVIHTGEK
>Human_14306
AFSFCYQQEIESTK
>Human_14307
AFSFGSALTR
>Human_14308
AFSFGSGLIR
>Human_14309
AFSFGYQR
>Human_14310
AFSFHDLEGLYLLTDGK
>Human_14311
AFSFLSSFR
>Human_14312
AFSFPETVFTTVTAYQNQQITR
>Human_14313
AFSFPSK
>Human_14314
AFSFPSSFR
>Human_14315
AFSFPSSVR
>Human_14316
AFSFPVPNSFK
>Human_14317
AFSFPVSPER
>Human_14318
AFSFSLPR
>Human_14319
AFSFSSALIR
>Human_14320
AFSFSSSFR
>Human_14321
AFSFTCWLTYAGK
>Human_14322
AFSFTTSLIGHQR
>Human_14323
AFSFYSSYLR
>Human_14324
AFSGCQAPYLSPVCCGLSDGLQWK
>Human_14325
AFSGDVSK
>Human_14326
AFSGEGQK
>Human_14327
AFSGGSGLTAHLVIHTGEK
>Human_14328
AFSGHSALLQHQR
>Human_14329
AFSGIPDAYR
>Human_14330
AFSGIYK
>Human_14331
AFSGLEGLEHLNLGGNAIR
>Human_14332
AFSGLLSLEQLTLEK
>Human_14333
AFSGLNSLEQLTLEK
>Human_14334
AFSGLQMAWHLK
>Human_14335
AFSGLSNLLR
>Human_14336
AFSGQGLHEGPAR
>Human_14337
AFSGQSQHLR
>Human_14338
AFSGQSSLIHHQAIHGIGK
>Human_14339
AFSGQSTLIHHQAIHGIGK
>Human_14340
AFSGSGNR
>Human_14341
AFSGSQAPYLSPVCCGLSDGLQWK
>Human_14342
AFSGSSDLTK
>Human_14343
AFSGSSNLLSHHR
>Human_14344
AFSGYLATDQLLLLWDR
>Human_14345
AFSGYLGTDQSK
>Human_14346
AFSHAQYFQK
>Human_14347
AFSHCSHLR
>Human_14348
AFSHCSQLIHHQVIHTEK
>Human_14349
AFSHCSSLTK
>Human_14350
AFSHCYQLSQHQR
>Human_14351
AFSHDFFLSEHQR
>Human_14352
AFSHFGNLK
>Human_14353
AFSHFSALR
>Human_14354
AFSHFSN
>Human_14355
AFSHFSNLK
>Human_14356
AFSHFWSEHHLK
>Human_14357
AFSHGSNLSQHR
>Human_14358
AFSHGSQLTLHQR
>Human_14359
AFSHGSSLTNHQSTHTGEK
>Human_14360
AFSHGSSLTVHQR
>Human_14361
AFSHGSYLVQHQK
>Human_14362
AFSHHASLTQHQR
>Human_14363
AFSHIDTLVQDQR
>Human_14364
AFSHISALTQHHR
>Human_14365
AFSHLSCLVYHK
>Human_14366
AFSHLSNLVK
>Human_14367
AFSHLTDLR
>Human_14368
AFSHNEVLMQYQK
>Human_14369
AFSHNNCGK
>Human_14370
AFSHPSNWAGFMLIGSDVK
>Human_14371
AFSHPSSFR
>Human_14372
AFSHSASLCK
>Human_14373
AFSHSGSLR
>Human_14374
AFSHSLDLNSIFR
>Human_14375
AFSHSSALAK
>Human_14376
AFSHSSALIEHHR
>Human_14377
AFSHSSALIQHQGVHTGDK
>Human_14378
AFSHSSDLIK
>Human_14379
AFSHSSHFTQHLR
>Human_14380
AFSHSSHLIGHQR
>Human_14381
AFSHSSK
>Human_14382
AFSHSSNLILHQR
>Human_14383
AFSHSSNLTLHYR
>Human_14384
AFSHSSNLTQHQLLHTGER
>Human_14385
AFSHSSNLVVHR
>Human_14386
AFSHSSSFQIHER
>Human_14387
AFSHSSSLR
>Human_14388
AFSHSSSLTK
>Human_14389
AFSHSSTLAK
>Human_14390
AFSHSSYLR
>Human_14391
AFSHTPAFIQHQR
>Human_14392
AFSHTSSLSQPQMLLTGEK
>Human_14393
AFSHVSSLTNHQSTHTGEK
>Human_14394
AFSIAFALLGVPTTMLLLTASAQR
>Human_14395
AFSIAQDALHIPR
>Human_14396
AFSIASSLLTHPSR
>Human_14397
AFSIDIIR
>Human_14398
AFSIFALGTALVGGGYFVPYVHLAPHALDR
>Human_14399
AFSIFSILTK
>Human_14400
AFSIFSTLTK
>Human_14401
AFSIFSTPTK
>Human_14402
AFSIGSNLNVHR
>Human_14403
AFSINAK
>Human_14404
AFSINEK
>Human_14405
AFSIQTPEQYYFCYK
>Human_14406
AFSISQLQK
>Human_14407
AFSITQGLLK
>Human_14408
AFSIVFQK
>Human_14409
AFSLAGSLR
>Human_14410
AFSLASADLLR
>Human_14411
AFSLEVQILSLDEK
>Human_14412
AFSLFSILSK
>Human_14413
AFSLHSSFQR
>Human_14414
AFSLHTQLNHHK
>Human_14415
AFSLHVLK
>Human_14416
AFSLLNQLNR
>Human_14417
AFSLLTLLNR
>Human_14418
AFSLLTQLAR
>Human_14419
AFSLNPDVVCQR
>Human_14420
AFSLNPER
>Human_14421
AFSLNPQQSEFATELGYQMILQGR
>Human_14422
AFSLNSK
>Human_14423
AFSLNSNLVLHQR
>Human_14424
AFSLPPNVHQR
>Human_14425
AFSLPSNLR
>Human_14426
AFSLPSTFTYHK
>Human_14427
AFSLQAAIVVGCTFVAVMLVFPAILSLDLR
>Human_14428
AFSLQYILMAHR
>Human_14429
AFSLSACFR
>Human_14430
AFSLSSDLR
>Human_14431
AFSLSSDLVR
>Human_14432
AFSLSSNLIR
>Human_14433
AFSLSSNLR
>Human_14434
AFSLSSSLTYHK
>Human_14435
AFSLSSTLK
>Human_14436
AFSLSSTLTDHK
>Human_14437
AFSLTPAER
>Human_14438
AFSLTSDLIR
>Human_14439
AFSLVGETQER
>Human_14440
AFSLYANIDILR
>Human_14441
AFSLYGYLK
>Human_14442
AFSMDDR
>Human_14443
AFSMDEHNAALR
>Human_14444
AFSMDEPVAAK
>Human_14445
AFSMDSSR
>Human_14446
AFSMHSNLATHQVIHTGTK
>Human_14447
AFSMHSNLTK
>Human_14448
AFSMHSNLTTHK
>Human_14449
AFSMSSAYNAYR
>Human_14450
AFSMSTQLTIHQR
>Human_14451
AFSMTAAETAR
>Human_14452
AFSNASDR
>Human_14453
AFSNCSLPQGWK
>Human_14454
AFSNCVPHLIVVTVFLVTGAVAYLK
>Human_14455
AFSNDSSLTQHQR
>Human_14456
AFSNDSSSEVHQQFHLEGK
>Human_14457
AFSNFSALR
>Human_14458
AFSNGSFLAQHQR
>Human_14459
AFSNLSALR
>Human_14460
AFSNQLTDTQMLDEL
>Human_14461
AFSNSSDR
>Human_14462
AFSNSSHLIGHGR
>Human_14463
AFSNSSNLTK
>Human_14464
AFSNSSSLAQHQR
>Human_14465
AFSNSSTLANHK
>Human_14466
AFSNSSTLIK
>Human_14467
AFSNSSTLIQHQK
>Human_14468
AFSNYLR
>Human_14469
AFSPASPCAWNVCVTR
>Human_14470
AFSPCTAQLTGVLLYYVPPVCIYLQPR
>Human_14471
AFSPEHGPAK
>Human_14472
AFSPFGTITSAK
>Human_14473
AFSPGLPPQSCSLNLK
>Human_14474
AFSPNYMSMLLFR
>Human_14475
AFSPQPPK
>Human_14476
AFSPTSR
>Human_14477
AFSPTTINTGR
>Human_14478
AFSPTTVNTGR
>Human_14479
AFSPVLTEEMNK
>Human_14480
AFSPWQILSPVQWAK
>Human_14481
AFSQASHLQDHQR
>Human_14482
AFSQCSLLIIHMR
>Human_14483
AFSQCSLLNLHMR
>Human_14484
AFSQCSSLIQHHR
>Human_14485
AFSQCSTLTVHQR
>Human_14486
AFSQCSVFIIHMR
>Human_14487
AFSQEVFK
>Human_14488
AFSQFAYLAQHQR
>Human_14489
AFSQFGHLTTHR
>Human_14490
AFSQFGK
>Human_14491
AFSQFLR
>Human_14492
AFSQFMR
>Human_14493
AFSQFSMLIIHVR
>Human_14494
AFSQFSSLQVHQR
>Human_14495
AFSQFSTLALHLR
>Human_14496
AFSQFSTLALHMR
>Human_14497
AFSQFSTLK
>Human_14498
AFSQFVR
>Human_14499
AFSQGGHLR
>Human_14500
AFSQGLLTFR
>Human_14501
AFSQGSEWER
>Human_14502
AFSQGSSLALHQR
>Human_14503
AFSQGSYLASHWR
>Human_14504
AFSQGSYLLQHR
>Human_14505
AFSQHSHLIEHQR
>Human_14506
AFSQHSNLTQHQK
>Human_14507
AFSQIAHLTQHQR
>Human_14508
AFSQIAHLVQHQR
>Human_14509
AFSQIASLTLHLR
>Human_14510
AFSQIAYLAQHQR
>Human_14511
AFSQIAYLDQHQR
>Human_14512
AFSQISDLNR
>Human_14513
AFSQISSLTLHMR
>Human_14514
AFSQISTLIHHQR
>Human_14515
AFSQLAHLAQHQR
>Human_14516
AFSQLAPLIQHQR
>Human_14517
AFSQLSCLIVHQR
>Human_14518
AFSQLSHLTTHK
>Human_14519
AFSQMVHVTEHQK
>Human_14520
AFSQNAGLFHHLR
>Human_14521
AFSQNAHLAQHQR
>Human_14522
AFSQNAHLVQHLR
>Human_14523
AFSQNAHLVQHQR
>Human_14524
AFSQNANLTK
>Human_14525
AFSQNHCLIK
>Human_14526
AFSQNISLVQHLR
>Human_14527
AFSQNMHLIVHQR
>Human_14528
AFSQNMHLTEHQR
>Human_14529
AFSQNSALILHQR
>Human_14530
AFSQNSGLINHQR
>Human_14531
AFSQNSHLAQHQR
>Human_14532
AFSQNSHLVQHHR
>Human_14533
AFSQNSQFIQHQR
>Human_14534
AFSQNSQLQTHQR
>Human_14535
AFSQNSSLK
>Human_14536
AFSQNSSLVQHER
>Human_14537
AFSQNSTLFQHQIIHAGVK
>Human_14538
AFSQNSVLIK
>Human_14539
AFSQNTGLILHQR
>Human_14540
AFSQPGTISR
>Human_14541
AFSQPSALTIHK
>Human_14542
AFSQPSHLTTHK
>Human_14543
AFSQQSQLVR
>Human_14544
AFSQSAGLILHQR
>Human_14545
AFSQSAHLAQHER
>Human_14546
AFSQSAHLAQHQR
>Human_14547
AFSQSAHLNQHR
>Human_14548
AFSQSAHLR
>Human_14549
AFSQSANLTNHQR
>Human_14550
AFSQSANLTQHHR
>Human_14551
AFSQSANLTVHER
>Human_14552
AFSQSASLIQHER
>Human_14553
AFSQSASLSTHQR
>Human_14554
AFSQSAYLIEHQR
>Human_14555
AFSQSAYLLNHQR
>Human_14556
AFSQSCEFINHR
>Human_14557
AFSQSICLTR
>Human_14558
AFSQSIGLIQHLR
>Human_14559
AFSQSIHLTLHQR
>Human_14560
AFSQSMHLIVHQR
>Human_14561
AFSQSMNLTVHQR
>Human_14562
AFSQSSALIQHQITHTGEK
>Human_14563
AFSQSSALIQHQR
>Human_14564
AFSQSSALTVHMR
>Human_14565
AFSQSSDLIK
>Human_14566
AFSQSSDLIR
>Human_14567
AFSQSSDLTK
>Human_14568
AFSQSSGFR
>Human_14569
AFSQSSHITTHK
>Human_14570
AFSQSSHLIQHQR
>Human_14571
AFSQSSHLLR
>Human_14572
AFSQSSHLNVHWR
>Human_14573
AFSQSSHLYQHQR
>Human_14574
AFSQSSILTK
>Human_14575
AFSQSSILTTHK
>Human_14576
AFSQSSLLIEHQR
>Human_14577
AFSQSSNFLR
>Human_14578
AFSQSSNLAEHLK
>Human_14579
AFSQSSNLFR
>Human_14580
AFSQSSNLIEHR
>Human_14581
AFSQSSNLITHSR
>Human_14582
AFSQSSNLSQHQR
>Human_14583
AFSQSSNLTEHK
>Human_14584
AFSQSSQLTLHQR
>Human_14585
AFSQSSQLTPPQQTR
>Human_14586
AFSQSSSLCIHQR
>Human_14587
AFSQSSSLFLHHR
>Human_14588
AFSQSSSLIEHQR
>Human_14589
AFSQSSSLIIHK
>Human_14590
AFSQSSSLIPHQR
>Human_14591
AFSQSSSLIQHER
>Human_14592
AFSQSSSLIQHQR
>Human_14593
AFSQSSSLIQHR
>Human_14594
AFSQSSSLIYHQR
>Human_14595
AFSQSSSLR
>Human_14596
AFSQSSSLSQHQK
>Human_14597
AFSQSSSLTIHIR
>Human_14598
AFSQSSSLTK
>Human_14599
AFSQSSSLTNHQR
>Human_14600
AFSQSSSLTQHLR
>Human_14601
AFSQSSSLTQHYR
>Human_14602
AFSQSSSLTVHMR
>Human_14603
AFSQSSSLTVHVR
>Human_14604
AFSQSSSLVLHYR
>Human_14605
AFSQSSSLVTHQK
>Human_14606
AFSQSSTLAQHQR
>Human_14607
AFSQSSTLIR
>Human_14608
AFSQSSTLR
>Human_14609
AFSQSSTLTAHK
>Human_14610
AFSQSSTLTIHK
>Human_14611
AFSQSSTLTK
>Human_14612
AFSQSSTLTR
>Human_14613
AFSQSSTLTTHK
>Human_14614
AFSQSSVLSK
>Human_14615
AFSQSSYLIIHQR
>Human_14616
AFSQSSYLIQHQR
>Human_14617
AFSQSSYLSQHR
>Human_14618
AFSQSTDLIIHHR
>Human_14619
AFSQSTFLTQHQVIHTGEK
>Human_14620
AFSQSTHLTQHQR
>Human_14621
AFSQSTLLTEHR
>Human_14622
AFSQSTNLIIHQK
>Human_14623
AFSQSTNLIQHQR
>Human_14624
AFSQSTSLCIHQR
>Human_14625
AFSQSTYLIQHR
>Human_14626
AFSQSVHLTLHQR
>Human_14627
AFSQSVHLTQHQR
>Human_14628
AFSQSVQK
>Human_14629
AFSQTSCLIQHHK
>Human_14630
AFSQTSHLTQHQR
>Human_14631
AFSQTSK
>Human_14632
AFSQTSNLTQHQR
>Human_14633
AFSQTSQLAR
>Human_14634
AFSQTTHLIQHQR
>Human_14635
AFSQVAHLTLHK
>Human_14636
AFSQVQCLDDNHVNWR
>Human_14637
AFSQYAHLAQHQR
>Human_14638
AFSQYSFLTEHER
>Human_14639
AFSQYSVLIQHQR
>Human_14640
AFSSAAVLMHHSK
>Human_14641
AFSSAPLK
>Human_14642
AFSSCQSFR
>Human_14643
AFSSDLISIHSLADVEVVVTK
>Human_14644
AFSSEIEDLPYLSTTEMYLCR
>Human_14645
AFSSEMAK
>Human_14646
AFSSFVTLDNHLYSLGGLR
>Human_14647
AFSSGSALTNHQR
>Human_14648
AFSSGSDLIR
>Human_14649
AFSSGSELIR
>Human_14650
AFSSGSNFTQHQR
>Human_14651
AFSSGSNFTR
>Human_14652
AFSSGSYLVQHQR
>Human_14653
AFSSGVDLSMASPK
>Human_14654
AFSSGYLLGEVLHK
>Human_14655
AFSSHAR
>Human_14656
AFSSHAYLIVHR
>Human_14657
AFSSHSGVNTHR
>Human_14658
AFSSLEPCCSIR
>Human_14659
AFSSLGLLK
>Human_14660
AFSSLHGFQSAGER
>Human_14661
AFSSLLASSAVSPEK
>Human_14662
AFSSLNTLPEELR
>Human_14663
AFSSLSSFNR
>Human_14664
AFSSNPVVR
>Human_14665
AFSSNSHLVR
>Human_14666
AFSSPPK
>Human_14667
AFSSPQEEEEAGFTGR
>Human_14668
AFSSQPTGPEPGLSGSEIENLLER
>Human_14669
AFSSSHSFQIHER
>Human_14670
AFSSSSHFISLL
>Human_14671
AFSSSSHLIIHIR
>Human_14672
AFSSSSLDASSDSSPVASPSSPK
>Human_14673
AFSSSSSFR
>Human_14674
AFSSSSVFLQHQR
>Human_14675
AFSSSVVHVPGVNDIQSSSSTGQNMSQISR
>Human_14676
AFSSTPNVVSQQACTR
>Human_14677
AFSSVMQLVMTSLQSILENVDTPELLCK
>Human_14678
AFSSYQK
>Human_14679
AFSTAEDTQNEGK
>Human_14680
AFSTAGSSGSDESHVAAAPPDICSR
>Human_14681
AFSTAVYSATPVPTPSLPER
>Human_14682
AFSTAVYSATPVPTPSLQY
>Human_14683
AFSTAVYSATPVPTPSLR
>Human_14684
AFSTCAAHLAVFLLFFGSVAVMYLR
>Human_14685
AFSTCAAHLAVVVIYYSSTLFTYAR
>Human_14686
AFSTCAAHLTSVTLFYGTASMTYLQPK
>Human_14687
AFSTCAAHLTVVSLFYGTLFFMYVQTK
>Human_14688
AFSTCAGHLMVFPIFFGSVSLMYLR
>Human_14689
AFSTCASHFLSVSLFYGSLFFMYVR
>Human_14690
AFSTCASHFSSVSLFYGSIFFLYIR
>Human_14691
AFSTCASHITVVSIAHGSNIFVYVR
>Human_14692
AFSTCASHLAIVFLFYGSAIFTYVR
>Human_14693
AFSTCASHLAVVLIFFGSIIFMYVR
>Human_14694
AFSTCASHLGAVSLFYGTLCMVYLK
>Human_14695
AFSTCASHLISVMLFYGSLLFMYSR
>Human_14696
AFSTCASHLIVVIVHYGFASVIYLK
>Human_14697
AFSTCASHLSVVIVHYGCASFIYLR
>Human_14698
AFSTCASHLSVVSLFYGAILGVYLSSAATR
>Human_14699
AFSTCASHLTAICLFFGTTLFMYLR
>Human_14700
AFSTCASHLTAIILFYATCIYTYLR
>Human_14701
AFSTCASHLTAITIFHGTILFLYCVPNSK
>Human_14702
AFSTCASHLTAITVFHGTVLSIYCR
>Human_14703
AFSTCASHLTAITVSHGTILYIYCR
>Human_14704
AFSTCASHLTAVSIFYGTGIFMYLR
>Human_14705
AFSTCASHLTAVTLFYGSGFFMYMR
>Human_14706
AFSTCASHLTIVTLFYGTLFCMYVR
>Human_14707
AFSTCASHLTSVTLFYGTANMTYLQPK
>Human_14708
AFSTCASHLTVVIIFYAASIFIYAR
>Human_14709
AFSTCASHLTVVIIHYGCASFVYLR
>Human_14710
AFSTCASHLTVVILFYSMTLFTYAR
>Human_14711
AFSTCASHLTVVTVFYTALLFMYVR
>Human_14712
AFSTCASHLTVVVIIYGSSIFLYIR
>Human_14713
AFSTCASHLTVVVVHYGFASVIYLK
>Human_14714
AFSTCASHLVVVTIFYSAIIFMYAR
>Human_14715
AFSTCASHMIAVVVFYGTLLFMYLQPR
>Human_14716
AFSTCASHMMAVTIFYGTLLFMYVQPR
>Human_14717
AFSTCASYLMAVTIFFGTILFMYLR
>Human_14718
AFSTCDSHLVVVALFFGTVIR
>Human_14719
AFSTCFPHLTVFTVFIITAYFVYLK
>Human_14720
AFSTCGAHLLSVSLYYGPLIFMYLR
>Human_14721
AFSTCGAHLLSVSLYYGTLIFMYVR
>Human_14722
AFSTCGAHLTVVILYYGAALSMYLK
>Human_14723
AFSTCGAHLTVVIVFYGTLLFMYVQPK
>Human_14724
AFSTCGAHVTVVTVYYVPCAFIYLR
>Human_14725
AFSTCGSHICVILVFYVPGIFSFLTHR
>Human_14726
AFSTCGSHLAVVLLFYGTIMSPYFR
>Human_14727
AFSTCGSHLAVVSLFYGSVLVMYGSPPSK
>Human_14728
AFSTCGSHLIVVTVYYVPCIFIYLR
>Human_14729
AFSTCGSHLIVVVLFYGSGIFTYMR
>Human_14730
AFSTCGSHLMVVILFYGSAIITYMTPK
>Human_14731
AFSTCGSHLTAVALFYGSIIYVYFR
>Human_14732
AFSTCGSHLTAVIIFYGTLIFMYLR
>Human_14733
AFSTCGSHLTAVSMFYGTPIFMYLR
>Human_14734
AFSTCGSHLTAVTIFYATLFFMYLR
>Human_14735
AFSTCGSHLTGITLFYGTVMFMYLR
>Human_14736
AFSTCGSHLTGVTIYHGTILVSYMR
>Human_14737
AFSTCGSHLTLVFIGYSSTIFLYVR
>Human_14738
AFSTCGSHLTVVAIFYGSGIFNYMR
>Human_14739
AFSTCGSHLTVVCLFFGR
>Human_14740
AFSTCGSHLTVVGIFYGTGVFSYMR
>Human_14741
AFSTCGSHLTVVSLYYGTVMGTYFR
>Human_14742
AFSTCGSHLTVVVLFYGSVIYVYFR
>Human_14743
AFSTCGSHMMAVTLFYGTLFCMYIR
>Human_14744
AFSTCGSHVCVILVFYIPGMFSFLTHR
>Human_14745
AFSTCGSHVCVMLTFYMPAFFSFMTHR
>Human_14746
AFSTCIPHILVVSVFLSSCSSVYLR
>Human_14747
AFSTCLAHLAVVLLFYGTIIFMYLK
>Human_14748
AFSTCSAHLLSVSLFYGTLFFMYVSSR
>Human_14749
AFSTCSAHLTAVTLYYGSGLLR
>Human_14750
AFSTCSAHLTVVIIFYGTIFFMYAK
>Human_14751
AFSTCSAHLTVVIIFYGTILFMYMK
>Human_14752
AFSTCSAHLTVVVIFYGTILFMYGK
>Human_14753
AFSTCSAHSIVVILFYGSALFMYMK
>Human_14754
AFSTCSFHLTVVLLQYGCCSLVYLR
>Human_14755
AFSTCSPQLIVIMLFLTTGLFAALGPIAK
>Human_14756
AFSTCSSHIIAVSLFFGSGAFMYLK
>Human_14757
AFSTCSSHIIVVSLFFGSGAFMYLK
>Human_14758
AFSTCSSHITVVSITYGSCIFIYIK
>Human_14759
AFSTCSSHLAAVGMFYGSTAFMYLK
>Human_14760
AFSTCSSHLCMVGLFFGSAIVMYMAPK
>Human_14761
AFSTCSSHLCVVGLFFGSAIIMYMAPK
>Human_14762
AFSTCSSHLCVVGLFFGSAIVMYMAPK
>Human_14763
AFSTCSSHLCVVGLFFGSAIVTYMAPK
>Human_14764
AFSTCSSHLGVVSVLYGAVFFMYLTPDR
>Human_14765
AFSTCSSHLIMVSLFYGTALFIYIR
>Human_14766
AFSTCSSHLIVVILFFGAGTITYLQPK
>Human_14767
AFSTCSSHLIVVSLFYGTALFIYIR
>Human_14768
AFSTCSSHLIVVSLFYGTASLTYLR
>Human_14769
AFSTCSSHLLVVGTYYSSIAIAYVAYR
>Human_14770
AFSTCSSHLLVVSLFYISLSLTYFR
>Human_14771
AFSTCSSHLLVVSLFYISSSLTYFWPK
>Human_14772
AFSTCSSHLTAVLMFYGSLMSMYLK
>Human_14773
AFSTCSSHLTSVTLYYGSILYIYALPR
>Human_14774
AFSTCSSHLTVVGIFYGTGVFSYTR
>Human_14775
AFSTCSSHLTVVIMFYGTLLFIYLQPK
>Human_14776
AFSTCSSHLTVVLIWYGSTVFLHVR
>Human_14777
AFSTCSSHLTVVTLYYSPVIYTYIR
>Human_14778
AFSTCSSHMIVISISYGSCIFMYANPSAK
>Human_14779
AFSTCSSHMIVISLSYGSCMFMYINPSAK
>Human_14780
AFSTCSSHMIVVSIAYGSCIFIYIK
>Human_14781
AFSTCSSHMIVVSISYSSCIFMYIK
>Human_14782
AFSTCSSHMIVVSITYGSCMFIYIK
>Human_14783
AFSTCSSHMIVVSVSYGSCIFMCVK
>Human_14784
AFSTCSSHMVVVSISYGSCIFMYIK
>Human_14785
AFSTCSSHMVVVSISYGSCIFMYVK
>Human_14786
AFSTCSSHVIALSLFFGSAAFMYIK
>Human_14787
AFSTCSSHVIVVSISYGSCIFMYVK
>Human_14788
AFSTCTAHISAIIITYVPAFFTFFAHR
>Human_14789
AFSTCTAHLMVVVLFYGTALSMHLK
>Human_14790
AFSTCTSHLIVVTLFYGSAIFLYVR
>Human_14791
AFSTCTSHLTAVTLFYGTITFIYVMPK
>Human_14792
AFSTCTSHMCSIVITYVAAFFTFFTHR
>Human_14793
AFSTCTSHMIVVSMTYGSCIFMYIK
>Human_14794
AFSTCVSHLIIVTVHYGCASFIYLR
>Human_14795
AFSTCVSHLLGVTIFYGTMIFTYLK
>Human_14796
AFSTCVSHLLGVTIFYSTLIFTYLK
>Human_14797
AFSTFASHFTCVVIGYGSCLFLYVK
>Human_14798
AFSTFPSFGSVGAWLEALDLCR
>Human_14799
AFSTFSILTK
>Human_14800
AFSTFSYLVQHQR
>Human_14801
AFSTFYYSSSNIITIK
>Human_14802
AFSTGSYLVQHQR
>Human_14803
AFSTHAFSENPR
>Human_14804
AFSTHSGITVYDLPSSSSSLFGESLR
>Human_14805
AFSTLLGCYR
>Human_14806
AFSTLLVNVSGK
>Human_14807
AFSTLSAHITVVTLFFAPCVFIYVWPFSR
>Human_14808
AFSTLTEHK
>Human_14809
AFSTQMSINEGQR
>Human_14810
AFSTSASHLTSITIFYGTIIFMYPQPK
>Human_14811
AFSTSEQDK
>Human_14812
AFSTSMEISIK
>Human_14813
AFSTSSPLAK
>Human_14814
AFSTSTNLIMHK
>Human_14815
AFSTVPLTPVPR
>Human_14816
AFSTWASHLTSITIFHGTILFLYCVPNSK
>Human_14817
AFSVASK
>Human_14818
AFSVCGQLTR
>Human_14819
AFSVCSSLTAHLVIHTGEK
>Human_14820
AFSVEALVGR
>Human_14821
AFSVEHTSCNEEENFANMK
>Human_14822
AFSVFLFNTENK
>Human_14823
AFSVFSTLTK
>Human_14824
AFSVHGR
>Human_14825
AFSVHIGLILHR
>Human_14826
AFSVHSNLATHQVIHTGEK
>Human_14827
AFSVHSNLTTHQVIHTGEK
>Human_14828
AFSVHSSLTIHQTIHTGQK
>Human_14829
AFSVNGK
>Human_14830
AFSVNGSLSR
>Human_14831
AFSVNIFK
>Human_14832
AFSVNSELTR
>Human_14833
AFSVPSK
>Human_14834
AFSVQLDGATAGVEPVFSGGQAVAGR
>Human_14835
AFSVSGQLTQHLSIHSGK
>Human_14836
AFSVSGSLQR
[truncated: 16,402,624 more chars]
