# Supplementary material for: vPro-MS enables identification of human-pathogenic viruses from patient samples by untargeted proteomics
Source: Nat Commun. 2025 Jul 31;16:7041. doi: 10.1038/s41467-025-62469-4 (PMC12314097; doi:10.1038/s41467-025-62469-4)
Supplement: Supplementary file 12 — Source data [file 41467_2025_62469_MOESM12_ESM.zip › Source data/vPro-MS Library Generation/Library Calculation.R]

### Packages ###

detach(package:plyr)
library(tidyverse)

### working directory ###

setwd("")

### input data ###

#downloaded from Uniprot with taxonomy restricted to viruses 
protein.virus.uniprot <- "UniprotKB_viruses_host-human_01-2023.tsv"

#whitelist with GOCC terms asociated with virions
GOCC <- "GOCC.txt"

#virus peptide library predicted by DIA-NN
peptide.library <- "report_DiaNN-Lib_UniprotKB_viruses_host-human_01-2023_filtered_GOCC+ProteomeID-lib.tsv"

#blacklist of Uniprot proteome IDs
Proteome.blacklist <- "Proteome.blacklist.txt"

#taxonomy list
uniprot.organism.edit <- "Uniprot.Organism.List.txt"

#human peptide library predicted by DIA-NN
peptide.table.human <- "UP000005640-Homo sapiens-2023.04.28.trypsin-MC0_z2-4_mz350-1150_ms100-1700-lib.small.tsv"

#contaminant peptide library predicted by DIA-NN
contaminants <- "UniprotKB_contaminants_01-2023.trypsin-MC0_z2-4_mz350-1150_ms100-1700-lib.tsv"

### parameters ###

#Filter Peptides for LC-IMS-MS Features#
Mz.Min <- 350
Mz.Max <- 1150
iRT.Min <- -40
iRT.Max <- 130
IM.Min <- 0.65
IM.Max <- 1.35

######## Virus Library Generation ##########

##Protein list - downloaded from Uniprot with taxonomy restricted to viruses ##

protein.virus.uniprot <-read.delim(protein.virus.uniprot, header = TRUE, sep = "\t")
protein.virus.uniprot <- protein.virus.uniprot %>% select(Entry, Protein.names, Gene.Names, 
                                                          Organism, Gene.Ontology..cellular.component., Proteomes, 
                                                          Taxonomic.lineage)

##Filter for proteins with proteome accession##

uniprot.protein.table <- protein.virus.uniprot[!(protein.virus.uniprot$Proteomes == ""), ]

##Filter GOCC terms manually and then re-import##

GOCC.whitelist <-read.delim(GOCC, header = TRUE, sep = "\t")
uniprot.protein.table <- uniprot.protein.table %>% 
  separate_rows(Gene.Ontology..cellular.component., sep = "; ")
uniprot.protein.table <- uniprot.protein.table %>% 
  filter(Gene.Ontology..cellular.component. %in% GOCC.whitelist$Cellular.Component)
uniprot.protein.table <- uniprot.protein.table %>% 
  group_by(Entry) %>% 
  mutate(GOCC = paste(Gene.Ontology..cellular.component., collapse = "; ")) %>%
  select(-Gene.Ontology..cellular.component.) %>%
  distinct() %>%
  ungroup()
write.table(uniprot.protein.table, "UniprotKB_viruses_host-human_01-2023_filtered_GOCC+ProteomeID.txt", sep = "\t", row.names = FALSE)

#Use filtered proteins for ID Mapping (Uniprot) and predict library (DiaNN)#

##Peptide Analysis - DiaNN Library##

peptide.library <-read.delim(peptide.library, header = TRUE, sep = "\t")
peptide.library.filtered <- peptide.library %>% 
  select(PrecursorMz, Tr_recalibrated, IonMobility, 
         PrecursorCharge, PeptideSequence, UniprotID) %>% 
  distinct()

#Filter Peptides for LC-IMS-MS Features#

peptide.library.filtered <- peptide.library.filtered %>% 
  filter(PrecursorMz >= Mz.Min & PrecursorMz <= Mz.Max) %>%
  filter(Tr_recalibrated >= iRT.Min & Tr_recalibrated <= iRT.Max) %>%
  filter(IonMobility >= IM.Min & IonMobility <= IM.Max)
peptide.library.filtered <- peptide.library.filtered %>% 
  mutate(M.Ox = str_count(peptide.library.filtered$PeptideSequence, "M"), 
         CAM = str_count(peptide.library.filtered$PeptideSequence, "C"))

##Prepare Peptide List##

peptide.library.filtered <- peptide.library.filtered %>% 
  separate_rows(UniprotID, sep = ";")
peptide.table <- merge(peptide.library.filtered, uniprot.protein.table, 
                       by.x = "UniprotID", by.y = "Entry", all.x = TRUE)
peptide.table <- peptide.table %>%
         select(PeptideSequence, Organism, Protein.names, Gene.Names, UniprotID, Proteomes,
                PrecursorMz, PrecursorCharge, Tr_recalibrated, IonMobility, M.Ox, CAM) %>%
                distinct() 
peptide.table.ms <- peptide.table %>%
  select(PeptideSequence, PrecursorMz, 
  PrecursorCharge, Tr_recalibrated, IonMobility) %>%
  distinct() %>%
  group_by(PeptideSequence) %>%
  arrange(PrecursorMz) %>%
  mutate(PrecursorMz = paste(PrecursorMz, collapse = "; ")) %>%
  mutate(PrecursorCharge = paste(PrecursorCharge, collapse = "; ")) %>%
  mutate(IonMobility = paste(IonMobility, collapse = "; ")) %>%
  rename(iRetentionTime = Tr_recalibrated) %>%
  ungroup() %>%
  distinct()
peptide.table.org <- peptide.table %>%
  select(PeptideSequence, Organism) %>%
  distinct() %>%
  group_by(PeptideSequence) %>%
  mutate(Organism = paste(Organism, collapse = "; ")) %>%
  ungroup() %>%
  distinct()
peptide.table.uni <- peptide.table %>%
  select(PeptideSequence, UniprotID) %>%
  distinct() %>%
  group_by(PeptideSequence) %>%
  mutate(UniprotID = paste(UniprotID, collapse = "; ")) %>%
  ungroup() %>%
  distinct()
peptide.table.prot <- peptide.table %>%
  select(PeptideSequence, Protein.names) %>%
  distinct() %>%
  group_by(PeptideSequence) %>%
  mutate(Protein.names = paste(Protein.names, collapse = "; ")) %>%
  ungroup() %>%
  distinct()
peptide.table.gene <- peptide.table %>%
  select(PeptideSequence, Gene.Names) %>%
  distinct() %>%
  group_by(PeptideSequence) %>%
  mutate(Gene.Names = paste(Gene.Names, collapse = "; ")) %>%
  ungroup() %>%
  distinct()
peptide.table.aa <- peptide.table %>%
  select(PeptideSequence, CAM, M.Ox) %>%
  distinct()
peptide.table.proteomes <- peptide.table %>%
  select(PeptideSequence, Proteomes) %>%
  distinct() %>%
  group_by(PeptideSequence) %>%
  mutate(Proteomes = paste(Proteomes, collapse = "; ")) %>%
  ungroup() %>%
  distinct()
peptide.table.wide <- Reduce(function (...) { merge(..., all = TRUE) }, 
                             list(peptide.table.ms, peptide.table.org, peptide.table.uni, 
                                  peptide.table.prot, peptide.table.gene, peptide.table.aa, peptide.table.proteomes)) 

##Peptide Analysis - LCA##

peptide.virus.uniprot <- read.delim(peptide.library, header = TRUE, sep = "\t")
peptide.virus.uniprot <- select(UniprotID, PeptideSequence)
protein.virus.uniprot <- protein.virus.uniprot %>% select(Entry, Organism, Proteomes)
protein.virus.uniprot <- protein.virus.uniprot[!(protein.virus.uniprot$Proteomes == ""), ]

#Filter Proteins based on Proteome blacklist#

Proteome.blacklist <-read.delim(Proteome.blacklist, header = TRUE, sep = "\t")
protein.virus.uniprot <- protein.virus.uniprot %>%  separate_rows(Proteomes, sep = "; ")
protein.virus.uniprot <- protein.virus.uniprot %>% 
  filter(!(Proteomes %in% Proteome.blacklist$Proteomes))
protein.virus.uniprot <- protein.virus.uniprot %>% 
  select(Entry, Organism) %>%
  distinct()
peptide.virus.uniprot <- peptide.virus.uniprot %>%
  filter(UniprotID %in% protein.virus.uniprot$Entry)
peptide.virus.uniprot <- merge(peptide.virus.uniprot, protein.virus.uniprot, 
                               by.x = "UniprotID", by.y = "Entry", all.x = TRUE)
peptide.virus.uniprot <- peptide.virus.uniprot %>%
  select(-UniprotID) %>%
  distinct()

uniprot.organism <-read.delim(uniprot.organism, header = TRUE, sep = "\t")
peptide.species.edit <- merge(peptide.virus.uniprot, uniprot.organism, 
                              by = "Organism", all.x = TRUE)
peptide.species.edit <- peptide.species.edit %>% select(-Organism, -SubSubspecies)
peptide.lca.species <- peptide.species.edit %>%
  select(-Subspecies) %>%
  group_by(PeptideSequence) %>%
  mutate(No.Species = n_distinct(Species)) %>%
  filter(No.Species == 1) %>%
  select(-No.Species) %>%
  distinct() %>%
  ungroup()
peptide.lca.subspecies <- peptide.species.edit %>%
  select(-Species) %>%
  group_by(PeptideSequence) %>%
  mutate(No.Subspecies = n_distinct(Subspecies)) %>%
  filter(No.Subspecies == 1) %>%
  select(-No.Subspecies) %>%
  distinct() %>%
  ungroup()
peptide.lca.subspecies <- peptide.lca.subspecies[!peptide.lca.subspecies$Subspecies=="",]
peptide.lca <- merge(peptide.lca.species, peptide.lca.subspecies, 
                     by = "PeptideSequence", all.x = TRUE)
peptide.library <- peptide.table.wide %>%
  filter(PeptideSequence %in% peptide.lca$PeptideSequence)
peptide.library <- merge(peptide.library, peptide.lca, by = "PeptideSequence")
peptide.library <- peptide.library %>% select(-Organism)

##check uniqueness compared to human sequences##

peptide.table.human <-read.delim(peptide.table.human, header = TRUE, sep = "\t")
peptide.library <- peptide.library %>% filter(!(PeptideSequence %in% 
                                                              peptide.table.human$PeptideSequence))

##generate Human Background FASTA##

peptide.table.human.fasta <- peptide.table.human %>%
  select(PeptideSequence) %>%
  distinct() %>%
  arrange(PeptideSequence)
peptide.table.human.fasta  <- peptide.table.human.fasta %>% 
  dplyr::mutate(number = row_number()) %>% 
  add_column(database = "Human")
peptide.table.human.fasta <- peptide.table.human.fasta[, c(3, 2, 1)]
peptide.table.human.fasta <- peptide.table.human.fasta %>% 
  dplyr::rename(seq = PeptideSequence) 
peptide.table.human.fasta$name <- paste(peptide.table.human.fasta$database, 
                                        peptide.table.human.fasta$number, sep = "_")
peptide.table.human.fasta <- peptide.table.human.fasta %>% select(-database, -number)
writeFasta<-function(data, filename){
  fastaLines = c()
  for (rowNum in 1:nrow(data)){
    fastaLines = c(fastaLines, as.character(paste(">", data[rowNum,"name"], sep = "")))
    fastaLines = c(fastaLines,as.character(data[rowNum,"seq"]))
  }
  fileConn<-file(filename)
  writeLines(fastaLines, fileConn)
  close(fileConn)
}
writeFasta(peptide.table.human.fasta, "Human.fasta")

##generate contaminants FASTA##

contaminants <-read.delim(contaminants, header = TRUE, sep = "\t")
contaminants <- contaminants %>%
  select(PeptideSequence) %>%
  distinct() %>%
  arrange(PeptideSequence)
contaminants  <- contaminants %>% 
  dplyr::mutate(number = row_number()) %>% 
  add_column(database = "Contaminants")
contaminants <- contaminants[, c(3, 2, 1)]
contaminants <- contaminants %>% 
  dplyr::rename(seq = PeptideSequence) 
contaminants$name <- paste(contaminants$database, 
                            contaminants$number, sep = "_")
contaminants <- contaminants %>% select(-database, -number)
writeFasta<-function(data, filename){
  fastaLines = c()
  for (rowNum in 1:nrow(data)){
    fastaLines = c(fastaLines, as.character(paste(">", data[rowNum,"name"], sep = "")))
    fastaLines = c(fastaLines,as.character(data[rowNum,"seq"]))
  }
  fileConn<-file(filename)
  writeLines(fastaLines, fileConn)
  close(fileConn)
}
writeFasta(contaminants, "Contaminants.fasta")

##Peptide Output##

peptide.library.proteomes <- peptide.library[,c(1,11,12,13,9,10,2,3,4,5,6,7,8)]
peptide.library.proteomes <- peptide.library.proteomes %>% distinct()
write.table(peptide.library.proteomes, "Viral.Peptide.Library.txt", sep = "\t", 
            row.names = FALSE, quote = FALSE)

##Virus FASTA Output##
peptide.table.fasta <- peptide.library %>%
  select(PeptideSequence, Species) %>%
  arrange(Species, PeptideSequence)
peptide.table.fasta  <- peptide.table.fasta %>% 
  dplyr::mutate(number = row_number()) %>% 
  add_column(database = "VirID")
peptide.table.fasta <- peptide.table.fasta[, c(3, 4, 2, 1)]
peptide.table.fasta <- peptide.table.fasta %>% 
  dplyr::rename(seq = PeptideSequence) 
peptide.table.fasta$name <- paste(peptide.table.fasta$database, 
                                  peptide.table.fasta$number, 
                                  peptide.table.fasta$Species, sep = "_")
peptide.table.fasta <- peptide.table.fasta %>% select(-database, -number, -Species)
peptide.table.fasta <- peptide.table.fasta %>%
  mutate(name = str_replace_all(name, " ", "_"))
writeFasta<-function(data, filename){
  fastaLines = c()
  for (rowNum in 1:nrow(data)){
    fastaLines = c(fastaLines, as.character(paste(">", data[rowNum,"name"], sep = "")))
    fastaLines = c(fastaLines,as.character(data[rowNum,"seq"]))
  }
  fileConn<-file(filename)
  writeLines(fastaLines, fileConn)
  close(fileConn)
}
writeFasta(peptide.table.fasta, "VirusID.fasta")

##Taxonomy Output##

peptide.table.summary <- peptide.library %>% 
  separate_rows(UniprotID, sep = "; ")
uniprot.table.summary <- uniprot.protein.table %>%
  select(Entry) %>%
  distinct()
peptide.table.summary <- merge(peptide.table.summary, uniprot.table.summary, 
                               by.x = "UniprotID", by.y = "Entry", all.x = TRUE)
species.proteomes.summary <- peptide.table.summary %>%
  select(Species, Proteomes) %>%
  separate_rows(Proteomes, sep = "; ") %>%
  distinct() %>%
  group_by(Species) %>%
  mutate(No.Proteomes = n_distinct(Proteomes)) %>%
  select(-Proteomes) %>%
  distinct() %>%
  ungroup()
species.peptides.per.proteomes.summary <- peptide.table.summary %>%
  select(Species, Proteomes, PeptideSequence) %>%
  distinct() %>%
  group_by(Species, Proteomes) %>%
  mutate(Peptides.Per.Proteome = n_distinct(PeptideSequence)) %>%
  ungroup() %>%
  group_by(Species) %>%
  mutate(Median.No.Peptides.Per.Proteome = median(Peptides.Per.Proteome)) %>%
  ungroup() %>%
  select(Species, Median.No.Peptides.Per.Proteome) %>%
  distinct() %>%
  ungroup()
species.max.peptides.per.proteomes.summary <- peptide.table.summary %>%
  select(Species, Proteomes, PeptideSequence) %>%
  distinct() %>%
  group_by(Species, Proteomes) %>%
  mutate(Max.No.Peptides.Per.Proteome = n_distinct(PeptideSequence)) %>%
  arrange(desc(Max.No.Peptides.Per.Proteome)) %>%
  ungroup() %>%
  group_by(Species) %>%
  top_n(n = 1, wt = Max.No.Peptides.Per.Proteome) %>%
  ungroup() %>%
  select(-Proteomes, -PeptideSequence) %>%
  distinct() %>%
  ungroup()
species.unique.peptides.summary <- peptide.library %>%
  select(Species, PeptideSequence) %>%
  group_by(Species) %>%
  mutate(No.Unique.Peptides = n_distinct(PeptideSequence)) %>%
  select(-PeptideSequence) %>%
  distinct() %>%
  ungroup()
subspecies.summary <- peptide.table.summary %>% 
  select(Species, Subspecies) %>%
  distinct()
subspecies.summary <- subspecies.summary[!is.na(subspecies.summary$Subspecies), ]
subspecies.summary <- subspecies.summary %>%  
  group_by(Species) %>%
  arrange(Subspecies) %>%
  mutate(Subspecies = paste(Subspecies, collapse = "; ")) %>%
  distinct() %>%
  ungroup()
taxonomy.summary <- Reduce(function (...) { merge(..., all = TRUE) }, 
                          list(species.proteomes.summary, 
                               species.peptides.per.proteomes.summary, 
                               species.max.peptides.per.proteomes.summary,
                               species.unique.peptides.summary,
                               subspecies.summary))
write.table(taxonomy.summary, "Taxonomy.Summary.txt", sep = "\t", 
            row.names = FALSE, quote = FALSE)
