# Supplementary material for: vPro-MS enables identification of human-pathogenic viruses from patient samples by untargeted proteomics
Source: Nat Commun. 2025 Jul 31;16:7041. doi: 10.1038/s41467-025-62469-4 (PMC12314097; doi:10.1038/s41467-025-62469-4)
Supplement: Supplementary file 12 — Source data [file 41467_2025_62469_MOESM12_ESM.zip › Source data/vPro-MS Library Generation/Uniprot.Organism.List.txt]

Organism	Species	Subspecies	SubSubspecies
Aichi virus (AiV)	Aichi virus
Aichi virus (strain Human/A846/88/1989) (AiV) (Aichi virus (strain A846/88))	Aichi virus
Human papillomavirus 42	Alphapapillomavirus 1	Human papillomavirus 42
Human papillomavirus type 32	Alphapapillomavirus 1	Human papillomavirus type 32
Human papillomavirus 11	Alphapapillomavirus 10	Human papillomavirus 11
Human papillomavirus 13	Alphapapillomavirus 10	Human papillomavirus 13
Human papillomavirus 44	Alphapapillomavirus 10	Human papillomavirus 44
Human papillomavirus type 55	Alphapapillomavirus 10	Human papillomavirus type 55
Human papillomavirus type 6a	Alphapapillomavirus 10	Human papillomavirus type 6a
Human papillomavirus type 6b	Alphapapillomavirus 10	Human papillomavirus type 6b
Human papillomavirus type 6c	Alphapapillomavirus 10	Human papillomavirus type 6c
Human papillomavirus 73	Alphapapillomavirus 11	Human papillomavirus 73
Human papillomavirus type 34	Alphapapillomavirus 11	Human papillomavirus type 34
Human papillomavirus type 54	Alphapapillomavirus 13	Human papillomavirus type 54
Human papillomavirus 28	Alphapapillomavirus 2	Human papillomavirus 28
Human papillomavirus 29	Alphapapillomavirus 2	Human papillomavirus 29
Human papillomavirus 3	Alphapapillomavirus 2	Human papillomavirus 3
Human papillomavirus type 10	Alphapapillomavirus 2	Human papillomavirus type 10
Human papillomavirus type 94	Alphapapillomavirus 2	Human papillomavirus type 94
Human papillomavirus 62	Alphapapillomavirus 3	Human papillomavirus 62
Human papillomavirus 72	Alphapapillomavirus 3	Human papillomavirus 72
Human papillomavirus type 61	Alphapapillomavirus 3	Human papillomavirus type 61
Human papillomavirus 27	Alphapapillomavirus 4	Human papillomavirus 27
Human papillomavirus 57	Alphapapillomavirus 4	Human papillomavirus 57
Human papillomavirus type 2a	Alphapapillomavirus 4	Human papillomavirus type 2a
Human papillomavirus 51	Alphapapillomavirus 5	Human papillomavirus 51
Human papillomavirus 69	Alphapapillomavirus 5	Human papillomavirus 69
Human papillomavirus 82	Alphapapillomavirus 5	Human papillomavirus 82
Human papillomavirus type 26	Alphapapillomavirus 5	Human papillomavirus type 26
Human papillomavirus 30	Alphapapillomavirus 6	Human papillomavirus 30
Human papillomavirus 56	Alphapapillomavirus 6	Human papillomavirus 56
Human papillomavirus 66	Alphapapillomavirus 6	Human papillomavirus 66
Human papillomavirus type 53	Alphapapillomavirus 6	Human papillomavirus type 53
Human papillomavirus 39	Alphapapillomavirus 7	Human papillomavirus 39
Human papillomavirus 45	Alphapapillomavirus 7	Human papillomavirus 45
Human papillomavirus 59	Alphapapillomavirus 7	Human papillomavirus 59
Human papillomavirus 68	Alphapapillomavirus 7	Human papillomavirus 68
Human papillomavirus type 18	Alphapapillomavirus 7	Human papillomavirus type 18
Human papillomavirus type 70	Alphapapillomavirus 7	Human papillomavirus type 70
Human papillomavirus 40	Alphapapillomavirus 8	Human papillomavirus 40
Human papillomavirus 43	Alphapapillomavirus 8	Human papillomavirus 43
Human papillomavirus 7	Alphapapillomavirus 8	Human papillomavirus 7
Human papillomavirus 31	Alphapapillomavirus 9	Human papillomavirus 31
Human papillomavirus 33	Alphapapillomavirus 9	Human papillomavirus 33
Human papillomavirus 35	Alphapapillomavirus 9	Human papillomavirus 35
Human papillomavirus 52	Alphapapillomavirus 9	Human papillomavirus 52
Human papillomavirus 58	Alphapapillomavirus 9	Human papillomavirus 58
Human papillomavirus 67	Alphapapillomavirus 9	Human papillomavirus 67
Human papillomavirus type 16	Alphapapillomavirus 9	Human papillomavirus type 16
Andes orthohantavirus (ANDV) (Andes virus)	Andes orthohantavirus
Bussuquara virus (BUSV)	Aroa virus
Banna virus (strain Indonesia/JKT-6423/1980) (BAV)	Ban virus
Banzi virus (BANV)	Banzi virus
Barmah forest virus (BFV)	Barmah forest virus
Human papillomavirus 12	Betapapillomavirus 1	Human papillomavirus 12
Human papillomavirus 14	Betapapillomavirus 1	Human papillomavirus 14
Human papillomavirus 19	Betapapillomavirus 1	Human papillomavirus 19
Human papillomavirus 20	Betapapillomavirus 1	Human papillomavirus 20
Human papillomavirus 21	Betapapillomavirus 1	Human papillomavirus 21
Human papillomavirus 24	Betapapillomavirus 1	Human papillomavirus 24
Human papillomavirus 25	Betapapillomavirus 1	Human papillomavirus 25
Human papillomavirus 36	Betapapillomavirus 1	Human papillomavirus 36
Human papillomavirus 47	Betapapillomavirus 1	Human papillomavirus 47
Human papillomavirus 5	Betapapillomavirus 1	Human papillomavirus 5
Human papillomavirus type 5b	Betapapillomavirus 1	Human papillomavirus type 5b
Human papillomavirus type 8	Betapapillomavirus 1	Human papillomavirus type 8
Human papillomavirus type RTRX7	Betapapillomavirus 1	Human papillomavirus type RTRX7
Human papillomavirus 15	Betapapillomavirus 2	Human papillomavirus 15
Human papillomavirus 17	Betapapillomavirus 2	Human papillomavirus 17
Human papillomavirus 22	Betapapillomavirus 2	Human papillomavirus 22
Human papillomavirus 23	Betapapillomavirus 2	Human papillomavirus 23
Human papillomavirus 37	Betapapillomavirus 2	Human papillomavirus 37
Human papillomavirus 38	Betapapillomavirus 2	Human papillomavirus 38
Human papillomavirus 9	Betapapillomavirus 2	Human papillomavirus 9
Human papillomavirus type 49	Betapapillomavirus 3	Human papillomavirus type 49
KI polyomavirus (isolate Stockholm 350) (KIPyV)	Betapolyomavirus
KI polyomavirus (isolate Stockholm 380) (KIPyV)	Betapolyomavirus
KI polyomavirus (isolate Stockholm 60) (KIPyV)	Betapolyomavirus
WU polyomavirus (WUPyV)	Betapolyomavirus quartihominis
JC polyomavirus (JCPyV) (JCV)	Betapolyomavirus secuhominis
Bhanja virus (BHAV)	Bhanja bandavirus
BK polyomavirus (BKPyV) (Human polyomavirus 1)	BK polyomavirus
BK polyomavirus (strain AS) (BKPyV)	BK polyomavirus
Black Creek Canal orthohantavirus (BCCV) (Black Creek Canal virus)	Black Creek Canal orthohantavirus
Bunyamwera virus (BUNV)	Bunyamwera orthobunyavirus
Mengo encephalomyocarditis virus	Cardiovirus A
Mengo encephalomyocarditis virus (strain 37A)	Cardiovirus A
Saffold virus (SafV) (Human TMEV-like virus-Saffold)	Cardiovirus B
Cercopithecine herpesvirus 1 (CeHV-1) (Simian herpes B virus)	Cercopithecine herpesvirus 1
Cercopithecine herpesvirus 16 (CeHV-16) (Herpesvirus papio 2)	Cercopithecine herpesvirus 16
Chapare mammarenavirus (isolate Human/Bolivia/810419/2003)	Chapare mammarevirus
Chikungunya virus (CHIKV)	Chikungunya virus
Chikungunya virus (strain 37997) (CHIKV)	Chikungunya virus
Chikungunya virus (strain Nagpur) (CHIKV)	Chikungunya virus
Chikungunya virus (strain S27-African prototype) (CHIKV)	Chikungunya virus
Colorado tick fever virus (CTFV)	Colorado tick fever coltivirus
Colorado tick fever virus (strain USA/Florio N-7180) (CTFV)	Colorado tick fever coltivirus
Cosavirus A (isolate Human/Pakistan/0553/-) (HCoSV-A)	Cosavirus A
Cowpox virus (CPV)	Cowpox virus
Cowpox virus (strain Brighton Red) (CPV)	Cowpox virus
Cowpox virus (strain GRI-90 / Grishak) (CPV)	Cowpox virus
Crimean-Congo hemorrhagic fever virus (isolate C68031) (CCHFV)	Crimean-Congo hemorrhagic fever virus
Crimean-Congo hemorrhagic fever virus (strain Nigeria/IbAr10200/1970) (CCHFV)	Crimean-Congo hemorrhagic fever virus
Dengue virus type 1 (strain Brazil/97-11/1997) (DENV-1)	Dengue virus	Dengue virus type 1
Dengue virus type 1 (strain Jamaica/CV1636/1977) (DENV-1)	Dengue virus	Dengue virus type 1
Dengue virus type 1 (strain Nauru/West Pac/1974) (DENV-1)	Dengue virus	Dengue virus type 1
Dengue virus type 1 (strain Singapore/S275/1990) (DENV-1)	Dengue virus	Dengue virus type 1
Dengue virus type 1 (strain Thailand/AHF 82-80/1980) (DENV-1)	Dengue virus	Dengue virus type 1
Dengue virus type 2 (isolate Malaysia M2) (DENV-2)	Dengue virus	Dengue virus type 2
Dengue virus type 2 (isolate Malaysia M3) (DENV-2)	Dengue virus	Dengue virus type 2
Dengue virus type 2 (isolate Thailand/0168/1979) (DENV-2)	Dengue virus	Dengue virus type 2
Dengue virus type 2 (strain 16681-PDK53) (DENV-2)	Dengue virus	Dengue virus type 2
Dengue virus type 2 (strain China/D2-04) (DENV-2)	Dengue virus	Dengue virus type 2
Dengue virus type 2 (strain Jamaica/1409/1983) (DENV-2)	Dengue virus	Dengue virus type 2
Dengue virus type 2 (strain Peru/IQT2913/1996) (DENV-2)	Dengue virus	Dengue virus type 2
Dengue virus type 2 (strain Puerto Rico/PR159-S1/1969) (DENV-2)	Dengue virus	Dengue virus type 2
Dengue virus type 2 (strain Thailand/16681/1984) (DENV-2)	Dengue virus	Dengue virus type 2
Dengue virus type 2 (strain Thailand/NGS-C/1944) (DENV-2)	Dengue virus	Dengue virus type 2
Dengue virus type 2 (strain Thailand/PUO-218/1980) (DENV-2)	Dengue virus	Dengue virus type 2
Dengue virus type 2 (strain Thailand/TH-36/1958) (DENV-2)	Dengue virus	Dengue virus type 2
Dengue virus type 2 (strain Tonga/EKB194/1974) (DENV-2)	Dengue virus	Dengue virus type 2
Dengue virus type 3 (strain China/80-2/1980) (DENV-3)	Dengue virus	Dengue virus type 3
Dengue virus type 3 (strain Martinique/1243/1999) (DENV-3)	Dengue virus	Dengue virus type 3
Dengue virus type 3 (strain Philippines/H87/1956) (DENV-3)	Dengue virus	Dengue virus type 3
Dengue virus type 3 (strain Singapore/8120/1995) (DENV-3)	Dengue virus	Dengue virus type 3
Dengue virus type 3 (strain Sri Lanka/1266/2000) (DENV-3)	Dengue virus	Dengue virus type 3
Dengue virus type 4 (strain Dominica/814669/1981) (DENV-4)	Dengue virus	Dengue virus type 4
Dengue virus type 4 (strain Philippines/H241/1956) (DENV-4)	Dengue virus	Dengue virus type 4
Dengue virus type 4 (strain Singapore/8976/1995) (DENV-4)	Dengue virus	Dengue virus type 4
Dengue virus type 4 (strain Thailand/0348/1991) (DENV-4)	Dengue virus	Dengue virus type 4
Dengue virus type 4 (strain Thailand/0476/1997) (DENV-4)	Dengue virus	Dengue virus type 4
Dobrava-Belgrade orthohantavirus (DOBV) (Dobrava virus)	Dobrava-Belgrade orthohantavirus
Dugbe virus	Dugbe virus
Dugbe virus (isolate ArD44313) (DUGV)	Dugbe virus
Duvenhage virus (DUVV)	Duvenhage virus
Eastern equine encephalitis virus (EEEV) (Eastern equine encephalomyelitis virus)	Eastern equine encephalitis virus
Eastern equine encephalitis virus (strain Florida 91-469) (EEEV) (Eastern equine encephalomyelitis virus)	Eastern equine encephalitis virus
Eastern equine encephalitis virus (strain PE-0.0155) (EEEV) (Eastern equine encephalomyelitis virus)	Eastern equine encephalitis virus
Eastern equine encephalitis virus (strain PE-3.0815) (EEEV) (Eastern equine encephalomyelitis virus)	Eastern equine encephalitis virus
Eastern equine encephalitis virus (strain va33[ten broeck]) (EEEV) (Eastern equine encephalomyelitis virus)	Eastern equine encephalitis virus
Encephalomyocarditis virus	Encephalomyocarditis virus
Encephalomyocarditis virus (strain emc-b nondiabetogenic)	Encephalomyocarditis virus
Encephalomyocarditis virus (strain emc-d diabetogenic)	Encephalomyocarditis virus
Coxsackievirus A16 (strain G-10)	Enterovirus A	Coxsackievirus A16
Coxsackievirus A16 (strain Tainan/5079/98)	Enterovirus A	Coxsackievirus A16
Coxsackievirus A21 (strain Coe)	Enterovirus A	Coxsackievirus A21
Coxsackievirus A24 (strain EH24/70)	Enterovirus A	Coxsackievirus A24
Coxsackievirus A9 (strain Griggs)	Enterovirus A	Coxsackievirus A9
Human enterovirus 71 (EV71) (EV-71)	Enterovirus A	Humanenterovirus 71
Human enterovirus 71 (strain 7423/MS/87) (EV71) (EV-71)	Enterovirus A	Humanenterovirus 71
Human enterovirus 71 (strain USA/BrCr/1970) (EV71) (EV-71)	Enterovirus A	Humanenterovirus 71
Coxsackievirus B1 (strain Japan)	Enterovirus B	Coxsackievirus B1
Coxsackievirus B2 (strain Ohio-1)	Enterovirus B	Coxsackievirus B2
Coxsackievirus B3 (strain Nancy)	Enterovirus B	Coxsackievirus B3
Coxsackievirus B3 (strain Woodruff)	Enterovirus B	Coxsackievirus B3
Coxsackievirus B4 (strain E2)	Enterovirus B	Coxsackievirus B4
Coxsackievirus B4 (strain JVB / Benschoten / New York/51)	Enterovirus B	Coxsackievirus B4
Coxsackievirus B5 (strain Peterborough / 1954/UK/85)	Enterovirus B	Coxsackievirus B5
Coxsackievirus B6 (strain Schmitt)	Enterovirus B	Coxsackievirus B6
Echovirus 1 (strain Human/Egypt/Farouk/1951) (E-1)	Enterovirus B	Echovirus 1
Echovirus 11 (strain Gregory)	Enterovirus B	Echovirus 11
Echovirus 12 (strain Travis)	Enterovirus B	Echovirus 12
Echovirus 16 (strain Harrington)	Enterovirus B	Echovirus 16
Echovirus 30 (strain Bastianni)	Enterovirus B	Echovirus 30
Echovirus 5 (strain Noyce)	Enterovirus B	Echovirus 5
Echovirus 6 (strain Charles)	Enterovirus B	Echovirus 6
Echo 9 virus (EV-9) (Coxsackievirus A23)	Enterovirus B	Echovirus 9
Echovirus 9 (strain Barty)	Enterovirus B	Echovirus 9
Echovirus 9 (strain Hill)	Enterovirus B	Echovirus 9
Poliovirus type 1 (strain Mahoney)	Enterovirus C	Poliovirus type 1
Poliovirus type 1 (strain Sabin)	Enterovirus C	Poliovirus type 1
Poliovirus type 2 (strain Lansing)	Enterovirus C	Poliovirus type 2
Poliovirus type 2 (strain W-2)	Enterovirus C	Poliovirus type 2
Poliovirus type 3 (strain 23127)	Enterovirus C	Poliovirus type 3
Poliovirus type 3 (strains P3/Leon/37 and P3/Leon 12A[1]B)	Enterovirus C	Poliovirus type 3
Human enterovirus 70 (strain J670/71) (EV70) (EV-70)	Enterovirus D	Human enterovirus 70
Epstein-Barr virus (strain AG876) (HHV-4) (Human herpesvirus 4)	Epstein-Barr virus
Epstein-Barr virus (strain B95-8) (HHV-4) (Human herpesvirus 4)	Epstein-Barr virus
Epstein-Barr virus (strain Cao) (HHV-4) (Human herpesvirus 4)	Epstein-Barr virus
Epstein-Barr virus (strain GD1) (HHV-4) (Human herpesvirus 4)	Epstein-Barr virus
Epstein-Barr virus (strain P3HR-1) (HHV-4) (Human herpesvirus 4)	Epstein-Barr virus
Epstein-Barr virus (strain Raji) (HHV-4) (Human herpesvirus 4)	Epstein-Barr virus
Human papillomavirus 4	Gammapapillomavirus 1	Human papillomavirus 4
Human papillomavirus 65	Gammapapillomavirus 1	Human papillomavirus 65
Human papillomavirus type 48	Gammapapillomavirus 2	Human papillomavirus type 48
Human papillomavirus type 50	Gammapapillomavirus 3	Human papillomavirus type 50
Human papillomavirus type 60	Gammapapillomavirus 4	Human papillomavirus type 60
Getah virus (GETV)	Getah virus
Sagiyama virus (SAGV)	Getah virus
Guanarito mammarenavirus (isolate Human/Venezuela/NH-95551/1990) (GTOV)	Guarito mammarevirus
Hantaan virus (strain 76-118) (Korean hemorrhagic fever virus)	Hantaan virus
Hantaan virus (strain B-1) (Korean hemorrhagic fever virus)	Hantaan virus
Hantaan virus (strain Hojo) (Hojo virus) (Korean hemorrhagic fever virus)	Hantaan virus
Hantaan virus (strain Lee) (Lee virus) (Korean hemorrhagic fever virus)	Hantaan virus
Heartland virus (HTRV)	Heartland bandavirus
Hendra virus (isolate Horse/Autralia/Hendra/1994)	Hendra virus
Hepatitis B virus genotype A1 subtype adw (isolate Philippines/pFDW294/1988) (HBV-A)	Hepatitis B virus	Hepatitis B virus genotype A1	Hepatitis B virus genotype A1 subtype adw
Hepatitis B virus genotype A1 subtype adw2 (isolate South Africa/84/2001) (HBV-A)	Hepatitis B virus	Hepatitis B virus genotype A1	Hepatitis B virus genotype A1 subtype adw2
Hepatitis B virus genotype A1 subtype adw2 (isolate Southern-Africa/Cai) (HBV-A)	Hepatitis B virus	Hepatitis B virus genotype A1	Hepatitis B virus genotype A1 subtype adw2
Hepatitis B virus genotype A2 (isolate Japan/11D11HCCW/1998) (HBV-A)	Hepatitis B virus	Hepatitis B virus genotype A2	Hepatitis B virus genotype A2
Hepatitis B virus genotype A2 subtype adw (isolate Japan/Nishioka/1983) (HBV-A)	Hepatitis B virus	Hepatitis B virus genotype A2 subtype adw	Hepatitis B virus genotype A2 subtype adw
Hepatitis B virus genotype A2 subtype adw2 (isolate Germany/991/1990) (HBV-A)	Hepatitis B virus	Hepatitis B virus genotype A2 subtype adw2	Hepatitis B virus genotype A2 subtype adw2
Hepatitis B virus genotype A2 subtype adw2 (strain Rutter 1979) (HBV-A)	Hepatitis B virus	Hepatitis B virus genotype A2 subtype adw2	Hepatitis B virus genotype A2 subtype adw2
Hepatitis B virus genotype A3 (isolate Cameroon/CMR711/1994) (HBV-A)	Hepatitis B virus	Hepatitis B virus genotype A3	Hepatitis B virus genotype A3
Hepatitis B virus genotype A3 (isolate Cameroon/CMR983/1994) (HBV-A)	Hepatitis B virus	Hepatitis B virus genotype A3	Hepatitis B virus genotype A3
Hepatitis B virus genotype B/C subtype adw (isolate Okinawa/pODW282/1998) (HBV-B)	Hepatitis B virus	Hepatitis B virus genotype B/C	Hepatitis B virus genotype B/C subtype adw
Hepatitis B virus genotype B1 (isolate Japan/Ry30/2002) (HBV-B)	Hepatitis B virus	Hepatitis B virus genotype B1	Hepatitis B virus genotype B1
Hepatitis B virus genotype B1 (isolate Japan/Yamagata-2/1998) (HBV-B)	Hepatitis B virus	Hepatitis B virus genotype B1	Hepatitis B virus genotype B1
Hepatitis B virus genotype B1 subtype adw (isolate Japan/pJDW233/1988) (HBV-B)	Hepatitis B virus	Hepatitis B virus genotype B1	Hepatitis B virus genotype B1 subtype adw
Hepatitis B virus genotype B2 (isolate Indonesia/pIDW420/1988) (HBV-B)	Hepatitis B virus	Hepatitis B virus genotype B2	Hepatitis B virus genotype B2
Hepatitis B virus genotype B2 (isolate Vietnam/16091/1992) (HBV-B)	Hepatitis B virus	Hepatitis B virus genotype B2	Hepatitis B virus genotype B2
Hepatitis B virus genotype B2 (isolate Vietnam/9873/1997) (HBV-B)	Hepatitis B virus	Hepatitis B virus genotype B2	Hepatitis B virus genotype B2
Hepatitis B virus genotype B2 subtype adw (isolate China/patient4/1996) (HBV-B)	Hepatitis B virus	Hepatitis B virus genotype B2	Hepatitis B virus genotype B2 subtype adw
Hepatitis B virus genotype C (isolate Vietnam/3270/2000) (HBV-C)	Hepatitis B virus	Hepatitis B virus genotype C	Hepatitis B virus genotype C
Hepatitis B virus genotype C subtype ad (isolate Japan/S-179/1988) (HBV-C)	Hepatitis B virus	Hepatitis B virus genotype C	Hepatitis B virus genotype C subtype ad
Hepatitis B virus genotype C subtype adr (isolate China/NC-1/1988) (HBV-C)	Hepatitis B virus	Hepatitis B virus genotype C	Hepatitis B virus genotype C subtype adr
Hepatitis B virus genotype C subtype adr (isolate Japan/A4/1994) (HBV-C)	Hepatitis B virus	Hepatitis B virus genotype C	Hepatitis B virus genotype C subtype adr
Hepatitis B virus genotype C subtype adr (isolate Japan/Nishioka/1983) (HBV-C)	Hepatitis B virus	Hepatitis B virus genotype C	Hepatitis B virus genotype C subtype adr
Hepatitis B virus genotype C subtype adr (isolate Korea/Kim/1989) (HBV-C)	Hepatitis B virus	Hepatitis B virus genotype C	Hepatitis B virus genotype C subtype adr
Hepatitis B virus genotype C subtype adr (strain Japan/adr4/1983) (HBV-C)	Hepatitis B virus	Hepatitis B virus genotype C	Hepatitis B virus genotype C subtype adr
Hepatitis B virus genotype C subtype ar (isolate Japan/S-207/1988) (HBV-C)	Hepatitis B virus	Hepatitis B virus genotype C	Hepatitis B virus genotype C subtype ar
Hepatitis B virus genotype C subtype ayr (isolate Human/Japan/Okamoto/-) (HBV-C)	Hepatitis B virus	Hepatitis B virus genotype C	Hepatitis B virus genotype C subtype ayr
Hepatitis B virus genotype C subtype ayw (isolate Australia/AustRC/1992) (HBV-C)	Hepatitis B virus	Hepatitis B virus genotype C	Hepatitis B virus genotype C subtype ayw
Hepatitis B virus genotype C subtype ayw (isolate China/Tibet127/2002) (HBV-C)	Hepatitis B virus	Hepatitis B virus genotype C	Hepatitis B virus genotype C subtype ayw
Hepatitis B virus genotype D (isolate France/alpha1/1989) (HBV-D)	Hepatitis B virus	Hepatitis B virus genotype D	Hepatitis B virus genotype D
Hepatitis B virus genotype D (isolate Germany/1-91/1991) (HBV-D)	Hepatitis B virus	Hepatitis B virus genotype D	Hepatitis B virus genotype D
Hepatitis B virus genotype D subtype adw (isolate United Kingdom/adyw/1979) (HBV-D)	Hepatitis B virus	Hepatitis B virus genotype D	Hepatitis B virus genotype D subtype adw
Hepatitis B virus genotype D subtype ayw (isolate Australia/AustKW/1991) (HBV-D)	Hepatitis B virus	Hepatitis B virus genotype D	Hepatitis B virus genotype D subtype ayw
Hepatitis B virus genotype D subtype ayw (isolate France/Tiollais/1979) (HBV-D)	Hepatitis B virus	Hepatitis B virus genotype D	Hepatitis B virus genotype D subtype ayw
Hepatitis B virus genotype D subtype ayw (isolate Italy/CI/1992) (HBV-D)	Hepatitis B virus	Hepatitis B virus genotype D	Hepatitis B virus genotype D subtype ayw
Hepatitis B virus genotype D subtype ayw (isolate Japan/JYW796/1988) (HBV-D)	Hepatitis B virus	Hepatitis B virus genotype D	Hepatitis B virus genotype D subtype ayw
Hepatitis B virus genotype E (isolate Chimpanzee/Ch195/1999) (HBV-E)	Hepatitis B virus	Hepatitis B virus genotype E	Hepatitis B virus genotype E
Hepatitis B virus genotype E (isolate Cote d'Ivoire/ABI-129/2003) (HBV-E)	Hepatitis B virus	Hepatitis B virus genotype E	Hepatitis B virus genotype E
Hepatitis B virus genotype E (isolate Cote d'Ivoire/ABI-212/2003) (HBV-E)	Hepatitis B virus	Hepatitis B virus genotype E	Hepatitis B virus genotype E
Hepatitis B virus genotype E subtype ayw4 (isolate Kou) (HBV-E)	Hepatitis B virus	Hepatitis B virus genotype E	Hepatitis B virus genotype E subtype ayw4
Hepatitis B virus genotype F1 (isolate Argentina/sa11/2000) (HBV-F)	Hepatitis B virus	Hepatitis B virus genotype F1	Hepatitis B virus genotype F1
Hepatitis B virus genotype F1 subtype adw4 (isolate El Salvador/1116Sal/1997) (HBV-F)	Hepatitis B virus	Hepatitis B virus genotype F1	Hepatitis B virus genotype F1 subtype adw4
Hepatitis B virus genotype F2 (isolate Argentina/sa16/2000) (HBV-F)	Hepatitis B virus	Hepatitis B virus genotype F2	Hepatitis B virus genotype F2
Hepatitis B virus genotype F2 (isolate Brazil/w4B) (HBV-F)	Hepatitis B virus	Hepatitis B virus genotype F2	Hepatitis B virus genotype F2
Hepatitis B virus genotype F2 (isolate Venezuela/VNZ8248-1/1980) (HBV-F)	Hepatitis B virus	Hepatitis B virus genotype F2	Hepatitis B virus genotype F2
Hepatitis B virus genotype F2 subtype adw4q (isolate Senegal/9203) (HBV-F)	Hepatitis B virus	Hepatitis B virus genotype F2	Hepatitis B virus genotype F2 subtype adw4q
Hepatitis B virus genotype G (isolate IG29227/2000) (HBV-G)	Hepatitis B virus	Hepatitis B virus genotype G	Hepatitis B virus genotype G
Hepatitis B virus genotype G (isolate United States/USG17/2002) (HBV-G)	Hepatitis B virus	Hepatitis B virus genotype G	Hepatitis B virus genotype G
Hepatitis B virus genotype G subtype adw2 (isolate United States/sf/1990) (HBV-G)	Hepatitis B virus	Hepatitis B virus genotype G	Hepatitis B virus genotype G subtype adw2
Hepatitis B virus genotype H (isolate United States/LAS2523/2002) (HBV-H)	Hepatitis B virus	Hepatitis B virus genotype H	Hepatitis B virus genotype H
Hepatitis B virus genotype H subtype adw4 (isolate Nicaragua/1853Nic/1997) (HBV-H)	Hepatitis B virus	Hepatitis B virus genotype H	Hepatitis B virus genotype H subtype adw4
Hepatitis B virus genotype H subtype adw4 (isolate Nicaragua/2928Nic/1997) (HBV-H)	Hepatitis B virus	Hepatitis B virus genotype H	Hepatitis B virus genotype H subtype adw4
Hepatitis B virus (HBV)	Hepatitis B virus
Hepatitis B virus subtype adr (HBV)	Hepatitis B virus
Hepatitis B virus subtype adw (HBV)	Hepatitis B virus
Hepatitis C virus genotype 1a (isolate 1) (HCV)	Hepatitis C virus	Hepatitis C virus genotype 1a
Hepatitis C virus genotype 1a (isolate H77) (HCV)	Hepatitis C virus	Hepatitis C virus genotype 1a
Hepatitis C virus genotype 1b (isolate BK) (HCV)	Hepatitis C virus	Hepatitis C virus genotype 1b
Hepatitis C virus genotype 1b (isolate Con1) (HCV)	Hepatitis C virus	Hepatitis C virus genotype 1b
Hepatitis C virus genotype 1b (isolate HC-J1) (HCV)	Hepatitis C virus	Hepatitis C virus genotype 1b
Hepatitis C virus genotype 1b (isolate HC-JT) (HCV)	Hepatitis C virus	Hepatitis C virus genotype 1b
Hepatitis C virus genotype 1b (isolate HCR6) (HCV)	Hepatitis C virus	Hepatitis C virus genotype 1b
Hepatitis C virus genotype 1b (isolate Japanese) (HCV)	Hepatitis C virus	Hepatitis C virus genotype 1b
Hepatitis C virus genotype 1b (isolate Taiwan) (HCV)	Hepatitis C virus	Hepatitis C virus genotype 1b
Hepatitis C virus genotype 1b (strain HC-J4) (HCV)	Hepatitis C virus	Hepatitis C virus genotype 1b
Hepatitis C virus genotype 1c (isolate HC-G9) (HCV)	Hepatitis C virus	Hepatitis C virus genotype 1c
Hepatitis C virus genotype 1c (isolate India) (HCV)	Hepatitis C virus	Hepatitis C virus genotype 1c
Hepatitis C virus genotype 2a (isolate HC-J6) (HCV)	Hepatitis C virus	Hepatitis C virus genotype 2a
Hepatitis C virus genotype 2a (isolate JFH-1) (HCV)	Hepatitis C virus	Hepatitis C virus genotype 2a
Hepatitis C virus genotype 2b (isolate HC-J8) (HCV)	Hepatitis C virus	Hepatitis C virus genotype 2b
Hepatitis C virus genotype 2b (isolate JPUT971017) (HCV)	Hepatitis C virus	Hepatitis C virus genotype 2b
Hepatitis C virus genotype 2c (isolate BEBE1) (HCV)	Hepatitis C virus	Hepatitis C virus genotype 2c
Hepatitis C virus genotype 2k (isolate VAT96) (HCV)	Hepatitis C virus	Hepatitis C virus genotype 2k
Hepatitis C virus genotype 3a (isolate k3a) (HCV)	Hepatitis C virus	Hepatitis C virus genotype 3a
Hepatitis C virus genotype 3a (isolate NZL1) (HCV)	Hepatitis C virus	Hepatitis C virus genotype 3a
Hepatitis C virus genotype 3b (isolate Tr-Kj) (HCV)	Hepatitis C virus	Hepatitis C virus genotype 3b
Hepatitis C virus genotype 3k (isolate JK049) (HCV)	Hepatitis C virus	Hepatitis C virus genotype 3k
Hepatitis C virus genotype 4a (isolate ED43) (HCV)	Hepatitis C virus	Hepatitis C virus genotype 4a
Hepatitis C virus genotype 5a (isolate EUH1480) (HCV)	Hepatitis C virus	Hepatitis C virus genotype 5a
Hepatitis C virus genotype 5a (isolate SA13) (HCV)	Hepatitis C virus	Hepatitis C virus genotype 5a
Hepatitis C virus genotype 6a (isolate 6a33) (HCV)	Hepatitis C virus	Hepatitis C virus genotype 6a
Hepatitis C virus genotype 6a (isolate EUHK2) (HCV)	Hepatitis C virus	Hepatitis C virus genotype 6a
Hepatitis C virus genotype 6b (isolate Th580) (HCV)	Hepatitis C virus	Hepatitis C virus genotype 6b
Hepatitis C virus genotype 6d (isolate VN235) (HCV)	Hepatitis C virus	Hepatitis C virus genotype 6d
Hepatitis C virus genotype 6g (isolate JK046) (HCV)	Hepatitis C virus	Hepatitis C virus genotype 6g
Hepatitis C virus genotype 6h (isolate VN004) (HCV)	Hepatitis C virus	Hepatitis C virus genotype 6h
Hepatitis C virus genotype 6k (isolate VN405) (HCV)	Hepatitis C virus	Hepatitis C virus genotype 6k
Hepatitis C virus (isolate EC1) (HCV)	Hepatitis C virus
Hepatitis C virus (isolate EC10) (HCV)	Hepatitis C virus
Hepatitis C virus (isolate Glasgow) (HCV)	Hepatitis C virus
Hepatitis C virus (isolate HC-J2) (HCV)	Hepatitis C virus
Hepatitis C virus (isolate HC-J5) (HCV)	Hepatitis C virus
Hepatitis C virus (isolate HC-J7) (HCV)	Hepatitis C virus
Hepatitis C virus (isolate HCT18) (HCV)	Hepatitis C virus
Hepatitis C virus (isolate HCT27) (HCV)	Hepatitis C virus
Hepatitis C virus (isolate HCV-476) (HCV)	Hepatitis C virus
Hepatitis C virus (isolate HCV-KF) (HCV)	Hepatitis C virus
Hepatitis C virus (isolate TH) (HCV)	Hepatitis C virus
Hepatitis delta virus genotype I (isolate American) (HDV)	Hepatitis delta virus	Hepatitis delta virus genotype I
Hepatitis delta virus genotype I (isolate D380) (HDV)	Hepatitis delta virus	Hepatitis delta virus genotype I
Hepatitis delta virus genotype I (isolate HDV/Human/Central African Republic/FH27/1985) (HDV)	Hepatitis delta virus	Hepatitis delta virus genotype I
Hepatitis delta virus genotype I (isolate Italian) (HDV)	Hepatitis delta virus	Hepatitis delta virus genotype I
Hepatitis delta virus genotype I (isolate Japanese M-1) (HDV)	Hepatitis delta virus	Hepatitis delta virus genotype I
Hepatitis delta virus genotype I (isolate Japanese M-2) (HDV)	Hepatitis delta virus	Hepatitis delta virus genotype I
Hepatitis delta virus genotype I (isolate Japanese S-2) (HDV)	Hepatitis delta virus	Hepatitis delta virus genotype I
Hepatitis delta virus genotype I (isolate Lebanon-1) (HDV)	Hepatitis delta virus	Hepatitis delta virus genotype I
Hepatitis delta virus genotype I (isolate Nauru) (HDV)	Hepatitis delta virus	Hepatitis delta virus genotype I
Hepatitis delta virus genotype I (isolate US-2) (HDV)	Hepatitis delta virus	Hepatitis delta virus genotype I
Hepatitis delta virus genotype I (isolate Woodchuck) (HDV)	Hepatitis delta virus	Hepatitis delta virus genotype I
Hepatitis delta virus genotype II (isolate 7/18/83) (HDV)	Hepatitis delta virus	Hepatitis delta virus genotype II
Hepatitis delta virus genotype II (isolate Japanese S-1) (HDV)	Hepatitis delta virus	Hepatitis delta virus genotype II
Hepatitis delta virus genotype II (isolate TW2476) (HDV)	Hepatitis delta virus	Hepatitis delta virus genotype II
Hepatitis delta virus genotype III (isolate Peru-1) (HDV)	Hepatitis delta virus	Hepatitis delta virus genotype III
Hepatitis delta virus genotype III (isolate VnzD8349) (HDV)	Hepatitis delta virus	Hepatitis delta virus genotype III
Hepatitis delta virus genotype III (isolate VnzD8375) (HDV)	Hepatitis delta virus	Hepatitis delta virus genotype III
Hepatitis delta virus genotype III (isolate VnzD8624) (HDV)	Hepatitis delta virus	Hepatitis delta virus genotype III
Hepatitis delta virus (HDV)	Hepatitis delta virus
Hepatitis E virus genotype 1 (isolate Human/Burma) (HEV-1)	Hepatitis E virus	Hepatitis E virus genotype 1
Hepatitis E virus genotype 1 (isolate Human/China/HeBei/1987) (HEV)	Hepatitis E virus	Hepatitis E virus genotype 1
Hepatitis E virus genotype 1 (isolate Human/India/Hyderabad) (HEV-1)	Hepatitis E virus	Hepatitis E virus genotype 1
Hepatitis E virus genotype 1 (isolate Human/Myanmar/HEVNE8L) (HEV-1)	Hepatitis E virus	Hepatitis E virus genotype 1
Hepatitis E virus genotype 1 (isolate Human/Pakistan/Sar-55) (HEV-1)	Hepatitis E virus	Hepatitis E virus genotype 1
Hepatitis E virus genotype 2 (isolate Human/Mexico) (HEV-2)	Hepatitis E virus	Hepatitis E virus genotype 2
Hepatitis E virus genotype 3 (isolate Human/United States/US2) (HEV-3)	Hepatitis E virus	Hepatitis E virus genotype 3
Hepatitis E virus genotype 3 (isolate Swine/United States/swUS1) (HEV-3) (Hepatitis E virus genotype 3 (isolate Swine/United States/Meng))	Hepatitis E virus	Hepatitis E virus genotype 3
Hepatitis E virus genotype 4 (isolate Human/China/T1) (HEV-4) (Hepatitis E virus genotype 4 (isolate Human/China/Ct1))	Hepatitis E virus	Hepatitis E virus genotype 4
Hepatitis E virus (HEV)	Hepatitis E virus
Hepatitis E virus (isolate Rhesus/HT-4) (HEV)	Hepatitis E virus
Horsepox virus (HSPV)	Horsepox virus
Human adenovirus A serotype 12 (HAdV-12) (Human adenovirus 12)	Human adenovirus A	Human adenovirus A serotype 12
Human adenovirus A serotype 18 (HAdV-18) (Human adenovirus 18)	Human adenovirus A	Human adenovirus A serotype 18
Human adenovirus A serotype 31 (HAdV-31) (Human adenovirus 31)	Human adenovirus A	Human adenovirus A serotype 31
Human adenovirus B serotype 11 (strain BC34) (HAdV-11) (Human adenovirus 11A (strain BC34))	Human adenovirus B	Human adenovirus B serotype 11
Human adenovirus B serotype 11 (strain Slobiski) (HAdV-11) (Human adenovirus 11P (strain Slobiski))	Human adenovirus B	Human adenovirus B serotype 11
Human adenovirus B serotype 16 (HAdV-16) (Human adenovirus 16)	Human adenovirus B	Human adenovirus B serotype 16
Human adenovirus B serotype 3 (HAdV-3) (Human adenovirus 3)	Human adenovirus B	Human adenovirus B serotype 3
Human adenovirus B serotype 35 (HAdV-35) (Human adenovirus 35)	Human adenovirus B	Human adenovirus B serotype 35
Human adenovirus B serotype 7 (HAdV-7) (Human adenovirus 7)	Human adenovirus B	Human adenovirus B serotype 7
Human adenovirus C serotype 1 (HAdV-1) (Human adenovirus 1)	Human adenovirus C	Human adenovirus C serotype 1
Human adenovirus C serotype 2 (HAdV-2) (Human adenovirus 2)	Human adenovirus C	Human adenovirus C serotype 2
Human adenovirus C serotype 5 (HAdV-5) (Human adenovirus 5)	Human adenovirus C	Human adenovirus C serotype 5
Human adenovirus C serotype 6 (HAdV-6) (Human adenovirus 6)	Human adenovirus C	Human adenovirus C serotype 6
Human adenovirus D serotype 15 (HAdV-15) (Human adenovirus 15)	Human adenovirus D	Human adenovirus D serotype 15
Human adenovirus D serotype 15/H9 (HAdV-15/H9) (Human adenovirus 15/H9)	Human adenovirus D	Human adenovirus D serotype 15
Human adenovirus D serotype 17 (HAdV-17) (Human adenovirus 17)	Human adenovirus D	Human adenovirus D serotype 17
Human adenovirus D serotype 8 (HAdV-8) (Human adenovirus 8)	Human adenovirus D	Human adenovirus D serotype 8
Human adenovirus D serotype 9 (HAdV-9) (Human adenovirus 9)	Human adenovirus D	Human adenovirus D serotype 9
Human adenovirus E serotype 4 (HAdV-4) (Human adenovirus 4)	Human adenovirus E	Human adenovirus E serotype 4
Human adenovirus F serotype 40 (HAdV-40) (Human adenovirus 40)	Human adenovirus F	Human adenovirus F serotype 40
Human adenovirus F serotype 41 (HAdV-41) (Human adenovirus 41)	Human adenovirus F	Human adenovirus F serotype 41
Human associated cyclovirus 1 (isolate Homo sapiens/Pakistan/PK5510/2007) (HuCyV-1) (Cyclovirus PK5510)	Human associated cyclovirus 1
Human coronavirus 229E (HCoV-229E)	Human coronavirus 229E
Human coronavirus HKU1 (HCoV-HKU1)	Human coronavirus HKU1
Human coronavirus HKU1 (isolate N1) (HCoV-HKU1)	Human coronavirus HKU1
Human coronavirus HKU1 (isolate N2) (HCoV-HKU1)	Human coronavirus HKU1
Human coronavirus HKU1 (isolate N5) (HCoV-HKU1)	Human coronavirus HKU1
Human coronavirus NL63 (HCoV-NL63)	Human coronavirus NL63
Human coronavirus OC43 (HCoV-OC43)	Human coronavirus OC43
Human cytomegalovirus (HHV-5) (Human herpesvirus 5)	Human cytomegalovirus
Human cytomegalovirus (strain 1042) (HHV-5) (Human herpesvirus 5)	Human cytomegalovirus
Human cytomegalovirus (strain 119) (HHV-5) (Human herpesvirus 5)	Human cytomegalovirus
Human cytomegalovirus (strain 2387) (HHV-5) (Human herpesvirus 5)	Human cytomegalovirus
Human cytomegalovirus (strain 4654) (HHV-5) (Human herpesvirus 5)	Human cytomegalovirus
Human cytomegalovirus (strain 5035) (HHV-5) (Human herpesvirus 5)	Human cytomegalovirus
Human cytomegalovirus (strain 5040) (HHV-5) (Human herpesvirus 5)	Human cytomegalovirus
Human cytomegalovirus (strain 5160) (HHV-5) (Human herpesvirus 5)	Human cytomegalovirus
Human cytomegalovirus (strain 5508) (HHV-5) (Human herpesvirus 5)	Human cytomegalovirus
Human cytomegalovirus (strain AD169) (HHV-5) (Human herpesvirus 5)	Human cytomegalovirus
Human cytomegalovirus (strain Eisenhardt) (HHV-5) (Human herpesvirus 5)	Human cytomegalovirus
Human cytomegalovirus (strain Merlin) (HHV-5) (Human herpesvirus 5)	Human cytomegalovirus
Human cytomegalovirus (strain PT) (HHV-5) (Human herpesvirus 5)	Human cytomegalovirus
Human cytomegalovirus (strain Toledo) (HHV-5) (Human herpesvirus 5)	Human cytomegalovirus
Human cytomegalovirus (strain Towne) (HHV-5) (Human herpesvirus 5)	Human cytomegalovirus
Human hepatitis A virus genotype IA (isolate CR326) (HHAV) (Human hepatitis A virus (isolate Human/Costa Rica/CR326/1960))	Human hepatitis A virus	Human hepatitis A virus genotype IA
Human hepatitis A virus genotype IA (isolate GBM) (HHAV) (Human hepatitis A virus (isolate Human/Germany/GBM/1976))	Human hepatitis A virus	Human hepatitis A virus genotype IA
Human hepatitis A virus genotype IA (isolate H2) (HHAV) (Human hepatitis A virus (isolate Human/China/H2/1982))	Human hepatitis A virus	Human hepatitis A virus genotype IA
Human hepatitis A virus genotype IA (isolate HAS-15) (HHAV) (Human hepatitis A virus (isolate Human/Arizona/HAS-15/1979))	Human hepatitis A virus	Human hepatitis A virus genotype IA
Human hepatitis A virus genotype IA (isolate LA) (HHAV) (Human hepatitis A virus (isolate Human/Northern California/LA/1974))	Human hepatitis A virus	Human hepatitis A virus genotype IA
Human hepatitis A virus genotype IA (isolate LCDC-1) (HHAV) (Human hepatitis A virus (isolate Human/China/LCDC-1/1984))	Human hepatitis A virus	Human hepatitis A virus genotype IA
Human hepatitis A virus genotype IB (isolate HM175) (HHAV) (Human hepatitis A virus (isolate Human/Australia/HM175/1976))	Human hepatitis A virus	Human hepatitis A virus genotype IB
Human hepatitis A virus genotype IB (isolate MBB) (HHAV) (Human hepatitis A virus (isolate Human/Northern Africa/MBB/1978))	Human hepatitis A virus	Human hepatitis A virus genotype IB
Human hepatitis A virus genotype IIA (isolate CF-53) (HHAV) (Human hepatitis A virus (isolate Human/France/CF-53/1979))	Human hepatitis A virus	Human hepatitis A virus genotype IIA
Human hepatitis A virus genotype IIB (isolate SLF88) (HHAV) (Human hepatitis A virus (isolate Human/Sierra Leone/SLF88/1988))	Human hepatitis A virus	Human hepatitis A virus genotype IIB
Human hepatitis A virus genotype IIIA (isolate GA76) (HHAV) (Human hepatitis A virus (isolate Human/Georgia/GA76/1976))	Human hepatitis A virus	Human hepatitis A virus genotype IIIA
Human hepatitis A virus genotype IIIA (isolate NOR-21) (HHAV) (Human hepatitis A virus (isolate Human/Norway/NOR-21/1998))	Human hepatitis A virus	Human hepatitis A virus genotype IIIA
Human hepatitis A virus genotype IIIB (isolate HAJ85-1) (HHAV) (Human hepatitis A virus (isolate Human/Japan/HAJ85-1/1985))	Human hepatitis A virus	Human hepatitis A virus genotype IIIB
Human herpesvirus 1 (HHV-1) (Human herpes simplex virus 1)	Human herpesvirus 1
Human herpesvirus 1 (strain 17) (HHV-1) (Human herpes simplex virus 1)	Human herpesvirus 1
Human herpesvirus 1 (strain A44) (HHV-1) (Human herpes simplex virus 1)	Human herpesvirus 1
Human herpesvirus 1 (strain Angelotti) (HHV-1) (Human herpes simplex virus 1)	Human herpesvirus 1
Human herpesvirus 1 (strain CL101) (HHV-1) (Human herpes simplex virus 1)	Human herpesvirus 1
Human herpesvirus 1 (strain CVG-2) (HHV-1) (Human herpes simplex virus 1)	Human herpesvirus 1
Human herpesvirus 1 (strain F) (HHV-1) (Human herpes simplex virus 1)	Human herpesvirus 1
Human herpesvirus 1 (strain HFEM) (HHV-1) (Human herpes simplex virus 1)	Human herpesvirus 1
Human herpesvirus 1 (strain HZT) (HHV-1) (Human herpes simplex virus 1)	Human herpesvirus 1
Human herpesvirus 1 (strain KOS) (HHV-1) (Human herpes simplex virus 1)	Human herpesvirus 1
Human herpesvirus 1 (strain MGH-10) (HHV-1) (Human herpes simplex virus 1)	Human herpesvirus 1
Human herpesvirus 1 (strain MP) (HHV-1) (Human herpes simplex virus 1)	Human herpesvirus 1
Human herpesvirus 1 (strain Patton) (HHV-1) (Human herpes simplex virus 1)	Human herpesvirus 1
Human herpesvirus 1 (strain R15) (HHV-1) (Human herpes simplex virus 1)	Human herpesvirus 1
Human herpesvirus 1 (strain R19) (HHV-1) (Human herpes simplex virus 1)	Human herpesvirus 1
Human herpesvirus 1 (strain SC16) (HHV-1) (Human herpes simplex virus 1)	Human herpesvirus 1
Herpes simplex virus type 2 (strain SA8) (Simian agent 8)	Human herpesvirus 2
Human herpesvirus 2 (HHV-2) (Human herpes simplex virus 2)	Human herpesvirus 2
Human herpesvirus 2 (strain 186) (HHV-2) (Human herpes simplex virus 2)	Human herpesvirus 2
Human herpesvirus 2 (strain 333) (HHV-2) (Human herpes simplex virus 2)	Human herpesvirus 2
Human herpesvirus 2 (strain B4327UR) (HHV-2) (Human herpes simplex virus 2)	Human herpesvirus 2
Human herpesvirus 2 (strain G) (HHV-2) (Human herpes simplex virus 2)	Human herpesvirus 2
Human herpesvirus 2 (strain HG52) (HHV-2) (Human herpes simplex virus 2)	Human herpesvirus 2
Human herpesvirus 3 (HHV-3) (Varicella-zoster virus)	Human herpesvirus 3
Human herpesvirus 6A (strain GS) (HHV-6 variant A) (Human B lymphotropic virus)	Human herpesvirus 6A
Human herpesvirus 6A (strain Uganda-1102) (HHV-6 variant A) (Human B lymphotropic virus)	Human herpesvirus 6A
Human herpesvirus 6B (HHV-6 variant B) (Human B lymphotropic virus)	Human herpesvirus 6B
Human herpesvirus 6B (strain Z29) (HHV-6 variant B) (Human B lymphotropic virus)	Human herpesvirus 6B
Human herpesvirus 7 (strain JI) (HHV-7) (Human T lymphotropic virus)	Human herpesvirus 7
Human herpesvirus 7 (strain MUK) (HHV-7) (Human T lymphotropic virus)	Human herpesvirus 7
Human herpesvirus 7 (strain RK) (HHV-7) (Human T lymphotropic virus)	Human herpesvirus 7
Human herpesvirus 8 (HHV-8) (Kaposi's sarcoma-associated herpesvirus)	Human herpesvirus 8
Human herpesvirus 8 type P (isolate GK18) (HHV-8) (Kaposi's sarcoma-associated herpesvirus)	Human herpesvirus 8
Human immunodeficiency virus type 1 group M subtype A (isolate MAL) (HIV-1)	Human immunodeficiency virus 1	Human immunodeficiency virus type 1 group M	Human immunodeficiency virus type 1 group M subtype A
Human immunodeficiency virus type 1 group M subtype A (isolate U455) (HIV-1)	Human immunodeficiency virus 1	Human immunodeficiency virus type 1 group M	Human immunodeficiency virus type 1 group M subtype A
Human immunodeficiency virus type 1 group M subtype A (isolate Z321) (HIV-1)	Human immunodeficiency virus 1	Human immunodeficiency virus type 1 group M	Human immunodeficiency virus type 1 group M subtype A
Human immunodeficiency virus type 1 group M subtype B (isolate ARV2/SF2) (HIV-1)	Human immunodeficiency virus 1	Human immunodeficiency virus type 1 group M	Human immunodeficiency virus type 1 group M subtype B
Human immunodeficiency virus type 1 group M subtype B (isolate BH10) (HIV-1)	Human immunodeficiency virus 1	Human immunodeficiency virus type 1 group M	Human immunodeficiency virus type 1 group M subtype B
Human immunodeficiency virus type 1 group M subtype B (isolate BH5) (HIV-1)	Human immunodeficiency virus 1	Human immunodeficiency virus type 1 group M	Human immunodeficiency virus type 1 group M subtype B
Human immunodeficiency virus type 1 group M subtype B (isolate BH8) (HIV-1)	Human immunodeficiency virus 1	Human immunodeficiency virus type 1 group M	Human immunodeficiency virus type 1 group M subtype B
Human immunodeficiency virus type 1 group M subtype B (isolate BRU/LAI) (HIV-1)	Human immunodeficiency virus 1	Human immunodeficiency virus type 1 group M	Human immunodeficiency virus type 1 group M subtype B
Human immunodeficiency virus type 1 group M subtype B (isolate BRVA) (HIV-1)	Human immunodeficiency virus 1	Human immunodeficiency virus type 1 group M	Human immunodeficiency virus type 1 group M subtype B
Human immunodeficiency virus type 1 group M subtype B (isolate CDC-451) (HIV-1)	Human immunodeficiency virus 1	Human immunodeficiency virus type 1 group M	Human immunodeficiency virus type 1 group M subtype B
Human immunodeficiency virus type 1 group M subtype B (isolate HXB2) (HIV-1)	Human immunodeficiency virus 1	Human immunodeficiency virus type 1 group M	Human immunodeficiency virus type 1 group M subtype B
Human immunodeficiency virus type 1 group M subtype B (isolate HXB3) (HIV-1)	Human immunodeficiency virus 1	Human immunodeficiency virus type 1 group M	Human immunodeficiency virus type 1 group M subtype B
Human immunodeficiency virus type 1 group M subtype B (isolate JH32) (HIV-1)	Human immunodeficiency virus 1	Human immunodeficiency virus type 1 group M	Human immunodeficiency virus type 1 group M subtype B
Human immunodeficiency virus type 1 group M subtype B (isolate JRCSF) (HIV-1)	Human immunodeficiency virus 1	Human immunodeficiency virus type 1 group M	Human immunodeficiency virus type 1 group M subtype B
Human immunodeficiency virus type 1 group M subtype B (isolate KB-1/ETR) (HIV-1)	Human immunodeficiency virus 1	Human immunodeficiency virus type 1 group M	Human immunodeficiency virus type 1 group M subtype B
Human immunodeficiency virus type 1 group M subtype B (isolate Lai) (HIV-1)	Human immunodeficiency virus 1	Human immunodeficiency virus type 1 group M	Human immunodeficiency virus type 1 group M subtype B
Human immunodeficiency virus type 1 group M subtype B (isolate LW123) (HIV-1)	Human immunodeficiency virus 1	Human immunodeficiency virus type 1 group M	Human immunodeficiency virus type 1 group M subtype B
Human immunodeficiency virus type 1 group M subtype B (isolate MFA) (HIV-1)	Human immunodeficiency virus 1	Human immunodeficiency virus type 1 group M	Human immunodeficiency virus type 1 group M subtype B
Human immunodeficiency virus type 1 group M subtype B (isolate MN) (HIV-1)	Human immunodeficiency virus 1	Human immunodeficiency virus type 1 group M	Human immunodeficiency virus type 1 group M subtype B
Human immunodeficiency virus type 1 group M subtype B (isolate N1T-A) (HIV-1)	Human immunodeficiency virus 1	Human immunodeficiency virus type 1 group M	Human immunodeficiency virus type 1 group M subtype B
Human immunodeficiency virus type 1 group M subtype B (isolate NY5) (HIV-1)	Human immunodeficiency virus 1	Human immunodeficiency virus type 1 group M	Human immunodeficiency virus type 1 group M subtype B
Human immunodeficiency virus type 1 group M subtype B (isolate OYI) (HIV-1)	Human immunodeficiency virus 1	Human immunodeficiency virus type 1 group M	Human immunodeficiency virus type 1 group M subtype B
Human immunodeficiency virus type 1 group M subtype B (isolate PCV12) (HIV-1)	Human immunodeficiency virus 1	Human immunodeficiency virus type 1 group M	Human immunodeficiency virus type 1 group M subtype B
Human immunodeficiency virus type 1 group M subtype B (isolate RF/HAT3) (HIV-1)	Human immunodeficiency virus 1	Human immunodeficiency virus type 1 group M	Human immunodeficiency virus type 1 group M subtype B
Human immunodeficiency virus type 1 group M subtype B (isolate SC) (HIV-1)	Human immunodeficiency virus 1	Human immunodeficiency virus type 1 group M	Human immunodeficiency virus type 1 group M subtype B
Human immunodeficiency virus type 1 group M subtype B (isolate SF162) (HIV-1)	Human immunodeficiency virus 1	Human immunodeficiency virus type 1 group M	Human immunodeficiency virus type 1 group M subtype B
Human immunodeficiency virus type 1 group M subtype B (isolate SF33) (HIV-1)	Human immunodeficiency virus 1	Human immunodeficiency virus type 1 group M	Human immunodeficiency virus type 1 group M subtype B
Human immunodeficiency virus type 1 group M subtype B (isolate WMJ1) (HIV-1)	Human immunodeficiency virus 1	Human immunodeficiency virus type 1 group M	Human immunodeficiency virus type 1 group M subtype B
Human immunodeficiency virus type 1 group M subtype B (isolate WMJ22) (HIV-1)	Human immunodeficiency virus 1	Human immunodeficiency virus type 1 group M	Human immunodeficiency virus type 1 group M subtype B
Human immunodeficiency virus type 1 group M subtype B (isolate YU-2) (HIV-1)	Human immunodeficiency virus 1	Human immunodeficiency virus type 1 group M	Human immunodeficiency virus type 1 group M subtype B
Human immunodeficiency virus type 1 group M subtype B (strain 89.6) (HIV-1)	Human immunodeficiency virus 1	Human immunodeficiency virus type 1 group M	Human immunodeficiency virus type 1 group M subtype B
Human immunodeficiency virus type 1 group M subtype C (isolate 92BR025) (HIV-1)	Human immunodeficiency virus 1	Human immunodeficiency virus type 1 group M	Human immunodeficiency virus type 1 group M subtype C
Human immunodeficiency virus type 1 group M subtype C (isolate ETH2220) (HIV-1)	Human immunodeficiency virus 1	Human immunodeficiency virus type 1 group M	Human immunodeficiency virus type 1 group M subtype C
Human immunodeficiency virus type 1 group M subtype D (isolate ELI) (HIV-1)	Human immunodeficiency virus 1	Human immunodeficiency virus type 1 group M	Human immunodeficiency virus type 1 group M subtype D
Human immunodeficiency virus type 1 group M subtype D (isolate NDK) (HIV-1)	Human immunodeficiency virus 1	Human immunodeficiency virus type 1 group M	Human immunodeficiency virus type 1 group M subtype D
Human immunodeficiency virus type 1 group M subtype D (isolate Z2/CDC-Z34) (HIV-1)	Human immunodeficiency virus 1	Human immunodeficiency virus type 1 group M	Human immunodeficiency virus type 1 group M subtype D
Human immunodeficiency virus type 1 group M subtype D (isolate Z6) (HIV-1)	Human immunodeficiency virus 1	Human immunodeficiency virus type 1 group M	Human immunodeficiency virus type 1 group M subtype D
Human immunodeficiency virus type 1 group M subtype D (isolate Z84) (HIV-1)	Human immunodeficiency virus 1	Human immunodeficiency virus type 1 group M	Human immunodeficiency virus type 1 group M subtype D
Human immunodeficiency virus type 1 group M subtype F1 (isolate 93BR020) (HIV-1)	Human immunodeficiency virus 1	Human immunodeficiency virus type 1 group M	Human immunodeficiency virus type 1 group M subtype F1
Human immunodeficiency virus type 1 group M subtype F1 (isolate VI850) (HIV-1)	Human immunodeficiency virus 1	Human immunodeficiency virus type 1 group M	Human immunodeficiency virus type 1 group M subtype F1
Human immunodeficiency virus type 1 group M subtype F2 (isolate MP255) (HIV-1)	Human immunodeficiency virus 1	Human immunodeficiency virus type 1 group M	Human immunodeficiency virus type 1 group M subtype F2
Human immunodeficiency virus type 1 group M subtype F2 (isolate MP257) (HIV-1)	Human immunodeficiency virus 1	Human immunodeficiency virus type 1 group M	Human immunodeficiency virus type 1 group M subtype F2
Human immunodeficiency virus type 1 group M subtype G (isolate 92NG083) (HIV-1)	Human immunodeficiency virus 1	Human immunodeficiency virus type 1 group M	Human immunodeficiency virus type 1 group M subtype G
Human immunodeficiency virus type 1 group M subtype G (isolate SE6165) (HIV-1)	Human immunodeficiency virus 1	Human immunodeficiency virus type 1 group M	Human immunodeficiency virus type 1 group M subtype G
Human immunodeficiency virus type 1 group M subtype H (isolate 90CF056) (HIV-1)	Human immunodeficiency virus 1	Human immunodeficiency virus type 1 group M	Human immunodeficiency virus type 1 group M subtype H
Human immunodeficiency virus type 1 group M subtype H (isolate VI991) (HIV-1)	Human immunodeficiency virus 1	Human immunodeficiency virus type 1 group M	Human immunodeficiency virus type 1 group M subtype H
Human immunodeficiency virus type 1 group M subtype J (isolate SE9173) (HIV-1)	Human immunodeficiency virus 1	Human immunodeficiency virus type 1 group M	Human immunodeficiency virus type 1 group M subtype J
Human immunodeficiency virus type 1 group M subtype J (isolate SE9280) (HIV-1)	Human immunodeficiency virus 1	Human immunodeficiency virus type 1 group M	Human immunodeficiency virus type 1 group M subtype J
Human immunodeficiency virus type 1 group M subtype K (isolate 96CM-MP535) (HIV-1)	Human immunodeficiency virus 1	Human immunodeficiency virus type 1 group M	Human immunodeficiency virus type 1 group M subtype K
Human immunodeficiency virus type 1 group M subtype K (isolate 97ZR-EQTB11) (HIV-1)	Human immunodeficiency virus 1	Human immunodeficiency virus type 1 group M	Human immunodeficiency virus type 1 group M subtype K
Human immunodeficiency virus type 1 group M subtype U (isolate Z3) (HIV-1)	Human immunodeficiency virus 1	Human immunodeficiency virus type 1 group M	Human immunodeficiency virus type 1 group M subtype U
Human immunodeficiency virus type 1 group N (isolate YBF106) (HIV-1)	Human immunodeficiency virus 1	Human immunodeficiency virus type 1 group N
Human immunodeficiency virus type 1 group N (isolate YBF30) (HIV-1)	Human immunodeficiency virus 1	Human immunodeficiency virus type 1 group N
Human immunodeficiency virus type 1 group O (isolate ANT70) (HIV-1)	Human immunodeficiency virus 1	Human immunodeficiency virus type 1 group O
Human immunodeficiency virus type 1 group O (isolate MVP5180) (HIV-1)	Human immunodeficiency virus 1	Human immunodeficiency virus type 1 group O
Human immunodeficiency virus 1	Human immunodeficiency virus 1
Human immunodeficiency virus type 2 subtype A (isolate BEN) (HIV-2)	Human immunodeficiency virus 2	Human immunodeficiency virus type 2 subtype A
Human immunodeficiency virus type 2 subtype A (isolate CAM2) (HIV-2)	Human immunodeficiency virus 2	Human immunodeficiency virus type 2 subtype A
Human immunodeficiency virus type 2 subtype A (isolate D194) (HIV-2)	Human immunodeficiency virus 2	Human immunodeficiency virus type 2 subtype A
Human immunodeficiency virus type 2 subtype A (isolate Ghana-1) (HIV-2)	Human immunodeficiency virus 2	Human immunodeficiency virus type 2 subtype A
Human immunodeficiency virus type 2 subtype A (isolate KR) (HIV-2)	Human immunodeficiency virus 2	Human immunodeficiency virus type 2 subtype A
Human immunodeficiency virus type 2 subtype A (isolate NIH-Z) (HIV-2)	Human immunodeficiency virus 2	Human immunodeficiency virus type 2 subtype A
Human immunodeficiency virus type 2 subtype A (isolate ROD) (HIV-2)	Human immunodeficiency virus 2	Human immunodeficiency virus type 2 subtype A
Human immunodeficiency virus type 2 subtype A (isolate SBLISY) (HIV-2)	Human immunodeficiency virus 2	Human immunodeficiency virus type 2 subtype A
Human immunodeficiency virus type 2 subtype A (isolate ST) (HIV-2)	Human immunodeficiency virus 2	Human immunodeficiency virus type 2 subtype A
Human immunodeficiency virus type 2 subtype A (isolate ST/24.1C#2) (HIV-2)	Human immunodeficiency virus 2	Human immunodeficiency virus type 2 subtype A
Human immunodeficiency virus type 2 subtype B (isolate D205) (HIV-2)	Human immunodeficiency virus 2	Human immunodeficiency virus type 2 subtype B
Human immunodeficiency virus type 2 subtype B (isolate EHO) (HIV-2)	Human immunodeficiency virus 2	Human immunodeficiency virus type 2 subtype B
Human immunodeficiency virus type 2 subtype B (isolate UC1) (HIV-2)	Human immunodeficiency virus 2	Human immunodeficiency virus type 2 subtype B
Human immunodeficiency virus 2	Human immunodeficiency virus 2
Human metapneumovirus (strain CAN97-83) (HMPV)	Human metapneumovirus
Human papillomavirus type 64	Human papillomavirus type 64	Human papillomavirus type 64
Human papillomavirus type ME180	Human papillomavirus type ME180
Human parainfluenza 1 virus (strain C35) (HPIV-1)	Human parainfluenza 1 virus
Human parainfluenza 1 virus (strain C39) (HPIV-1)	Human parainfluenza 1 virus
Human parainfluenza 1 virus (strain CI-14/83) (HPIV-1)	Human parainfluenza 1 virus
Human parainfluenza 1 virus (strain CI-5/73) (HPIV-1)	Human parainfluenza 1 virus
Human parainfluenza 1 virus (strain Washington/1957) (HPIV-1)	Human parainfluenza 1 virus
Human parainfluenza 1 virus (strains A1426 / 86-315 / 62m-753) (HPIV-1)	Human parainfluenza 1 virus
Human parainfluenza 2 virus (HPIV-2)	Human parainfluenza 2 virus
Human parainfluenza 2 virus (strain Greer) (HPIV-2)	Human parainfluenza 2 virus
Human parainfluenza 2 virus (strain Toshiba) (HPIV-2)	Human parainfluenza 2 virus
Human parainfluenza 3 virus (strain Aus/124854/74) (HPIV-3)	Human parainfluenza 3 virus
Human parainfluenza 3 virus (strain Tex/12677/83) (HPIV-3)	Human parainfluenza 3 virus
Human parainfluenza 3 virus (strain Tex/545/80) (HPIV-3)	Human parainfluenza 3 virus
Human parainfluenza 3 virus (strain Tex/9305/82) (HPIV-3)	Human parainfluenza 3 virus
Human parainfluenza 3 virus (strain Wash/1511/73) (HPIV-3)	Human parainfluenza 3 virus
Human parainfluenza 3 virus (strain Wash/47885/57) (HPIV-3) (Human parainfluenza 3 virus (strain NIH 47885))	Human parainfluenza 3 virus
Human parainfluenza 3 virus (strain Wash/641/79) (HPIV-3)	Human parainfluenza 3 virus
Human parainfluenza 4a virus (strain Toshiba) (HPIV-4a)	Human parainfluenza 4 virus
Human parainfluenza 4b virus (strain 68-333) (HPIV-4b)	Human parainfluenza 4 virus
Human picobirnavirus	Human picobirvirus
Human picobirnavirus (strain Human/Thailand/Hy005102/-) (PBV)	Human picobirvirus
Human respiratory syncytial virus A (strain A2)	Human respiratory syncytial virus	Human respiratory syncytial virus A
Human respiratory syncytial virus A (strain Long)	Human respiratory syncytial virus	Human respiratory syncytial virus A
Human respiratory syncytial virus A (strain rsb1734)	Human respiratory syncytial virus	Human respiratory syncytial virus A
Human respiratory syncytial virus A (strain rsb5857)	Human respiratory syncytial virus	Human respiratory syncytial virus A
Human respiratory syncytial virus A (strain rsb6190)	Human respiratory syncytial virus	Human respiratory syncytial virus A
Human respiratory syncytial virus A (strain rsb6256)	Human respiratory syncytial virus	Human respiratory syncytial virus A
Human respiratory syncytial virus A (strain rsb642)	Human respiratory syncytial virus	Human respiratory syncytial virus A
Human respiratory syncytial virus A (strain rsb6614)	Human respiratory syncytial virus	Human respiratory syncytial virus A
Human respiratory syncytial virus A (strain RSS-2)	Human respiratory syncytial virus	Human respiratory syncytial virus A
Human respiratory syncytial virus A (strain S-2) (HRSV-S2)	Human respiratory syncytial virus	Human respiratory syncytial virus A
Human respiratory syncytial virus B (strain 18537)	Human respiratory syncytial virus	Human respiratory syncytial virus B
Human respiratory syncytial virus B (strain 8/60)	Human respiratory syncytial virus	Human respiratory syncytial virus B
Human respiratory syncytial virus B (strain B1)	Human respiratory syncytial virus	Human respiratory syncytial virus B
Human respiratory syncytial virus	Human respiratory syncytial virus
Human torovirus (HuTV)	Human torovirus
Ilheus virus (ILHV)	Ilheus virus
Rocio virus (ROCV)	Ilheus virus
Influenza A virus (strain A/Aichi/2/1968 H3N2)	Influenza A virus
Influenza A virus (strain A/Alaska/6/1977 H3N2)	Influenza A virus
Influenza A virus (strain A/Ann Arbor/6/1960 H2N2)	Influenza A virus
Influenza A virus (strain A/Bangkok/1/1979 H3N2)	Influenza A virus
Influenza A virus (strain A/Beijing/11/1956 H1N1)	Influenza A virus
Influenza A virus (strain A/Beijing/337/1989 H3N2)	Influenza A virus
Influenza A virus (strain A/Beijing/352/1989 H3N2)	Influenza A virus
Influenza A virus (strain A/Beijing/353/1989 H3N2)	Influenza A virus
Influenza A virus (strain A/Beijing/39/1975 H3N2)	Influenza A virus
Influenza A virus (strain A/Berkeley/1/1968 H2N2)	Influenza A virus
Influenza A virus (strain A/BH/1935 H1N1)	Influenza A virus
Influenza A virus (strain A/Brazil/11/1978 H1N1)	Influenza A virus
Influenza A virus (strain A/Brevig Mission/1/1918 H1N1) (Influenza A virus (strain A/South Carolina/1/1918 H1N1))	Influenza A virus
Influenza A virus (strain A/California/10/1978 H1N1)	Influenza A virus
Influenza A virus (strain A/Camel/Mongolia/1982 H1N1)	Influenza A virus
Influenza A virus (strain A/Canberra grammar/1977 H3N2)	Influenza A virus
Influenza A virus (strain A/Chicken/Brescia/1902 H7N7)	Influenza A virus
Influenza A virus (strain A/Chicken/Hong Kong/220/1997 H5N1 genotype Gs/Gd)	Influenza A virus
Influenza A virus (strain A/Chicken/Hong Kong/31.2/2002 H5N1 genotype X1)	Influenza A virus
Influenza A virus (strain A/Chicken/Hong Kong/37.4/2002 H5N1 genotype X2)	Influenza A virus
Influenza A virus (strain A/Chicken/Hong Kong/715.5/2001 H5N1 genotype E)	Influenza A virus
Influenza A virus (strain A/Chicken/Hong Kong/96.1/2002 H5N1 genotype Y)	Influenza A virus
Influenza A virus (strain A/Chicken/Hong Kong/FY150/2001 H5N1 genotype D)	Influenza A virus
Influenza A virus (strain A/Chicken/Hong Kong/YU22/2002 H5N1 genotype Z)	Influenza A virus
Influenza A virus (strain A/Chicken/Hong Kong/YU562/2001 H5N1 genotype B)	Influenza A virus
Influenza A virus (strain A/Chicken/Japan/1924 H7N7)	Influenza A virus
Influenza A virus (strain A/Chicken/Scotland/1959 H5N1)	Influenza A virus
Influenza A virus (strain A/Chicken/Shantou/4231/2003 H5N1 genotype V)	Influenza A virus
Influenza A virus (strain A/Chicken/Victoria/1/1985 H7N7)	Influenza A virus
Influenza A virus (strain A/Chicken/Weybridge H7N7) (Influenza A virus (strain A/FPV/Weybridge H7N7))	Influenza A virus
Influenza A virus (strain A/Chile/1/1983 H1N1)	Influenza A virus
Influenza A virus (strain A/China:Nanchang/11/1996 H1N1)	Influenza A virus
Influenza A virus (strain A/Duck/Alberta/35/1976 H1N1)	Influenza A virus
Influenza A virus (strain A/Duck/Australia/749/1980 H1N1)	Influenza A virus
Influenza A virus (strain A/Duck/Bavaria/2/1977 H1N1)	Influenza A virus
Influenza A virus (strain A/Duck/Hong Kong/2986.1/2000 H5N1 genotype C)	Influenza A virus
Influenza A virus (strain A/Duck/Hong Kong/7/1975 H3N2)	Influenza A virus
Influenza A virus (strain A/Dunedin/4/1973 H3N2)	Influenza A virus
Influenza A virus (strain A/England/19/1955 H1N1)	Influenza A virus
Influenza A virus (strain A/England/321/1977 H3N2)	Influenza A virus
Influenza A virus (strain A/England/878/1969 H3N2)	Influenza A virus
Influenza A virus (strain A/Equine/C.Detroit/1/1964 H7N7)	Influenza A virus
Influenza A virus (strain A/Equine/Cambridge/1/1963 H7N7)	Influenza A virus
Influenza A virus (strain A/Equine/Cambridge/1/1973 H7N7)	Influenza A virus
Influenza A virus (strain A/Equine/Cor/16/1974 H7N7)	Influenza A virus
Influenza A virus (strain A/Equine/Detroit/1/1964 H7N7)	Influenza A virus
Influenza A virus (strain A/Equine/Lexington/1/1966 H7N7)	Influenza A virus
Influenza A virus (strain A/Equine/London/1416/1973 H7N7)	Influenza A virus
Influenza A virus (strain A/Equine/New Market/1/1977 H7N7)	Influenza A virus
Influenza A virus (strain A/Equine/Prague/1/1956 H7N7)	Influenza A virus
Influenza A virus (strain A/Equine/Sao Paulo/1/1976 H7N7)	Influenza A virus
Influenza A virus (strain A/Equine/Switzerland/137/1972 H7N7)	Influenza A virus
Influenza A virus (strain A/Equine/Tokyo/1971 H3N2)	Influenza A virus
Influenza A virus (strain A/Fort Monmouth/1/1947 H1N1)	Influenza A virus
Influenza A virus (strain A/Fort Warren/1/1950 H1N1)	Influenza A virus
Influenza A virus (strain A/Fowl plague virus/Dobson/'Dutch'/1927 H7N7)	Influenza A virus
Influenza A virus (strain A/Goose/Guangdong/1/1996 H5N1 genotype Gs/Gd)	Influenza A virus
Influenza A virus (strain A/Goose/Guangxi/345/2005 H5N1 genotype G)	Influenza A virus
Influenza A virus (strain A/Guangdong/38/1977 H3N2)	Influenza A virus
Influenza A virus (strain A/Guangdong/39/1989 H3N2)	Influenza A virus
Influenza A virus (strain A/Guangdong/9/1987 H3N2)	Influenza A virus
Influenza A virus (strain A/Guinea fowl/Hong Kong/38/2002 H5N1 genotype X0)	Influenza A virus
Influenza A virus (strain A/Henry/1936 H1N1)	Influenza A virus
Influenza A virus (strain A/Hickox/1940 H1N1)	Influenza A virus
Influenza A virus (strain A/Hong Kong/1/1968 H3N2)	Influenza A virus
Influenza A virus (strain A/Hong Kong/156/1997 H5N1 genotype Gs/Gd)	Influenza A virus
Influenza A virus (strain A/Hong Kong/212/2003 H5N1 genotype Z+)	Influenza A virus
Influenza A virus (strain A/Hong Kong/5/1983 H3N2)	Influenza A virus
Influenza A virus (strain A/India/6263/1980 H1N1)	Influenza A virus
Influenza A virus (strain A/Japan/305/1957 H2N2)	Influenza A virus
Influenza A virus (strain A/Kiev/59/1979 H1N1)	Influenza A virus
Influenza A virus (strain A/Kitakyushu/159/1993 H3N2)	Influenza A virus
Influenza A virus (strain A/Korea/426/1968 H2N2)	Influenza A virus
Influenza A virus (strain A/Leningrad/1/1954 H1N1)	Influenza A virus
Influenza A virus (strain A/Leningrad/134/17/1957 H2N2)	Influenza A virus
Influenza A virus (strain A/Leningrad/134/1957 H2N2)	Influenza A virus
Influenza A virus (strain A/Leningrad/134/47/1957 H2N2)	Influenza A virus
Influenza A virus (strain A/Loyang/4/1957 H1N1)	Influenza A virus
Influenza A virus (strain A/Malaysia:Malaya/302/1954 H1N1)	Influenza A virus
Influenza A virus (strain A/Mallard/New York/6750/1978 H2N2)	Influenza A virus
Influenza A virus (strain A/Mallard/New York/6874/1978 H3N2)	Influenza A virus
Influenza A virus (strain A/Memphis/1/1971 H3N2)	Influenza A virus
Influenza A virus (strain A/Memphis/1/1973 H3N2)	Influenza A virus
Influenza A virus (strain A/Memphis/101/1972 H3N2)	Influenza A virus
Influenza A virus (strain A/Memphis/102/1972 H3N2)	Influenza A virus
Influenza A virus (strain A/Memphis/110/1976 H3N2)	Influenza A virus
Influenza A virus (strain A/Memphis/14/1985 H3N2)	Influenza A virus
Influenza A virus (strain A/Memphis/18/1978 H3N2)	Influenza A virus
Influenza A virus (strain A/Memphis/2/1978 H3N2)	Influenza A virus
Influenza A virus (strain A/Memphis/3/1988 H3N2)	Influenza A virus
Influenza A virus (strain A/Memphis/4/1973 H3N2)	Influenza A virus
Influenza A virus (strain A/Memphis/4/1980 H3N2)	Influenza A virus
Influenza A virus (strain A/Memphis/5/1980 H3N2)	Influenza A virus
Influenza A virus (strain A/Memphis/6/1986 H3N2)	Influenza A virus
Influenza A virus (strain A/Memphis/8/1988 H3N2)	Influenza A virus
Influenza A virus (strain A/New Jersey/8/1976 H1N1)	Influenza A virus
Influenza A virus (strain A/New Zealand:South Canterbury/35/2000 H1N1)	Influenza A virus
Influenza A virus (strain A/Niigata/137/1996 H3N2)	Influenza A virus
Influenza A virus (strain A/Northern Territory/60/1968 H3N2) (Influenza A virus (strain NT60)) (Influenza A virus (strain A/NT/60/1968 H3N2))	Influenza A virus
Influenza A virus (strain A/Ohio/4/1983 H1N1)	Influenza A virus
Influenza A virus (strain A/Philippines/2/1982 H3N2)	Influenza A virus
Influenza A virus (strain A/Port Chalmers/1/1973 H3N2)	Influenza A virus
Influenza A virus (strain A/Puerto Rico/8/1934 H1N1)	Influenza A virus
Influenza A virus (strain A/Qu/7/1970 H3N2)	Influenza A virus
Influenza A virus (strain A/RI/5-/1957 H2N2)	Influenza A virus
Influenza A virus (strain A/Russia:St.Petersburg/8/2006 H1N1)	Influenza A virus
Influenza A virus (strain A/Seal/Massachusetts/1/1980 H7N7)	Influenza A virus
Influenza A virus (strain A/Shanghai/11/1987 H3N2)	Influenza A virus
Influenza A virus (strain A/Shanghai/16/1989 H3N2)	Influenza A virus
Influenza A virus (strain A/Shanghai/31/1980 H3N2)	Influenza A virus
Influenza A virus (strain A/Shanghai/6/1990 H3N2)	Influenza A virus
Influenza A virus (strain A/Silky Chicken/Hong Kong/SF189/2001 H5N1 genotype A)	Influenza A virus
Influenza A virus (strain A/Silky Chicken/Hong Kong/YU100/2002 H5N1 genotype X3)	Influenza A virus
Influenza A virus (strain A/Singapore/1/1957 H2N2)	Influenza A virus
Influenza A virus (strain A/Starling/Victoria/5156/1985 H7N7)	Influenza A virus
Influenza A virus (strain A/Swine/29/1937 H1N1)	Influenza A virus
Influenza A virus (strain A/Swine/41/1949 H1N1)	Influenza A virus
Influenza A virus (strain A/Swine/Cambridge/1/1935 H1N1)	Influenza A virus
Influenza A virus (strain A/Swine/Colorado/1/1977 H3N2)	Influenza A virus
Influenza A virus (strain A/Swine/Dandong/9/1983 H3N2)	Influenza A virus
Influenza A virus (strain A/Swine/Germany/2/1981 H1N1)	Influenza A virus
Influenza A virus (strain A/Swine/Hong Kong/126/1982 H3N2)	Influenza A virus
Influenza A virus (strain A/Swine/Hong Kong/127/1982 H3N2)	Influenza A virus
Influenza A virus (strain A/Swine/Hong Kong/3/1976 H3N2)	Influenza A virus
Influenza A virus (strain A/Swine/Hong Kong/4/1976 H3N2)	Influenza A virus
Influenza A virus (strain A/Swine/Hong Kong/6/1976 H3N2)	Influenza A virus
Influenza A virus (strain A/Swine/Hong Kong/81/1978 H3N2)	Influenza A virus
Influenza A virus (strain A/Swine/Indiana/1726/1988 H1N1)	Influenza A virus
Influenza A virus (strain A/Swine/Iowa/15/1930 H1N1)	Influenza A virus
Influenza A virus (strain A/Swine/Iowa/17672/1988 H1N1)	Influenza A virus
Influenza A virus (strain A/Swine/Iowa/1946 H1N1)	Influenza A virus
Influenza A virus (strain A/Swine/Iowa/1976/1931 H1N1)	Influenza A virus
Influenza A virus (strain A/Swine/Italy/141/1981 H1N1)	Influenza A virus
Influenza A virus (strain A/Swine/Italy/2/1979 H1N1)	Influenza A virus
Influenza A virus (strain A/Swine/Italy/437/1976 H1N1)	Influenza A virus
Influenza A virus (strain A/Swine/Italy/839/1989 H1N1)	Influenza A virus
Influenza A virus (strain A/Swine/Jamesburg/1942 H1N1)	Influenza A virus
Influenza A virus (strain A/Swine/May/1954 H1N1)	Influenza A virus
Influenza A virus (strain A/Swine/Netherlands/12/1985 H1N1)	Influenza A virus
Influenza A virus (strain A/Swine/New Jersey/11/1976 H1N1)	Influenza A virus
Influenza A virus (strain A/Swine/Ohio/23/1935 H1N1)	Influenza A virus
Influenza A virus (strain A/Swine/Ontario/2/1981 H1N1)	Influenza A virus
Influenza A virus (strain A/Swine/Tennessee/24/1977 H1N1)	Influenza A virus
Influenza A virus (strain A/Swine/Tennessee/26/1977 H1N1)	Influenza A virus
Influenza A virus (strain A/Swine/Ukkel/1/1984 H3N2)	Influenza A virus
Influenza A virus (strain A/Swine/Wisconsin/1/1957 H1N1)	Influenza A virus
Influenza A virus (strain A/Swine/Wisconsin/1/1961 H1N1)	Influenza A virus
Influenza A virus (strain A/Swine/Wisconsin/1/1967 H1N1)	Influenza A virus
Influenza A virus (strain A/Taiwan/1/1986 H1N1)	Influenza A virus
Influenza A virus (strain A/Teal/China/2978.1/2002 H5N1 genotype W)	Influenza A virus
Influenza A virus (strain A/Teal/Iceland/29/1980 H7N7)	Influenza A virus
Influenza A virus (strain A/Texas/1/1977 H3N2)	Influenza A virus
Influenza A virus (strain A/Tokyo/3/1967 H2N2)	Influenza A virus
Influenza A virus (strain A/Turkey/Bethlehem-Glilit/1492-B/1982 H1N1)	Influenza A virus
Influenza A virus (strain A/Turkey/Minnesota/1661/1981 H1N1)	Influenza A virus
Influenza A virus (strain A/Udorn/1972 H3N2)	Influenza A virus
Influenza A virus (strain A/Udorn/307/1972 H3N2)	Influenza A virus
Influenza A virus (strain A/USA:Albany/12/1951 H1N1)	Influenza A virus
Influenza A virus (strain A/USA:Huston/AA/1945 H1N1)	Influenza A virus
Influenza A virus (strain A/USA:Iowa/1943 H1N1)	Influenza A virus
Influenza A virus (strain A/USA:Memphis/10/1996 H1N1)	Influenza A virus
Influenza A virus (strain A/USA:Phila/1935 H1N1)	Influenza A virus
Influenza A virus (strain A/USA:Texas/UR06-0195/2007 H1N1)	Influenza A virus
Influenza A virus (strain A/USSR/90/1977 H1N1)	Influenza A virus
Influenza A virus (strain A/Victoria/3/1975 H3N2)	Influenza A virus
Influenza A virus (strain A/Victoria/5/1968 H2N2)	Influenza A virus
Influenza A virus (strain A/Wilson-Smith/1933 H1N1) (Influenza A virus (strain A/WS/1933 H1N1))	Influenza A virus
Influenza A virus (strain A/Wisconsin/3523/1988 H1N1)	Influenza A virus
Influenza A virus (strain A/X-31 H3N2)	Influenza A virus
Influenza A virus (strain swl A/California/04/2009 H1N1)	Influenza A virus
Influenza A virus (strain swl A/Guangdong/02/2009 H1N1)	Influenza A virus
Influenza A virus (strain swl A/Italy/05/2009 H1N1)	Influenza A virus
Influenza A virus (strain swl A/Mexico/4108/2009 H1N1)	Influenza A virus
Influenza A virus (strain swl A/Mexico/InDRE4487/2009 H1N1)	Influenza A virus
Influenza A virus (strain swl A/New York/23/2009 H1N1)	Influenza A virus
Influenza A virus (strain swl A/Paris/2590/2009 H1N1)	Influenza A virus
Influenza A virus (strain swl A/Sakai/1/2009 H1N1)	Influenza A virus
Influenza B virus	Influenza B virus
Influenza B virus (strain B/Ann Arbor/1/1966 [cold-adapted])	Influenza B virus
Influenza B virus (strain B/Ann Arbor/1/1966 [wild-type])	Influenza B virus
Influenza B virus (strain B/Ann Arbor/1/1986)	Influenza B virus
Influenza B virus (strain B/BA/1978)	Influenza B virus
Influenza B virus (strain B/Bangkok/163/1990)	Influenza B virus
Influenza B virus (strain B/Beijing/1/1987)	Influenza B virus
Influenza B virus (strain B/Bonn/1943)	Influenza B virus
Influenza B virus (strain B/England/222/1982)	Influenza B virus
Influenza B virus (strain B/Finland/145/1990)	Influenza B virus
Influenza B virus (strain B/Finland/146/1990)	Influenza B virus
Influenza B virus (strain B/Finland/147/1990)	Influenza B virus
Influenza B virus (strain B/Finland/148/1990)	Influenza B virus
Influenza B virus (strain B/Finland/149/1990)	Influenza B virus
Influenza B virus (strain B/Finland/150/1990)	Influenza B virus
Influenza B virus (strain B/Finland/151/1990)	Influenza B virus
Influenza B virus (strain B/Finland/24/1985)	Influenza B virus
Influenza B virus (strain B/Finland/56/1988)	Influenza B virus
Influenza B virus (strain B/Fukuoka/80/1981)	Influenza B virus
Influenza B virus (strain B/GA/1986)	Influenza B virus
Influenza B virus (strain B/GL/1954)	Influenza B virus
Influenza B virus (strain B/Guangdong/55/1989)	Influenza B virus
Influenza B virus (strain B/Hong Kong/22/1989)	Influenza B virus
Influenza B virus (strain B/Hong Kong/8/1973)	Influenza B virus
Influenza B virus (strain B/Hong Kong/9/1989)	Influenza B virus
Influenza B virus (strain B/HT/1984)	Influenza B virus
Influenza B virus (strain B/Ibaraki/2/1985)	Influenza B virus
Influenza B virus (strain B/ID/1986)	Influenza B virus
Influenza B virus (strain B/India/3/1989)	Influenza B virus
Influenza B virus (strain B/Lee/1940)	Influenza B virus
Influenza B virus (strain B/Leningrad/179/1986)	Influenza B virus
Influenza B virus (strain B/Malaysia/2506/2004)	Influenza B virus
Influenza B virus (strain B/Maryland/1959)	Influenza B virus
Influenza B virus (strain B/Memphis/12/1997)	Influenza B virus
Influenza B virus (strain B/Memphis/3/1989)	Influenza B virus
Influenza B virus (strain B/Memphis/6/1986)	Influenza B virus
Influenza B virus (strain B/Nagasaki/1/1987)	Influenza B virus
Influenza B virus (strain B/New York/3/1990)	Influenza B virus
Influenza B virus (strain B/Oregon/5/1980)	Influenza B virus
Influenza B virus (strain B/PA/1979)	Influenza B virus
Influenza B virus (strain B/Panama/45/1990)	Influenza B virus
Influenza B virus (strain B/Paris/329/1990)	Influenza B virus
Influenza B virus (strain B/RU/1969)	Influenza B virus
Influenza B virus (strain B/Singapore/1964)	Influenza B virus
Influenza B virus (strain B/Singapore/222/1979)	Influenza B virus
Influenza B virus (strain B/South Dakota/5/1989)	Influenza B virus
Influenza B virus (strain B/Texas/1/1991)	Influenza B virus
Influenza B virus (strain B/Texas/4/1990)	Influenza B virus
Influenza B virus (strain B/USSR/100/1983)	Influenza B virus
Influenza B virus (strain B/Victoria/103/1989)	Influenza B virus
Influenza B virus (strain B/Victoria/19/1989)	Influenza B virus
Influenza B virus (strain B/Victoria/1987)	Influenza B virus
Influenza B virus (strain B/Victoria/2/1987)	Influenza B virus
Influenza B virus (strain B/Victoria/3/1985)	Influenza B virus
Influenza B virus (strain B/Yamagata/1/1973)	Influenza B virus
Influenza B virus (strain B/Yamagata/16/1988)	Influenza B virus
Influenza C virus (strain C/Aichi/1/1981)	Influenza C virus
Influenza C virus (strain C/Aichi/1/1999)	Influenza C virus
Influenza C virus (strain C/Ann Arbor/1/1950)	Influenza C virus
Influenza C virus (strain C/Aomori/1974)	Influenza C virus
Influenza C virus (strain C/Berlin/1/1985)	Influenza C virus
Influenza C virus (strain C/California/1978)	Influenza C virus
Influenza C virus (strain C/England/892/1983)	Influenza C virus
Influenza C virus (strain C/Great lakes/1167/1954)	Influenza C virus
Influenza C virus (strain C/Greece/1979)	Influenza C virus
Influenza C virus (strain C/Hiroshima/246/2000)	Influenza C virus
Influenza C virus (strain C/Hiroshima/247/2000)	Influenza C virus
Influenza C virus (strain C/Hiroshima/248/2000)	Influenza C virus
Influenza C virus (strain C/Hiroshima/249/2000)	Influenza C virus
Influenza C virus (strain C/Hiroshima/250/2000)	Influenza C virus
Influenza C virus (strain C/Hiroshima/251/2000)	Influenza C virus
Influenza C virus (strain C/Hiroshima/252/1999)	Influenza C virus
Influenza C virus (strain C/Hiroshima/290/1999)	Influenza C virus
Influenza C virus (strain C/Hyogo/1/1983)	Influenza C virus
Influenza C virus (strain C/JJ/1950)	Influenza C virus
Influenza C virus (strain C/Johannesburg/1/1966)	Influenza C virus
Influenza C virus (strain C/Kanagawa/1/1976)	Influenza C virus
Influenza C virus (strain C/Kansas/1/1979)	Influenza C virus
Influenza C virus (strain C/Kyoto/41/1982)	Influenza C virus
Influenza C virus (strain C/Mississippi/1980)	Influenza C virus
Influenza C virus (strain C/Miyagi/1/1990)	Influenza C virus
Influenza C virus (strain C/Miyagi/1/1993)	Influenza C virus
Influenza C virus (strain C/Miyagi/1977)	Influenza C virus
Influenza C virus (strain C/Miyagi/2/1992)	Influenza C virus
Influenza C virus (strain C/Miyagi/2/1993)	Influenza C virus
Influenza C virus (strain C/Miyagi/3/1993)	Influenza C virus
Influenza C virus (strain C/Miyagi/4/1993)	Influenza C virus
Influenza C virus (strain C/Miyagi/5/1991)	Influenza C virus
Influenza C virus (strain C/Miyagi/5/1993)	Influenza C virus
Influenza C virus (strain C/Miyagi/7/1991)	Influenza C virus
Influenza C virus (strain C/Miyagi/9/1991)	Influenza C virus
Influenza C virus (strain C/Nara/1982)	Influenza C virus
Influenza C virus (strain C/Nara/2/1985)	Influenza C virus
Influenza C virus (strain C/New Jersey/1976)	Influenza C virus
Influenza C virus (strain C/Pig/Beijing/10/1981)	Influenza C virus
Influenza C virus (strain C/Pig/Beijing/115/1981)	Influenza C virus
Influenza C virus (strain C/Pig/Beijing/439/1982)	Influenza C virus
Influenza C virus (strain C/Saitama/1/2000)	Influenza C virus
Influenza C virus (strain C/Saitama/2/2000)	Influenza C virus
Influenza C virus (strain C/Saitama/3/2000)	Influenza C virus
Influenza C virus (strain C/Sapporo/1971)	Influenza C virus
Influenza C virus (strain C/Taylor/1233/1947)	Influenza C virus
Influenza C virus (strain C/Yamagata/1/1988)	Influenza C virus
Influenza C virus (strain C/Yamagata/10/1981)	Influenza C virus
Influenza C virus (strain C/Yamagata/1964)	Influenza C virus
Influenza C virus (strain C/Yamagata/4/1988)	Influenza C virus
Japanese encephalitis virus (strain Jaoars982) (JEV)	Japanese encephalitis virus
Japanese encephalitis virus (strain M28) (JEV)	Japanese encephalitis virus
Japanese encephalitis virus (strain Nakayama) (JEV)	Japanese encephalitis virus
Japanese encephalitis virus (strain SA-14) (JEV)	Japanese encephalitis virus
Japanese encephalitis virus (strain SA(v)) (JEV)	Japanese encephalitis virus
Junin mammarenavirus (JUNV) (Junn mammarenavirus)	Junin mammarevirus
Kokobera virus (KOKV)	Kokobera virus
Alkhumra hemorrhagic fever virus (ALKV) (Alkhurma hemorrhagic fever virus)	Kyasanur forest disease virus
Kyasanur forest disease virus (KFDV)	Kyasanur forest disease virus
Bunyavirus La Crosse	La Crosse orthobunyavirus
Bunyavirus La Crosse (isolate Aedes triseriatus/United States/L74/1974)	La Crosse orthobunyavirus
Bunyavirus La Crosse (isolate Human/United States/L78/1978)	La Crosse orthobunyavirus
Lagos bat virus (LBV)	Lagos bat virus
Langat virus (strain TP21)	Langat virus
Langat virus (strain Yelantsev)	Langat virus
Lassa virus (LASV) (Lassa mammarenavirus)	Lassa virus
Lassa virus (strain GA391) (LASV)	Lassa virus
Lassa virus (strain Mouse/Sierra Leone/Josiah/1976) (LASV)	Lassa virus
Louping ill virus (Li)	Louping ill virus
Louping ill virus (strain 31) (Li)	Louping ill virus
Louping ill virus (strain K) (Li)	Louping ill virus
Louping ill virus (strain Negishi 3248/49/P10) (Li)	Louping ill virus
Louping ill virus (strain Norway) (Li)	Louping ill virus
Louping ill virus (strain SB 526) (Li)	Louping ill virus
Lymphocytic choriomeningitis virus (strain Armstrong) (LCMV)	Lymphocytic choriomeningitis virus
Lymphocytic choriomeningitis virus (strain Pasteur) (LCMV)	Lymphocytic choriomeningitis virus
Lymphocytic choriomeningitis virus (strain Traub) (LCMV)	Lymphocytic choriomeningitis virus
Lymphocytic choriomeningitis virus (strain WE) (LCMV)	Lymphocytic choriomeningitis virus
Australian bat lyssavirus (isolate Bat/AUS/1996) (ABLV)	Lyssavirusaustralis
Australian bat lyssavirus (isolate Human/AUS/1998) (ABLV)	Lyssavirusaustralis
Machupo virus (MACV)	Machupo virus
Human astrovirus-1 (HAstV-1)	Mamastrovirus-1	Human astrovirus-1
Human astrovirus-2 (HAstV-2)	Mamastrovirus-1	Human astrovirus-2
Human astrovirus-3 (HAstV-3)	Mamastrovirus-1	Human astrovirus-3
Human astrovirus-4 (HAstV-4)	Mamastrovirus-1	Human astrovirus-4
Human astrovirus-5 (HAstV-5)	Mamastrovirus-1	Human astrovirus-5
Human astrovirus-6 (HAstV-6)	Mamastrovirus-1	Human astrovirus-6
Human astrovirus-7 (HAstV-7)	Mamastrovirus-1	Human astrovirus-7
Human astrovirus-8 (HAstV-8)	Mamastrovirus-1	Human astrovirus-8
Parainfluenza virus 5 (isolate Canine/CPI-) (PIV5) (Simian virus 5)	Mammalian orthorubulavirus 5
Parainfluenza virus 5 (isolate Canine/CPI+) (PIV5) (Simian virus 5)	Mammalian orthorubulavirus 5
Parainfluenza virus 5 (isolate Human/LN) (PIV5) (Simian virus 5)	Mammalian orthorubulavirus 5
Parainfluenza virus 5 (strain 21004-WR) (PIV5) (Simian virus 5)	Mammalian orthorubulavirus 5
Parainfluenza virus 5 (strain W3) (PIV5) (Simian virus 5)	Mammalian orthorubulavirus 5
Lake Victoria marburgvirus (strain Angola/2005) (MARV)	Marburg marburgvirus
Lake Victoria marburgvirus (strain Musoke-80) (MARV) (Marburg virus (strain Kenya/Musoke/1980))	Marburg marburgvirus
Lake Victoria marburgvirus (strain Ozolin-75) (MARV) (Marburg virus (strain South Africa/Ozolin/1975))	Marburg marburgvirus
Lake Victoria marburgvirus (strain Popp-67) (MARV) (Marburg virus (strain West Germany/Popp/1967))	Marburg marburgvirus
Lake Victoria marburgvirus (strain Ravn-87) (MARV) (Marburg virus (strain Kenya/Ravn/1987))	Marburg marburgvirus
Mayaro virus (strain Brazil) (MAYV)	Mayaro virus
Measles virus (strain Biken) (MeV) (Subacute sclerosing panencephalitis virus (strain Biken))	Measles virus
Measles virus (strain Edmonston-AIK-C vaccine) (MeV) (Subacute sclerose panencephalitis virus)	Measles virus
Measles virus (strain Edmonston-Moraten vaccine) (MeV) (Subacute sclerose panencephalitis virus)	Measles virus
Measles virus (strain Edmonston-Schwarz vaccine) (MeV) (Subacute sclerose panencephalitis virus)	Measles virus
Measles virus (strain Edmonston-Zagreb vaccine) (MeV) (Subacute sclerose panencephalitis virus)	Measles virus
Measles virus (strain Edmonston B) (MeV) (Subacute sclerose panencephalitis virus)	Measles virus
Measles virus (strain Edmonston) (MeV) (Subacute sclerose panencephalitis virus)	Measles virus
Measles virus (strain Halle) (MeV) (Subacute sclerose panencephalitis virus)	Measles virus
Measles virus (strain Hu2) (MeV) (Subacute sclerose panencephalitis virus)	Measles virus
Measles virus (strain Ichinose-B95a) (MeV) (Subacute sclerose panencephalitis virus)	Measles virus
Measles virus (strain IP-3-Ca) (MeV) (Subacute sclerose panencephalitis virus)	Measles virus
Measles virus (strain Leningrad-16) (MeV) (Subacute sclerose panencephalitis virus)	Measles virus
Measles virus (strain Philadelphia-26) (MeV) (Subacute sclerose panencephalitis virus)	Measles virus
Measles virus (strain Shanghai-191 vaccine) (MeV)	Measles virus
Measles virus (strain Yamagata-1) (MeV) (Subacute sclerose panencephalitis virus)	Measles virus
Middle East respiratory syndrome-related coronavirus (isolate United Kingdom/H123990006/2012) (MERS-CoV) (Betacoronavirus England 1)	Middle East respiratory syndrome-related coronavirus
Molluscum contagiosum virus subtype 1 (MOCV) (MCVI)	Molluscum contagiosum virus	Molluscum contagiosum virus subtype 1
Molluscum contagiosum virus subtype 2 (MOCV) (MCVII)	Molluscum contagiosum virus	Molluscum contagiosum virus subtype 2
Monkeypox virus	Monkeypox virus
Monkeypox virus (monkeypox)	Monkeypox virus
Monkeypox virus (strain Zaire-96-I-16) (MPX)	Monkeypox virus
Mumps virus (strain Belfast) (MuV)	Mumps virus
Mumps virus (strain Bristol 1) (MuV)	Mumps virus
Mumps virus (strain Edingburgh 2) (MuV)	Mumps virus
Mumps virus (strain Edingburgh 4) (MuV)	Mumps virus
Mumps virus (strain Edingburgh 6) (MuV)	Mumps virus
Mumps virus (strain Enders) (MuV)	Mumps virus
Mumps virus (strain Jeryl-Lynn) (MuV)	Mumps virus
Mumps virus (strain Kilham) (MuV)	Mumps virus
Mumps virus (strain Matsuyama) (MuV)	Mumps virus
Mumps virus (strain Miyahara vaccine) (MuV)	Mumps virus
Mumps virus (strain RW) (MuV)	Mumps virus
Mumps virus (strain SBL-1) (MuV)	Mumps virus
Mumps virus (strain SBL) (MuV)	Mumps virus
Mumps virus (strain Takahashi) (MuV)	Mumps virus
Mumps virus (strain Urabe vaccine AM9) (MuV)	Mumps virus
Human papillomavirus type 1 (Human papillomavirus type 1a)	Mupapillomavirus 1	Human papillomavirus type 1
Human papillomavirus type 63	Mupapillomavirus 2	Human papillomavirus type 63
Murray valley encephalitis virus (strain MVE-1-51) (MVEV)	Murray valley encephalitis virus
New York virus (NYV)	New York virus
Nipah virus	Nipah virus
Non-A non-B hepatitis virus	Non-A non-B hepatitis virus
Chiba virus (strain GI/Human/Japan/Chiba 407/1987) (Hu/NLV/Chiba 407/1987/JP)	Norwalk virus
Lordsdale virus (strain GII/Human/United Kingdom/Lordsdale/1993) (Human enteric calicivirus) (Hu/NV/LD/1993/UK)	Norwalk virus
Norovirus MD145 (isolate GII/Human/United States/MD145-12/1987) (Hu/NLV/GII/MD145-12/1987/US)	Norwalk virus
Norwalk virus (strain GI/Human/United States/Norwalk/1968) (Hu/NV/NV/1968/US)	Norwalk virus
Southampton virus (strain GI/Human/United Kingdom/Southampton/1991) (SHV) (Hu/NV/SHV/1991/UK)	Norwalk virus
Human papillomavirus type 41	Nupapillomavirus 1
Omsk hemorrhagic fever virus (OHFV)	Omsk hemorrhagic fever virus
O'nyong-nyong virus (strain Gulu) (ONNV)	O'nyong-nyong virus
O'nyong-nyong virus (strain Igbo Ora) (ONNV) (Igbo Ora virus)	O'nyong-nyong virus
O'nyong-nyong virus (strain SG650) (ONNV)	O'nyong-nyong virus
Orf virus (ORFV)	Orf virus
Orf virus (strain Goat/Texas/SA00/2000) (OV-SA00) (Orf virus-San Angelo 2000)	Orf virus
Orf virus (strain NZ2) (OV NZ-2)	Orf virus
Orf virus (strain NZ7) (OV NZ-7)	Orf virus
Human parechovirus 1 (strain Harris) (HPeV-1) (Echovirus 22)	Parechovirus A	Human parechovirus 1
Human parechovirus 2 (strain Williamson) (HPeV-2) (Echovirus 23)	Parechovirus A	Human parechovirus 2
Human parechovirus 5 (strain CT86-6760) (HPeV-5) (Echovirus 23)	Parechovirus A	Human parechovirus 5
Ljunganvirus 1 (LV) (Ljungan virus 1)	Parechovirus B
Pichinde mammarenavirus (PICV) (Pichind mammarenavirus)	Pichinde mammarevirus
Tick-borne powassan virus (strain LB) (POWV) (Powassan virus)	Powassan virus
Human bocavirus 3 (HBoV3) (Adelavirus W471)	Primate bocaparvovirus 1	Human bocavirus 3
Primate bocaparvovirus 1 (strain Human bocavirus 1 type 1) (HBoV1) (Human bocavirus type 1)	Primate bocaparvovirus 1
Human bocavirus 2 (HBoV2) (Human bocavirus type 2)	Primate bocaparvovirus 2	Human bocavirus 2
Human bocavirus 4 (HBoV4) (Human bocavirus type 4)	Primate bocaparvovirus 2	Human bocavirus 4
Human parvovirus B19 (HPV B19)	Primate erythroparvovirus 1
Human parvovirus B19 (isolate AU) (HPV B19)	Primate erythroparvovirus 1
Human parvovirus B19 (strain HV) (HPV B19)	Primate erythroparvovirus 1
Human T-cell leukemia virus 1 (isolate Caribbea CH subtype A) (HTLV-1)	Primate T-lymphotropic virus 1
Human T-cell leukemia virus 1 (isolate Caribbea HS-35 subtype A) (HTLV-1)	Primate T-lymphotropic virus 1
Human T-cell leukemia virus 1 (isolate Melanesia mel5 subtype C) (HTLV-1)	Primate T-lymphotropic virus 1
Human T-cell leukemia virus 1 (isolate Zaire EL subtype B) (HTLV-1)	Primate T-lymphotropic virus 1
Human T-cell leukemia virus 1 (strain Japan ATK-1 subtype A) (HTLV-1)	Primate T-lymphotropic virus 1
Human T-cell leukemia virus 1 (strain Japan MT-2 subtype A) (HTLV-1)	Primate T-lymphotropic virus 1
Human T-cell leukemia virus 2 (HTLV-2)	Primate T-lymphotropic virus 2
Human T-cell leukemia virus 3 (HTLV-3) (Human T-lymphotropic virus 3)	Primate T-lymphotropic virus 3
Human T-cell leukemia virus 3 (strain 2026ND) (HTLV-3)	Primate T-lymphotropic virus 3
Human T-cell leukemia virus 3 (strain Pyl43) (HTLV-3)	Primate T-lymphotropic virus 3
Punta toro phlebovirus	Punta Toro phlebovirus
Puumala virus (strain Bank vole/Russia/CG1820/1984)	Puumala virus
Puumala virus (strain Berkel)	Puumala virus
Puumala virus (strain Evo/12CG/93)	Puumala virus
Puumala virus (strain K27)	Puumala virus
Puumala virus (strain P360)	Puumala virus
Puumala virus (strain Sotkamo/V-2969/81)	Puumala virus
Puumala virus (strain Udmurtia/894CG/91)	Puumala virus
Rabies virus (isolate Fox/Ontario/1991) (RABV)	Rabies virus
Rabies virus (isolate Human/Algeria/1991) (RABV)	Rabies virus
Rabies virus (isolate Skunk/Ontario/1991) (RABV)	Rabies virus
Rabies virus (strain China/DRV) (RABV)	Rabies virus
Rabies virus (strain China/MRV) (RABV)	Rabies virus
Rabies virus (strain CVS-11) (RABV)	Rabies virus
Rabies virus (strain ERA) (RABV)	Rabies virus
Rabies virus (strain HEP-Flury) (RABV)	Rabies virus
Rabies virus (strain India) (RABV)	Rabies virus
Rabies virus (strain Nishigahara RCEH) (RABV)	Rabies virus
Rabies virus (strain Pasteur vaccins / PV) (RABV)	Rabies virus
Rabies virus (strain PM) (RABV)	Rabies virus
Rabies virus (strain PM1503/AVO1) (RABV)	Rabies virus
Rabies virus (strain SAD B19) (RABV)	Rabies virus
Rabies virus (strain silver-haired bat-associated) (RABV) (SHBRV)	Rabies virus
Rabies virus (strain Vnukovo-32) (RABV)	Rabies virus
Reston ebolavirus (strain Philippines-96) (REBOV) (Reston Ebola virus)	Reston ebolavirus
Reston ebolavirus (strain Reston-89) (REBOV) (Reston Ebola virus)	Reston ebolavirus
Reston ebolavirus (strain Siena/Philippine-92) (REBOV) (Reston Ebola virus)	Reston ebolavirus
Human rhinovirus 16 (HRV-16)	Rhinovirus A	Human rhinovirus 16
Human rhinovirus 1A (HRV-1A)	Rhinovirus A	Human rhinovirus 1A
Human rhinovirus 1B (HRV-1B)	Rhinovirus A	Human rhinovirus 1B
Human rhinovirus 2 (HRV-2)	Rhinovirus A	Human rhinovirus 2
Human rhinovirus 23 (HRV-23)	Rhinovirus A	Human rhinovirus 23
Human rhinovirus 89 (HRV-89)	Rhinovirus A	Human rhinovirus 89
Human rhinovirus A serotype 89 (strain 41467-Gallo) (HRV-89)	Rhinovirus A	Human rhinovirus A serotype 89
Human rhinovirus 14 (HRV-14)	Rhinovirus B	Human rhinovirus 14
Human rhinovirus 3 (HRV-3)	Rhinovirus B	Human rhinovirus 3
Rift valley fever virus (RVFV)	Rift valley fever virus
Rift valley fever virus (strain ZH-548 M12) (RVFV)	Rift valley fever virus
Rosavirus A2 (isolate Human/Gambia/GA7403/2008) (RoV-A2)	Rosavirus A
Ross river virus (strain 213970) (RRV)	Ross River virus
Ross river virus (strain NB5092) (RRV)	Ross River virus
Ross river virus (strain T48) (RRV)	Ross River virus
Rotavirus A (isolate RVA/Human/-/RK9/XXXX/GXP[X]) (RV-A)	Rotavirus A
Rotavirus A (isolate RVA/Human/Australia/A91a/1991/G1P[X]) (RV-A)	Rotavirus A
Rotavirus A (isolate RVA/Human/Australia/Hu5/1977/G2P[X]) (RV-A) (Rotavirus A (isolate Hu/5))	Rotavirus A
Rotavirus A (isolate RVA/Human/Australia/McN13/1980/G3P2A[6]) (RV-A)	Rotavirus A
Rotavirus A (isolate RVA/Human/Belgium/B4106/2000/G3P11[14]) (RV-A) (Rotavirus A (isolate B4106))	Rotavirus A
Rotavirus A (isolate RVA/Human/India/116E/1986/G9P8[11]) (RV-A)	Rotavirus A
Rotavirus A (isolate RVA/Human/Israel/RO1845/1993/G3P5A[3]) (RV-A)	Rotavirus A
Rotavirus A (isolate RVA/Human/Italy/VA70/1975/G4P1A[8]) (RV-A)	Rotavirus A
Rotavirus A (isolate RVA/Human/Japan/IGV-80-3/XXXX/GXP[X]) (RV-A)	Rotavirus A
Rotavirus A (isolate RVA/Human/Sweden/1076/1983/G2P2A[6]) (RV-A)	Rotavirus A
Rotavirus A (isolate RVA/Human/Thailand/Mc35/1992/G10P11[14]) (RV-A)	Rotavirus A
Rotavirus A (isolate RVA/Human/United Kingdom/A64/1987/G10P11[14]) (RV-A)	Rotavirus A
Rotavirus A (isolate RVA/Human/United States/WI61/1983/G9P1A[8]) (RV-A)	Rotavirus A
Rotavirus A (strain RVA/Human/Australia/RV-4/1977/G1P1A[8]) (RV-A) (Rotavirus A (strain RV4))	Rotavirus A
Rotavirus A (strain RVA/Human/Australia/RV-5/1981/G2P1B[4]) (RV-A) (Rotavirus A (strain RV5))	Rotavirus A
Rotavirus A (strain RVA/Human/Indonesia/69M/1980/G8P4[10]) (RV-A)	Rotavirus A
Rotavirus A (strain RVA/Human/Indonesia/B37/XXXX/G8P[X]) (RV-A)	Rotavirus A
Rotavirus A (strain RVA/Human/Japan/AU-1/1982/G3P3[9]) (RV-A)	Rotavirus A
Rotavirus A (strain RVA/Human/Japan/K8/1977/G1P3A[9]) (RV-A)	Rotavirus A
Rotavirus A (strain RVA/Human/Japan/KU/1995/G1P1A[8]) (RV-A)	Rotavirus A
Rotavirus A (strain RVA/Human/Japan/KUN/1980/G2P1B[4]) (RV-A)	Rotavirus A
Rotavirus A (strain RVA/Human/Japan/MO/1982/G3P1A[8]) (RV-A)	Rotavirus A
Rotavirus A (strain RVA/Human/Japan/S2/1980/G2P1B[4]) (RV-A)	Rotavirus A
Rotavirus A (strain RVA/Human/Japan/YO/1977/G3P1A[8]) (RV-A)	Rotavirus A
Rotavirus A (strain RVA/Human/Philippines/L26/1987/G12P1B[4]) (RV-A)	Rotavirus A
Rotavirus A (strain RVA/Human/United Kingdom/A28/1987/G10P[X]) (RV-A)	Rotavirus A
Rotavirus A (strain RVA/Human/United Kingdom/ST3/1975/G4P2A[6]) (RV-A) (Rotavirus A (strain St. Thomas 3))	Rotavirus A
Rotavirus A (strain RVA/Human/United States/D/1974/G1P1A[8]) (RV-A)	Rotavirus A
Rotavirus A (strain RVA/Human/United States/DS-1/1976/G2P1B[4]) (RV-A) (Rotavirus A (strain DS1))	Rotavirus A
Rotavirus A (strain RVA/Human/United States/M/1976/G3P[X]) (RV-A)	Rotavirus A
Rotavirus A (strain RVA/Human/United States/P/1974/G3P1A[8]) (RV-A)	Rotavirus A
Rotavirus A (strain RVA/Human/United States/Wa/1974/G1P1A[8]) (RV-A)	Rotavirus A
Rotavirus A (strain RVA/Human/Venezuela/HN126/1983/G2P[X]) (RV-A) (Rotavirus A (strain HN-126))	Rotavirus A
Rotavirus A (strain RVA/Human/Venezuela/M37/1982/G1P2A[6]) (RV-A)	Rotavirus A
Rotavirus B (isolate RVB/Human/China/ADRV/1982) (RV-B) (Rotavirus B (isolate adult diarrhea rotavirus))	Rotavirus B
Rotavirus B (isolate RVB/Rat/United States/IDIR/1984/G1P[X]) (RV-B) (Rotavirus B (isolate infectious diarrhea of infant rats))	Rotavirus B
Rotavirus C (isolate RVC/Human/Brazil/Belem/1992) (RV-C)	Rotavirus C
Rotavirus C (isolate RVC/Human/Japan/88-220/1988) (RV-C)	Rotavirus C
Rotavirus C (isolate RVC/Human/United Kingdom/Bristol/1989) (RV-C)	Rotavirus C
Rotavirus C (isolate RVC/Human/United Kingdom/Preston/1992) (RV-C)	Rotavirus C
Rotavirus X (isolate RVX/Human/Bangladesh/NADRV-B219/2002/GXP[X]) (RV ADRV-N) (Rotavirus (isolate novel adult diarrhea rotavirus-B219))	Rotavirus X
Rotavirus X (strain RVX/Human/China/NADRV-J19/1997/GXP[X]) (RV ADRV-N) (Rotavirus (isolate novel adult diarrhea rotavirus-J19))	Rotavirus X
Rubella virus (RUBV)	Rubella virus
Rubella virus (strain BRD1) (RUBV)	Rubella virus
Rubella virus (strain BRDII) (RUBV)	Rubella virus
Rubella virus (strain Cendehill) (RUBV)	Rubella virus
Rubella virus (strain M33) (RUBV)	Rubella virus
Rubella virus (strain RA27/3 vaccine) (RUBV)	Rubella virus
Rubella virus (strain RN-UK86) (RUBV)	Rubella virus
Rubella virus (strain Therien) (RUBV)	Rubella virus
Rubella virus (strain TO-336 vaccine) (RUBV)	Rubella virus
Rubella virus (strain TO-336) (RUBV)	Rubella virus
Sabia mammarenavirus (isolate Human/Brasil/SPH114202/1990) (SABV) (Sabi mammarenavirus)	Sabia mammarevirus
St. louis encephalitis virus (strain MS1-7)	Saint Louis encephalitis virus
Human klassevirus 1 (HKV-1)	Salivirus A
Salivirus A (isolate Human/Nigeria/NG-J1/2007) (SV-A)	Salivirus A
Sapovirus (strain GII/Human/Japan/Sakai C12/2001) (SaV) (Sapporo virus)	Sapporo virus
Sapporo virus (isolate GI/Human/Germany/pJG-Sap01) (Hu/Dresden/pJG-Sap01/DE)	Sapporo virus
Sapporo virus (isolate GI/Human/Japan/Ehime643/2000) (Hu/SV/Ehi643/2000/JP)	Sapporo virus
Sapporo virus (isolate GII/Human/Thailand/Mc10/2000) (Hu/SaV/Mc10/2000/Thailand)	Sapporo virus
Sapporo virus (strain Human/United Kingdom/Manchester/1993) (Hu/SV/Man/1993/UK)	Sapporo virus
Semliki forest virus (SFV)	Semliki forest virus
Seoul virus (strain 80-39)	Seoul orthohantavirus
Seoul virus (strain R22)	Seoul orthohantavirus
Seoul virus (strain SR-11) (Sapporo rat virus)	Seoul orthohantavirus
Severe acute respiratory syndrome coronavirus (isolate Canada/Tor2/2003) (SARS-CoV)	Severe acute respiratory syndrome coronavirus	Severe acute respiratory syndrome coronavirus
Severe acute respiratory syndrome coronavirus (SARS-CoV)	Severe acute respiratory syndrome coronavirus	Severe acute respiratory syndrome coronavirus
Severe acute respiratory syndrome coronavirus 2 (2019-nCoV) (SARS-CoV-2)	Severe acute respiratory syndrome coronavirus	Severe acute respiratory syndrome coronavirus 2
SFTS phlebovirus (isolate SFTSV/Human/China/HB29/2010) (Severe fever with thrombocytopenia virus)	SFTS phlebovirus
Sandfly fever sicilian virus (SFS)	Sicilian phlebovirus
Human spumaretrovirus (SFVcpz(hu)) (Human foamy virus)	Simian foamy virus
Simian foamy virus type 1 (SFVmac) (SFV-1)	Simian foamy virus type 1
Simian foamy virus type 3 (strain LK3) (SFVagm) (SFV-3)	Simian foamy virus type 3
Sin Nombre orthohantavirus (SNV) (Sin Nombre virus)	Sin Nombre orthohantavirus
Sindbis virus (SINV)	Sindbis virus
Sindbis virus subtype Ockelbo (strain Edsbyn 82-5) (OCKV) (Ockelbo virus)	Sindbis virus
Bunyavirus snowshoe hare	Snowshoe hare orthobunyavirus
Sudan ebolavirus (strain Boniface-76) (SEBOV) (Sudan Ebola virus)	Sudan ebolavirus
Sudan ebolavirus (strain Human/Uganda/Gulu/2000) (SEBOV) (Sudan Ebola virus)	Sudan ebolavirus
Sudan ebolavirus (strain Maleo-79) (SEBOV) (Sudan Ebola virus)	Sudan ebolavirus
Tai Forest ebolavirus (strain Cote d'Ivoire-94) (TAFV) (Cote d'Ivoire Ebola virus)	Tai Forest ebolavirus
Yaba-like disease virus (YLDV)	Tapox virus
Dhori virus (strain Indian/1313/61) (Dho)	Thogotovirus dhoriense
Tick-borne encephalitis virus European subtype (strain Neudoerfl) (NEUV) (Neudoerfl virus)	Tick-borne encephalitis virus	Tick-borne encephalitis virus European subtype
Tick-borne encephalitis virus Far Eastern subtype (strain Sofjin) (SOFV) (Sofjin virus)	Tick-borne encephalitis virus	Tick-borne encephalitis virus Far Eastern subtype
Tick-borne encephalitis virus (strain Hypr) (TBEV)	Tick-borne encephalitis virus
Torque teno midi virus 1 (isolate MD1-073)	Torque teno midi virus 1
Torque teno mini virus 1 (isolate TLMV-CBD279)	Torque teno mini virus 1
Torque teno virus (isolate Human/China/CT23F/2001) (TTV)	Torque teno virus
Torque teno virus (isolate Human/China/CT39F/2001) (TTV)	Torque teno virus
Torque teno virus (isolate Human/Finland/Hel32/2002) (TTV) (Torque teno virus genotype 6)	Torque teno virus
Torque teno virus (isolate Human/Germany/KAV/2001) (TTV)	Torque teno virus
Torque teno virus (isolate Human/Ghana/GH1/1996) (TTV)	Torque teno virus
Torque teno virus (isolate Human/Japan/SANBAN/1999) (TTV)	Torque teno virus
Torque teno virus (isolate Human/Japan/TRM1/1999) (TTV) (Torque teno virus genotype 1a)	Torque teno virus
Torque teno virus (isolate Japanese macaque/Japan/Mf-TTV9/2000) (TTV)	Torque teno virus
Torque teno virus (strain VT416) (TTV)	Torque teno virus
Torque teno virus 1 (isolate TA278)	Torque teno virus 1
Toscana virus (Tos)	Tosca phlebovirus
Tula orthohantavirus (TULV) (Tula virus)	Tula orthohantavirus
Usutu virus (USUV)	Usutu virus
Uukuniemi virus (strain S23) (UUKV)	Uukuniemi uukuvirus
Uukuniemi virus (UUKV)	Uukuniemi uukuvirus
Vaccinia virus (strain Ankara) (VACV)	Vaccinia virus
Vaccinia virus (strain Copenhagen) (VACV)	Vaccinia virus
Vaccinia virus (strain Dairen I) (VACV)	Vaccinia virus
Vaccinia virus (strain IHD-J) (VACV)	Vaccinia virus
Vaccinia virus (strain L-IVP) (VACV)	Vaccinia virus
Vaccinia virus (strain LC16m0) (VACV)	Vaccinia virus
Vaccinia virus (strain LC16m8) (VACV)	Vaccinia virus
Vaccinia virus (strain Lister) (VACV)	Vaccinia virus
Vaccinia virus (strain Tashkent) (VACV)	Vaccinia virus
Vaccinia virus (strain Tian Tan) (VACV)	Vaccinia virus
Vaccinia virus (strain WR 65-16) (VACV)	Vaccinia virus
Varicella-zoster virus (strain Dumas) (HHV-3) (Human herpesvirus 3)	Varicella-zoster virus
Varicella-zoster virus (strain Oka vaccine) (HHV-3) (Human herpesvirus 3)	Varicella-zoster virus
Variola virus	Variola virus
Variola virus (isolate Human/India/Ind3/1967) (VARV) (Smallpox virus)	Variola virus
Variola virus (isolate Human/Japan/Yamada MS-2(A)/1946) (VARV) (Smallpox virus)	Variola virus
Venezuelan equine encephalitis virus (strain 3880) (VEEV)	Venezuelan equine encephalitis virus
Venezuelan equine encephalitis virus (strain CPA201) (VEEV)	Venezuelan equine encephalitis virus
Venezuelan equine encephalitis virus (strain Everglades Fe3-7c) (VEEV)	Venezuelan equine encephalitis virus
Venezuelan equine encephalitis virus (strain Mena II) (VEEV)	Venezuelan equine encephalitis virus
Venezuelan equine encephalitis virus (strain P676) (VEEV)	Venezuelan equine encephalitis virus
Venezuelan equine encephalitis virus (strain TC-83) (VEEV)	Venezuelan equine encephalitis virus
Venezuelan equine encephalitis virus (strain Trinidad donkey) (VEEV)	Venezuelan equine encephalitis virus
Chandipura virus (strain I653514) (CHPV)	Vesiculovirus chandipura
Vesicular stomatitis Indiana virus (strain 85CLB South America) (VSIV)	Vesiculovirus india
Vesicular stomatitis Indiana virus (strain 94GUB Central America) (VSIV)	Vesiculovirus india
Vesicular stomatitis Indiana virus (strain 98COE North America) (VSIV)	Vesiculovirus india
Vesicular stomatitis Indiana virus (strain Glasgow) (VSIV)	Vesiculovirus india
Vesicular stomatitis Indiana virus (strain Mudd-Summers) (VSIV)	Vesiculovirus india
Vesicular stomatitis Indiana virus (strain Orsay) (VSIV)	Vesiculovirus india
Vesicular stomatitis Indiana virus (strain San Juan) (VSIV)	Vesiculovirus india
Isfahan virus (ISFV)	Vesiculovirus isfahan
Vesicular stomatitis New Jersey virus (strain Hazelhurst subtype Hazelhurst) (VSNJV)	Vesiculovirus newjersey
Vesicular stomatitis New Jersey virus (strain Missouri subtype Hazelhurst) (VSNJV)	Vesiculovirus newjersey
Vesicular stomatitis New Jersey virus (strain Ogden subtype Concan) (VSNJV)	Vesiculovirus newjersey
Wesselsbron virus (WSLV)	Wesselsbron virus
Kunjin virus (strain MRM61C)	West Nile virus
West Nile virus (strain NY-99) (WNV) (West Nile virus (strain NY-1999))	West Nile virus
West Nile virus (WNV)	West Nile virus
Western equine encephalitis virus (WEEV)	Western equine encephalitis virus
Xenotropic MuLV-related virus (isolate VP35) (XMRV)	Xenotropic MuLV-related virus
Xenotropic MuLV-related virus (isolate VP42) (XMRV)	Xenotropic MuLV-related virus
Xenotropic MuLV-related virus (isolate VP62) (XMRV)	Xenotropic MuLV-related virus
Yaba monkey tumor virus (strain VR587) (YMTV)	Yaba monkey tumor virus
Yaba monkey tumor virus (YMTV)	Yaba monkey tumor virus
Yellow fever virus (isolate Angola/14FA/1971) (YFV)	Yellow fever virus
Yellow fever virus (isolate Ethiopia/Couma/1961) (YFV)	Yellow fever virus
Yellow fever virus (isolate Ivory Coast/1999) (YFV)	Yellow fever virus
Yellow fever virus (isolate Ivory Coast/85-82H/1982) (YFV)	Yellow fever virus
Yellow fever virus (isolate Peru/1899/1981) (YFV)	Yellow fever virus
Yellow fever virus (isolate Uganda/A7094A4/1948) (YFV)	Yellow fever virus
Yellow fever virus (strain 17D vaccine) (YFV)	Yellow fever virus
Yellow fever virus (strain French neurotropic vaccine FNV) (YFV)	Yellow fever virus
Yellow fever virus (strain Ghana/Asibi/1927) (YFV)	Yellow fever virus
Yellow fever virus (strain Trinidad/TRINID79A/1979) (YFV)	Yellow fever virus
Zaire ebolavirus (strain Eckron-76) (ZEBOV) (Zaire Ebola virus)	Zaire ebolavirus
Zaire ebolavirus (strain Gabon-94) (ZEBOV) (Zaire Ebola virus)	Zaire ebolavirus
Zaire ebolavirus (strain Kikwit-95) (ZEBOV) (Zaire Ebola virus)	Zaire ebolavirus
Zaire ebolavirus (strain Mayinga-76) (ZEBOV) (Zaire Ebola virus)	Zaire ebolavirus
Zika virus (isolate ZIKV/Human/Cambodia/FSS13025/2010) (ZIKV)	Zika virus
Zika virus (isolate ZIKV/Human/French Polynesia/10087PF/2013) (ZIKV)	Zika virus
Zika virus (ZIKV)	Zika virus
